# Supplementary material for: Nutritional evaluation and transcriptome analyses of short-time germinated seeds in soybean (Glycine max L. Merri.)
Source: Sci Rep. 2021 Nov 22;11:22714. doi: 10.1038/s41598-021-02132-2 (PMC8608788; doi:10.1038/s41598-021-02132-2)
Supplement: Supplementary file 1 — Supplementary Information 1. [file 41598_2021_2132_MOESM1_ESM.xlsx]

## Sheet: Sheet1
Table S1. Expression pattern of all genes identified.
#ID	gene_name	0HAG.rep1.FPKM	0HAG.rep1.count	0HAG.rep2.FPKM	0HAG.rep2.count	18HAG.rep1.FPKM	18HAG.rep1.count	18HAG.rep2.FPKM	18HAG.rep2.count	36HAG.rep1.FPKM	36HAG.rep1.count	36HAG.rep2.FPKM	36HAG.rep2.count	0HAG.rep1.0HAG.rep2.vs_18HAG.rep1.18HAG.rep2.DESeq2_FDR	0HAG.rep1.0HAG.rep2.vs_18HAG.rep1.18HAG.rep2.DESeq2_log2FC	0HAG.rep1.0HAG.rep2.vs_18HAG.rep1.18HAG.rep2.DESeq2_(FDR_0.01_FC_2)_regulated	0HAG.rep1.0HAG.rep2.vs_36HAG.rep1.36HAG.rep2.DESeq2_FDR	0HAG.rep1.0HAG.rep2.vs_36HAG.rep1.36HAG.rep2.DESeq2_log2FC	0HAG.rep1.0HAG.rep2.vs_36HAG.rep1.36HAG.rep2.DESeq2_(FDR_0.01_FC_2)_regulated	18HAG.rep1.18HAG.rep2.vs_36HAG.rep1.36HAG.rep2.DESeq2_FDR	18HAG.rep1.18HAG.rep2.vs_36HAG.rep1.36HAG.rep2.DESeq2_log2FC	18HAG.rep1.18HAG.rep2.vs_36HAG.rep1.36HAG.rep2.DESeq2_(FDR_0.01_FC_2)_regulated	COG_class	COG_class_annotation	GO_annotation	KEGG_annotation	KEGG_pathway_annotation	KOG_class	KOG_class_annotation	Pfam_annotation	Swiss_Prot_annotation	eggNOG_class	eggNOG_class_annotation	NR_annotation	GO_second_level_annotation
Glyma.18G160100.Wm82.a2.v1	Glyma.18G160100.Wm82.a2.v1	1.42354	9	0.702869	5	3.71982	22	1.93169	13	0	0	0.229795	2	0.893295	0.256097	normal	0.196597	-2.80668	normal	0.127197	-2.5689	normal	--	--	--	--	--	--	--	--	--	--	--	hypothetical protein GLYMA_18G160100 [Glycine max]	--
Glyma.13G266100.Wm82.a2.v1	Glyma.13G266100.Wm82.a2.v1	0.641447	70	0.395687	31	6.79924	726	10.7411	1423	12.1078	1567	28.3884	3988	1.38e-08	3.21304	up	2.63e-15	4.57202	up	0.108487	1.10707	normal	[K]	Transcription	Biological Process: transition metal ion transport (GO:0000041);; Molecular Function: protein serine/threonine kinase activity (GO:0004674);; Molecular Function: protein binding (GO:0005515);; Molecular Function: ATP binding (GO:0005524);; Cellular Component: extracellular region (GO:0005576);; Cellular Component: vacuole (GO:0005773);; Cellular Component: plasma membrane (GO:0005886);; Biologica…	--	--	--	--	Protein tyrosine kinase;; Protein kinase domain;; Di-glucose binding within endoplasmic reticulum;; Leucine rich repeat;; Leucine Rich repeats (2 copies);; Leucine Rich Repeat	Probable leucine-rich repeat receptor-like serine/threonine-protein kinase At3g14840 OS=Arabidopsis thaliana GN=LRR-RLK PE=2 SV=1	S	Function unknown	putative receptor-like protein kinase 2 precursor [Glycine max]	biological process: single-organism process (GO:0044699);; biological process: localization (GO:0051179);; biological process: metabolic process (GO:0008152);; biological process: cellular process (GO:0009987);; molecular function: catalytic activity (GO:0003824);; molecular function: binding (GO:0005488);; cellular component: extracellular region (GO:0005576);; cellular component: cell (GO:00056…
Glyma.13G215900.Wm82.a2.v1	Glyma.13G215900.Wm82.a2.v1	21.8671	3226	24.4397	3563	24.4638	3508	20.8045	3264	16.847	2355	12.6986	1911	0.0224055	-0.985098	normal	2.36e-06	-1.77145	down	0.0901205	-0.851559	normal	[KL]	Transcription;; Replication, recombination and repair	Cellular Component: nucleosome (GO:0000786);; Molecular Function: DNA binding (GO:0003677);; Molecular Function: ATP-dependent DNA helicase activity (GO:0004003);; Molecular Function: helicase activity (GO:0004386);; Molecular Function: protein binding (GO:0005515);; Molecular Function: ATP binding (GO:0005524);; Cellular Component: nucleus (GO:0005634);; Cellular Component: cytosol (GO:0005829);…	K11654|0|gmx:100809750|K11654 SWI/SNF-related matrix-associated actin-dependent regulator of chromatin subfamily A member 5 [EC:3.6.4.-] | (RefSeq) putative chromatin-remodeling complex ATPase chain	--	[K]	Transcription	SNF2 family N-terminal domain;; SLIDE;; Helicase conserved C-terminal domain;; Type III restriction enzyme, res subunit;; HAND;; DNA-binding domain	ISWI chromatin-remodeling complex ATPase CHR11 OS=Arabidopsis thaliana GN=CHR11 PE=1 SV=4	L	Replication, recombination and repair	PREDICTED: putative chromatin-remodeling complex ATPase chain [Glycine max]	cellular component: cell (GO:0005623);; cellular component: macromolecular complex (GO:0032991);; cellular component: organelle (GO:0043226);; cellular component: organelle part (GO:0044422);; cellular component: cell part (GO:0044464);; molecular function: binding (GO:0005488);; biological process: metabolic process (GO:0008152);; biological process: cellular process (GO:0009987);; biological pr…
Glyma.10G276000.Wm82.a2.v1	Glyma.10G276000.Wm82.a2.v1	0.548995	28	0.119974	7	0.714996	36	2.49064	135	1.08868	53	1.58603	83	0.504024	1.02354	normal	0.519061	0.830245	normal	0.741684	-0.434457	normal	--	--	--	--	--	--	--	--	--	S	Function unknown	PREDICTED: uncharacterized protein LOC100775242 [Glycine max]	--
Glyma.15G244000.Wm82.a2.v1	Glyma.15G244000.Wm82.a2.v1	0	0	0	0	0	0	0	0	0	0	0.210655	8	--	--	--	0.519061	1.6301	normal	0.673456	0.806932	normal	[L]	Replication, recombination and repair	Molecular Function: helicase activity (GO:0004386);; Biological Process: DNA metabolic process (GO:0006259);; Biological Process: single-organism cellular process (GO:0044763);;	K15255|4.00134e-129|gmx:106799301|K15255 ATP-dependent DNA helicase PIF1 [EC:3.6.4.12] | (RefSeq) uncharacterized LOC106799301	--	[D]	Cell cycle control, cell division, chromosome partitioning	PIF1-like helicase	--	L	Replication, recombination and repair	hypothetical protein GLYMA_15G244000 [Glycine max]	biological process: metabolic process (GO:0008152);; molecular function: catalytic activity (GO:0003824);; biological process: cellular process (GO:0009987);; biological process: single-organism process (GO:0044699)
Glyma.20G098000.Wm82.a2.v1	Glyma.20G098000.Wm82.a2.v1	0	0	0	0	0.068752	4	0.113285	6	0	0	0	0	0.658495	0.80594	normal	--	--	--	0.466567	-1.43941	normal	--	--	--	--	--	[L]	Replication, recombination and repair	Domain of unknown function (DUF4413);; hAT family C-terminal dimerisation region	Putative AC transposase OS=Zea mays PE=2 SV=2	S	Function unknown	hypothetical protein GLYMA_20G098000 [Glycine max]	--
Glyma.15G069400.Wm82.a2.v1	Glyma.15G069400.Wm82.a2.v1	4.13794	506	1.69945	237	7.78624	1090	7.14054	1088	6.69495	903	7.44541	1034	0.439052	0.56341	normal	0.588861	0.298454	normal	0.504054	-0.38032	normal	[R]	General function prediction only	Molecular Function: binding (GO:0005488);; Biological Process: regulation of transcription, DNA-templated (GO:0006355);; Biological Process: RNA processing (GO:0006396);; Biological Process: cellular protein modification process (GO:0006464);; Biological Process: phosphate-containing compound metabolic process (GO:0006796);; Biological Process: transport (GO:0006810);; Biological Process: defense…	K18643|0|gmx:100779263|K18643 katanin p80 WD40 repeat-containing subunit B1 | (RefSeq) katanin p80 WD40 repeat-containing subunit B1 homolog	--	[D]	Cell cycle control, cell division, chromosome partitioning	con80 domain of Katanin;; WD domain, G-beta repeat;; Anaphase-promoting complex subunit 4 WD40 domain;; Eukaryotic translation initiation factor eIF2A	Katanin p80 WD40 repeat-containing subunit B1 homolog OS=Arabidopsis thaliana GN=At5g23430 PE=2 SV=3	S	Function unknown	PREDICTED: katanin p80 WD40 repeat-containing subunit B1 homolog isoform X1 [Glycine max]	molecular function: binding (GO:0005488);; biological process: biological regulation (GO:0065007);; biological process: metabolic process (GO:0008152);; biological process: cellular process (GO:0009987);; biological process: localization (GO:0051179);; biological process: response to stimulus (GO:0050896);; biological process: cellular component organization or biogenesis (GO:0071840);; cellular …
Glyma.09G071700.Wm82.a2.v1	Glyma.09G071700.Wm82.a2.v1	0.516255	13	0	0	0.265495	7	0.242673	7	0.888451	20	1.22901	30	0.857859	-0.356078	normal	0.725946	0.732312	normal	0.453362	1.26488	normal	--	--	Cellular Component: chromatin (GO:0000785);; Molecular Function: DNA binding (GO:0003677);; Molecular Function: chromatin binding (GO:0003682);; Cellular Component: nucleus (GO:0005634);; Biological Process: chromatin assembly or disassembly (GO:0006333);; Biological Process: pyrimidine ribonucleotide biosynthetic process (GO:0009220);; Molecular Function: structural constituent of chromatin (GO:…	--	--	[R]	General function prediction only	--	Protein NUCLEAR FUSION DEFECTIVE 5, mitochondrial OS=Arabidopsis thaliana GN=NFD5 PE=2 SV=1	--	--	hypothetical protein GLYMA_09G071700 [Glycine max]	cellular component: cell (GO:0005623);; cellular component: macromolecular complex (GO:0032991);; cellular component: organelle (GO:0043226);; cellular component: organelle part (GO:0044422);; cellular component: cell part (GO:0044464);; molecular function: binding (GO:0005488);; biological process: cellular process (GO:0009987);; biological process: cellular component organization or biogenesis …
Glyma.18G290700.Wm82.a2.v1	Glyma.18G290700.Wm82.a2.v1	1.07054	88	0.863628	60	3.21718	214	1.98517	131	2.80152	197	4.19089	307	0.814276	0.242637	normal	0.345438	0.63973	normal	0.787023	0.266632	normal	--	--	Cellular Component: chloroplast (GO:0009507);;	--	--	--	--	Domain of unknown function (DUF4516)	--	S	Function unknown	PREDICTED: uncharacterized protein LOC106797182 [Glycine max]	cellular component: cell (GO:0005623);; cellular component: organelle (GO:0043226);; cellular component: cell part (GO:0044464)
Glyma.12G242000.Wm82.a2.v1	Glyma.12G242000.Wm82.a2.v1	45.871	2684	45.0387	2329	55.786	3128	48.1934	3024	12.261	685	18.3194	934	0.110986	-0.684902	normal	1.09e-19	-2.73971	down	1.85e-08	-2.1166	down	--	--	--	--	--	[T]	Signal transduction mechanisms	Phosducin	--	S	Function unknown	PREDICTED: viral IAP-associated factor homolog isoform X1 [Glycine max]	--
Glyma.18G225400.Wm82.a2.v1	Glyma.18G225400.Wm82.a2.v1	0.065254	2	0.133841	5	0.339888	11	0	0	0.069546	3	0	0	0.958676	-0.11014	normal	0.565262	-1.42609	normal	0.768994	-0.590394	normal	--	--	Biological Process: response to stress (GO:0006950);; Biological Process: response to temperature stimulus (GO:0009266);; Biological Process: response to organic substance (GO:0010033);; Biological Process: cellular biosynthetic process (GO:0044249);; Biological Process: organic substance biosynthetic process (GO:1901576);; Biological Process: response to oxygen-containing compound (GO:1901700);;	--	--	--	--	C2 domain	BON1-associated protein 1 OS=Arabidopsis thaliana GN=BAP1 PE=1 SV=1	--	--	PREDICTED: BON1-associated protein 1-like [Glycine max]	biological process: response to stimulus (GO:0050896);; biological process: metabolic process (GO:0008152);; biological process: cellular process (GO:0009987)
Glyma.05G145200.Wm82.a2.v1	Glyma.05G145200.Wm82.a2.v1	0.634106	64	0.540899	54	1.00557	99	2.1046	226	4.98277	477	5.50897	540	0.718717	0.386761	normal	2.47e-05	1.96954	up	0.024352	1.42078	normal	[T]	Signal transduction mechanisms	Molecular Function: catalytic activity (GO:0003824);; Molecular Function: binding (GO:0005488);; Cellular Component: membrane (GO:0016020);; Biological Process: cellular component organization (GO:0016043);; Cellular Component: intracellular membrane-bounded organelle (GO:0043231);; Cellular Component: cytoplasmic part (GO:0044444);; Biological Process: single-organism transport (GO:0044765);; Bi…	--	--	[R]	General function prediction only	Ankyrin repeats (3 copies);; Ankyrin repeats (many copies);; Ankyrin repeats (many copies);; Ankyrin repeat;; Ankyrin repeat	Ankyrin repeat-containing protein NPR4 OS=Oryza sativa subsp. japonica GN=NPR4 PE=2 SV=1	S	Function unknown	PREDICTED: uncharacterized protein LOC100791999 [Glycine max]	molecular function: catalytic activity (GO:0003824);; molecular function: binding (GO:0005488);; cellular component: membrane (GO:0016020);; biological process: cellular component organization or biogenesis (GO:0071840);; cellular component: cell (GO:0005623);; cellular component: organelle (GO:0043226);; cellular component: cell part (GO:0044464);; biological process: single-organism process (GO…
Glyma.11G172900.Wm82.a2.v1	Glyma.11G172900.Wm82.a2.v1	0.594027	17	0.301909	9	0.482442	12	6.39546	182	2.53615	61	9.25881	274	0.380471	1.35119	normal	0.024061	2.39404	normal	0.7621	0.513982	normal	--	--	--	--	--	--	--	--	--	--	--	hypothetical protein GLYMA_11G172900 [Glycine max]	--
Glyma.18G251200.Wm82.a2.v1	Glyma.18G251200.Wm82.a2.v1	0	0	0	0	0	0	0	0	0	0	0	0	--	--	--	--	--	--	--	--	--	[T]	Signal transduction mechanisms	Molecular Function: transferase activity, transferring phosphorus-containing groups (GO:0016772);;	--	--	--	--	Protein kinase domain;; Protein tyrosine kinase;; Leucine rich repeat	MDIS1-interacting receptor like kinase 2 OS=Arabidopsis thaliana GN=MIK2 PE=1 SV=3	--	--	hypothetical protein GLYMA_18G251200 [Glycine max]	biological process: metabolic process (GO:0008152);; molecular function: catalytic activity (GO:0003824)
Glycine_max_newGene_12028	--	0.32461	7	0.205635	5	0.26233	6	0.671899	15	0.393575	8	0	0	0.946221	-0.14094	normal	0.624718	-1.11778	normal	0.729915	-0.732935	normal	--	--	--	--	--	--	--	--	--	--	--	--	--
Glyma.14G058100.Wm82.a2.v1	Glyma.14G058100.Wm82.a2.v1	0.063252	5	0	0	0.13113	9	0	0	0	0	0.102013	8	0.994522	0.0153473	normal	0.942629	-0.197257	normal	0.938058	-0.187023	normal	--	--	Biological Process: cytokinesis by cell plate formation (GO:0000911);; Molecular Function: DNA binding (GO:0003677);; Molecular Function: chromatin binding (GO:0003682);; Molecular Function: transcription factor activity, sequence-specific DNA binding (GO:0003700);; Molecular Function: transcription coactivator activity (GO:0003713);; Cellular Component: nucleus (GO:0005634);; Biological Process:…	--	--	[K]	Transcription	Myb-like DNA-binding domain;; Myb-like DNA-binding domain;; SLIDE	Transcription factor MYB44 OS=Arabidopsis thaliana GN=MYB44 PE=2 SV=1	K	Transcription	hypothetical protein GLYMA_14G058100 [Glycine max]	biological process: cellular process (GO:0009987);; biological process: single-organism process (GO:0044699);; molecular function: binding (GO:0005488);; biological process: biological regulation (GO:0065007);; molecular function: nucleic acid binding transcription factor activity (GO:0001071);; molecular function: protein binding transcription factor activity (GO:0000988);; cellular component: c…
Glyma.08G034400.Wm82.a2.v1	Glyma.08G034400.Wm82.a2.v1	0.31434	19	0.070316	5	0.033099	2	1.39561	86	2.77195	152	4.21751	248	0.77313	0.518049	normal	0.00148974	2.84691	up	0.275097	1.65141	normal	--	--	--	--	--	--	--	Cotton fibre expressed protein	--	S	Function unknown	hypothetical protein glysoja_002732 [Glycine soja]	--
Glyma.14G107000.Wm82.a2.v1	Glyma.14G107000.Wm82.a2.v1	0	0	0	0	0	0	0	0	0	0	0	0	--	--	--	--	--	--	--	--	--	--	--	--	--	--	[R]	General function prediction only	Domain of unknown function (DUF4283)	--	--	--	hypothetical protein GLYMA_14G107000 [Glycine max]	--
Glyma.06G271100.Wm82.a2.v1	Glyma.06G271100.Wm82.a2.v1	0	0	0	0	0	0	0	0	0	0	0	0	--	--	--	--	--	--	--	--	--	--	--	--	--	--	--	--	F-box domain;; F-box-like	Putative F-box protein PP2-B12 OS=Arabidopsis thaliana GN=PP2B12 PE=4 SV=1	--	--	hypothetical protein GLYMA_06G271100 [Glycine max]	--
Glyma.07G229300.Wm82.a2.v1	Glyma.07G229300.Wm82.a2.v1	0	0	0	0	0	0	0	0	0	0	0	0	--	--	--	--	--	--	--	--	--	--	--	--	--	--	--	--	--	--	--	--	PREDICTED: uncharacterized protein LOC102668565 [Glycine max]	--
Glycine_max_newGene_5604	--	0	0	0.234996	9	0.490306	17	0.317083	12	0.467106	16	1.93592	69	0.885095	0.29801	normal	0.45473	1.5678	normal	0.560777	1.01396	normal	--	--	--	--	--	--	--	--	Uncharacterized protein At2g34160 OS=Arabidopsis thaliana OX=3702 GN=At2g34160 PE=1 SV=1	S	Function unknown	uncharacterized protein LOC100527472 [Glycine max]	--
Glyma.19G030600.Wm82.a2.v1	Glyma.19G030600.Wm82.a2.v1	0	0	0	0	0	0	0	0	0	0	0	0	--	--	--	--	--	--	--	--	--	--	--	Cellular Component: mitochondrion (GO:0005739);;	--	--	--	--	--	--	S	Function unknown	hypothetical protein glysoja_030600 [Glycine soja]	cellular component: cell (GO:0005623);; cellular component: organelle (GO:0043226);; cellular component: cell part (GO:0044464)
Glyma.02G008800.Wm82.a2.v1	Glyma.02G008800.Wm82.a2.v1	14.6919	399	10.1725	266	20.8853	567	35.8642	1021	37.2246	943	41.7237	1136	0.739243	0.231532	normal	0.209088	0.537288	normal	0.763227	0.202037	normal	--	--	Cellular Component: autophagosome membrane (GO:0000421);; Cellular Component: nucleus (GO:0005634);; Cellular Component: vacuolar lumen (GO:0005775);; Cellular Component: microtubule (GO:0005874);; Biological Process: postreplication repair (GO:0006301);; Biological Process: phosphatidylinositol biosynthetic process (GO:0006661);; Biological Process: autophagy (GO:0006914);; Molecular Function: m…	K08341|9.40818e-85|gmx:100301894|K08341 GABA(A) receptor-associated protein | (RefSeq) ATG8i, GmATG8i; ATG8i protein	Regulation of autophagy (ko04140)	[Z]	Cytoskeleton	Autophagy protein Atg8 ubiquitin like;; Ubiquitin-like autophagy protein Apg12	Autophagy-related protein 8i OS=Arabidopsis thaliana GN=ATG8I PE=1 SV=1	U	Intracellular trafficking, secretion, and vesicular transport	ATG8i protein [Glycine max]	cellular component: cell (GO:0005623);; cellular component: membrane (GO:0016020);; cellular component: organelle (GO:0043226);; cellular component: organelle part (GO:0044422);; cellular component: cell part (GO:0044464);; cellular component: membrane-enclosed lumen (GO:0031974);; cellular component: macromolecular complex (GO:0032991);; biological process: metabolic process (GO:0008152);; biolo…
Glyma.06G319900.Wm82.a2.v1	Glyma.06G319900.Wm82.a2.v1	3.88571	165	4.0967	180	9.23112	435	11.2552	532	4.59501	215	7.87768	350	0.543774	0.449623	normal	0.495855	-0.427383	normal	0.080311	-0.97004	normal	--	--	--	--	--	[S]	Function unknown	Eukaryotic protein of unknown function (DUF842)	--	S	Function unknown	uncharacterized protein LOC100500119 [Glycine max]	--
Glyma.13G037700.Wm82.a2.v1	Glyma.13G037700.Wm82.a2.v1	0	0	0	0	0	0	0	0	0	0	0	0	--	--	--	--	--	--	--	--	--	--	--	--	--	--	--	--	--	--	--	--	hypothetical protein GLYMA_13G037700 [Glycine max]	--
Glyma.06G317900.Wm82.a2.v1	Glyma.06G317900.Wm82.a2.v1	0	0	0	0	0.876819	42	4.81451	231	0.748958	37	5.12758	241	1.43e-05	4.99864	up	7.13e-05	6.89671	up	0.939076	-0.143347	normal	--	--	Biological Process: cellular process (GO:0009987);; Cellular Component: membrane (GO:0016020);;	--	--	--	--	PLAC8 family	Cell number regulator 6 OS=Zea mays GN=CNR6 PE=2 SV=1	S	Function unknown	PREDICTED: cell number regulator 6-like [Glycine max]	biological process: cellular process (GO:0009987);; cellular component: membrane (GO:0016020)
Glyma.12G230800.Wm82.a2.v1	Glyma.12G230800.Wm82.a2.v1	4.02062	386	2.26644	212	8.87416	818	6.90551	687	4.84275	374	4.68097	463	0.691468	0.353897	normal	0.261082	-0.600643	normal	0.0401676	-1.05283	normal	--	--	--	--	--	--	--	Plant protein of unknown function (DUF641)	IRK-interacting protein OS=Arabidopsis thaliana GN=IRKI PE=1 SV=1	S	Function unknown	PREDICTED: IRK-interacting protein [Glycine max]	--
Glyma.18G300000.Wm82.a2.v1	Glyma.18G300000.Wm82.a2.v1	1.19873	94	0.739253	58	1.58504	117	0.050167	5	6.36909	452	8.30695	635	0.615158	-0.902629	normal	0.000679397	1.70786	up	0.063186	2.32397	normal	--	--	Cellular Component: mitochondrion (GO:0005739);;	--	--	--	--	--	--	S	Function unknown	hypothetical protein glysoja_042287 [Glycine soja]	cellular component: cell (GO:0005623);; cellular component: organelle (GO:0043226);; cellular component: cell part (GO:0044464)
Glyma.12G167300.Wm82.a2.v1	Glyma.12G167300.Wm82.a2.v1	0.747312	91	0.326299	40	1.74	207	1.88329	241	2.66755	308	2.05574	255	0.43396	0.743711	normal	0.160472	1.0153	normal	0.879061	0.134368	normal	[P]	Inorganic ion transport and metabolism	Molecular Function: nucleotide binding (GO:0000166);; Cellular Component: plastid (GO:0009536);; Cellular Component: integral component of membrane (GO:0016021);; Cellular Component: nuclear membrane (GO:0031965);; Biological Process: ion transmembrane transport (GO:0034220);; Molecular Function: identical protein binding (GO:0042802);; Biological Process: induction by symbiont in host of tumor, …	--	--	--	--	Castor and Pollux, part of voltage-gated ion channel	Ion channel DMI1 OS=Medicago truncatula GN=DMI1 PE=1 SV=1	P	Inorganic ion transport and metabolism	PREDICTED: probable ion channel SYM8 isoform X1 [Glycine max]	molecular function: binding (GO:0005488);; cellular component: cell (GO:0005623);; cellular component: organelle (GO:0043226);; cellular component: cell part (GO:0044464);; cellular component: membrane (GO:0016020);; cellular component: membrane part (GO:0044425);; cellular component: organelle part (GO:0044422);; biological process: cellular process (GO:0009987);; biological process: single-orga…
Glyma.10G026200.Wm82.a2.v1	Glyma.10G026200.Wm82.a2.v1	0.711679	64	0.704535	62	4.60831	338	2.98184	241	6.95305	428	5.52929	436	0.121561	1.1403	normal	0.00102239	1.63915	up	0.674049	0.331453	normal	--	--	Molecular Function: GTPase activity (GO:0003924);; Molecular Function: calcium ion binding (GO:0005509);; Molecular Function: GTP binding (GO:0005525);; Cellular Component: mitochondrial outer membrane (GO:0005741);; Biological Process: obsolete GTP catabolic process (GO:0006184);; Biological Process: small GTPase mediated signal transduction (GO:0007264);; Biological Process: cellular component …	K07870|0|gmx:100806983|K07870 Ras homolog gene family, member T1 | (RefSeq) mitochondrial Rho GTPase 2-like	--	[V]	Defense mechanisms	EF hand associated;; Ras family;; EF hand associated;; Ras of Complex, Roc, domain of DAPkinase;; 50S ribosome-binding GTPase;; ADP-ribosylation factor family;; Dynamin family	Mitochondrial Rho GTPase 2 OS=Arabidopsis thaliana GN=MIRO2 PE=2 SV=1	S	Function unknown	hypothetical protein GLYMA_10G026200 [Glycine max]	biological process: metabolic process (GO:0008152);; molecular function: catalytic activity (GO:0003824);; molecular function: binding (GO:0005488);; cellular component: cell (GO:0005623);; cellular component: membrane (GO:0016020);; cellular component: organelle (GO:0043226);; cellular component: organelle part (GO:0044422);; cellular component: cell part (GO:0044464);; biological process: cellu…
Glyma.07G061200.Wm82.a2.v1	Glyma.07G061200.Wm82.a2.v1	0	0	0	0	0	0	0	0	0.099037	4	0	0	--	--	--	0.556003	1.45153	normal	0.673456	0.758994	normal	--	--	--	--	--	--	--	--	--	--	--	hypothetical protein GLYMA_07G061200 [Glycine max]	--
Glyma.18G181000.Wm82.a2.v1	Glyma.18G181000.Wm82.a2.v1	0	0	0	0	0	0	0	0	0	0	0	0	--	--	--	--	--	--	--	--	--	--	--	--	--	--	--	--	--	--	S	Function unknown	hypothetical protein GLYMA_18G181000 [Glycine max]	--
Glyma.20G110800.Wm82.a2.v1	Glyma.20G110800.Wm82.a2.v1	20.802	805	22.3778	856	57.1473	2149	101.265	4165	29.5951	1085	51.7184	2040	0.119494	0.852065	normal	0.643533	-0.236785	normal	0.0368317	-1.17696	normal	[C]	Energy production and conversion	Molecular Function: protein binding (GO:0005515);; Biological Process: pentose-phosphate shunt (GO:0006098);; Biological Process: ferredoxin metabolic process (GO:0006124);; Molecular Function: electron carrier activity (GO:0009055);; Cellular Component: chloroplast stroma (GO:0009570);; Biological Process: response to blue light (GO:0009637);; Biological Process: response to high light intensity…	K02639|6.21471e-110|gmx:100500583|K02639 ferredoxin | (RefSeq) uncharacterized LOC100500583	Photosynthesis (ko00195)	--	--	2Fe-2S iron-sulfur cluster binding domain	Ferredoxin-3, chloroplastic OS=Zea mays GN=FDX3 PE=1 SV=1	C	Energy production and conversion	uncharacterized protein LOC100500583 [Glycine max]	molecular function: binding (GO:0005488);; biological process: metabolic process (GO:0008152);; biological process: cellular process (GO:0009987);; biological process: single-organism process (GO:0044699);; molecular function: electron carrier activity (GO:0009055);; cellular component: cell (GO:0005623);; cellular component: organelle (GO:0043226);; cellular component: organelle part (GO:0044422…
Glycine_max_newGene_9131	--	0	0	0	0	0.168222	2	0.083866	2	0.069316	1	0.483338	6	0.718717	0.51804	normal	0.526064	1.59617	normal	0.925917	0.239719	normal	--	--	--	--	--	--	--	--	--	--	--	PREDICTED: uncharacterized protein LOC102666252 isoform X1 [Glycine max]	--
Glyma.06G279500.Wm82.a2.v1	Glyma.06G279500.Wm82.a2.v1	0	0	0	0	0	0	0	0	0	0	0	0	--	--	--	--	--	--	--	--	--	--	--	Biological Process: auxin-activated signaling pathway (GO:0009734);;	K14488|1.87463e-56|gmx:106799177|K14488 SAUR family protein | (RefSeq) auxin-induced protein 6B-like	Plant hormone signal transduction (ko04075)	--	--	Auxin responsive protein	Auxin-induced protein 6B OS=Glycine max PE=2 SV=1	S	Function unknown	hypothetical protein GLYMA_06G279500 [Glycine max]	biological process: cellular process (GO:0009987);; biological process: signaling (GO:0023052);; biological process: single-organism process (GO:0044699);; biological process: response to stimulus (GO:0050896);; biological process: biological regulation (GO:0065007)
Glyma.11G237500.Wm82.a2.v1	Glyma.11G237500.Wm82.a2.v1	33.6368	3536	20.0817	2085	35.1825	3617	26.3294	2966	27.3013	2734	26.9196	2899	0.192897	-0.713467	normal	0.00324275	-1.07842	down	0.454189	-0.442823	normal	--	--	--	K12875|0|gmx:100816245|K12875 apoptotic chromatin condensation inducer in the nucleus | (RefSeq) apoptotic chromatin condensation inducer in the nucleus-like	RNA transport (ko03013);; mRNA surveillance pathway (ko03015);; Spliceosome (ko03040)	[B]	Chromatin structure and dynamics	RNSP1-SAP18 binding (RSB) motif;; SAP domain	--	S	Function unknown	PREDICTED: apoptotic chromatin condensation inducer in the nucleus-like isoform X1 [Glycine max]	--
Glyma.09G115600.Wm82.a2.v1	Glyma.09G115600.Wm82.a2.v1	0.677272	89	0.379171	50	1.47498	179	1.97706	315	1.87325	213	1.82929	217	0.388557	0.767807	normal	0.467783	0.531924	normal	0.673456	-0.361174	normal	[J]	Translation, ribosomal structure and biogenesis	Molecular Function: double-stranded RNA binding (GO:0003725);; Molecular Function: fructose-bisphosphate aldolase activity (GO:0004332);; Molecular Function: ATP binding (GO:0005524);; Cellular Component: nucleus (GO:0005634);; Biological Process: glycolytic process (GO:0006096);; Molecular Function: ATP-dependent helicase activity (GO:0008026);;	K14442|0|gmx:100808902|K14442 ATP-dependent RNA helicase DHX36 [EC:3.6.4.13] | (RefSeq) ATP-dependent RNA helicase DHX36-like	RNA degradation (ko03018)	[A]	RNA processing and modification	Helicase associated domain (HA2);; Oligonucleotide/oligosaccharide-binding (OB)-fold;; Helicase conserved C-terminal domain;; Double-stranded RNA binding motif;; DEAD/DEAH box helicase	DExH-box ATP-dependent RNA helicase DExH5, mitochondrial OS=Arabidopsis thaliana GN=At2g01130 PE=3 SV=1	L	Replication, recombination and repair	PREDICTED: ATP-dependent RNA helicase DHX36-like isoform X1 [Glycine max]	molecular function: binding (GO:0005488);; biological process: metabolic process (GO:0008152);; molecular function: catalytic activity (GO:0003824);; cellular component: cell (GO:0005623);; cellular component: organelle (GO:0043226);; cellular component: cell part (GO:0044464);; biological process: cellular process (GO:0009987);; biological process: single-organism process (GO:0044699)
Glyma.18G248000.Wm82.a2.v1	Glyma.18G248000.Wm82.a2.v1	2.18816	152	0.875783	60	0.47699	33	20.4672	1509	23.0652	1515	22.8486	1616	0.623459	1.02039	normal	5.24e-08	2.77238	up	0.763227	0.624432	normal	--	--	--	--	--	[K]	Transcription	Myb/SANT-like DNA-binding domain;; Alcohol dehydrogenase transcription factor Myb/SANT-like	--	K	Transcription	hypothetical protein GLYMA_18G248000 [Glycine max]	--
Glyma.06G058300.Wm82.a2.v1	Glyma.06G058300.Wm82.a2.v1	0.162338	17	0.080925	8	0.371474	36	0.263585	28	0.431031	41	0.774894	79	0.848832	0.313405	normal	0.393135	1.0818	normal	0.673456	0.577222	normal	[J]	Translation, ribosomal structure and biogenesis	Biological Process: sister chromatid cohesion (GO:0007062);; Biological Process: gravitropism (GO:0009630);; Molecular Function: hydrolase activity (GO:0016787);; Biological Process: chromatin silencing by small RNA (GO:0031048);; Biological Process: meiotic chromosome segregation (GO:0045132);;	K15340|0|gmx:100816321|K15340 DNA cross-link repair 1A protein | (RefSeq) DNA cross-link repair protein SNM1	--	[L]	Replication, recombination and repair	DNA repair metallo-beta-lactamase;; SAM domain (Sterile alpha motif);; SAM domain (Sterile alpha motif);; Beta-lactamase superfamily domain	DNA cross-link repair protein SNM1 OS=Arabidopsis thaliana GN=SNM1 PE=2 SV=1	J	Translation, ribosomal structure and biogenesis	PREDICTED: DNA cross-link repair protein SNM1 [Glycine max]	biological process: cellular process (GO:0009987);; biological process: single-organism process (GO:0044699);; biological process: cellular component organization or biogenesis (GO:0071840);; biological process: response to stimulus (GO:0050896);; biological process: metabolic process (GO:0008152);; molecular function: catalytic activity (GO:0003824);; biological process: biological regulation (G…
Glyma.20G018800.Wm82.a2.v1	Glyma.20G018800.Wm82.a2.v1	2.52912	223	2.59294	226	5.6432	482	15.7253	1470	11.7772	981	14.7774	1325	0.193687	0.991288	normal	0.00204901	1.21789	up	0.940894	0.0802312	normal	[QV]	Secondary metabolites biosynthesis, transport and catabolism;; Defense mechanisms	--	--	--	[Q]	Secondary metabolites biosynthesis, transport and catabolism	Cytochrome P450	Cytochrome P450 89A2 OS=Arabidopsis thaliana GN=CYP89A2 PE=2 SV=2	Q	Secondary metabolites biosynthesis, transport and catabolism	PREDICTED: cytochrome P450 89A2 [Glycine max]	--
Glyma.20G103900.Wm82.a2.v1	Glyma.20G103900.Wm82.a2.v1	0	0	0	0	0	0	0.09694	9	0	0	0	0	0.717799	0.576899	normal	--	--	--	0.673456	-0.831084	normal	[G]	Carbohydrate transport and metabolism	Cellular Component: integral component of plasma membrane (GO:0005887);; Biological Process: protein folding (GO:0006457);; Biological Process: purine nucleobase transport (GO:0006863);; Molecular Function: sucrose:proton symporter activity (GO:0008506);; Biological Process: carbohydrate transport (GO:0008643);; Biological Process: response to heat (GO:0009408);; Biological Process: response to h…	--	--	[R]	General function prediction only	Sugar (and other) transporter;; Major Facilitator Superfamily	Sugar transport protein 10 OS=Arabidopsis thaliana GN=STP10 PE=2 SV=1	G	Carbohydrate transport and metabolism	PREDICTED: sugar transport protein 11 [Glycine max]	cellular component: cell (GO:0005623);; cellular component: membrane (GO:0016020);; cellular component: membrane part (GO:0044425);; cellular component: cell part (GO:0044464);; biological process: metabolic process (GO:0008152);; biological process: cellular process (GO:0009987);; biological process: single-organism process (GO:0044699);; biological process: localization (GO:0051179);; molecular…
Glyma.16G165600.Wm82.a2.v1	Glyma.16G165600.Wm82.a2.v1	1.51115	243	1.36593	217	0.14079	22	0.293273	51	0.432694	66	1.37519	226	7.53e-09	-3.45423	down	0.0156931	-1.76841	normal	0.143282	1.58915	normal	--	--	--	--	--	--	--	--	--	S	Function unknown	PREDICTED: uncharacterized protein LOC100819580 [Glycine max]	--
Glyma.09G124300.Wm82.a2.v1	Glyma.09G124300.Wm82.a2.v1	0	0	0	0	0	0	0	0	0	0	0	0	--	--	--	--	--	--	--	--	--	--	--	--	K02695|1.15127e-32|pvu:PHAVU_010G148800g|K02695 photosystem I subunit VI | (RefSeq) hypothetical protein	Photosynthesis (ko00195)	--	--	Photosystem I reaction centre subunit VI	Photosystem I reaction center subunit VI, chloroplastic OS=Brassica campestris GN=PSAH PE=2 SV=1	--	--	Photosystem I reaction center subunit VI, chloroplastic [Glycine soja]	--
Glyma.05G167500.Wm82.a2.v1	Glyma.05G167500.Wm82.a2.v1	0	0	0	0	0	0	0	0	0	0	0	0	--	--	--	--	--	--	--	--	--	--	--	--	--	--	--	--	--	--	S	Function unknown	hypothetical protein GLYMA_05G167500 [Glycine max]	--
Glyma.15G078600.Wm82.a2.v1	Glyma.15G078600.Wm82.a2.v1	2.96226	174	1.2447	73	0.593356	34	1.1543	73	8.37394	466	11.9998	718	0.0141306	-1.99362	normal	0.063133	1.15053	normal	3.55e-08	3.1401	up	--	--	Biological Process: MAPK cascade (GO:0000165);; Molecular Function: protein binding (GO:0005515);; Cellular Component: cytoplasm (GO:0005737);; Biological Process: regulation of transcription, DNA-templated (GO:0006355);; Biological Process: protein targeting to membrane (GO:0006612);; Molecular Function: electron carrier activity (GO:0009055);; Biological Process: response to cold (GO:0009409);;…	K03676|8.73346e-94|gmx:100809924|K03676 glutaredoxin 3 | (RefSeq) glutaredoxin-C9-like	--	[O]	Posttranslational modification, protein turnover, chaperones	Glutaredoxin	Glutaredoxin-C9 OS=Arabidopsis thaliana GN=GRXC9 PE=1 SV=1	O	Posttranslational modification, protein turnover, chaperones	PREDICTED: glutaredoxin-C9-like [Glycine max]	biological process: metabolic process (GO:0008152);; biological process: cellular process (GO:0009987);; biological process: signaling (GO:0023052);; biological process: single-organism process (GO:0044699);; biological process: response to stimulus (GO:0050896);; biological process: biological regulation (GO:0065007);; molecular function: binding (GO:0005488);; cellular component: cell (GO:00056…
Glyma.20G185300.Wm82.a2.v1	Glyma.20G185300.Wm82.a2.v1	0.052868	9	0.013374	3	0.386979	58	0.403045	66	1.21525	176	2.82439	439	0.121953	1.9004	normal	5.49e-07	4.35906	up	0.00820332	1.94008	up	--	--	Cellular Component: nucleus (GO:0005634);; Biological Process: rRNA processing (GO:0006364);; Cellular Component: chloroplast outer membrane (GO:0009707);; Biological Process: chloroplast relocation (GO:0009902);; Biological Process: thylakoid membrane organization (GO:0010027);; Biological Process: photosystem II assembly (GO:0010207);; Biological Process: regulation of protein dephosphorylation…	--	--	--	--	--	Protein CHUP1, chloroplastic OS=Arabidopsis thaliana GN=CHUP1 PE=1 SV=1	S	Function unknown	PREDICTED: protein CHUP1, chloroplastic-like [Glycine max]	cellular component: cell (GO:0005623);; cellular component: organelle (GO:0043226);; cellular component: cell part (GO:0044464);; biological process: metabolic process (GO:0008152);; biological process: cellular process (GO:0009987);; cellular component: membrane (GO:0016020);; cellular component: organelle part (GO:0044422);; biological process: localization (GO:0051179);; biological process: ce…
Glyma.18G194400.Wm82.a2.v1	Glyma.18G194400.Wm82.a2.v1	0	0	0	0	0	0	0	0	0	0	0	0	--	--	--	--	--	--	--	--	--	[J]	Translation, ribosomal structure and biogenesis	Molecular Function: binding (GO:0005488);; Cellular Component: membrane (GO:0016020);; Biological Process: cellular component organization (GO:0016043);; Molecular Function: hydrolase activity (GO:0016787);; Molecular Function: hydrolase activity, acting on ester bonds (GO:0016788);; Biological Process: macromolecule metabolic process (GO:0043170);; Biological Process: primary metabolic process (…	--	--	[R]	General function prediction only	3'-5' exonuclease	Werner Syndrome-like exonuclease OS=Arabidopsis thaliana GN=WEX PE=1 SV=1	S	Function unknown	PREDICTED: Werner Syndrome-like exonuclease [Glycine max]	molecular function: binding (GO:0005488);; cellular component: membrane (GO:0016020);; biological process: cellular component organization or biogenesis (GO:0071840);; biological process: metabolic process (GO:0008152);; molecular function: catalytic activity (GO:0003824);; biological process: cellular process (GO:0009987);; biological process: single-organism process (GO:0044699);; cellular comp…
Glyma.16G210600.Wm82.a2.v1	Glyma.16G210600.Wm82.a2.v1	0	0	0	0	0.104496	20	0.564398	108	0.996534	170	3.19609	584	0.0025128	3.87857	up	6.42e-08	8.39418	up	0.0403991	2.1117	normal	[R]	General function prediction only	Molecular Function: ATP binding (GO:0005524);; Biological Process: defense response (GO:0006952);; Biological Process: signal transduction (GO:0007165);; Molecular Function: nucleoside-triphosphatase activity (GO:0017111);; Molecular Function: ADP binding (GO:0043531);;	--	--	--	--	TIR domain;; NB-ARC domain;; TIR domain;; Reverse transcriptase-like;; Leucine Rich repeats (2 copies)	TMV resistance protein N OS=Nicotiana glutinosa GN=N PE=1 SV=1	S	Function unknown	PREDICTED: TMV resistance protein N [Glycine max]	molecular function: binding (GO:0005488);; biological process: response to stimulus (GO:0050896);; biological process: cellular process (GO:0009987);; biological process: biological regulation (GO:0065007);; biological process: metabolic process (GO:0008152);; molecular function: catalytic activity (GO:0003824)
Glyma.18G059600.Wm82.a2.v1	Glyma.18G059600.Wm82.a2.v1	0.621255	68	0.403788	44	2.53567	266	0.759495	88	0.920391	96	1.21806	135	0.635485	0.64826	normal	0.941976	-0.062701	normal	0.489178	-0.830336	normal	[M]	Cell wall/membrane/envelope biogenesis	--	--	--	[T]	Signal transduction mechanisms	Protein tyrosine kinase;; Protein kinase domain;; Leucine rich repeat N-terminal domain	Inactive receptor-like serine/threonine-protein kinase At2g40270 OS=Arabidopsis thaliana GN=At2g40270 PE=2 SV=2	T	Signal transduction mechanisms	PREDICTED: inactive receptor-like serine/threonine-protein kinase At2g40270 [Glycine max]	--
Glyma.08G170300.Wm82.a2.v1	Glyma.08G170300.Wm82.a2.v1	3.60491	109	1.50189	43	3.80404	102	3.82493	119	1.12393	42	1.91584	64	0.718717	-0.387336	normal	0.0726609	-1.54721	normal	0.156222	-1.20251	normal	--	--	Biological Process: single-organism cellular process (GO:0044763);; Biological Process: response to stimulus (GO:0050896);;	K13728|1.16035e-47|vra:106762647|K13728 mitotic spindle assembly checkpoint protein MAD2B | (RefSeq) DNA polymerase zeta processivity subunit	--	[D]	Cell cycle control, cell division, chromosome partitioning	--	DNA polymerase zeta processivity subunit OS=Arabidopsis thaliana GN=REV7 PE=2 SV=1	K	Transcription	hypothetical protein GLYMA_08G170300 [Glycine max]	biological process: cellular process (GO:0009987);; biological process: single-organism process (GO:0044699);; biological process: response to stimulus (GO:0050896)
Glyma.11G151400.Wm82.a2.v1	Glyma.11G151400.Wm82.a2.v1	0.603449	35	0.213087	13	5.33326	287	9.10242	556	21.768	1184	20.2571	1151	3.88e-05	2.87676	up	8.74e-17	4.45378	up	0.0157908	1.26711	normal	[IQR]	Lipid transport and metabolism;; Secondary metabolites biosynthesis, transport and catabolism;; General function prediction only	Molecular Function: nucleotide binding (GO:0000166);; Molecular Function: 3-oxoacyl-[acyl-carrier-protein] reductase (NADPH) activity (GO:0004316);; Molecular Function: copper ion binding (GO:0005507);; Cellular Component: cytosol (GO:0005829);; Biological Process: proline biosynthetic process (GO:0006561);; Biological Process: response to heat (GO:0009408);; Biological Process: response to water…	K09841|0|gmx:100786658|K09841 xanthoxin dehydrogenase [EC:1.1.1.288] | (RefSeq) xanthoxin dehydrogenase	Carotenoid biosynthesis (ko00906)	[R]	General function prediction only	Enoyl-(Acyl carrier protein) reductase;; short chain dehydrogenase;; KR domain	Xanthoxin dehydrogenase OS=Arabidopsis thaliana GN=ABA2 PE=1 SV=1	S	Function unknown	PREDICTED: xanthoxin dehydrogenase [Glycine max]	molecular function: binding (GO:0005488);; biological process: metabolic process (GO:0008152);; biological process: single-organism process (GO:0044699);; molecular function: catalytic activity (GO:0003824);; cellular component: cell (GO:0005623);; cellular component: cell part (GO:0044464);; biological process: cellular process (GO:0009987);; biological process: response to stimulus (GO:0050896)…
Glyma.18G051500.Wm82.a2.v1	Glyma.18G051500.Wm82.a2.v1	0	0	0	0	0	0	0	0	0	0	0	0	--	--	--	--	--	--	--	--	--	--	--	Molecular Function: protein binding (GO:0005515);; Biological Process: post-embryonic development (GO:0009791);; Biological Process: macromolecule localization (GO:0033036);; Biological Process: nucleobase-containing compound biosynthetic process (GO:0034654);; Biological Process: single-organism cellular process (GO:0044763);; Biological Process: single-organism developmental process (GO:0044767…	K13434|3.16959e-70|gmx:100794593|K13434 pathogenesis-related genes transcriptional activator PTI6 | (RefSeq) pathogenesis-related genes transcriptional activator PTI6-like	Plant-pathogen interaction (ko04626)	--	--	--	Pathogenesis-related genes transcriptional activator PTI6 OS=Solanum lycopersicum GN=PTI6 PE=2 SV=1	--	--	hypothetical protein GLYMA_18G051500 [Glycine max]	molecular function: binding (GO:0005488);; biological process: multicellular organismal process (GO:0032501);; biological process: developmental process (GO:0032502);; biological process: single-organism process (GO:0044699);; biological process: localization (GO:0051179);; biological process: metabolic process (GO:0008152);; biological process: cellular process (GO:0009987);; biological process:…
Glyma.13G022400.Wm82.a2.v1	Glyma.13G022400.Wm82.a2.v1	0.04648	5	0.024055	3	0.035405	4	0.047672	6	0.063341	7	0.016529	2	0.860196	-0.352326	normal	0.758585	-0.671626	normal	0.951229	-0.163634	normal	--	--	--	--	--	--	--	--	--	S	Function unknown	hypothetical protein GLYMA_13G022400 [Glycine max]	--
Glyma.17G117200.Wm82.a2.v1	Glyma.17G117200.Wm82.a2.v1	0.134307	4	0.148304	4	3.58232	90	8.78128	241	0.981419	25	10.8129	283	8.28e-05	3.61908	up	0.00518973	3.66577	up	0.865543	-0.293176	normal	--	--	Biological Process: nodulation (GO:0009877);; Cellular Component: integral component of membrane (GO:0016021);;	--	--	--	--	Early nodulin 93 ENOD93 protein	Early nodulin-93 OS=Glycine max PE=2 SV=1	S	Function unknown	uncharacterized protein LOC100306683 [Glycine max]	biological process: multi-organism process (GO:0051704);; cellular component: membrane (GO:0016020);; cellular component: membrane part (GO:0044425)
Glyma.17G054100.Wm82.a2.v1	Glyma.17G054100.Wm82.a2.v1	0	0	0	0	0	0	0	0	0	0	0	0	--	--	--	--	--	--	--	--	--	--	--	Molecular Function: DNA binding (GO:0003677);; Molecular Function: transcription factor activity, sequence-specific DNA binding (GO:0003700);; Biological Process: regulation of transcription, DNA-templated (GO:0006355);; Biological Process: response to chitin (GO:0010200);; Molecular Function: protein dimerization activity (GO:0046983);;	--	--	--	--	--	--	S	Function unknown	hypothetical protein GLYMA_17G054100 [Glycine max]	molecular function: binding (GO:0005488);; biological process: biological regulation (GO:0065007);; molecular function: nucleic acid binding transcription factor activity (GO:0001071);; biological process: response to stimulus (GO:0050896)
Glyma.11G127900.Wm82.a2.v1	Glyma.11G127900.Wm82.a2.v1	2.70338	160	2.23248	131	5.418	347	6.21903	401	7.57531	436	6.81478	415	0.683992	0.346539	normal	0.418896	0.439015	normal	0.989009	-0.0119791	normal	--	--	--	--	--	[S]	Function unknown	Uncharacterized conserved protein (DUF2054);; Glycosyltransferase family 18	--	S	Function unknown	hypothetical protein GLYMA_11G127900 [Glycine max]	--
Glyma.16G136100.Wm82.a2.v1	Glyma.16G136100.Wm82.a2.v1	0	0	0	0	0	0	0	0	0	0	0	0	--	--	--	--	--	--	--	--	--	--	--	Cellular Component: mitochondrion (GO:0005739);;	--	--	[L]	Replication, recombination and repair	--	--	S	Function unknown	hypothetical protein GLYMA_16G136100 [Glycine max]	cellular component: cell (GO:0005623);; cellular component: organelle (GO:0043226);; cellular component: cell part (GO:0044464)
Glyma.20G105400.Wm82.a2.v1	Glyma.20G105400.Wm82.a2.v1	0.230775	47	0.053587	10	0.785207	152	2.28435	463	3.40276	588	3.95875	743	0.027406	2.11018	normal	3.54e-06	3.38243	up	0.257097	0.912686	normal	[M]	Cell wall/membrane/envelope biogenesis	Cellular Component: nucleus (GO:0005634);; Cellular Component: vacuolar membrane (GO:0005774);; Cellular Component: plasma membrane (GO:0005886);; Biological Process: anion transport (GO:0006820);; Molecular Function: mechanically-gated ion channel activity (GO:0008381);; Cellular Component: plasmodesma (GO:0009506);; Biological Process: response to hexose (GO:0009746);; Biological Process: detec…	--	--	[M]	Cell wall/membrane/envelope biogenesis	Mechanosensitive ion channel	Mechanosensitive ion channel protein 6 OS=Arabidopsis thaliana GN=MSL6 PE=1 SV=1	M	Cell wall/membrane/envelope biogenesis	PREDICTED: mechanosensitive ion channel protein 6-like isoform X1 [Glycine max]	cellular component: cell (GO:0005623);; cellular component: organelle (GO:0043226);; cellular component: cell part (GO:0044464);; cellular component: membrane (GO:0016020);; cellular component: organelle part (GO:0044422);; biological process: single-organism process (GO:0044699);; biological process: localization (GO:0051179);; biological process: cellular process (GO:0009987);; molecular functi…
Glyma.02G267100.Wm82.a2.v1	Glyma.02G267100.Wm82.a2.v1	0.134255	9	0	0	0.034522	3	0	0	0.106897	6	0.216787	14	0.724739	-0.576661	normal	0.973335	0.083796	normal	0.635149	1.11743	normal	[I]	Lipid transport and metabolism	Biological Process: sulfur amino acid metabolic process (GO:0000096);; Biological Process: defense response to insect (GO:0002213);; Molecular Function: GTPase activity (GO:0003924);; Molecular Function: phospholipase activity (GO:0004620);; Molecular Function: triglyceride lipase activity (GO:0004806);; Cellular Component: extracellular region (GO:0005576);; Cellular Component: nucleus (GO:00056…	K01052|0|gmx:100797741|K01052 lysosomal acid lipase/cholesteryl ester hydrolase [EC:3.1.1.13] | (RefSeq) triacylglycerol lipase 2-like	Steroid biosynthesis (ko00100)	[I]	Lipid transport and metabolism	Partial alpha/beta-hydrolase lipase region;; alpha/beta hydrolase fold;; Serine aminopeptidase, S33	Triacylglycerol lipase 2 OS=Arabidopsis thaliana GN=LIP2 PE=2 SV=1	S	Function unknown	hypothetical protein GLYMA_02G267100 [Glycine max]	biological process: metabolic process (GO:0008152);; biological process: cellular process (GO:0009987);; biological process: single-organism process (GO:0044699);; biological process: response to stimulus (GO:0050896);; biological process: multi-organism process (GO:0051704);; molecular function: catalytic activity (GO:0003824);; cellular component: extracellular region (GO:0005576);; cellular co…
Glyma.18G041200.Wm82.a2.v1	Glyma.18G041200.Wm82.a2.v1	2.93857	119	0.569125	64	3.96513	385	4.39972	473	6.24315	499	6.46684	567	0.0619614	1.18308	normal	0.00582651	1.43254	up	0.878266	0.107144	normal	[R]	General function prediction only	Cellular Component: chloroplast (GO:0009507);;	--	--	[Z]	Cytoskeleton	Tetratricopeptide repeat;; Tetratricopeptide repeat;; Tetratricopeptide repeat;; Tetratricopeptide repeat;; Tetratricopeptide repeat;; Tetratricopeptide repeat	--	S	Function unknown	PREDICTED: kinesin light chain 3-like isoform X2 [Glycine max]	cellular component: cell (GO:0005623);; cellular component: organelle (GO:0043226);; cellular component: cell part (GO:0044464)
Glyma.16G106900.Wm82.a2.v1	Glyma.16G106900.Wm82.a2.v1	0.001337	1	0.602151	47	0.500082	39	0.818569	69	0.128561	10	0.209969	17	0.992505	0.0224912	normal	0.354094	-1.74524	normal	0.0901492	-1.91632	normal	[M]	Cell wall/membrane/envelope biogenesis	Biological Process: biosynthetic process (GO:0009058);; Molecular Function: transferase activity, transferring glycosyl groups (GO:0016757);;	--	--	--	--	Glycosyltransferase Family 4;; Glycosyl transferases group 1;; Glycosyl transferases group 1;; Glycosyl transferase 4-like domain	--	S	Function unknown	PREDICTED: uncharacterized protein LOC100804436 [Glycine max]	biological process: metabolic process (GO:0008152);; molecular function: catalytic activity (GO:0003824)
Glyma.18G288500.Wm82.a2.v1	Glyma.18G288500.Wm82.a2.v1	0.777092	149	0.243522	46	1.97595	362	1.2766	260	2.29974	403	2.55001	444	0.538689	0.680518	normal	0.169408	1.03342	normal	0.80996	0.200717	normal	--	--	Cellular Component: chloroplast (GO:0009507);;	--	--	--	--	--	--	S	Function unknown	PREDICTED: uncharacterized protein LOC100800748 isoform X1 [Glycine max]	cellular component: cell (GO:0005623);; cellular component: organelle (GO:0043226);; cellular component: cell part (GO:0044464)
Glyma.13G209800.Wm82.a2.v1	Glyma.13G209800.Wm82.a2.v1	0.011168	3	0.011301	3	0.189606	34	0.661455	128	1.30972	224	2.27284	382	0.0164586	2.7917	normal	5.31e-10	5.27445	up	0.0720571	1.60767	normal	--	--	Biological Process: cell adhesion (GO:0007155);; Biological Process: trichome morphogenesis (GO:0010090);; Cellular Component: membrane (GO:0016020);; Cellular Component: mediator complex (GO:0016592);; Biological Process: actin nucleation (GO:0045010);; Biological Process: root hair cell differentiation (GO:0048765);; Biological Process: cell wall organization (GO:0071555);; Biological Process: …	--	--	--	--	--	Mediator of RNA polymerase II transcription subunit 33A OS=Arabidopsis thaliana GN=MED33A PE=1 SV=1	S	Function unknown	PREDICTED: mediator of RNA polymerase II transcription subunit 33A-like isoform X1 [Glycine max]	biological process: biological adhesion (GO:0022610);; biological process: cellular process (GO:0009987);; biological process: developmental process (GO:0032502);; biological process: single-organism process (GO:0044699);; biological process: cellular component organization or biogenesis (GO:0071840);; cellular component: membrane (GO:0016020);; cellular component: cell (GO:0005623);; cellular co…
Glyma.20G237700.Wm82.a2.v1	Glyma.20G237700.Wm82.a2.v1	0	0	0.21367	7	0.072397	3	0	0	0	0	0.069005	3	0.741896	-0.520394	normal	0.621184	-1.23247	normal	0.966495	-0.0987065	normal	[HR]	Coenzyme transport and metabolism;; General function prediction only	Molecular Function: catalytic activity (GO:0003824);;	--	--	[I]	Lipid transport and metabolism	Alpha/beta hydrolase family;; alpha/beta hydrolase fold	--	S	Function unknown	hypothetical protein GLYMA_20G237700 [Glycine max]	molecular function: catalytic activity (GO:0003824)
Glyma.12G210100.Wm82.a2.v1	Glyma.12G210100.Wm82.a2.v1	0.061909	6	0	0	0.264536	25	0.246572	26	0.640532	59	0.867283	85	0.528195	1.21416	normal	0.0398979	3.09744	normal	0.296136	1.15192	normal	[R]	General function prediction only	--	K09527|0|gmx:100783860|K09527 DnaJ homolog subfamily C member 7 | (RefSeq) inactive TPR repeat-containing thioredoxin TTL3-like	--	[R]	General function prediction only	Tetratricopeptide repeat;; Tetratricopeptide repeat;; TPR repeat;; Thioredoxin;; Tetratricopeptide repeat;; Tetratricopeptide repeat;; Phosducin;; Tetratricopeptide repeat	Inactive TPR repeat-containing thioredoxin TTL3 OS=Arabidopsis thaliana GN=TTL3 PE=1 SV=2	S	Function unknown	hypothetical protein GLYMA_12G210100 [Glycine max]	--
Glyma.07G273100.Wm82.a2.v1	Glyma.07G273100.Wm82.a2.v1	0.212388	30	0.139351	17	3.98625	419	3.1096	456	6.20354	768	6.18581	863	1.31e-07	3.04406	up	3.26e-16	3.96293	up	0.170965	0.673805	normal	--	--	Molecular Function: GTPase activity (GO:0003924);; Molecular Function: binding (GO:0005488);; Molecular Function: GTP binding (GO:0005525);; Molecular Function: phospholipid binding (GO:0005543);; Cellular Component: vacuole (GO:0005773);; Cellular Component: vacuolar membrane (GO:0005774);; Cellular Component: Golgi apparatus (GO:0005794);; Cellular Component: plasma membrane (GO:0005886);; Biol…	K01528|0|gmx:100809385|K01528 dynamin GTPase [EC:3.6.5.5] | (RefSeq) dynamin-2A-like	Endocytosis (ko04144)	[UR]	Intracellular trafficking, secretion, and vesicular transport;; General function prediction only	Dynamin family;; Dynamin central region;; Dynamin GTPase effector domain;; PH domain;; 50S ribosome-binding GTPase;; Pleckstrin homology domain	Dynamin-2B OS=Arabidopsis thaliana GN=DRP2B PE=1 SV=2	S	Function unknown	PREDICTED: dynamin-2A-like [Glycine max]	biological process: metabolic process (GO:0008152);; molecular function: catalytic activity (GO:0003824);; molecular function: binding (GO:0005488);; cellular component: cell (GO:0005623);; cellular component: organelle (GO:0043226);; cellular component: cell part (GO:0044464);; cellular component: membrane (GO:0016020);; cellular component: organelle part (GO:0044422);; biological process: cellu…
Glyma.U042300.Wm82.a2.v1	Glyma.U042300.Wm82.a2.v1	0	0	0.932865	52	1.84624	101	2.99406	179	4.97011	265	6.61444	379	0.794353	0.479999	normal	0.519086	1.57527	normal	0.152339	0.969937	normal	[O]	Posttranslational modification, protein turnover, chaperones	Cellular Component: nucleus (GO:0005634);; Cellular Component: cytoplasm (GO:0005737);; Cellular Component: Golgi stack (GO:0005795);; Cellular Component: plasma membrane (GO:0005886);; Biological Process: DNA-dependent DNA replication (GO:0006261);; Biological Process: protein folding (GO:0006457);; Molecular Function: cytoskeletal protein binding (GO:0008092);; Biological Process: phototropism …	--	--	[O]	Posttranslational modification, protein turnover, chaperones	DnaJ C terminal domain;; DnaJ domain	DnaJ protein ERDJ3B OS=Arabidopsis thaliana GN=ERDJ3B PE=1 SV=1	O	Posttranslational modification, protein turnover, chaperones	PREDICTED: dnaJ homolog subfamily B member 1-like [Glycine max]	cellular component: cell (GO:0005623);; cellular component: organelle (GO:0043226);; cellular component: cell part (GO:0044464);; cellular component: organelle part (GO:0044422);; cellular component: membrane (GO:0016020);; biological process: metabolic process (GO:0008152);; biological process: cellular process (GO:0009987);; molecular function: binding (GO:0005488);; biological process: respons…
Glyma.06G250000.Wm82.a2.v1	Glyma.06G250000.Wm82.a2.v1	0	0	0	0	0	0	0	0	0	0	0	0	--	--	--	--	--	--	--	--	--	--	--	--	--	--	--	--	--	--	S	Function unknown	hypothetical protein GLYMA_06G250000 [Glycine max]	--
Glyma.07G202700.Wm82.a2.v1	Glyma.07G202700.Wm82.a2.v1	11.6399	1170	13.6569	1208	27.0855	2774	19.2731	2710	22.2738	2368	11.9218	1530	0.727541	0.195788	normal	0.483918	-0.383474	normal	0.300167	-0.661785	normal	--	--	Molecular Function: protein binding (GO:0005515);; Cellular Component: nucleus (GO:0005634);; Cellular Component: cytoplasm (GO:0005737);; Biological Process: response to symbiotic fungus (GO:0009610);; Molecular Function: sequence-specific DNA binding (GO:0043565);; Biological Process: positive regulation of transcription, DNA-templated (GO:0045893);; Biological Process: positive regulation of l…	--	--	--	--	--	Transcription factor VOZ1 OS=Arabidopsis thaliana GN=VOZ1 PE=1 SV=1	S	Function unknown	PREDICTED: transcription factor VOZ1-like [Glycine max]	molecular function: binding (GO:0005488);; cellular component: cell (GO:0005623);; cellular component: organelle (GO:0043226);; cellular component: cell part (GO:0044464);; biological process: response to stimulus (GO:0050896);; biological process: multi-organism process (GO:0051704);; biological process: biological regulation (GO:0065007)
Glyma.17G156200.Wm82.a2.v1	Glyma.17G156200.Wm82.a2.v1	0	0	0	0	0	0	0	0	0	0	0	0	--	--	--	--	--	--	--	--	--	[G]	Carbohydrate transport and metabolism	Molecular Function: glucokinase activity (GO:0004340);; Molecular Function: protein binding (GO:0005515);; Molecular Function: ATP binding (GO:0005524);; Cellular Component: mitochondrion (GO:0005739);; Biological Process: carbohydrate metabolic process (GO:0005975);; Biological Process: cellular response to DNA damage stimulus (GO:0006974);; Biological Process: response to oxidative stress (GO:0…	K00844|0|pvu:PHAVU_003G231300g|K00844 hexokinase [EC:2.7.1.1] | (RefSeq) hypothetical protein	Glycolysis / Gluconeogenesis (ko00010);; Fructose and mannose metabolism (ko00051);; Galactose metabolism (ko00052);; Starch and sucrose metabolism (ko00500);; Amino sugar and nucleotide sugar metabolism (ko00520);; Carbon metabolism (ko01200)	[G]	Carbohydrate transport and metabolism	Hexokinase;; Hexokinase	Probable hexokinase-like 2 protein OS=Arabidopsis thaliana GN=At4g37840 PE=3 SV=1	G	Carbohydrate transport and metabolism	hypothetical protein GLYMA_17G156200 [Glycine max]	biological process: metabolic process (GO:0008152);; biological process: cellular process (GO:0009987);; molecular function: catalytic activity (GO:0003824);; molecular function: binding (GO:0005488);; cellular component: cell (GO:0005623);; cellular component: organelle (GO:0043226);; cellular component: cell part (GO:0044464);; biological process: response to stimulus (GO:0050896);; biological …
Glyma.17G248300.Wm82.a2.v1	Glyma.17G248300.Wm82.a2.v1	0	0	0	0	0	0	0	0	0	0	0	0	--	--	--	--	--	--	--	--	--	--	--	Biological Process: MAPK cascade (GO:0000165);; Biological Process: respiratory burst involved in defense response (GO:0002679);; Cellular Component: cell wall (GO:0005618);; Cellular Component: vacuole (GO:0005773);; Biological Process: protein targeting to membrane (GO:0006612);; Biological Process: membrane fusion (GO:0006944);; Biological Process: detection of biotic stimulus (GO:0009595);; B…	--	--	--	--	Thaumatin family	Pathogenesis-related protein 5 OS=Arabidopsis thaliana GN=At1g75040 PE=1 SV=1	S	Function unknown	PREDICTED: pathogenesis-related protein 5-like [Glycine max]	biological process: metabolic process (GO:0008152);; biological process: cellular process (GO:0009987);; biological process: signaling (GO:0023052);; biological process: single-organism process (GO:0044699);; biological process: response to stimulus (GO:0050896);; biological process: biological regulation (GO:0065007);; biological process: immune system process (GO:0002376);; cellular component: …
Glyma.06G286000.Wm82.a2.v1	Glyma.06G286000.Wm82.a2.v1	0	0	0	0	0	0	0	0	0	0	0	0	--	--	--	--	--	--	--	--	--	--	--	Biological Process: mRNA splicing, via spliceosome (GO:0000398);; Cellular Component: spliceosomal complex (GO:0005681);; Molecular Function: U6 snRNA binding (GO:0017070);; Molecular Function: U5 snRNA binding (GO:0030623);;	K12856|4.12379e-28|egr:104450569|K12856 pre-mRNA-processing factor 8 | (RefSeq) pre-mRNA-processing-splicing factor 8A-like	Spliceosome (ko03040)	[A]	RNA processing and modification	--	Pre-mRNA-processing-splicing factor 8A OS=Arabidopsis thaliana GN=PRP8A PE=1 SV=1	A	RNA processing and modification	putative splicing factor Prp8, partial [Medicago sativa]	biological process: metabolic process (GO:0008152);; biological process: cellular process (GO:0009987);; cellular component: cell (GO:0005623);; cellular component: macromolecular complex (GO:0032991);; cellular component: organelle (GO:0043226);; cellular component: organelle part (GO:0044422);; cellular component: cell part (GO:0044464);; molecular function: binding (GO:0005488)
Glyma.06G132800.Wm82.a2.v1	Glyma.06G132800.Wm82.a2.v1	20.5135	1420	23.439	1604	27.7692	1822	29.1418	2145	25.5985	1753	25.3299	1874	0.207849	-0.614121	normal	0.0186752	-0.861107	normal	0.533845	-0.327633	normal	[MDT]	Cell wall/membrane/envelope biogenesis;; Cell cycle control, cell division, chromosome partitioning;; Signal transduction mechanisms	--	--	--	[O]	Posttranslational modification, protein turnover, chaperones	ATPase family associated with various cellular activities (AAA);; AAA domain (dynein-related subfamily);; Holliday junction DNA helicase ruvB N-terminus;; Bacterial dnaA protein	Katanin p60 ATPase-containing subunit A1 OS=Arabidopsis thaliana GN=AAA1 PE=1 SV=1	O	Posttranslational modification, protein turnover, chaperones	PREDICTED: uncharacterized protein LOC100788677 isoform X1 [Glycine max]	--
Glyma.11G076900.Wm82.a2.v1	Glyma.11G076900.Wm82.a2.v1	0	0	0	0	0.226027	9	0.103471	5	0.40314	14	1.17592	44	0.536906	1.09944	normal	0.0204014	4.76411	normal	0.438815	1.34046	normal	--	--	--	--	--	--	--	--	--	--	--	hypothetical protein GLYMA_11G076900 [Glycine max]	--
Glyma.14G030000.Wm82.a2.v1	Glyma.14G030000.Wm82.a2.v1	1.82059	101	1.7938	99	8.13708	448	9.1515	537	16.7761	856	29.1736	1609	0.0216673	1.23722	normal	2.06e-07	2.44699	up	0.046628	1.06173	normal	--	--	Molecular Function: DNA binding (GO:0003677);; Molecular Function: structural constituent of ribosome (GO:0003735);; Molecular Function: aspartic-type endopeptidase activity (GO:0004190);; Cellular Component: extracellular region (GO:0005576);; Cellular Component: ribosome (GO:0005840);; Cellular Component: plasma membrane (GO:0005886);; Biological Process: translation (GO:0006412);; Biological P…	--	--	[O]	Posttranslational modification, protein turnover, chaperones	Xylanase inhibitor N-terminal;; Ribosomal proteins 50S-L18Ae/60S-L20/60S-L18A;; Xylanase inhibitor C-terminal;; Eukaryotic aspartyl protease	60S ribosomal protein L18a OS=Castanea sativa GN=RPL18A PE=2 SV=1	O	Posttranslational modification, protein turnover, chaperones	hypothetical protein GLYMA_14G030000 [Glycine max]	molecular function: binding (GO:0005488);; molecular function: structural molecule activity (GO:0005198);; biological process: metabolic process (GO:0008152);; molecular function: catalytic activity (GO:0003824);; cellular component: extracellular region (GO:0005576);; cellular component: cell (GO:0005623);; cellular component: macromolecular complex (GO:0032991);; cellular component: organelle (…
Glyma.06G085100.Wm82.a2.v1	Glyma.06G085100.Wm82.a2.v1	0	0	0.024567	4	0.218444	18	0.046334	5	0	0	0.023836	2	0.730224	0.633181	normal	0.71183	-0.931754	normal	0.313152	-1.92132	normal	[Q]	Secondary metabolites biosynthesis, transport and catabolism	Molecular Function: binding (GO:0005488);; Biological Process: response to osmotic stress (GO:0006970);; Cellular Component: chloroplast stroma (GO:0009570);; Cellular Component: thylakoid (GO:0009579);; Cellular Component: membrane (GO:0016020);; Molecular Function: oxidoreductase activity, acting on single donors with incorporation of molecular oxygen, incorporation of two atoms of oxygen (GO:0…	--	--	[Q]	Secondary metabolites biosynthesis, transport and catabolism	Retinal pigment epithelial membrane protein	Carotenoid 9,10(9&apos;,10&apos;)-cleavage dioxygenase OS=Crocus sativus GN=CCD PE=1 SV=1	Q	Secondary metabolites biosynthesis, transport and catabolism	hypothetical protein GLYMA_06G085100 [Glycine max]	molecular function: binding (GO:0005488);; biological process: response to stimulus (GO:0050896);; cellular component: cell (GO:0005623);; cellular component: organelle (GO:0043226);; cellular component: organelle part (GO:0044422);; cellular component: cell part (GO:0044464);; cellular component: membrane (GO:0016020);; biological process: metabolic process (GO:0008152);; biological process: sin…
Glyma.03G114500.Wm82.a2.v1	Glyma.03G114500.Wm82.a2.v1	1.18006	134	0.881359	94	3.21457	328	2.25172	274	2.20549	226	1.74633	206	0.677893	0.403602	normal	0.793195	-0.16893	normal	0.356903	-0.671399	normal	--	--	Cellular Component: mitochondrion (GO:0005739);;	--	--	[KR]	Transcription;; General function prediction only	mTERF	Transcription termination factor MTEF18, mitochondrial OS=Arabidopsis thaliana GN=MTERF18 PE=1 SV=1	S	Function unknown	PREDICTED: uncharacterized protein LOC100800581 [Glycine max]	cellular component: cell (GO:0005623);; cellular component: organelle (GO:0043226);; cellular component: cell part (GO:0044464)
Glyma.11G161000.Wm82.a2.v1	Glyma.11G161000.Wm82.a2.v1	0	0	0	0	3.97192	101	0.971853	27	10.2665	254	4.14562	111	0.00132739	4.0465	up	3.98e-06	7.53538	up	0.399269	1.11122	normal	--	--	--	--	--	--	--	--	--	S	Function unknown	PREDICTED: uncharacterized protein LOC100306028 [Glycine max]	--
Glyma.20G021400.Wm82.a2.v1	Glyma.20G021400.Wm82.a2.v1	0	0	0	0	0	0	0	0	0	0	0	0	--	--	--	--	--	--	--	--	--	--	--	Molecular Function: metalloendopeptidase activity (GO:0004222);; Molecular Function: ATP binding (GO:0005524);; Cellular Component: mitochondrial outer membrane (GO:0005741);; Cellular Component: mitochondrial respiratory chain complex III (GO:0005750);; Cellular Component: mitochondrial intermembrane space (GO:0005758);; Cellular Component: mitochondrial matrix (GO:0005759);; Cellular Component:…	--	--	[O]	Posttranslational modification, protein turnover, chaperones	--	Mitochondrial-processing peptidase subunit alpha OS=Solanum tuberosum GN=MPP PE=1 SV=1	--	--	hypothetical protein GLYMA_20G021400 [Glycine max]	biological process: metabolic process (GO:0008152);; molecular function: catalytic activity (GO:0003824);; molecular function: binding (GO:0005488);; cellular component: cell (GO:0005623);; cellular component: membrane (GO:0016020);; cellular component: organelle (GO:0043226);; cellular component: organelle part (GO:0044422);; cellular component: cell part (GO:0044464);; cellular component: macro…
Glyma.15G025500.Wm82.a2.v1	Glyma.15G025500.Wm82.a2.v1	0.111916	9	0	0	0.028778	3	0	0	0.05904	5	0.054767	5	0.724739	-0.576661	normal	0.816487	-0.573001	normal	0.80167	0.555568	normal	--	--	--	K09422|0|gmx:102662609|K09422 myb proto-oncogene protein, plant | (RefSeq) transcription factor MYB26-like	--	[K]	Transcription	Myb-like DNA-binding domain;; Myb-like DNA-binding domain	Transcription factor MYB26 OS=Arabidopsis thaliana GN=MYB26 PE=2 SV=1	K	Transcription	PREDICTED: transcription factor MYB26-like [Glycine max]	--
Glycine_max_newGene_12766	--	0.099541	7	0	0	0.15363	10	0.154269	10	0.297193	18	0.700992	44	0.892891	0.275674	normal	0.419324	1.68181	normal	0.509959	1.11241	normal	--	--	Biological Process: sucrose metabolic process (GO:0005985);; Molecular Function: sucrose synthase activity (GO:0016157);;	K03283|1.54457e-10|gmx:106799482|K03283 heat shock 70kDa protein 1/8 | (RefSeq) heat shock cognate 70 kDa protein 2-like	Spliceosome (ko03040);; Protein processing in endoplasmic reticulum (ko04141);; Endocytosis (ko04144)	--	--	--	--	S	Function unknown	Sucrose synthase 2 [Glycine soja]	biological process: metabolic process (GO:0008152);; biological process: cellular process (GO:0009987);; biological process: single-organism process (GO:0044699);; molecular function: catalytic activity (GO:0003824)
Glyma.10G007100.Wm82.a2.v1	Glyma.10G007100.Wm82.a2.v1	0	0	0	0	0	0	0.056643	3	0.634837	21	0.117739	5	0.718717	0.480451	normal	0.126876	3.53002	normal	0.455788	1.54245	normal	--	--	Molecular Function: DNA binding (GO:0003677);; Molecular Function: transcription factor activity, sequence-specific DNA binding (GO:0003700);; Cellular Component: nucleus (GO:0005634);; Biological Process: regulation of transcription, DNA-templated (GO:0006355);; Biological Process: ethylene-activated signaling pathway (GO:0009873);; Biological Process: response to chitin (GO:0010200);;	--	--	--	--	AP2 domain	Ethylene-responsive transcription factor ERF098 OS=Arabidopsis thaliana GN=ERF098 PE=1 SV=1	K	Transcription	PREDICTED: ethylene-responsive transcription factor ERF098-like [Glycine max]	molecular function: binding (GO:0005488);; biological process: biological regulation (GO:0065007);; molecular function: nucleic acid binding transcription factor activity (GO:0001071);; cellular component: cell (GO:0005623);; cellular component: organelle (GO:0043226);; cellular component: cell part (GO:0044464);; biological process: cellular process (GO:0009987);; biological process: signaling (…
Glyma.08G035200.Wm82.a2.v1	Glyma.08G035200.Wm82.a2.v1	8.21659	819	10.4541	1096	10.3891	1028	8.71133	922	24.6127	2256	22.1617	2191	0.0749291	-0.954599	normal	0.875311	0.0798669	normal	0.0396402	0.952854	normal	--	--	Biological Process: RNA splicing (GO:0008380);; Cellular Component: plastid (GO:0009536);; Biological Process: ncRNA metabolic process (GO:0034660);; Biological Process: cellular component organization or biogenesis (GO:0071840);;	--	--	--	--	CRS1 / YhbY (CRM) domain	CRS2-associated factor 1, chloroplastic OS=Oryza sativa subsp. japonica GN=Os01g0495900 PE=2 SV=1	A	RNA processing and modification	PREDICTED: CRS2-associated factor 1, chloroplastic-like [Glycine max]	biological process: metabolic process (GO:0008152);; biological process: cellular process (GO:0009987);; cellular component: cell (GO:0005623);; cellular component: organelle (GO:0043226);; cellular component: cell part (GO:0044464);; biological process: cellular component organization or biogenesis (GO:0071840)
Glyma.12G004700.Wm82.a2.v1	Glyma.12G004700.Wm82.a2.v1	0	0	0	0	0	0	0	0	0.041781	3	0	0	--	--	--	0.579006	1.35331	normal	0.674049	0.72682	normal	[G]	Carbohydrate transport and metabolism	Biological Process: carbohydrate metabolic process (GO:0005975);; Molecular Function: cellulase activity (GO:0008810);;	K01179|0|gmx:100808442|K01179 endoglucanase [EC:3.2.1.4] | (RefSeq) endoglucanase 8-like	Starch and sucrose metabolism (ko00500)	--	--	Glycosyl hydrolase family 9	Endoglucanase 8 OS=Arabidopsis thaliana GN=CEL1 PE=2 SV=1	S	Function unknown	hypothetical protein GLYMA_12G004700 [Glycine max]	biological process: metabolic process (GO:0008152);; molecular function: catalytic activity (GO:0003824)
Glyma.20G235100.Wm82.a2.v1	Glyma.20G235100.Wm82.a2.v1	0.244109	22	0.28178	25	1.89318	160	1.15337	107	2.99986	247	4.42732	392	0.157455	1.35575	normal	4.86e-05	2.56335	up	0.223076	0.950554	normal	--	--	Molecular Function: nucleic acid binding (GO:0003676);; Molecular Function: protein binding (GO:0005515);; Cellular Component: nucleus (GO:0005634);; Biological Process: ion transport (GO:0006811);; Biological Process: epidermal cell differentiation (GO:0009913);; Biological Process: response to inorganic substance (GO:0010035);; Biological Process: animal organ senescence (GO:0010260);; Biologic…	--	--	[R]	General function prediction only	Zinc finger, C2H2 type;; Zinc-finger double-stranded RNA-binding	Protein indeterminate-domain 2 OS=Arabidopsis thaliana GN=IDD2 PE=2 SV=1	S	Function unknown	PREDICTED: protein indeterminate-domain 2-like [Glycine max]	molecular function: binding (GO:0005488);; cellular component: cell (GO:0005623);; cellular component: organelle (GO:0043226);; cellular component: cell part (GO:0044464);; biological process: single-organism process (GO:0044699);; biological process: localization (GO:0051179);; biological process: cellular process (GO:0009987);; biological process: developmental process (GO:0032502);; biological…
Glyma.13G321400.Wm82.a2.v1	Glyma.13G321400.Wm82.a2.v1	12.9643	1561	9.2943	1224	19.9809	2640	19.5797	2462	12.9531	1522	9.95863	1257	0.851192	-0.111076	normal	0.00321922	-1.09016	down	0.0264775	-1.05737	normal	--	--	Biological Process: gene silencing (GO:0016458);; Biological Process: regulation of gene expression, epigenetic (GO:0040029);;	--	--	--	--	TPL-binding domain in jasmonate signalling;; PHD-finger	Increased DNA methylation 1 OS=Arabidopsis thaliana GN=IDM1 PE=1 SV=1	S	Function unknown	PREDICTED: uncharacterized protein LOC100804381 isoform X1 [Glycine max]	biological process: cellular process (GO:0009987);; biological process: single-organism process (GO:0044699);; biological process: biological regulation (GO:0065007)
Glyma.02G105500.Wm82.a2.v1	Glyma.02G105500.Wm82.a2.v1	0.091683	4	0	0	4.58331	190	11.3147	511	15.8048	637	20.4292	885	2.04e-09	5.28717	up	1.19e-17	7.13067	up	0.220504	0.911603	normal	[O]	Posttranslational modification, protein turnover, chaperones	Biological Process: protein peptidyl-prolyl isomerization (GO:0000413);; Molecular Function: peptidyl-prolyl cis-trans isomerase activity (GO:0003755);; Cellular Component: extracellular region (GO:0005576);; Cellular Component: endosome (GO:0005768);; Cellular Component: Golgi apparatus (GO:0005794);; Cellular Component: trans-Golgi network (GO:0005802);; Biological Process: protein folding (GO:…	--	--	[O]	Posttranslational modification, protein turnover, chaperones	Cyclophilin type peptidyl-prolyl cis-trans isomerase/CLD	Peptidyl-prolyl cis-trans isomerase CYP23 OS=Arabidopsis thaliana GN=CYP23 PE=2 SV=1	O	Posttranslational modification, protein turnover, chaperones	unknown [Glycine max]	biological process: metabolic process (GO:0008152);; biological process: cellular process (GO:0009987);; biological process: single-organism process (GO:0044699);; molecular function: catalytic activity (GO:0003824);; cellular component: extracellular region (GO:0005576);; cellular component: cell (GO:0005623);; cellular component: organelle (GO:0043226);; cellular component: cell part (GO:004446…
Glyma.13G023800.Wm82.a2.v1	Glyma.13G023800.Wm82.a2.v1	0.010283	2	0.001765	1	0.002707	1	0.003338	1	0	0	0.0026	1	0.800907	-0.434047	normal	0.618894	-1.2379	normal	0.895438	-0.270773	normal	--	--	--	--	--	--	--	--	--	S	Function unknown	hypothetical protein GLYMA_13G023800, partial [Glycine max]	--
Glyma.11G146800.Wm82.a2.v1	Glyma.11G146800.Wm82.a2.v1	2.74363	253	1.90733	174	7.0374	629	8.83341	864	8.14555	710	20.7832	1948	0.16122	0.777297	normal	0.0142838	1.47064	normal	0.509244	0.56661	normal	[O]	Posttranslational modification, protein turnover, chaperones	Cellular Component: protein storage vacuole (GO:0000326);; Molecular Function: protein disulfide isomerase activity (GO:0003756);; Molecular Function: dolichyl-diphosphooligosaccharide-protein glycotransferase activity (GO:0004579);; Cellular Component: extracellular region (GO:0005576);; Cellular Component: mitochondrion (GO:0005739);; Cellular Component: vacuolar membrane (GO:0005774);; Cellula…	K09580|0|gmx:100790223|K09580 protein disulfide-isomerase A1 [EC:5.3.4.1] | (RefSeq) protein disulfide isomerase-like 1-4	Protein processing in endoplasmic reticulum (ko04141)	[O]	Posttranslational modification, protein turnover, chaperones	Thioredoxin;; Thioredoxin-like domain;; Thioredoxin-like;; Thioredoxin-like domain;; Thioredoxin-like;; AhpC/TSA family;; OST3 / OST6 family, transporter family	Protein disulfide isomerase-like 1-4 OS=Arabidopsis thaliana GN=PDIL1-4 PE=1 SV=1	O	Posttranslational modification, protein turnover, chaperones	PREDICTED: protein disulfide isomerase-like 1-4 [Glycine max]	cellular component: cell (GO:0005623);; cellular component: organelle (GO:0043226);; cellular component: cell part (GO:0044464);; biological process: metabolic process (GO:0008152);; molecular function: catalytic activity (GO:0003824);; cellular component: extracellular region (GO:0005576);; cellular component: membrane (GO:0016020);; cellular component: organelle part (GO:0044422);; biological p…
Glyma.09G216400.Wm82.a2.v1	Glyma.09G216400.Wm82.a2.v1	0.512751	86	0.101819	17	0.605788	99	2.00963	354	0.378155	61	0.550022	85	0.463316	0.971485	normal	0.651924	-0.517918	normal	0.0663636	-1.64389	normal	[K]	Transcription	Biological Process: MAPK cascade (GO:0000165);; Molecular Function: nucleotide binding (GO:0000166);; Biological Process: immune response-regulating signaling pathway (GO:0002764);; Molecular Function: protein serine/threonine kinase activity (GO:0004674);; Molecular Function: protein binding (GO:0005515);; Molecular Function: ATP binding (GO:0005524);; Cellular Component: plasma membrane (GO:000…	--	--	--	--	Leucine rich repeat;; Protein kinase domain;; Protein tyrosine kinase;; Leucine Rich repeats (2 copies);; Leucine Rich Repeat;; Leucine rich repeat N-terminal domain	Probable LRR receptor-like serine/threonine-protein kinase At3g47570 OS=Arabidopsis thaliana GN=At3g47570 PE=2 SV=1	S	Function unknown	PREDICTED: probable LRR receptor-like serine/threonine-protein kinase At3g47570 isoform X2 [Glycine max]	biological process: metabolic process (GO:0008152);; biological process: cellular process (GO:0009987);; biological process: signaling (GO:0023052);; biological process: single-organism process (GO:0044699);; biological process: response to stimulus (GO:0050896);; biological process: biological regulation (GO:0065007);; molecular function: binding (GO:0005488);; molecular function: catalytic acti…
Glyma.09G167500.Wm82.a2.v1	Glyma.09G167500.Wm82.a2.v1	0.394288	22	0.473972	25	1.65132	85	3.18627	181	5.39876	270	0.219618	12	0.194495	1.28986	normal	0.38057	1.38131	normal	0.995379	0.015499	normal	[JT]	Translation, ribosomal structure and biogenesis;; Signal transduction mechanisms	--	--	--	--	--	--	--	S	Function unknown	hypothetical protein GLYMA_09G167500 [Glycine max]	--
Glyma.04G104700.Wm82.a2.v1	Glyma.04G104700.Wm82.a2.v1	1.56485	80	0.492792	62	0.065967	9	0.352285	41	0.016917	3	5.69362	438	0.0290011	-2.18401	normal	0.824741	0.382898	normal	0.203616	2.06942	normal	--	--	Molecular Function: diacylglycerol O-acyltransferase activity (GO:0004144);; Cellular Component: mitochondrion (GO:0005739);; Cellular Component: plastoglobule (GO:0010287);; Biological Process: triglyceride biosynthetic process (GO:0019432);; Biological Process: phytol metabolic process (GO:0033306);;	--	--	--	--	--	Acyltransferase-like protein At1g54570, chloroplastic OS=Arabidopsis thaliana GN=At1g54570 PE=2 SV=1	I	Lipid transport and metabolism	hypothetical protein GLYMA_04G104700 [Glycine max]	biological process: metabolic process (GO:0008152);; molecular function: catalytic activity (GO:0003824);; cellular component: cell (GO:0005623);; cellular component: organelle (GO:0043226);; cellular component: cell part (GO:0044464);; cellular component: organelle part (GO:0044422);; biological process: cellular process (GO:0009987);; biological process: single-organism process (GO:0044699)
Glyma.18G177000.Wm82.a2.v1	Glyma.18G177000.Wm82.a2.v1	0	0	0	0	0	0	0	0	0	0	0.216631	13	--	--	--	0.492919	1.7612	normal	0.673456	0.836344	normal	[G]	Carbohydrate transport and metabolism	Biological Process: defense response to insect (GO:0002213);; Molecular Function: glutamate-cysteine ligase activity (GO:0004357);; Cellular Component: mitochondrion (GO:0005739);; Biological Process: gluconeogenesis (GO:0006094);; Biological Process: glycolytic process (GO:0006096);; Biological Process: glutathione biosynthetic process (GO:0006750);; Biological Process: amino acid transport (GO:…	K00083|0|gmx:100812491|K00083 cinnamyl-alcohol dehydrogenase [EC:1.1.1.195] | (RefSeq) probable mannitol dehydrogenase	Phenylpropanoid biosynthesis (ko00940)	[Q]	Secondary metabolites biosynthesis, transport and catabolism	Alcohol dehydrogenase GroES-like domain;; Zinc-binding dehydrogenase;; Zinc-binding dehydrogenase	Probable mannitol dehydrogenase OS=Fragaria ananassa GN=CAD PE=2 SV=1	C	Energy production and conversion	PREDICTED: probable mannitol dehydrogenase [Glycine max]	biological process: response to stimulus (GO:0050896);; biological process: multi-organism process (GO:0051704);; biological process: metabolic process (GO:0008152);; molecular function: catalytic activity (GO:0003824);; cellular component: cell (GO:0005623);; cellular component: organelle (GO:0043226);; cellular component: cell part (GO:0044464);; biological process: single-organism process (GO:…
Glyma.04G242400.Wm82.a2.v1	Glyma.04G242400.Wm82.a2.v1	0	0	0	0	0	0	0.103953	7	0.038888	3	0.10804	7	0.717799	0.559418	normal	0.436774	2.03531	normal	0.949781	0.1674	normal	--	--	--	--	--	--	--	--	--	S	Function unknown	PREDICTED: uncharacterized protein LOC100817862 [Glycine max]	--
Glyma.08G016500.Wm82.a2.v1	Glyma.08G016500.Wm82.a2.v1	0	0	0	0	0.724188	41	0.151215	10	0	0	0.06812	5	0.0741998	2.6286	normal	0.547273	1.48513	normal	0.192709	-2.26369	normal	--	--	--	--	--	--	--	CCT motif	Zinc finger protein CONSTANS-LIKE 3 OS=Arabidopsis thaliana GN=COL3 PE=1 SV=1	S	Function unknown	PREDICTED: zinc finger protein HD1-like isoform X1 [Glycine max]	--
Glyma.07G212900.Wm82.a2.v1	Glyma.07G212900.Wm82.a2.v1	1.72216	152	1.69969	148	5.85837	500	6.51136	607	6.28215	522	6.23997	558	0.133159	0.840013	normal	0.123671	0.721358	normal	0.687981	-0.232161	normal	--	--	Cellular Component: endosome (GO:0005768);; Cellular Component: Golgi apparatus (GO:0005794);; Cellular Component: trans-Golgi network (GO:0005802);; Biological Process: protein N-linked glycosylation (GO:0006487);; Cellular Component: integral component of membrane (GO:0016021);; Molecular Function: 4-galactosyl-N-acetylglucosaminide 3-alpha-L-fucosyltransferase activity (GO:0017083);; Molecular…	K00753|0|gmx:100776065|K00753 glycoprotein 3-alpha-L-fucosyltransferase [EC:2.4.1.214] | (RefSeq) glycoprotein 3-alpha-L-fucosyltransferase A-like	--	[GE]	Carbohydrate transport and metabolism;; Amino acid transport and metabolism	Glycosyltransferase family 10 (fucosyltransferase) C-term	Glycoprotein 3-alpha-L-fucosyltransferase A OS=Arabidopsis thaliana GN=FUT11 PE=1 SV=1	S	Function unknown	PREDICTED: glycoprotein 3-alpha-L-fucosyltransferase A-like [Glycine max]	cellular component: cell (GO:0005623);; cellular component: organelle (GO:0043226);; cellular component: cell part (GO:0044464);; cellular component: organelle part (GO:0044422);; biological process: metabolic process (GO:0008152);; biological process: cellular process (GO:0009987);; biological process: single-organism process (GO:0044699);; cellular component: membrane (GO:0016020);; cellular co…
Glyma.12G008800.Wm82.a2.v1	Glyma.12G008800.Wm82.a2.v1	0	0	0	0	0	0	0.038698	3	0	0	0.128217	6	0.718717	0.480451	normal	0.536411	1.54323	normal	0.933168	0.18334	normal	--	--	--	--	--	--	--	--	--	S	Function unknown	hypothetical protein GLYMA_12G008800 [Glycine max]	--
Glyma.16G100700.Wm82.a2.v1	Glyma.16G100700.Wm82.a2.v1	0.229341	39	0.170841	29	0.938434	154	0.882272	158	0.476707	76	0	0	0.195482	1.11136	normal	0.73044	-0.690758	normal	0.673456	-0.904709	normal	--	--	--	--	--	--	--	--	--	--	--	hypothetical protein GLYMA_16G100700 [Glycine max]	--
Glyma.20G207000.Wm82.a2.v1	Glyma.20G207000.Wm82.a2.v1	2.63961	204	1.6795	137	7.93212	635	8.90963	745	13.2071	991	12.9119	1027	0.0596542	0.989932	normal	0.000281231	1.45543	up	0.564917	0.340223	normal	[R]	General function prediction only	Molecular Function: phosphatidate cytidylyltransferase activity (GO:0004605);; Cellular Component: mitochondrion (GO:0005739);; Cellular Component: endoplasmic reticulum (GO:0005783);; Cellular Component: integral component of membrane (GO:0016021);; Biological Process: CDP-diacylglycerol biosynthetic process (GO:0016024);; Biological Process: dolichol biosynthetic process (GO:0019408);;	K00981|0|gmx:100802781|K00981 phosphatidate cytidylyltransferase [EC:2.7.7.41] | (RefSeq) phosphatidate cytidylyltransferase 1-like	Glycerophospholipid metabolism (ko00564);; Phosphatidylinositol signaling system (ko04070)	[I]	Lipid transport and metabolism	Cytidylyltransferase family	Phosphatidate cytidylyltransferase 2 OS=Arabidopsis thaliana GN=CDS2 PE=1 SV=1	I	Lipid transport and metabolism	PREDICTED: phosphatidate cytidylyltransferase 1-like [Glycine max]	biological process: metabolic process (GO:0008152);; molecular function: catalytic activity (GO:0003824);; cellular component: cell (GO:0005623);; cellular component: organelle (GO:0043226);; cellular component: cell part (GO:0044464);; cellular component: membrane (GO:0016020);; cellular component: membrane part (GO:0044425);; biological process: cellular process (GO:0009987);; biological proces…
Glyma.07G068600.Wm82.a2.v1	Glyma.07G068600.Wm82.a2.v1	1.07138	88	0.15897	27	0.612537	101	0.641874	96	0.890638	142	0.622428	107	0.912251	-0.148092	normal	0.947788	0.0699029	normal	0.912269	0.1309	normal	--	--	--	--	--	[R]	General function prediction only	PPR repeat;; PPR repeat family;; PPR repeat;; Pentatricopeptide repeat domain;; Pentacotripeptide-repeat region of PRORP	Pentatricopeptide repeat-containing protein At2g13600 OS=Arabidopsis thaliana GN=PCMP-E76 PE=3 SV=1	S	Function unknown	PREDICTED: pentatricopeptide repeat-containing protein At2g13600-like isoform X1 [Glycine max]	--
Glyma.17G029600.Wm82.a2.v1	Glyma.17G029600.Wm82.a2.v1	20.941	1969	23.9859	2216	28.0767	2572	37.6271	3768	40.1119	3577	43.1404	4141	0.470796	-0.422698	normal	0.539382	-0.248184	normal	0.882722	0.089547	normal	--	--	--	K14844|0|gmx:100780739|K14844 pumilio homology domain family member 6 | (RefSeq) pumilio homolog 24	--	[J]	Translation, ribosomal structure and biogenesis	CPL (NUC119) domain;; Pumilio-family RNA binding repeat	Pumilio homolog 24 OS=Arabidopsis thaliana GN=APUM24 PE=1 SV=1	S	Function unknown	PREDICTED: pumilio homolog 24 [Glycine max]	--
Glyma.01G019800.Wm82.a2.v1	Glyma.01G019800.Wm82.a2.v1	1.45717	178	1.18309	139	2.73921	310	4.212	541	25.8174	2907	36.4361	4328	0.668937	0.385093	normal	2.26e-22	3.3658	up	1.21e-11	2.82521	up	[S]	Function unknown	Cellular Component: nucleus (GO:0005634);; Cellular Component: cytoplasm (GO:0005737);; Cellular Component: plasma membrane (GO:0005886);; Biological Process: amino acid transport (GO:0006865);; Cellular Component: plant-type cell wall (GO:0009505);; Biological Process: anatomical structure morphogenesis (GO:0009653);; Biological Process: cell differentiation (GO:0030154);; Biological Process: ro…	--	--	--	--	Glycine-rich domain-containing protein-like	Glycine-rich domain-containing protein 1 OS=Arabidopsis thaliana GN=GRDP1 PE=2 SV=1	S	Function unknown	PREDICTED: glycine-rich domain-containing protein 1-like isoform X1 [Glycine max]	cellular component: cell (GO:0005623);; cellular component: organelle (GO:0043226);; cellular component: cell part (GO:0044464);; cellular component: membrane (GO:0016020);; biological process: single-organism process (GO:0044699);; biological process: localization (GO:0051179);; biological process: developmental process (GO:0032502);; biological process: cellular process (GO:0009987);; biologica…
Glyma.04G039700.Wm82.a2.v1	Glyma.04G039700.Wm82.a2.v1	6.73298	713	11.6609	1135	11.7647	1179	11.5212	1371	7.33949	726	8.77615	914	0.426615	-0.552184	normal	0.00705403	-1.31325	down	0.0450734	-0.835659	normal	--	--	Molecular Function: ubiquitin-protein transferase activity (GO:0004842);; Molecular Function: protein binding (GO:0005515);; Cellular Component: nucleus (GO:0005634);; Cellular Component: cytosol (GO:0005829);; Biological Process: amino acid transport (GO:0006865);; Molecular Function: zinc ion binding (GO:0008270);; Biological Process: negative regulation of abscisic acid-activated signaling pat…	K10635|0|gmx:100815573|K10635 E3 ubiquitin-protein ligase Arkadia [EC:2.3.2.27] | (RefSeq) E3 ubiquitin-protein ligase MBR2-like	--	[O]	Posttranslational modification, protein turnover, chaperones	Ring finger domain;; RING-H2 zinc finger domain;; Zinc finger, C3HC4 type (RING finger);; Zinc finger, C3HC4 type (RING finger)	Probable E3 ubiquitin-protein ligase RHG1A OS=Arabidopsis thaliana GN=RHG1A PE=2 SV=1	O	Posttranslational modification, protein turnover, chaperones	PREDICTED: E3 ubiquitin-protein ligase MBR2-like [Glycine max]	biological process: metabolic process (GO:0008152);; molecular function: catalytic activity (GO:0003824);; molecular function: binding (GO:0005488);; cellular component: cell (GO:0005623);; cellular component: organelle (GO:0043226);; cellular component: cell part (GO:0044464);; biological process: single-organism process (GO:0044699);; biological process: localization (GO:0051179);; biological p…
Glyma.18G189700.Wm82.a2.v1	Glyma.18G189700.Wm82.a2.v1	0.35067	34	0.14562	14	0.982284	93	0.996399	103	0.75244	69	1.14796	114	0.44073	0.930641	normal	0.466755	0.799442	normal	0.763332	-0.309341	normal	--	--	Molecular Function: protein binding (GO:0005515);; Cellular Component: nucleus (GO:0005634);; Cellular Component: cytosol (GO:0005829);; Biological Process: chromatin silencing (GO:0006342);; Biological Process: cellular amino acid metabolic process (GO:0006520);; Biological Process: fatty acid metabolic process (GO:0006631);; Biological Process: coenzyme metabolic process (GO:0006732);; Biologic…	--	--	[K]	Transcription	Associated with HOX;; Homeobox KN domain;; Homeobox domain	BEL1-like homeodomain protein 9 OS=Arabidopsis thaliana GN=BLH9 PE=1 SV=1	K	Transcription	PREDICTED: BEL1-like homeodomain protein 9 [Glycine max]	molecular function: binding (GO:0005488);; cellular component: cell (GO:0005623);; cellular component: organelle (GO:0043226);; cellular component: cell part (GO:0044464);; biological process: cellular process (GO:0009987);; biological process: single-organism process (GO:0044699);; biological process: biological regulation (GO:0065007);; biological process: metabolic process (GO:0008152);; biolo…
Glyma.18G134100.Wm82.a2.v1	Glyma.18G134100.Wm82.a2.v1	0	0	0	0	0.060998	6	0.089208	9	0.436843	24	0.532569	29	0.519079	1.13969	normal	0.0208162	4.74149	normal	0.427394	1.29594	normal	[T]	Signal transduction mechanisms	Biological Process: activation of MAPKK activity (GO:0000186);; Biological Process: RNA splicing, via endonucleolytic cleavage and ligation (GO:0000394);; Molecular Function: protein serine/threonine kinase activity (GO:0004674);; Molecular Function: MAP kinase kinase kinase activity (GO:0004709);; Molecular Function: protein tyrosine kinase activity (GO:0004713);; Molecular Function: protein bin…	--	--	[T]	Signal transduction mechanisms	Protein kinase domain;; Protein tyrosine kinase;; Protein RETICULATA-related	Probable serine/threonine-protein kinase PBL28 OS=Arabidopsis thaliana GN=PBL28 PE=2 SV=1	T	Signal transduction mechanisms	hypothetical protein GLYMA_18G134100 [Glycine max]	biological process: biological regulation (GO:0065007);; biological process: metabolic process (GO:0008152);; biological process: cellular process (GO:0009987);; molecular function: catalytic activity (GO:0003824);; biological process: signaling (GO:0023052);; biological process: single-organism process (GO:0044699);; biological process: response to stimulus (GO:0050896);; molecular function: mol…
Glyma.06G099100.Wm82.a2.v1	Glyma.06G099100.Wm82.a2.v1	0.190113	24	0.079108	10	0.727531	68	0.599909	80	0.1495	18	0.373663	48	0.459747	0.978335	normal	0.923746	-0.142333	normal	0.26467	-1.26582	normal	--	--	Cellular Component: mitochondrion (GO:0005739);;	--	--	[R]	General function prediction only	PPR repeat;; PPR repeat family;; Pentatricopeptide repeat domain	Pentatricopeptide repeat-containing protein At5g27460 OS=Arabidopsis thaliana GN=At5g27460 PE=2 SV=1	S	Function unknown	PREDICTED: pentatricopeptide repeat-containing protein At5g27460-like [Glycine max]	cellular component: cell (GO:0005623);; cellular component: organelle (GO:0043226);; cellular component: cell part (GO:0044464)
Glyma.02G215800.Wm82.a2.v1	Glyma.02G215800.Wm82.a2.v1	0.034207	11	0.02769	9	0.581991	167	0.025641	9	4.246	327	0.53035	160	0.29383	1.59349	normal	4e-05	3.39311	up	0.588238	0.957509	normal	--	--	--	--	--	[S]	Function unknown	Golgi-body localisation protein domain;; RNA pol II promoter Fmp27 protein domain	Protein SABRE OS=Arabidopsis thaliana GN=SAB PE=1 SV=1	S	Function unknown	UPF0378 protein KIAA0100-like protein [Glycine soja]	--
Glyma.02G102800.Wm82.a2.v1	Glyma.02G102800.Wm82.a2.v1	0	0	0	0	0.026759	2	0	0	0.112805	9	0.129011	10	0.730224	0.449327	normal	0.20183	3.07284	normal	0.533877	1.35614	normal	[G]	Carbohydrate transport and metabolism	Cellular Component: plasma membrane (GO:0005886);; Biological Process: lipid metabolic process (GO:0006629);; Molecular Function: phosphoric diester hydrolase activity (GO:0008081);; Cellular Component: plasmodesma (GO:0009506);; Cellular Component: anchored component of plasma membrane (GO:0046658);;	--	--	--	--	--	PI-PLC X domain-containing protein At5g67130 OS=Arabidopsis thaliana GN=At5g67130 PE=1 SV=1	S	Function unknown	PREDICTED: PI-PLC X domain-containing protein At5g67130 [Glycine max]	cellular component: cell (GO:0005623);; cellular component: membrane (GO:0016020);; cellular component: cell part (GO:0044464);; biological process: metabolic process (GO:0008152);; biological process: single-organism process (GO:0044699);; molecular function: catalytic activity (GO:0003824);; cellular component: cell junction (GO:0030054);; cellular component: membrane part (GO:0044425)
Glyma.06G259900.Wm82.a2.v1	Glyma.06G259900.Wm82.a2.v1	0	0	0	0	0	0	0	0	0	0	0	0	--	--	--	--	--	--	--	--	--	[C]	Energy production and conversion	Cellular Component: extracellular region (GO:0005576);; Cellular Component: vacuolar membrane (GO:0005774);; Cellular Component: cytosol (GO:0005829);; Cellular Component: plasma membrane (GO:0005886);; Biological Process: response to osmotic stress (GO:0006970);; Cellular Component: plasmodesma (GO:0009506);; Biological Process: response to auxin (GO:0009733);; Molecular Function: FMN binding (G…	K03809|4.27858e-157|gmx:102662143|K03809 NAD(P)H dehydrogenase (quinone) [EC:1.6.5.2] | (RefSeq) NAD(P)H dehydrogenase (quinone) FQR1-like	Ubiquinone and other terpenoid-quinone biosynthesis (ko00130)	[R]	General function prediction only	NADPH-dependent FMN reductase	NAD(P)H dehydrogenase (quinone) FQR1 OS=Arabidopsis thaliana GN=FQR1 PE=1 SV=1	S	Function unknown	hypothetical protein GLYMA_06G259900 [Glycine max]	cellular component: extracellular region (GO:0005576);; cellular component: cell (GO:0005623);; cellular component: membrane (GO:0016020);; cellular component: organelle (GO:0043226);; cellular component: organelle part (GO:0044422);; cellular component: cell part (GO:0044464);; biological process: response to stimulus (GO:0050896);; cellular component: cell junction (GO:0030054);; molecular func…
Glyma.20G180000.Wm82.a2.v1	Glyma.20G180000.Wm82.a2.v1	1.29903	125	0.92042	88	1.14402	107	1.36672	140	0.398537	37	0.59165	58	0.371973	-0.740197	normal	0.000694821	-2.22829	down	0.0590673	-1.4965	normal	--	--	Molecular Function: DNA binding (GO:0003677);; Molecular Function: transcription factor activity, sequence-specific DNA binding (GO:0003700);; Cellular Component: nucleus (GO:0005634);; Biological Process: regulation of transcription, DNA-templated (GO:0006355);; Biological Process: pattern specification process (GO:0007389);; Biological Process: anatomical structure morphogenesis (GO:0009653);; …	--	--	--	--	Auxin response factor;; B3 DNA binding domain	Auxin response factor 18 OS=Oryza sativa subsp. japonica GN=ARF18 PE=2 SV=1	--	--	PREDICTED: auxin response factor 18-like [Glycine max]	molecular function: binding (GO:0005488);; biological process: biological regulation (GO:0065007);; molecular function: nucleic acid binding transcription factor activity (GO:0001071);; cellular component: cell (GO:0005623);; cellular component: organelle (GO:0043226);; cellular component: cell part (GO:0044464);; biological process: multicellular organismal process (GO:0032501);; biological proc…
Glyma.10G118400.Wm82.a2.v1	Glyma.10G118400.Wm82.a2.v1	0	0	0	0	0	0	0	0	0	0	0	0	--	--	--	--	--	--	--	--	--	--	--	--	--	--	--	--	Myb-like DNA-binding domain	Probable transcription factor At5g61620 OS=Arabidopsis thaliana GN=At5g61620 PE=3 SV=1	--	--	Transcription factor MYB1R1-like protein [Glycine soja]	--
Glyma.13G071700.Wm82.a2.v1	Glyma.13G071700.Wm82.a2.v1	0.045449	7	0.0334	6	0.229152	34	0	0	0.090549	14	0	0	0.907621	0.241764	normal	0.780941	-0.654212	normal	0.778517	-0.612368	normal	--	--	--	--	--	[K]	Transcription	Myb-like DNA-binding domain;; Myb-like DNA-binding domain;; Myb DNA-binding like	--	K	Transcription	PREDICTED: nuclear receptor corepressor 1-like [Glycine max]	--
Glyma.05G008900.Wm82.a2.v1	Glyma.05G008900.Wm82.a2.v1	1.92299	55	0.413575	13	5.64215	203	2.9464	110	0.313998	12	0.230301	10	0.356811	1.11449	normal	0.050682	-2.44833	normal	1.02e-05	-3.69265	down	--	--	Biological Process: nodulation (GO:0009877);; Cellular Component: integral component of membrane (GO:0016021);;	--	--	--	--	Early nodulin 93 ENOD93 protein	Early nodulin-93 OS=Glycine max PE=2 SV=1	S	Function unknown	hypothetical protein GLYMA_05G008900 [Glycine max]	biological process: multi-organism process (GO:0051704);; cellular component: membrane (GO:0016020);; cellular component: membrane part (GO:0044425)
Glyma.13G307500.Wm82.a2.v1	Glyma.13G307500.Wm82.a2.v1	0.119445	1	0.063531	1	0.138577	1	0.13496	1	0.129452	1	0.130699	1	0.890081	-0.244844	normal	0.817558	-0.602671	normal	0.98022	-0.0638521	normal	--	--	--	--	--	--	--	--	--	--	--	hypothetical protein GLYMA_13G307500 [Glycine max]	--
Glyma.06G074100.Wm82.a2.v1	Glyma.06G074100.Wm82.a2.v1	0	0	0	0	0.073407	4	0	0	0	0	0	0	0.718696	0.524743	normal	--	--	--	0.673456	-0.786962	normal	[P]	Inorganic ion transport and metabolism	--	--	--	--	--	Molybdate transporter of MFS superfamily	Molybdate transporter 1 OS=Arabidopsis thaliana GN=MOT1 PE=1 SV=1	P	Inorganic ion transport and metabolism	PREDICTED: molybdate transporter 1 [Glycine max]	--
Glyma.03G189700.Wm82.a2.v1	Glyma.03G189700.Wm82.a2.v1	0.046761	6	0.070733	10	0.436147	53	1.00857	96	0.887093	77	1.74974	180	0.128411	1.77293	normal	0.00786125	2.67443	up	0.673456	0.527713	normal	[G]	Carbohydrate transport and metabolism	Molecular Function: magnesium ion binding (GO:0000287);; Molecular Function: pyruvate kinase activity (GO:0004743);; Cellular Component: cytosol (GO:0005829);; Cellular Component: plasma membrane (GO:0005886);; Biological Process: glucose metabolic process (GO:0006006);; Biological Process: glycolytic process (GO:0006096);; Biological Process: lipid metabolic process (GO:0006629);; Cellular Compo…	K00873|0|gmx:100807864|K00873 pyruvate kinase [EC:2.7.1.40] | (RefSeq) pyruvate kinase 1, cytosolic-like	Glycolysis / Gluconeogenesis (ko00010);; Purine metabolism (ko00230);; Pyruvate metabolism (ko00620);; Carbon metabolism (ko01200);; Biosynthesis of amino acids (ko01230)	[G]	Carbohydrate transport and metabolism	Pyruvate kinase, barrel domain;; Pyruvate kinase, alpha/beta domain	Pyruvate kinase 1, cytosolic OS=Oryza sativa subsp. japonica GN=Os11g0148500 PE=1 SV=1	G	Carbohydrate transport and metabolism	PREDICTED: pyruvate kinase 1, cytosolic-like [Glycine max]	molecular function: binding (GO:0005488);; biological process: metabolic process (GO:0008152);; biological process: cellular process (GO:0009987);; molecular function: catalytic activity (GO:0003824);; cellular component: cell (GO:0005623);; cellular component: cell part (GO:0044464);; cellular component: membrane (GO:0016020);; biological process: single-organism process (GO:0044699);; cellular …
Glyma.03G137000.Wm82.a2.v1	Glyma.03G137000.Wm82.a2.v1	0	0	0	0	1.02333	179	3.16241	637	11.8302	2020	28.3421	5192	9.62e-12	6.72281	up	1.7e-17	11.3787	up	9.44e-05	2.77766	up	[H]	Coenzyme transport and metabolism	Molecular Function: ATP binding (GO:0005524);; Cellular Component: mitochondrion (GO:0005739);; Cellular Component: chloroplast stroma (GO:0009570);; Cellular Component: chloroplast inner membrane (GO:0009706);; Cellular Component: magnesium chelatase complex (GO:0010007);; Biological Process: chlorophyll biosynthetic process (GO:0015995);; Molecular Function: magnesium chelatase activity (GO:001…	K03403|0|gmx:548043|K03403 magnesium chelatase subunit H [EC:6.6.1.1] | (RefSeq) CHLH; magnesium chelatase subunit	Porphyrin and chlorophyll metabolism (ko00860)	--	--	CobN/Magnesium Chelatase;; Domain of unknown function (DUF3479)	Magnesium-chelatase subunit ChlH, chloroplastic OS=Arabidopsis thaliana GN=CHLH PE=1 SV=1	H	Coenzyme transport and metabolism	magnesium chelatase subunit [Glycine max]	molecular function: binding (GO:0005488);; cellular component: cell (GO:0005623);; cellular component: organelle (GO:0043226);; cellular component: cell part (GO:0044464);; cellular component: organelle part (GO:0044422);; cellular component: membrane (GO:0016020);; cellular component: macromolecular complex (GO:0032991);; biological process: metabolic process (GO:0008152);; biological process: c…
Glyma.06G015600.Wm82.a2.v1	Glyma.06G015600.Wm82.a2.v1	0.03188	4	0.020203	3	1.60761	158	2.51093	270	6.09987	521	7.04161	690	1.96e-07	4.24788	up	7.91e-18	6.11409	up	0.0164726	1.27183	normal	--	--	Cellular Component: plasma membrane (GO:0005886);; Biological Process: transport (GO:0006810);; Biological Process: regulation of flower development (GO:0009909);; Biological Process: histone modification (GO:0016570);; Cellular Component: intracellular membrane-bounded organelle (GO:0043231);; Cellular Component: cytoplasmic part (GO:0044444);; Biological Process: floral organ formation (GO:0048…	K20027|0|gmx:100818808|K20027 palmitoyltransferase ZDHHC1/11 [EC:2.3.1.225] | (RefSeq) protein S-acyltransferase 21-like	--	[R]	General function prediction only	DHHC palmitoyltransferase	Protein S-acyltransferase 21 OS=Arabidopsis thaliana GN=PAT21 PE=2 SV=1	S	Function unknown	PREDICTED: protein S-acyltransferase 21-like [Glycine max]	cellular component: cell (GO:0005623);; cellular component: membrane (GO:0016020);; cellular component: cell part (GO:0044464);; biological process: localization (GO:0051179);; biological process: biological regulation (GO:0065007);; biological process: metabolic process (GO:0008152);; biological process: cellular process (GO:0009987);; biological process: single-organism process (GO:0044699);; b…
Glyma.15G096800.Wm82.a2.v1	Glyma.15G096800.Wm82.a2.v1	5.60046	454	5.83515	471	9.99132	787	11.9447	1029	14.5791	1119	11.2684	932	0.946449	-0.0470347	normal	0.944054	0.03623	normal	0.99394	-0.00709244	normal	[T]	Signal transduction mechanisms	Biological Process: RNA splicing, via endonucleolytic cleavage and ligation (GO:0000394);; Biological Process: respiratory burst involved in defense response (GO:0002679);; Molecular Function: protein serine/threonine kinase activity (GO:0004674);; Molecular Function: non-membrane spanning protein tyrosine kinase activity (GO:0004715);; Molecular Function: protein binding (GO:0005515);; Molecular…	--	--	[T]	Signal transduction mechanisms	Protein kinase domain;; Protein tyrosine kinase	Serine/threonine-protein kinase PBL27 OS=Arabidopsis thaliana GN=PBL27 PE=1 SV=1	T	Signal transduction mechanisms	PREDICTED: serine/threonine-protein kinase CDL1-like [Glycine max]	biological process: metabolic process (GO:0008152);; biological process: cellular process (GO:0009987);; biological process: immune system process (GO:0002376);; biological process: single-organism process (GO:0044699);; molecular function: catalytic activity (GO:0003824);; molecular function: binding (GO:0005488);; cellular component: cell (GO:0005623);; cellular component: organelle (GO:0043226…
Glyma.02G056800.Wm82.a2.v1	Glyma.02G056800.Wm82.a2.v1	8.98592	726	11.7607	894	10.3119	883	8.91158	850	9.56086	830	8.80442	821	0.0832779	-0.888378	normal	0.00851278	-1.09369	down	0.673456	-0.27674	normal	[Q]	Secondary metabolites biosynthesis, transport and catabolism	--	--	--	[H]	Coenzyme transport and metabolism	Flavin containing amine oxidoreductase;; NAD(P)-binding Rossmann-like domain;; FAD dependent oxidoreductase;; Thi4 family;; FAD binding domain	Prolycopene isomerase, chloroplastic OS=Daucus carota GN=CRTISO PE=2 SV=1	Q	Secondary metabolites biosynthesis, transport and catabolism	PREDICTED: pyridine nucleotide-disulfide oxidoreductase domain-containing protein 2-like isoform X2 [Glycine max]	--
Glyma.20G209600.Wm82.a2.v1	Glyma.20G209600.Wm82.a2.v1	0	0	0	0	0	0	0	0	0	0	0	0	--	--	--	--	--	--	--	--	--	--	--	--	--	--	--	--	Cotton fibre expressed protein	--	S	Function unknown	PREDICTED: uncharacterized protein LOC100807036 [Glycine max]	--
Glyma.02G224200.Wm82.a2.v1	Glyma.02G224200.Wm82.a2.v1	4.10421	392	4.60135	394	4.96471	429	5.40548	498	5.52251	475	4.78722	426	0.150266	-0.752339	normal	0.0373218	-0.908409	normal	0.724131	-0.230226	normal	[G]	Carbohydrate transport and metabolism	Molecular Function: inorganic phosphate transmembrane transporter activity (GO:0005315);; Molecular Function: sugar:proton symporter activity (GO:0005351);; Biological Process: cellular aromatic compound metabolic process (GO:0006725);; Biological Process: signal transduction (GO:0007165);; Molecular Function: organic anion transmembrane transporter activity (GO:0008514);; Biological Process: res…	--	--	[G]	Carbohydrate transport and metabolism	Major Facilitator Superfamily	Probable anion transporter 4, chloroplastic OS=Arabidopsis thaliana GN=ANTR4 PE=2 SV=1	G	Carbohydrate transport and metabolism	PREDICTED: probable anion transporter 4, chloroplastic [Glycine max]	biological process: cellular process (GO:0009987);; biological process: single-organism process (GO:0044699);; biological process: localization (GO:0051179);; molecular function: transporter activity (GO:0005215);; biological process: metabolic process (GO:0008152);; biological process: response to stimulus (GO:0050896);; biological process: biological regulation (GO:0065007);; cellular component…
Glyma.18G127600.Wm82.a2.v1	Glyma.18G127600.Wm82.a2.v1	0	0	0	0	0	0	0	0	0	0	0	0	--	--	--	--	--	--	--	--	--	--	--	Molecular Function: catalytic activity (GO:0003824);; Molecular Function: organic cyclic compound binding (GO:0097159);; Molecular Function: heterocyclic compound binding (GO:1901363);;	--	--	[L]	Replication, recombination and repair	Domain of unknown function (DUF4413);; hAT family C-terminal dimerisation region	Putative AC transposase OS=Zea mays PE=2 SV=2	S	Function unknown	hypothetical protein GLYMA_18G127600 [Glycine max]	molecular function: catalytic activity (GO:0003824);; molecular function: binding (GO:0005488)
Glyma.11G213800.Wm82.a2.v1	Glyma.11G213800.Wm82.a2.v1	4.67339	221	3.02718	140	8.51889	375	12.4252	585	16.8754	748	9.64367	457	0.652974	0.389157	normal	0.30042	0.658932	normal	0.856333	0.166261	normal	--	--	Cellular Component: endoplasmic reticulum (GO:0005783);; Cellular Component: membrane (GO:0016020);;	--	--	--	--	--	--	S	Function unknown	hypothetical protein GLYMA_11G213800 [Glycine max]	cellular component: cell (GO:0005623);; cellular component: organelle (GO:0043226);; cellular component: cell part (GO:0044464);; cellular component: membrane (GO:0016020)
Glyma.15G045500.Wm82.a2.v1	Glyma.15G045500.Wm82.a2.v1	2.96992	109	2.77902	93	10.5414	359	9.97128	361	15.4044	505	18.6181	660	0.221517	0.801311	normal	0.00182371	1.39206	up	0.46586	0.458846	normal	[O]	Posttranslational modification, protein turnover, chaperones	Biological Process: nuclear division (GO:0000280);; Cellular Component: protein storage vacuole (GO:0000326);; Cellular Component: vacuolar membrane (GO:0005774);; Cellular Component: endoplasmic reticulum (GO:0005783);; Biological Process: protein folding (GO:0006457);; Biological Process: nucleolus organization (GO:0007000);; Cellular Component: plant-type cell wall (GO:0009505);; Cellular Comp…	K13984|2.70484e-64|gmx:100499960|K13984 thioredoxin domain-containing protein 5 | (RefSeq) uncharacterized LOC100499960	Protein processing in endoplasmic reticulum (ko04141)	[O]	Posttranslational modification, protein turnover, chaperones	Thioredoxin	Protein disulfide isomerase-like 5-1 OS=Oryza sativa subsp. japonica GN=PDIL5-1 PE=2 SV=1	O	Posttranslational modification, protein turnover, chaperones	PREDICTED: uncharacterized protein LOC100499960 isoform X1 [Glycine max]	biological process: cellular process (GO:0009987);; biological process: cellular component organization or biogenesis (GO:0071840);; cellular component: cell (GO:0005623);; cellular component: organelle (GO:0043226);; cellular component: cell part (GO:0044464);; cellular component: membrane (GO:0016020);; cellular component: organelle part (GO:0044422);; biological process: metabolic process (GO:…
Glyma.12G113100.Wm82.a2.v1	Glyma.12G113100.Wm82.a2.v1	0	0	0	0	0	0	0	0	0	0	0.053762	3	--	--	--	0.583436	1.31237	normal	0.674049	0.710142	normal	--	--	--	--	--	--	--	Domain of unknown function (DUF588)	CASP-like protein 1C1 OS=Ricinus communis GN=RCOM_1174750 PE=2 SV=1	S	Function unknown	PREDICTED: CASP-like protein 1C1 [Glycine max]	--
Glyma.20G231900.Wm82.a2.v1	Glyma.20G231900.Wm82.a2.v1	0	0	0	0	0	0	0	0	0	0	0.106989	7	--	--	--	0.526064	1.59054	normal	0.673456	0.796879	normal	--	--	Molecular Function: zinc ion binding (GO:0008270);; Biological Process: cellular process (GO:0009987);; Biological Process: response to organic substance (GO:0010033);; Molecular Function: ligase activity (GO:0016874);; Biological Process: single-organism developmental process (GO:0044767);; Biological Process: system development (GO:0048731);; Biological Process: response to nitrogen compound (G…	K10664|0|gmx:100783688|K10664 E3 ubiquitin-protein ligase ATL6/9/15/31/42/55 [EC:2.3.2.27] | (RefSeq) E3 ubiquitin-protein ligase ATL6-like	--	[O]	Posttranslational modification, protein turnover, chaperones	Ring finger domain;; RING-like zinc finger;; Zinc finger, C3HC4 type (RING finger);; RING-H2 zinc finger domain;; Zinc finger, C3HC4 type (RING finger);; Anaphase-promoting complex subunit 11 RING-H2 finger	E3 ubiquitin-protein ligase ATL6 OS=Arabidopsis thaliana GN=ATL6 PE=1 SV=2	O	Posttranslational modification, protein turnover, chaperones	PREDICTED: E3 ubiquitin-protein ligase ATL6-like [Glycine max]	molecular function: binding (GO:0005488);; biological process: cellular process (GO:0009987);; biological process: response to stimulus (GO:0050896);; biological process: metabolic process (GO:0008152);; molecular function: catalytic activity (GO:0003824);; biological process: developmental process (GO:0032502);; biological process: single-organism process (GO:0044699)
Glyma.08G354300.Wm82.a2.v1	Glyma.08G354300.Wm82.a2.v1	5.33558	306	7.33414	416	7.78031	434	5.07459	310	2.23462	122	1.75327	103	0.179285	-0.912584	normal	5.63e-08	-2.77016	down	0.00289224	-1.86445	down	--	--	Biological Process: mitotic cell cycle (GO:0000278);; Molecular Function: cyclin-dependent protein serine/threonine kinase inhibitor activity (GO:0004861);; Cellular Component: nucleus (GO:0005634);; Biological Process: DNA replication (GO:0006260);; Biological Process: organelle organization (GO:0006996);; Biological Process: RNA metabolic process (GO:0016070);; Biological Process: gene silencin…	--	--	--	--	Cyclin-dependent kinase inhibitor	Cyclin-dependent kinase inhibitor 3 OS=Arabidopsis thaliana GN=KRP3 PE=1 SV=1	T	Signal transduction mechanisms	PREDICTED: cyclin-dependent kinase inhibitor 4-like [Glycine max]	biological process: cellular process (GO:0009987);; biological process: single-organism process (GO:0044699);; biological process: biological regulation (GO:0065007);; molecular function: enzyme regulator activity (GO:0030234);; cellular component: cell (GO:0005623);; cellular component: organelle (GO:0043226);; cellular component: cell part (GO:0044464);; biological process: metabolic process (G…
Glyma.15G218700.Wm82.a2.v1	Glyma.15G218700.Wm82.a2.v1	4.4433	288	3.02096	183	5.08801	318	7.17328	509	5.94095	369	4.5008	290	0.807748	-0.185938	normal	0.309634	-0.588131	normal	0.542626	-0.478014	normal	[R]	General function prediction only	Molecular Function: nucleotide binding (GO:0000166);; Cellular Component: Cul4-RING E3 ubiquitin ligase complex (GO:0080008);;	K17868|0|gmx:100803883|K17868 diphthine methyl ester acylhydrolase [EC:3.1.1.97] | (RefSeq) diphthine methyltransferase homolog	--	[E]	Amino acid transport and metabolism	WD domain, G-beta repeat	E3 ubiquitin-protein ligase COP1 OS=Arabidopsis thaliana GN=COP1 PE=1 SV=2	S	Function unknown	PREDICTED: diphthine methyltransferase homolog [Glycine max]	molecular function: binding (GO:0005488);; cellular component: cell (GO:0005623);; cellular component: macromolecular complex (GO:0032991);; cellular component: cell part (GO:0044464)
Glyma.17G215300.Wm82.a2.v1	Glyma.17G215300.Wm82.a2.v1	7.35282	552	6.69493	489	11.2532	818	18.9526	1515	15.0728	1058	19.4505	1461	0.858958	0.12773	normal	0.724543	0.147912	normal	0.926517	-0.0744999	normal	--	--	Cellular Component: endosome (GO:0005768);; Cellular Component: vacuolar membrane (GO:0005774);; Cellular Component: Golgi apparatus (GO:0005794);; Cellular Component: trans-Golgi network (GO:0005802);; Cellular Component: plasma membrane (GO:0005886);; Molecular Function: transferase activity, transferring glycosyl groups (GO:0016757);;	K20782|0|gmx:100783788|K20782 hydroxyproline O-arabinosyltransferase [EC:2.4.2.58] | (RefSeq) uncharacterized LOC100783788	--	--	--	--	Hydroxyproline O-arabinosyltransferase 1 OS=Arabidopsis thaliana GN=HPAT1 PE=1 SV=1	S	Function unknown	uncharacterized protein LOC100783788 [Glycine max]	cellular component: cell (GO:0005623);; cellular component: organelle (GO:0043226);; cellular component: cell part (GO:0044464);; cellular component: membrane (GO:0016020);; cellular component: organelle part (GO:0044422);; biological process: metabolic process (GO:0008152);; molecular function: catalytic activity (GO:0003824)
Glyma.15G183900.Wm82.a2.v1	Glyma.15G183900.Wm82.a2.v1	0	0	0	0	0	0	0	0	0	0	0	0	--	--	--	--	--	--	--	--	--	[O]	Posttranslational modification, protein turnover, chaperones	Molecular Function: ATP binding (GO:0005524);; Cellular Component: cytosol (GO:0005829);; Cellular Component: plasma membrane (GO:0005886);; Biological Process: obsolete ATP catabolic process (GO:0006200);; Biological Process: female gamete generation (GO:0007292);; Molecular Function: peptidase activity (GO:0008233);; Cellular Component: proteasome regulatory particle, base subcomplex (GO:000854…	K03062|6.69891e-42|gmx:100776168|K03062 26S proteasome regulatory subunit T2 | (RefSeq) 26S proteasome regulatory subunit 4 homolog A	Proteasome (ko03050)	[O]	Posttranslational modification, protein turnover, chaperones	--	26S proteasome regulatory subunit 4 homolog B OS=Arabidopsis thaliana GN=RPT2B PE=1 SV=1	O	Posttranslational modification, protein turnover, chaperones	hypothetical protein GLYMA_15G183900 [Glycine max]	molecular function: binding (GO:0005488);; cellular component: cell (GO:0005623);; cellular component: cell part (GO:0044464);; cellular component: membrane (GO:0016020);; biological process: metabolic process (GO:0008152);; biological process: cellular process (GO:0009987);; biological process: single-organism process (GO:0044699);; biological process: reproduction (GO:0000003);; biological proc…
Glyma.12G219000.Wm82.a2.v1	Glyma.12G219000.Wm82.a2.v1	4.46377	390	4.92352	424	1.38949	121	4.53831	431	0.999924	85	0.869537	79	0.0411603	-1.51543	normal	1.2e-14	-3.39327	down	0.0417803	-1.74068	normal	[T]	Signal transduction mechanisms	Molecular Function: intracellular cAMP activated cation channel activity (GO:0005222);; Molecular Function: inward rectifier potassium channel activity (GO:0005242);; Molecular Function: cation channel activity (GO:0005261);; Molecular Function: calcium channel activity (GO:0005262);; Molecular Function: calmodulin binding (GO:0005516);; Cellular Component: plasma membrane (GO:0005886);; Biologic…	--	--	[PT]	Inorganic ion transport and metabolism;; Signal transduction mechanisms	Ion transport protein;; Cyclic nucleotide-binding domain	Cyclic nucleotide-gated ion channel 4 OS=Arabidopsis thaliana GN=CNGC4 PE=2 SV=2	U	Intracellular trafficking, secretion, and vesicular transport	PREDICTED: cyclic nucleotide-gated ion channel 4-like [Glycine max]	biological process: cellular process (GO:0009987);; biological process: single-organism process (GO:0044699);; biological process: localization (GO:0051179);; molecular function: transporter activity (GO:0005215);; biological process: biological regulation (GO:0065007);; molecular function: binding (GO:0005488);; cellular component: cell (GO:0005623);; cellular component: membrane (GO:0016020);; …
Glyma.05G112400.Wm82.a2.v1	Glyma.05G112400.Wm82.a2.v1	9.48451	532	13.6308	838	10.2	641	19.2651	1310	9.72234	548	4.78797	312	0.528029	-0.531229	normal	0.00294619	-1.75958	down	0.0685574	-1.257	normal	--	--	Cellular Component: nucleus (GO:0005634);; Biological Process: protein dephosphorylation (GO:0006470);; Biological Process: multicellular organism development (GO:0007275);; Molecular Function: protein tyrosine phosphatase activity, metal-dependent (GO:0030946);;	--	--	[R]	General function prediction only	--	--	S	Function unknown	PREDICTED: eyes absent homolog 4-like [Glycine max]	cellular component: cell (GO:0005623);; cellular component: organelle (GO:0043226);; cellular component: cell part (GO:0044464);; biological process: metabolic process (GO:0008152);; biological process: cellular process (GO:0009987);; biological process: multicellular organismal process (GO:0032501);; biological process: developmental process (GO:0032502);; biological process: single-organism pro…
Glyma.20G219500.Wm82.a2.v1	Glyma.20G219500.Wm82.a2.v1	2.39685	159	1.22163	100	3.70839	248	3.77202	362	5.17477	341	6.25964	421	0.780808	0.223552	normal	0.446842	0.449827	normal	0.876812	0.120864	normal	--	--	Biological Process: mitotic G2 phase (GO:0000085);; Molecular Function: obsolete ubiquitin thiolesterase activity (GO:0004221);; Molecular Function: thiol-dependent ubiquitin-specific protease activity (GO:0004843);; Molecular Function: protein binding (GO:0005515);; Cellular Component: nucleus (GO:0005634);; Cellular Component: cytoplasm (GO:0005737);; Biological Process: ubiquitin-dependent pro…	K05610|0|gmx:100792356|K05610 ubiquitin carboxyl-terminal hydrolase L5 [EC:3.4.19.12] | (RefSeq) ubiquitin carboxyl-terminal hydrolase isozyme L5	--	[O]	Posttranslational modification, protein turnover, chaperones	Ubiquitin carboxyl-terminal hydrolase, family 1	Ubiquitin carboxyl-terminal hydrolase 2 OS=Arabidopsis thaliana GN=UCH2 PE=1 SV=1	O	Posttranslational modification, protein turnover, chaperones	PREDICTED: ubiquitin carboxyl-terminal hydrolase isozyme L5 [Glycine max]	biological process: biological phase (GO:0044848);; biological process: metabolic process (GO:0008152);; molecular function: catalytic activity (GO:0003824);; molecular function: binding (GO:0005488);; cellular component: cell (GO:0005623);; cellular component: organelle (GO:0043226);; cellular component: cell part (GO:0044464);; biological process: cellular process (GO:0009987);; biological proc…
Glyma.06G292800.Wm82.a2.v1	Glyma.06G292800.Wm82.a2.v1	57.6199	3033	54.516	2833	24.9611	1324	25.0142	1471	25.2986	1346	20.0475	1124	1.12e-09	-2.03599	down	4.68e-12	-2.33839	down	0.568813	-0.364499	normal	--	--	--	--	--	--	--	UBA-like domain (DUF1421)	--	S	Function unknown	hypothetical protein GLYMA_06G2928001, partial [Glycine max]	--
Glyma.10G058500.Wm82.a2.v1	Glyma.10G058500.Wm82.a2.v1	187.827	10989	211.479	12227	160.227	9114	193.917	12067	509.2	28234	517.675	30892	0.00375431	-1.13377	down	0.568922	0.217911	normal	0.000162777	1.2677	up	[J]	Translation, ribosomal structure and biogenesis	--	K11294|1.54039e-168|gmx:100786275|K11294 nucleolin | (RefSeq) 29 kDa ribonucleoprotein A, chloroplastic	--	[R]	General function prediction only	RNA recognition motif. (a.k.a. RRM, RBD, or RNP domain)	RNA-binding protein CP29B, chloroplastic OS=Arabidopsis thaliana GN=CP29B PE=1 SV=1	K	Transcription	PREDICTED: 29 kDa ribonucleoprotein A, chloroplastic [Glycine max]	--
Glyma.09G103800.Wm82.a2.v1	Glyma.09G103800.Wm82.a2.v1	0	0	0	0	0	0	0	0	0	0	0	0	--	--	--	--	--	--	--	--	--	--	--	--	--	--	--	--	Potato inhibitor I family	Glu S.griseus protease inhibitor OS=Momordica charantia PE=1 SV=1	--	--	Glu S.griseus protease inhibitor [Glycine soja]	--
Glyma.04G004900.Wm82.a2.v1	Glyma.04G004900.Wm82.a2.v1	1.64321	97	4.56924	265	4.69738	268	7.29016	455	7.18191	400	8.72826	522	0.947074	-0.0791237	normal	0.854153	0.158226	normal	0.841628	0.156243	normal	[K]	Transcription	Molecular Function: transcription antitermination factor activity, RNA binding (GO:0001072);; Molecular Function: double-stranded DNA binding (GO:0003690);; Molecular Function: single-stranded DNA binding (GO:0003697);; Molecular Function: RNA binding (GO:0003723);; Molecular Function: mRNA binding (GO:0003729);; Molecular Function: copper ion binding (GO:0005507);; Molecular Function: protein bi…	--	--	[J]	Translation, ribosomal structure and biogenesis	'Cold-shock' DNA-binding domain;; Zinc knuckle	Glycine-rich protein 2 OS=Nicotiana sylvestris GN=GRP-2 PE=2 SV=1	K	Transcription	PREDICTED: glycine-rich protein 2-like [Glycine max]	biological process: biological regulation (GO:0065007);; molecular function: nucleic acid binding transcription factor activity (GO:0001071);; molecular function: binding (GO:0005488);; cellular component: cell (GO:0005623);; cellular component: organelle (GO:0043226);; cellular component: cell part (GO:0044464);; cellular component: organelle part (GO:0044422);; cellular component: membrane (GO:…
Glyma.06G268000.Wm82.a2.v1	Glyma.06G268000.Wm82.a2.v1	0	0	0	0	0	0	0	0	0	0	0	0	--	--	--	--	--	--	--	--	--	[L]	Replication, recombination and repair	Biological Process: DNA metabolic process (GO:0006259);;	--	--	[D]	Cell cycle control, cell division, chromosome partitioning	PIF1-like helicase;; Helitron helicase-like domain at N-terminus;; AAA domain	--	S	Function unknown	hypothetical protein GLYMA_06G268000 [Glycine max]	biological process: metabolic process (GO:0008152);; biological process: cellular process (GO:0009987)
Glyma.18G049300.Wm82.a2.v1	Glyma.18G049300.Wm82.a2.v1	0	0	0	0	0	0	0	0	0	0	0	0	--	--	--	--	--	--	--	--	--	[O]	Posttranslational modification, protein turnover, chaperones	Molecular Function: nucleotide binding (GO:0000166);; Molecular Function: protease binding (GO:0002020);; Molecular Function: receptor activity (GO:0004872);; Molecular Function: KDEL sequence binding (GO:0005046);; Molecular Function: ATP binding (GO:0005524);; Cellular Component: cell wall (GO:0005618);; Cellular Component: nucleolus (GO:0005730);; Cellular Component: mitochondrion (GO:0005739)…	K03283|1.13704e-162|brp:103847447|K03283 heat shock 70kDa protein 1/8 | (RefSeq) probable mediator of RNA polymerase II transcription subunit 37e	Spliceosome (ko03040);; Protein processing in endoplasmic reticulum (ko04141);; Endocytosis (ko04144)	[O]	Posttranslational modification, protein turnover, chaperones	NAD-specific glutamate dehydrogenase	Heat shock cognate 70 kDa protein 2 OS=Solanum lycopersicum GN=HSC-2 PE=2 SV=1	O	Posttranslational modification, protein turnover, chaperones	hypothetical protein GLYMA_18G049300 [Glycine max]	molecular function: binding (GO:0005488);; molecular function: receptor activity (GO:0004872);; cellular component: cell (GO:0005623);; cellular component: cell part (GO:0044464);; cellular component: organelle (GO:0043226);; cellular component: organelle part (GO:0044422);; cellular component: membrane (GO:0016020);; cellular component: membrane-enclosed lumen (GO:0031974);; biological process: …
Glyma.13G287100.Wm82.a2.v1	Glyma.13G287100.Wm82.a2.v1	3.88136	632	2.9244	464	9.70687	1529	7.7914	1336	5.32194	813	4.98213	820	0.543794	0.394957	normal	0.196137	-0.521369	normal	0.0322898	-1.00895	normal	--	--	--	--	--	[S]	Function unknown	N-terminal region of Chorein or VPS13	--	S	Function unknown	PREDICTED: uncharacterized protein LOC100803142 [Glycine max]	--
Glyma.14G028100.Wm82.a2.v1	Glyma.14G028100.Wm82.a2.v1	3.18675	341	2.42278	248	8.30033	846	5.67977	634	4.0292	402	5.03109	564	0.687386	0.344526	normal	0.433052	-0.397333	normal	0.166005	-0.837683	normal	[M]	Cell wall/membrane/envelope biogenesis	Biological Process: MAPK cascade (GO:0000165);; Molecular Function: MAP kinase activity (GO:0004707);; Molecular Function: ATP binding (GO:0005524);; Cellular Component: nucleus (GO:0005634);; Cellular Component: mitochondrion (GO:0005739);; Cellular Component: vacuole (GO:0005773);; Cellular Component: cytosol (GO:0005829);; Cellular Component: plasma membrane (GO:0005886);; Biological Process: …	--	--	[T]	Signal transduction mechanisms	Protein kinase domain;; Protein tyrosine kinase;; Lipopolysaccharide kinase (Kdo/WaaP) family	Mitogen-activated protein kinase 20 OS=Arabidopsis thaliana GN=MPK20 PE=1 SV=2	T	Signal transduction mechanisms	PREDICTED: MAPK isoform X1 [Glycine max]	biological process: metabolic process (GO:0008152);; biological process: cellular process (GO:0009987);; biological process: signaling (GO:0023052);; biological process: single-organism process (GO:0044699);; biological process: response to stimulus (GO:0050896);; biological process: biological regulation (GO:0065007);; molecular function: catalytic activity (GO:0003824);; molecular function: mol…
Glycine_max_newGene_12246	--	0	0	0	0	0.386082	11	0	0	0.465888	12	0	0	0.717799	0.597211	normal	0.490521	1.77267	normal	0.988844	-0.0371636	normal	--	--	--	--	--	--	--	--	--	--	--	--	--
Glyma.03G134800.Wm82.a2.v1	Glyma.03G134800.Wm82.a2.v1	2.43352	230	2.50983	236	5.11425	470	5.20001	523	2.22188	199	0.883348	83	0.918418	0.0770787	normal	0.0125331	-1.7619	normal	0.0109268	-1.86255	normal	--	--	Molecular Function: transferase activity, transferring glycosyl groups (GO:0016757);;	--	--	[S]	Function unknown	Protein of unknown function (DUF563)	--	S	Function unknown	PREDICTED: protein O-linked-mannose beta-1,4-N-acetylglucosaminyltransferase 2-like [Glycine max]	biological process: metabolic process (GO:0008152);; molecular function: catalytic activity (GO:0003824)
Glyma.17G233500.Wm82.a2.v1	Glyma.17G233500.Wm82.a2.v1	0.090944	2	0	0	0	0	0	0	0	0	0	0	0.717799	-0.565219	normal	0.510632	-1.65462	normal	--	--	--	--	--	Cellular Component: extracellular region (GO:0005576);; Molecular Function: growth factor activity (GO:0008083);; Biological Process: cell proliferation (GO:0008283);; Biological Process: animal organ morphogenesis (GO:0009887);; Cellular Component: cytoplasmic vesicle (GO:0016023);; Biological Process: cell differentiation (GO:0030154);; Cellular Component: extracellular matrix (GO:0031012);; Bi…	--	--	--	--	Phytosulfokine precursor protein (PSK)	Phytosulfokines OS=Asparagus officinalis GN=PSK PE=1 SV=1	--	--	hypothetical protein GLYMA_17G233500 [Glycine max]	cellular component: extracellular region (GO:0005576);; molecular function: binding (GO:0005488);; biological process: single-organism process (GO:0044699);; biological process: developmental process (GO:0032502);; cellular component: cell (GO:0005623);; cellular component: organelle (GO:0043226);; cellular component: cell part (GO:0044464);; biological process: cellular process (GO:0009987);; ce…
Glyma.04G119700.Wm82.a2.v1	Glyma.04G119700.Wm82.a2.v1	0	0	0	0	0.13372	10	0.190078	16	0.110345	9	0.118907	10	0.287919	1.74906	normal	0.20183	3.07284	normal	0.806694	-0.479882	normal	[G]	Carbohydrate transport and metabolism	Biological Process: transition metal ion transport (GO:0000041);; Molecular Function: trehalose-phosphatase activity (GO:0004805);; Cellular Component: nucleus (GO:0005634);; Biological Process: trehalose biosynthetic process (GO:0005992);; Biological Process: response to cold (GO:0009409);; Cellular Component: chloroplast (GO:0009507);; Biological Process: response to salt stress (GO:0009651);; …	K01087|0|gmx:100799726|K01087 trehalose 6-phosphate phosphatase [EC:3.1.3.12] | (RefSeq) trehalose-phosphate phosphatase A	Starch and sucrose metabolism (ko00500)	[G]	Carbohydrate transport and metabolism	Trehalose-phosphatase	Trehalose-phosphate phosphatase A OS=Arabidopsis thaliana GN=TPPA PE=1 SV=1	G	Carbohydrate transport and metabolism	PREDICTED: trehalose-phosphate phosphatase A isoform X2 [Glycine max]	biological process: single-organism process (GO:0044699);; biological process: localization (GO:0051179);; biological process: metabolic process (GO:0008152);; biological process: cellular process (GO:0009987);; molecular function: catalytic activity (GO:0003824);; cellular component: cell (GO:0005623);; cellular component: organelle (GO:0043226);; cellular component: cell part (GO:0044464);; bio…
Glyma.13G001300.Wm82.a2.v1	Glyma.13G001300.Wm82.a2.v1	0	0	0	0	0	0	0	0	0	0	0	0	--	--	--	--	--	--	--	--	--	--	--	--	--	--	[D]	Cell cycle control, cell division, chromosome partitioning	Helitron helicase-like domain at N-terminus	--	S	Function unknown	hypothetical protein GLYMA_13G001300 [Glycine max]	--
Glyma.05G186000.Wm82.a2.v1	Glyma.05G186000.Wm82.a2.v1	4.35831	356	2.73461	208	4.44681	368	3.09684	260	1.49823	120	1.54426	136	0.301703	-0.761238	normal	5.29e-06	-2.20269	down	0.0219108	-1.47007	normal	--	--	Molecular Function: binding (GO:0005488);;	--	--	--	--	--	TSL-kinase interacting protein 1 OS=Arabidopsis thaliana GN=TKI1 PE=1 SV=2	S	Function unknown	PREDICTED: TSL-kinase interacting protein 1-like isoform X1 [Glycine max]	molecular function: binding (GO:0005488)
Glyma.04G115600.Wm82.a2.v1	Glyma.04G115600.Wm82.a2.v1	0.535353	6	0	0	0.060064	5	0.081266	7	0.257482	3	0.264198	20	0.9891	0.0324294	normal	0.803413	0.602152	normal	0.846662	0.437112	normal	[D]	Cell cycle control, cell division, chromosome partitioning	Biological Process: mitochondrial fission (GO:0000266);; Cellular Component: nucleus (GO:0005634);; Cellular Component: mitochondrial outer membrane (GO:0005741);;	--	--	--	--	Mitochondrial fission ELM1	Mitochondrial fission protein ELM1 OS=Arabidopsis thaliana GN=ELM1 PE=1 SV=1	--	--	hypothetical protein GLYMA_04G115600 [Glycine max]	biological process: cellular process (GO:0009987);; biological process: cellular component organization or biogenesis (GO:0071840);; cellular component: cell (GO:0005623);; cellular component: organelle (GO:0043226);; cellular component: cell part (GO:0044464);; cellular component: membrane (GO:0016020);; cellular component: organelle part (GO:0044422)
Glyma.03G255100.Wm82.a2.v1	Glyma.03G255100.Wm82.a2.v1	10.9677	912	13.2427	1095	14.1197	1130	7.57377	655	8.30131	625	7.22438	582	0.0737793	-1.10119	normal	3.17e-06	-1.84394	down	0.287273	-0.77575	normal	[G]	Carbohydrate transport and metabolism	Molecular Function: aldose 1-epimerase activity (GO:0004034);; Cellular Component: nucleus (GO:0005634);; Biological Process: carbohydrate metabolic process (GO:0005975);; Biological Process: galactose metabolic process (GO:0006012);; Molecular Function: carbohydrate binding (GO:0030246);; Molecular Function: glucose-6-phosphate 1-epimerase activity (GO:0047938);;	K01792|0|gmx:100819277|K01792 glucose-6-phosphate 1-epimerase [EC:5.1.3.15] | (RefSeq) putative glucose-6-phosphate 1-epimerase	Glycolysis / Gluconeogenesis (ko00010)	[G]	Carbohydrate transport and metabolism	Aldose 1-epimerase	Putative glucose-6-phosphate 1-epimerase OS=Cenchrus ciliaris PE=2 SV=1	G	Carbohydrate transport and metabolism	PREDICTED: putative glucose-6-phosphate 1-epimerase isoform X1 [Glycine max]	biological process: metabolic process (GO:0008152);; molecular function: catalytic activity (GO:0003824);; cellular component: cell (GO:0005623);; cellular component: organelle (GO:0043226);; cellular component: cell part (GO:0044464);; biological process: single-organism process (GO:0044699);; molecular function: binding (GO:0005488)
Glyma.14G130600.Wm82.a2.v1	Glyma.14G130600.Wm82.a2.v1	0.758349	59	0.045561	4	0.259279	20	0.224744	19	0.196496	15	0.189738	15	0.503935	-1.14761	normal	0.242603	-1.83988	normal	0.779914	-0.482002	normal	--	--	--	--	--	--	--	--	--	--	--	hypothetical protein GLYMA_14G130600 [Glycine max]	--
Glyma.08G200000.Wm82.a2.v1	Glyma.08G200000.Wm82.a2.v1	0	0	0	0	0.227895	13	17.5277	835	160.693	6706	125.741	5659	0.261919	1.80131	normal	1.32e-21	12.2063	up	0.169398	2.34735	normal	[R]	General function prediction only	Biological Process: defense response to insect (GO:0002213);; Molecular Function: acid phosphatase activity (GO:0003993);; Cellular Component: vacuole (GO:0005773);; Biological Process: response to oxidative stress (GO:0006979);; Biological Process: response to wounding (GO:0009611);; Biological Process: response to jasmonic acid (GO:0009753);; Cellular Component: cytosolic ribosome (GO:0022626);…	--	--	--	--	HAD superfamily, subfamily IIIB (Acid phosphatase)	Stem 28 kDa glycoprotein OS=Glycine max GN=VSPA PE=2 SV=1	S	Function unknown	hypothetical protein GLYMA_08G200000 [Glycine max]	biological process: response to stimulus (GO:0050896);; biological process: multi-organism process (GO:0051704);; biological process: metabolic process (GO:0008152);; biological process: cellular process (GO:0009987);; molecular function: catalytic activity (GO:0003824);; cellular component: cell (GO:0005623);; cellular component: organelle (GO:0043226);; cellular component: cell part (GO:0044464…
Glyma.15G120200.Wm82.a2.v1	Glyma.15G120200.Wm82.a2.v1	0	0	0	0	0	0	0	0	0	0	0	0	--	--	--	--	--	--	--	--	--	--	--	--	--	--	--	--	Myb/SANT-like DNA-binding domain	--	--	--	PREDICTED: uncharacterized protein LOC102665381 [Glycine max]	--
Glyma.18G167800.Wm82.a2.v1	Glyma.18G167800.Wm82.a2.v1	0	0	0	0	0	0	0	0	0	0	0	0	--	--	--	--	--	--	--	--	--	--	--	Biological Process: single-organism cellular process (GO:0044763);;	--	--	--	--	F-box domain	F-box/kelch-repeat protein At3g23880 OS=Arabidopsis thaliana GN=At3g23880 PE=2 SV=1	S	Function unknown	hypothetical protein GLYMA_18G167800, partial [Glycine max]	biological process: cellular process (GO:0009987);; biological process: single-organism process (GO:0044699)
Glycine_max_newGene_7534	--	0.625694	18	0	0	1.48411	40	0.587693	18	1.00202	26	0.309584	9	0.798819	0.478501	normal	0.998331	0.0063581	normal	0.673456	-0.746791	normal	--	--	Biological Process: lipid metabolic process (GO:0006629);; Cellular Component: membrane (GO:0016020);; Molecular Function: lipase activity (GO:0016298);;	K01054|4.38824e-15|gmx:100818192|K01054 acylglycerol lipase [EC:3.1.1.23] | (RefSeq) caffeoylshikimate esterase-like	--	[I]	Lipid transport and metabolism	--	--	S	Function unknown	PREDICTED: caffeoylshikimate esterase-like [Glycine max]	biological process: metabolic process (GO:0008152);; biological process: single-organism process (GO:0044699);; cellular component: membrane (GO:0016020);; molecular function: catalytic activity (GO:0003824)
Glyma.14G219900.Wm82.a2.v1	Glyma.14G219900.Wm82.a2.v1	7.74508	1203	5.2562	820	8.26022	1267	5.73404	963	3.7525	562	2.9129	469	0.143922	-0.800452	normal	1.06e-07	-2.04231	down	0.0178551	-1.29198	normal	--	--	Cellular Component: intracellular membrane-bounded organelle (GO:0043231);;	--	--	--	--	TFIIS helical bundle-like domain	--	S	Function unknown	PREDICTED: dentin sialophosphoprotein-like [Glycine max]	cellular component: cell (GO:0005623);; cellular component: organelle (GO:0043226);; cellular component: cell part (GO:0044464)
Glyma.09G003100.Wm82.a2.v1	Glyma.09G003100.Wm82.a2.v1	0	0	0	0	0.01988	3	0.018172	3	0	0	0	0	0.717799	0.553561	normal	--	--	--	0.647005	-0.945946	normal	--		--	--	--	--	--	Protein kinase domain;; Protein tyrosine kinase;; D-mannose binding lectin	G-type lectin S-receptor-like serine/threonine-protein kinase LECRK4 OS=Oryza sativa subsp. japonica GN=LECRK4 PE=3 SV=1	T	Signal transduction mechanisms	hypothetical protein GLYMA_09G003100 [Glycine max]	--
Glyma.20G031100.Wm82.a2.v1	Glyma.20G031100.Wm82.a2.v1	4.77366	284	3.45055	203	9.74682	561	10.974	691	10.4501	584	8.20113	493	0.633248	0.352709	normal	0.923333	0.0537115	normal	0.562279	-0.395201	normal	[Q]	Secondary metabolites biosynthesis, transport and catabolism	Cellular Component: nucleus (GO:0005634);; Cellular Component: cytosol (GO:0005829);; Molecular Function: alcohol dehydrogenase (NADP+) activity (GO:0008106);; Biological Process: response to cold (GO:0009409);; Biological Process: response to water deprivation (GO:0009414);; Biological Process: response to salt stress (GO:0009651);; Molecular Function: steroid dehydrogenase activity (GO:0016229)…	--	--	[R]	General function prediction only	Aldo/keto reductase family	NAD(P)H-dependent 6&apos;-deoxychalcone synthase OS=Glycine max PE=1 SV=1	S	Function unknown	PREDICTED: NAD(P)H-dependent 6&apos;-deoxychalcone synthase [Glycine max]	cellular component: cell (GO:0005623);; cellular component: organelle (GO:0043226);; cellular component: cell part (GO:0044464);; biological process: metabolic process (GO:0008152);; biological process: single-organism process (GO:0044699);; molecular function: catalytic activity (GO:0003824);; biological process: response to stimulus (GO:0050896);; cellular component: organelle part (GO:0044422)…
Glyma.07G205400.Wm82.a2.v1	Glyma.07G205400.Wm82.a2.v1	0	0	0	0	0	0	0	0	0	0	0	0	--	--	--	--	--	--	--	--	--	[O]	Posttranslational modification, protein turnover, chaperones	Cellular Component: plant-type vacuole (GO:0000325);; Molecular Function: cysteine-type endopeptidase activity (GO:0004197);; Molecular Function: phospholipase A2 activity (GO:0004623);; Molecular Function: protein binding (GO:0005515);; Cellular Component: cell wall (GO:0005618);; Cellular Component: nucleus (GO:0005634);; Cellular Component: cytosol (GO:0005829);; Biological Process: glycolytic…	K01365|0|gmx:100803704|K01365 cathepsin L [EC:3.4.22.15] | (RefSeq) ervatamin-B-like	Phagosome (ko04145)	[O]	Posttranslational modification, protein turnover, chaperones	Papain family cysteine protease;; Cathepsin propeptide inhibitor domain (I29);; Peptidase C1-like family	Thiol protease SEN102 OS=Hemerocallis sp. GN=SEN102 PE=2 SV=1	O	Posttranslational modification, protein turnover, chaperones	PREDICTED: ervatamin-B-like [Glycine max]	cellular component: cell (GO:0005623);; cellular component: organelle (GO:0043226);; cellular component: cell part (GO:0044464);; biological process: metabolic process (GO:0008152);; molecular function: catalytic activity (GO:0003824);; molecular function: binding (GO:0005488);; biological process: cellular process (GO:0009987);; biological process: single-organism process (GO:0044699);; biologic…
Glyma.07G129900.Wm82.a2.v1	Glyma.07G129900.Wm82.a2.v1	0	0	0	0	0	0	0.148728	6	0.911305	31	3.03262	108	0.717799	0.547355	normal	0.000928796	6.06519	up	0.0258783	3.14692	normal	--	--	Molecular Function: phospholipase A2 activity (GO:0004623);; Molecular Function: calcium ion binding (GO:0005509);; Cellular Component: extracellular region (GO:0005576);; Cellular Component: mitochondrion (GO:0005739);; Cellular Component: vacuole (GO:0005773);; Cellular Component: endoplasmic reticulum (GO:0005783);; Cellular Component: Golgi apparatus (GO:0005794);; Biological Process: lipid m…	K01047|8.23206e-101|gmx:100500260|K01047 secretory phospholipase A2 [EC:3.1.1.4] | (RefSeq) uncharacterized LOC100500260	Glycerophospholipid metabolism (ko00564);; Ether lipid metabolism (ko00565);; Arachidonic acid metabolism (ko00590);; Linoleic acid metabolism (ko00591);; alpha-Linolenic acid metabolism (ko00592)	--	--	--	Phospholipase A2-alpha OS=Arabidopsis thaliana GN=PLA2-ALPHA PE=1 SV=1	I	Lipid transport and metabolism	uncharacterized protein LOC100500260 precursor [Glycine max]	biological process: metabolic process (GO:0008152);; molecular function: catalytic activity (GO:0003824);; molecular function: binding (GO:0005488);; cellular component: extracellular region (GO:0005576);; cellular component: cell (GO:0005623);; cellular component: organelle (GO:0043226);; cellular component: cell part (GO:0044464);; biological process: single-organism process (GO:0044699);; biol…
Glyma.16G167400.Wm82.a2.v1	Glyma.16G167400.Wm82.a2.v1	0	0	0.250076	5	0	0	0.207606	4	0	0	0	0	0.839156	-0.3333	normal	0.460679	-1.91317	normal	0.673456	-0.771093	normal	--	--	--	--	--	--	--	--	--	--	--	hypothetical protein GLYMA_16G167400 [Glycine max]	--
Glyma.03G224600.Wm82.a2.v1	Glyma.03G224600.Wm82.a2.v1	0.087582	9	0.02173	2	0.271629	25	0.892591	86	1.38465	118	2.92697	265	0.236368	1.69919	normal	0.00013013	3.79578	up	0.152826	1.45859	normal	[G]	Carbohydrate transport and metabolism	Molecular Function: polygalacturonase activity (GO:0004650);; Cellular Component: extracellular region (GO:0005576);; Cellular Component: vacuole (GO:0005773);; Biological Process: carbohydrate metabolic process (GO:0005975);; Molecular Function: hydrolase activity, acting on glycosyl bonds (GO:0016798);; Biological Process: reproductive process (GO:0022414);; Cellular Component: intrinsic compon…	--	--	--	--	Glycosyl hydrolases family 28;; Pectate lyase superfamily protein;; Right handed beta helix region	Probable polygalacturonase OS=Vitis vinifera GN=GSVIVT00026920001 PE=1 SV=1	M	Cell wall/membrane/envelope biogenesis	PREDICTED: uncharacterized protein LOC100817309 isoform X1 [Glycine max]	biological process: metabolic process (GO:0008152);; molecular function: catalytic activity (GO:0003824);; cellular component: extracellular region (GO:0005576);; cellular component: cell (GO:0005623);; cellular component: organelle (GO:0043226);; cellular component: cell part (GO:0044464);; biological process: reproductive process (GO:0022414);; cellular component: membrane (GO:0016020);; cellul…
Glyma.04G171900.Wm82.a2.v1	Glyma.04G171900.Wm82.a2.v1	22.7848	649	26.6279	749	29.3513	812	22.3891	678	14.6647	396	15.3851	447	0.101644	-0.880291	normal	1.74e-06	-1.84706	down	0.0477274	-1.02423	normal	--	--	Biological Process: ion transport (GO:0006811);; Cellular Component: plant-type vacuole membrane (GO:0009705);; Molecular Function: ion transmembrane transporter activity (GO:0015075);; Molecular Function: carbohydrate transmembrane transporter activity (GO:0015144);; Biological Process: nitrate transport (GO:0015706);; Cellular Component: membrane (GO:0016020);; Biological Process: cellular resp…	--	--	[R]	General function prediction only	Sugar (and other) transporter	Organic cation/carnitine transporter 2 OS=Arabidopsis thaliana GN=OCT2 PE=2 SV=1	G	Carbohydrate transport and metabolism	hypothetical protein GLYMA_04G171900 [Glycine max]	biological process: single-organism process (GO:0044699);; biological process: localization (GO:0051179);; cellular component: cell (GO:0005623);; cellular component: membrane (GO:0016020);; cellular component: organelle (GO:0043226);; cellular component: organelle part (GO:0044422);; cellular component: cell part (GO:0044464);; biological process: cellular process (GO:0009987);; molecular functi…
Glyma.04G082500.Wm82.a2.v1	Glyma.04G082500.Wm82.a2.v1	30.4652	2098	28.7178	1951	28.5818	1930	27.6453	2059	25.9505	1764	18.4987	1415	0.00846031	-1.0052	down	7.73e-05	-1.44247	down	0.372449	-0.510724	normal	--	--	Biological Process: fatty acid metabolic process (GO:0006631);; Biological Process: response to oxidative stress (GO:0006979);; Biological Process: response to temperature stimulus (GO:0009266);; Cellular Component: chloroplast thylakoid (GO:0009534);; Biological Process: response to high light intensity (GO:0009644);; Biological Process: response to salt stress (GO:0009651);; Cellular Component:…	K09834|0|gmx:100809310|K09834 tocopherol cyclase [EC:5.5.1.24] | (RefSeq) tocopherol cyclase, chloroplastic	Ubiquinone and other terpenoid-quinone biosynthesis (ko00130)	--	--	Tocopherol cyclase	Tocopherol cyclase, chloroplastic OS=Arabidopsis thaliana GN=VTE1 PE=2 SV=1	H	Coenzyme transport and metabolism	PREDICTED: tocopherol cyclase, chloroplastic isoform X1 [Glycine max]	biological process: metabolic process (GO:0008152);; biological process: cellular process (GO:0009987);; biological process: single-organism process (GO:0044699);; biological process: response to stimulus (GO:0050896);; cellular component: cell (GO:0005623);; cellular component: organelle (GO:0043226);; cellular component: organelle part (GO:0044422);; cellular component: cell part (GO:0044464);;…
Glyma.08G185400.Wm82.a2.v1	Glyma.08G185400.Wm82.a2.v1	0	0	0	0	0.07528	5	0	0	0	0	0.10763	7	0.717799	0.544587	normal	0.526064	1.59054	normal	0.997765	0.0103287	normal	--	--	Molecular Function: ubiquitin-protein transferase activity (GO:0004842);; Cellular Component: nucleus (GO:0005634);; Cellular Component: vacuolar membrane (GO:0005774);; Biological Process: amino acid transport (GO:0006865);; Biological Process: response to stress (GO:0006950);; Biological Process: response to abiotic stimulus (GO:0009628);; Biological Process: anatomical structure morphogenesis …	--	--	[O]	Posttranslational modification, protein turnover, chaperones	Ring finger domain;; Zinc finger, C3HC4 type (RING finger);; RING-like zinc finger;; Zinc finger, C3HC4 type (RING finger)	Probable E3 ubiquitin-protein ligase RHC1A OS=Arabidopsis thaliana GN=RHC1A PE=2 SV=1	O	Posttranslational modification, protein turnover, chaperones	PREDICTED: E3 ubiquitin-protein ligase RING1-like [Glycine max]	biological process: metabolic process (GO:0008152);; molecular function: catalytic activity (GO:0003824);; cellular component: cell (GO:0005623);; cellular component: organelle (GO:0043226);; cellular component: cell part (GO:0044464);; cellular component: membrane (GO:0016020);; cellular component: organelle part (GO:0044422);; biological process: single-organism process (GO:0044699);; biologica…
Glyma.03G052300.Wm82.a2.v1	Glyma.03G052300.Wm82.a2.v1	0	0	0	0	0	0	0	0	0	0	0	0	--	--	--	--	--	--	--	--	--	--	--	Biological Process: mitotic cell cycle (GO:0000278);; Molecular Function: DNA binding (GO:0003677);; Molecular Function: transcription factor activity, sequence-specific DNA binding (GO:0003700);; Cellular Component: intracellular (GO:0005622);; Cellular Component: nucleus (GO:0005634);; Cellular Component: mitochondrion (GO:0005739);; Biological Process: regulation of transcription, DNA-template…	--	--	--	--	Helix-loop-helix DNA-binding domain	Transcription factor LAX PANICLE OS=Oryza sativa subsp. japonica GN=LAX PE=1 SV=1	S	Function unknown	hypothetical protein GLYMA_03G052300 [Glycine max]	biological process: cellular process (GO:0009987);; biological process: single-organism process (GO:0044699);; molecular function: binding (GO:0005488);; biological process: biological regulation (GO:0065007);; molecular function: nucleic acid binding transcription factor activity (GO:0001071);; cellular component: cell (GO:0005623);; cellular component: cell part (GO:0044464);; cellular componen…
Glyma.15G070400.Wm82.a2.v1	Glyma.15G070400.Wm82.a2.v1	0	0	0	0	0	0	0	0	0	0	0	0	--	--	--	--	--	--	--	--	--	--	--	Molecular Function: binding (GO:0005488);; Cellular Component: cytoplasm (GO:0005737);; Biological Process: response to stress (GO:0006950);; Biological Process: signal transduction (GO:0007165);;	--	--	--	--	TIR domain;; TIR domain	TMV resistance protein N OS=Nicotiana glutinosa GN=N PE=1 SV=1	S	Function unknown	PREDICTED: TMV resistance protein N-like [Glycine max]	molecular function: binding (GO:0005488);; cellular component: cell (GO:0005623);; cellular component: cell part (GO:0044464);; biological process: response to stimulus (GO:0050896);; biological process: cellular process (GO:0009987);; biological process: biological regulation (GO:0065007)
Glyma.03G260200.Wm82.a2.v1	Glyma.03G260200.Wm82.a2.v1	0.670987	58	1.03947	83	0.761644	56	0.717629	65	2.29887	166	2.88643	225	0.222604	-1.13705	normal	0.67543	0.312351	normal	0.0400534	1.40704	normal	[M]	Cell wall/membrane/envelope biogenesis	Biological Process: cytokinesis by cell plate formation (GO:0000911);; Molecular Function: protein serine/threonine kinase activity (GO:0004674);; Molecular Function: protein binding (GO:0005515);; Molecular Function: ATP binding (GO:0005524);; Cellular Component: nucleus (GO:0005634);; Cellular Component: cytoplasm (GO:0005737);; Cellular Component: mitochondrion (GO:0005739);; Cellular Componen…	K07198|0|gmx:100777218|K07198 5'-AMP-activated protein kinase, catalytic alpha subunit [EC:2.7.11.11] | (RefSeq) CBL-interacting serine/threonine-protein kinase 9-like	Regulation of autophagy (ko04140)	[T]	Signal transduction mechanisms	Protein kinase domain;; Protein tyrosine kinase;; NAF domain;; Kinase-like	CBL-interacting serine/threonine-protein kinase 9 OS=Arabidopsis thaliana GN=CIPK9 PE=1 SV=2	T	Signal transduction mechanisms	hypothetical protein GLYMA_03G260200 [Glycine max]	biological process: cellular process (GO:0009987);; biological process: single-organism process (GO:0044699);; biological process: metabolic process (GO:0008152);; molecular function: catalytic activity (GO:0003824);; molecular function: binding (GO:0005488);; cellular component: cell (GO:0005623);; cellular component: organelle (GO:0043226);; cellular component: cell part (GO:0044464);; cellular…
Glyma.19G242000.Wm82.a2.v1	Glyma.19G242000.Wm82.a2.v1	0	0	0	0	0	0	0	0	0	0	0	0	--	--	--	--	--	--	--	--	--	--	--	Molecular Function: transferase activity, transferring acyl groups other than amino-acyl groups (GO:0016747);;	K19861|0|gmx:100792864|K19861 benzyl alcohol O-benzoyltransferase [EC:2.3.1.196 2.3.1.232] | (RefSeq) benzyl alcohol O-benzoyltransferase-like	--	--	--	Transferase family	Benzyl alcohol O-benzoyltransferase OS=Nicotiana tabacum GN=HSR201 PE=1 SV=1	--	--	PREDICTED: benzyl alcohol O-benzoyltransferase-like [Glycine max]	biological process: metabolic process (GO:0008152);; molecular function: catalytic activity (GO:0003824)
Glyma.02G202200.Wm82.a2.v1	Glyma.02G202200.Wm82.a2.v1	0	0	0	0	0	0	0	0	0	0	0	0	--	--	--	--	--	--	--	--	--	--	--	--	K14488|3.53518e-90|gmx:100782364|K14488 SAUR family protein | (RefSeq) auxin-responsive protein SAUR21-like	Plant hormone signal transduction (ko04075)	--	--	Auxin responsive protein	Auxin-responsive protein SAUR50 OS=Arabidopsis thaliana GN=SAUR50 PE=1 SV=1	S	Function unknown	PREDICTED: auxin-responsive protein SAUR21-like [Glycine max]	--
Glyma.03G077700.Wm82.a2.v1	Glyma.03G077700.Wm82.a2.v1	0	0	0	0	0	0	0	0	0	0	0	0	--	--	--	--	--	--	--	--	--	--	--	Molecular Function: protein binding (GO:0005515);; Biological Process: defense response (GO:0006952);; Molecular Function: purine ribonucleoside binding (GO:0032550);; Molecular Function: adenyl ribonucleotide binding (GO:0032559);; Molecular Function: anion binding (GO:0043168);; Cellular Component: intracellular membrane-bounded organelle (GO:0043231);; Cellular Component: cytoplasmic part (GO:…	--	--	--	--	NB-ARC domain	TMV resistance protein N OS=Nicotiana glutinosa GN=N PE=1 SV=1	--	--	hypothetical protein GLYMA_03G077700 [Glycine max]	molecular function: binding (GO:0005488);; biological process: response to stimulus (GO:0050896);; cellular component: cell (GO:0005623);; cellular component: organelle (GO:0043226);; cellular component: cell part (GO:0044464);; biological process: cellular process (GO:0009987);; biological process: single-organism process (GO:0044699)
Glyma.09G152000.Wm82.a2.v1	Glyma.09G152000.Wm82.a2.v1	1.76975	97	1.73433	94	4.35211	231	4.19107	244	5.62282	292	6.88806	385	0.718717	0.2933	normal	0.221008	0.68768	normal	0.682868	0.28161	normal	[J]	Translation, ribosomal structure and biogenesis	Molecular Function: DNA binding (GO:0003677);; Molecular Function: structural constituent of ribosome (GO:0003735);; Biological Process: DNA-templated transcription, elongation (GO:0006354);; Biological Process: translation (GO:0006412);; Biological Process: pyrimidine ribonucleotide biosynthetic process (GO:0009220);; Cellular Component: cytosolic small ribosomal subunit (GO:0022627);;	--	--	--	--	Ribosomal protein S11	Probable ribosomal protein S11, mitochondrial OS=Arabidopsis thaliana GN=NFD3 PE=2 SV=1	J	Translation, ribosomal structure and biogenesis	PREDICTED: probable ribosomal protein S11, mitochondrial [Glycine max]	molecular function: binding (GO:0005488);; molecular function: structural molecule activity (GO:0005198);; biological process: metabolic process (GO:0008152);; biological process: cellular process (GO:0009987);; biological process: single-organism process (GO:0044699);; cellular component: cell (GO:0005623);; cellular component: macromolecular complex (GO:0032991);; cellular component: organelle …
Glyma.04G131000.Wm82.a2.v1	Glyma.04G131000.Wm82.a2.v1	0.060282	7	0	0	0.442435	45	0.162546	18	0.451264	45	0.266521	29	0.472446	1.32452	normal	0.301952	1.98047	normal	0.997765	-0.00893302	normal	--	--	--	--	--	[R]	General function prediction only	Domain of unknown function (DUF4283)	--	S	Function unknown	hypothetical protein GLYMA_04G131000 [Glycine max]	--
Glyma.12G201100.Wm82.a2.v1	Glyma.12G201100.Wm82.a2.v1	1.15665	171	0.512758	61	3.0076	463	3.04261	489	2.67353	424	2.83612	351	0.196857	1.01099	normal	0.389959	0.671844	normal	0.48868	-0.480203	normal	--	--	--	K20181|0|gmx:100818056|K20181 vacuolar protein sorting-associated protein 18 | (RefSeq) vacuolar protein sorting-associated protein 18 homolog	--	[U]	Intracellular trafficking, secretion, and vesicular transport	Pep3/Vps18/deep orange family;; Region in Clathrin and VPS	--	U	Intracellular trafficking, secretion, and vesicular transport	PREDICTED: vacuolar protein sorting-associated protein 18 homolog [Glycine max]	--
Glyma.06G133000.Wm82.a2.v1	Glyma.06G133000.Wm82.a2.v1	0.27626	31	0.579209	65	2.2714	242	3.00645	354	8.10509	784	5.11978	534	0.0747022	1.44326	normal	0.000124388	2.57413	up	0.136506	0.946282	normal	[S]	Function unknown	--	--	--	--	--	OPT oligopeptide transporter protein	Metal-nicotianamine transporter YSL3 OS=Arabidopsis thaliana GN=YSL3 PE=2 SV=1	S	Function unknown	PREDICTED: metal-nicotianamine transporter YSL3-like [Glycine max]	--
Glyma.19G139500.Wm82.a2.v1	Glyma.19G139500.Wm82.a2.v1	0	0	0	0	0	0	0	0	0	0	0	0	--	--	--	--	--	--	--	--	--	[K]	Transcription	--	--	--	[T]	Signal transduction mechanisms	NB-ARC domain;; Leucine rich repeat;; Leucine Rich repeats (2 copies)	Putative disease resistance protein RGA1 OS=Solanum bulbocastanum GN=RGA1 PE=2 SV=2	--	--	hypothetical protein GLYMA_19G139500 [Glycine max]	--
Glyma.08G350800.Wm82.a2.v1	Glyma.08G350800.Wm82.a2.v1	9.78723	747	12.8992	973	7.27837	540	8.99759	730	385.55	27870	360.865	28074	0.00245292	-1.42602	down	4.6e-27	3.85851	up	7.37e-61	5.19302	up	[QV]	Secondary metabolites biosynthesis, transport and catabolism;; Defense mechanisms	--	K15814|0|gmx:100037459|K15814 beta-amyrin 24-hydroxylase [EC:1.14.99.43] | (RefSeq) CYP93E1; beta-amyrin and sophoradiol 24-hydroxylase	Sesquiterpenoid and triterpenoid biosynthesis (ko00909)	[Q]	Secondary metabolites biosynthesis, transport and catabolism	Cytochrome P450	Beta-amyrin 24-hydroxylase OS=Glycine max GN=CYP93E1 PE=1 SV=1	Q	Secondary metabolites biosynthesis, transport and catabolism	beta-amyrin 24-hydroxylase [Glycine max]	--
Glyma.08G033200.Wm82.a2.v1	Glyma.08G033200.Wm82.a2.v1	0.225579	17	0.113701	9	0.36142	26	0.185642	15	0.044644	4	0.243917	18	0.905564	-0.214422	normal	0.489859	-1.2063	normal	0.662696	-0.908754	normal	[V]	Defense mechanisms	Cellular Component: plasma membrane (GO:0005886);; Biological Process: drug transmembrane transport (GO:0006855);; Molecular Function: drug transmembrane transporter activity (GO:0015238);; Molecular Function: antiporter activity (GO:0015297);; Biological Process: negative regulation of defense response (GO:0031348);; Biological Process: response to arsenic-containing substance (GO:0046685);;	K03327|0|gmx:100801964|K03327 multidrug resistance protein, MATE family | (RefSeq) protein DETOXIFICATION 51-like	--	[R]	General function prediction only	MatE	Protein DETOXIFICATION 51 OS=Arabidopsis thaliana GN=DTX51 PE=2 SV=1	V	Defense mechanisms	PREDICTED: protein DETOXIFICATION 51-like [Glycine max]	cellular component: cell (GO:0005623);; cellular component: membrane (GO:0016020);; cellular component: cell part (GO:0044464);; biological process: cellular process (GO:0009987);; biological process: single-organism process (GO:0044699);; biological process: response to stimulus (GO:0050896);; biological process: localization (GO:0051179);; molecular function: transporter activity (GO:0005215);;…
Glyma.14G115100.Wm82.a2.v1	Glyma.14G115100.Wm82.a2.v1	0.183863	15	0.052127	4	0.995824	74	0.640907	53	1.36431	99	2.36046	184	0.285538	1.43953	normal	0.00814924	2.65767	up	0.423714	0.829905	normal	[L]	Replication, recombination and repair	Molecular Function: nucleotide binding (GO:0000166);; Molecular Function: DNA binding (GO:0003677);; Molecular Function: RNA binding (GO:0003723);; Molecular Function: helicase activity (GO:0004386);; Cellular Component: nucleus (GO:0005634);; Biological Process: mRNA export from nucleus (GO:0006406);; Biological Process: protein import into nucleus (GO:0006606);; Biological Process: protein targ…	K14807|0|gmx:102664148|K14807 ATP-dependent RNA helicase DDX51/DBP6 [EC:3.6.4.13] | (RefSeq) DEAD-box ATP-dependent RNA helicase 1-like	--	[A]	RNA processing and modification	DEAD/DEAH box helicase;; Helicase conserved C-terminal domain;; RNA recognition motif. (a.k.a. RRM, RBD, or RNP domain);; Type III restriction enzyme, res subunit;; RNA recognition motif;; Zinc finger C-x8-C-x5-C-x3-H type (and similar)	DEAD-box ATP-dependent RNA helicase 1 OS=Arabidopsis thaliana GN=RH1 PE=2 SV=3	L	Replication, recombination and repair	PREDICTED: DEAD-box ATP-dependent RNA helicase 1-like isoform X1 [Glycine max]	molecular function: binding (GO:0005488);; biological process: metabolic process (GO:0008152);; molecular function: catalytic activity (GO:0003824);; cellular component: cell (GO:0005623);; cellular component: organelle (GO:0043226);; cellular component: cell part (GO:0044464);; biological process: localization (GO:0051179);; biological process: single-organism process (GO:0044699);; biological p…
Glyma.16G034000.Wm82.a2.v1	Glyma.16G034000.Wm82.a2.v1	0	0	0	0	0	0	0	0	0	0	1.0707	8	--	--	--	0.519061	1.6301	normal	0.673456	0.806932	normal	--	--	--	--	--	--	--	--	--	--	--	hypothetical protein GLYMA_16G034000 [Glycine max]	--
Glyma.14G137900.Wm82.a2.v1	Glyma.14G137900.Wm82.a2.v1	0	0	0	0	0	0	0	0	0	0	0	0	--	--	--	--	--	--	--	--	--	--	--	--	--	--	--	--	--	--	--	--	hypothetical protein GLYMA_14G137900 [Glycine max]	--
Glyma.17G063300.Wm82.a2.v1	Glyma.17G063300.Wm82.a2.v1	0	0	0	0	0	0	0	0	0.147598	9	0.308719	19	--	--	--	0.109375	3.65199	normal	0.126579	2.64828	normal	--	--	--	--	--	--	--	--	--	S	Function unknown	PREDICTED: uncharacterized protein LOC102669707 [Glycine max]	--
Glyma.19G065300.Wm82.a2.v1	Glyma.19G065300.Wm82.a2.v1	0	0	0	0	0	0	0	0	0	0	0	0	--	--	--	--	--	--	--	--	--	--	--	Molecular Function: binding (GO:0005488);;	--	--	[R]	General function prediction only	gag-polypeptide of LTR copia-type	--	--	--	hypothetical protein GLYMA_19G065300 [Glycine max]	molecular function: binding (GO:0005488)
Glyma.12G013100.Wm82.a2.v1	Glyma.12G013100.Wm82.a2.v1	475.865	19811	202.904	8350	172.342	7024	65.0751	2892	33.4898	1321	24.5273	1041	0.000461781	-2.25756	down	3.41e-23	-4.57226	down	0.000899965	-2.20441	down	[O]	Posttranslational modification, protein turnover, chaperones	Cellular Component: mitochondrion (GO:0005739);; Biological Process: protein folding (GO:0006457);; Biological Process: response to heat (GO:0009408);; Biological Process: response to high light intensity (GO:0009644);; Biological Process: response to endoplasmic reticulum stress (GO:0034976);; Biological Process: response to hydrogen peroxide (GO:0042542);; Biological Process: response to cadmiu…	K13993|9.35143e-84|pvu:PHAVU_011G016100g|K13993 HSP20 family protein | (RefSeq) hypothetical protein	Protein processing in endoplasmic reticulum (ko04141)	[O]	Posttranslational modification, protein turnover, chaperones	Hsp20/alpha crystallin family	Heat shock 22 kDa protein, mitochondrial OS=Glycine max GN=HSP23.9 PE=2 SV=1	O	Posttranslational modification, protein turnover, chaperones	heat shock 22 kDa protein, mitochondrial [Glycine max]	cellular component: cell (GO:0005623);; cellular component: organelle (GO:0043226);; cellular component: cell part (GO:0044464);; biological process: metabolic process (GO:0008152);; biological process: cellular process (GO:0009987);; biological process: response to stimulus (GO:0050896)
Glyma.08G108200.Wm82.a2.v1	Glyma.08G108200.Wm82.a2.v1	0.055201	3	0	0	0.028483	2	0	0	0.49223	17	1.46097	55	0.881827	-0.231496	normal	0.124267	2.8338	normal	0.0445829	3.06916	normal	--	--	Molecular Function: signal transducer activity (GO:0004871);; Molecular Function: hormone activity (GO:0005179);; Biological Process: signal transduction (GO:0007165);; Biological Process: cell-cell signaling (GO:0007267);; Cellular Component: plasmodesma (GO:0009506);; Biological Process: calcium-mediated signaling (GO:0019722);; Biological Process: growth (GO:0040007);; Biological Process: cell…	--	--	--	--	Rapid ALkalinization Factor (RALF)	Protein RALF-like 32 OS=Arabidopsis thaliana GN=RALFL32 PE=3 SV=1	O	Posttranslational modification, protein turnover, chaperones	PREDICTED: protein RALF-like 32 [Glycine max]	molecular function: molecular transducer activity (GO:0060089);; molecular function: binding (GO:0005488);; biological process: cellular process (GO:0009987);; biological process: response to stimulus (GO:0050896);; biological process: biological regulation (GO:0065007);; biological process: signaling (GO:0023052);; biological process: single-organism process (GO:0044699);; cellular component: ce…
Glyma.06G080300.Wm82.a2.v1	Glyma.06G080300.Wm82.a2.v1	1.83211	89	3.34871	146	7.77801	357	5.79514	288	7.59251	342	7.52262	369	0.71328	0.410437	normal	0.529023	0.438941	normal	0.924845	-0.0855058	normal	[J]	Translation, ribosomal structure and biogenesis	Molecular Function: tRNA binding (GO:0000049);; Cellular Component: nucleus (GO:0005634);; Biological Process: tRNA modification (GO:0006400);; Biological Process: protein targeting to mitochondrion (GO:0006626);; Molecular Function: tRNA (guanine-N7-)-methyltransferase activity (GO:0008176);; Biological Process: nucleotide biosynthetic process (GO:0009165);; Biological Process: RNA (guanine-N7)-…	K03439|0|gmx:100805471|K03439 tRNA (guanine-N7-)-methyltransferase [EC:2.1.1.33] | (RefSeq) tRNA (guanine-N(7)-)-methyltransferase	--	[R]	General function prediction only	Putative methyltransferase	tRNA (guanine-N(7)-)-methyltransferase OS=Arabidopsis thaliana GN=At5g24840 PE=2 SV=1	S	Function unknown	PREDICTED: tRNA (guanine-N(7)-)-methyltransferase [Glycine max]	molecular function: binding (GO:0005488);; cellular component: cell (GO:0005623);; cellular component: organelle (GO:0043226);; cellular component: cell part (GO:0044464);; biological process: metabolic process (GO:0008152);; biological process: cellular process (GO:0009987);; biological process: single-organism process (GO:0044699);; biological process: localization (GO:0051179);; molecular func…
Glyma.02G029900.Wm82.a2.v1	Glyma.02G029900.Wm82.a2.v1	7.45145	493	7.19869	471	6.53529	420	5.27787	372	0.064284	5	1.05783	72	0.00981779	-1.23834	down	1.22e-06	-4.5864	down	0.0022941	-3.17388	down	[G]	Carbohydrate transport and metabolism	Cellular Component: nucleus (GO:0005634);; Biological Process: tryptophan catabolic process (GO:0006569);; Biological Process: toxin catabolic process (GO:0009407);; Biological Process: indoleacetic acid biosynthetic process (GO:0009684);; Biological Process: salicylic acid metabolic process (GO:0009696);; Biological Process: anthocyanin-containing compound biosynthetic process (GO:0009718);; Bio…	K11820|0|gmx:100806069|K11820 N-hydroxythioamide S-beta-glucosyltransferase [EC:2.4.1.195] | (RefSeq) UDP-glycosyltransferase 74B1-like	Tryptophan metabolism (ko00380);; Glucosinolate biosynthesis (ko00966);; 2-Oxocarboxylic acid metabolism (ko01210)	[GC]	Carbohydrate transport and metabolism;; Energy production and conversion	UDP-glucoronosyl and UDP-glucosyl transferase	UDP-glycosyltransferase 74B1 OS=Arabidopsis thaliana GN=UGT74B1 PE=1 SV=1	S	Function unknown	PREDICTED: UDP-glycosyltransferase 74B1-like [Glycine max]	cellular component: cell (GO:0005623);; cellular component: organelle (GO:0043226);; cellular component: cell part (GO:0044464);; biological process: metabolic process (GO:0008152);; biological process: cellular process (GO:0009987);; biological process: single-organism process (GO:0044699);; biological process: biological regulation (GO:0065007);; biological process: developmental process (GO:00…
Glyma.14G064000.Wm82.a2.v1	Glyma.14G064000.Wm82.a2.v1	0	0	0	0	0.038381	3	0	0	0.115428	8	0.165485	12	0.718717	0.495871	normal	0.190107	3.13658	normal	0.623963	1.14421	normal	--	--	Molecular Function: guanyl-nucleotide exchange factor activity (GO:0005085);; Molecular Function: Rho guanyl-nucleotide exchange factor activity (GO:0005089);; Biological Process: membrane fusion (GO:0006944);; Biological Process: plant-type cell wall modification (GO:0009827);; Biological Process: pollen tube growth (GO:0009860);; Molecular Function: identical protein binding (GO:0042802);;	--	--	--	--	PRONE (Plant-specific Rop nucleotide exchanger)	Rop guanine nucleotide exchange factor 5 OS=Arabidopsis thaliana GN=ROPGEF5 PE=2 SV=1	--	--	hypothetical protein GLYMA_14G064000 [Glycine max]	molecular function: guanyl-nucleotide exchange factor activity (GO:0005085);; biological process: biological regulation (GO:0065007);; biological process: cellular process (GO:0009987);; biological process: cellular component organization or biogenesis (GO:0071840);; biological process: reproductive process (GO:0022414);; biological process: developmental process (GO:0032502);; biological process…
Glyma.01G027100.Wm82.a2.v1	Glyma.01G027100.Wm82.a2.v1	0	0	0	0	0	0	0	0	0	0	0	0	--	--	--	--	--	--	--	--	--	[T]	Signal transduction mechanisms	Biological Process: immune effector process (GO:0002252);; Biological Process: cell surface pattern recognition receptor signaling pathway (GO:0002752);; Molecular Function: protein serine/threonine kinase activity (GO:0004674);; Cellular Component: plasma membrane (GO:0005886);; Biological Process: ion transport (GO:0006811);; Molecular Function: chitin binding (GO:0008061);; Biological Process:…	--	--	--	--	Protein kinase domain;; Protein tyrosine kinase;; LysM domain	LysM domain receptor-like kinase 3 OS=Arabidopsis thaliana GN=LYK3 PE=2 SV=1	T	Signal transduction mechanisms	Proline-rich receptor-like protein kinase PERK2 [Glycine soja]	biological process: immune system process (GO:0002376);; biological process: cellular process (GO:0009987);; biological process: signaling (GO:0023052);; biological process: single-organism process (GO:0044699);; biological process: response to stimulus (GO:0050896);; biological process: biological regulation (GO:0065007);; biological process: metabolic process (GO:0008152);; molecular function: …
Glyma.16G103300.Wm82.a2.v1	Glyma.16G103300.Wm82.a2.v1	0	0	0	0	0	0	0	0	0	0	0	0	--	--	--	--	--	--	--	--	--	--	--	--	K06689|2.61406e-48|jcu:105635688|K06689 ubiquitin-conjugating enzyme E2 D [EC:2.3.2.23] | (RefSeq) ubiquitin-conjugating enzyme E2-17 kDa	Ubiquitin mediated proteolysis (ko04120);; Protein processing in endoplasmic reticulum (ko04141)	[O]	Posttranslational modification, protein turnover, chaperones	Ubiquitin-conjugating enzyme	Ubiquitin-conjugating enzyme E2-17 kDa OS=Solanum lycopersicum PE=2 SV=1	O	Posttranslational modification, protein turnover, chaperones	hypothetical protein GLYMA_16G103300 [Glycine max]	--
Glyma.19G243100.Wm82.a2.v1	Glyma.19G243100.Wm82.a2.v1	0	0	0	0	0.077033	5	0.140823	9	0.039115	2	0.287091	16	0.549629	1.06684	normal	0.264773	2.76168	normal	0.98022	0.0676533	normal	--	--	--	--	--	--	--	Plant protein of unknown function (DUF868)	--	S	Function unknown	PREDICTED: uncharacterized protein LOC100780249 [Glycine max]	--
Glyma.02G056300.Wm82.a2.v1	Glyma.02G056300.Wm82.a2.v1	0	0	0	0	0	0	0	0	0	0	0	0	--	--	--	--	--	--	--	--	--	[G]	Carbohydrate transport and metabolism	--	K08145|0|gmx:100798102|K08145 MFS transporter, SP family, solute carrier family 2 (facilitated glucose transporter), member 8 | (RefSeq) sugar transporter ERD6-like 4	--	[R]	General function prediction only	Sugar (and other) transporter;; Major Facilitator Superfamily	Sugar transporter ERD6-like 6 OS=Arabidopsis thaliana GN=At1g75220 PE=1 SV=1	G	Carbohydrate transport and metabolism	PREDICTED: sugar transporter ERD6-like 4 [Glycine max]	--
Glyma.06G080400.Wm82.a2.v1	Glyma.06G080400.Wm82.a2.v1	0.447657	29	0.356162	23	0.882361	54	1.00506	68	0.677581	41	0.678836	44	0.885579	0.196989	normal	0.72495	-0.380579	normal	0.599918	-0.661184	normal	--	--	Cellular Component: mitochondrion (GO:0005739);; Biological Process: microtubule nucleation (GO:0007020);; Biological Process: fatty acid catabolic process (GO:0009062);; Cellular Component: chloroplast (GO:0009507);; Biological Process: sugar mediated signaling pathway (GO:0010182);; Biological Process: chloroplast RNA processing (GO:0031425);; Biological Process: mitochondrial mRNA modification…	--	--	[R]	General function prediction only	PPR repeat family;; PPR repeat;; PPR repeat;; Pentatricopeptide repeat domain;; Pentacotripeptide-repeat region of PRORP;; ChAPs (Chs5p-Arf1p-binding proteins)	Pentatricopeptide repeat-containing protein At2g20540 OS=Arabidopsis thaliana GN=PCMP-E78 PE=2 SV=1	S	Function unknown	PREDICTED: pentatricopeptide repeat-containing protein At2g20540 [Glycine max]	cellular component: cell (GO:0005623);; cellular component: organelle (GO:0043226);; cellular component: cell part (GO:0044464);; biological process: cellular process (GO:0009987);; biological process: single-organism process (GO:0044699);; biological process: cellular component organization or biogenesis (GO:0071840);; biological process: metabolic process (GO:0008152);; biological process: sign…
Glyma.03G189000.Wm82.a2.v1	Glyma.03G189000.Wm82.a2.v1	2.52171	313	2.56807	315	5.58641	674	3.71852	491	5.96974	702	4.57563	579	0.911099	-0.0919558	normal	0.879353	-0.0806974	normal	0.930663	-0.0816676	normal	--	--	Biological Process: mitochondrial RNA metabolic process (GO:0000959);; Molecular Function: catalytic activity (GO:0003824);; Biological Process: RNA processing (GO:0006396);; Biological Process: RNA modification (GO:0009451);; Cellular Component: chloroplast (GO:0009507);; Biological Process: embryo development ending in seed dormancy (GO:0009793);; Biological Process: xylem and phloem pattern fo…	--	--	[R]	General function prediction only	PPR repeat family;; PPR repeat;; PPR repeat;; DYW family of nucleic acid deaminases;; Pentatricopeptide repeat domain	Pentatricopeptide repeat-containing protein At5g03800 OS=Arabidopsis thaliana GN=EMB175 PE=2 SV=1	S	Function unknown	PREDICTED: pentatricopeptide repeat-containing protein At5g03800 [Glycine max]	biological process: metabolic process (GO:0008152);; biological process: cellular process (GO:0009987);; molecular function: catalytic activity (GO:0003824);; cellular component: cell (GO:0005623);; cellular component: organelle (GO:0043226);; cellular component: cell part (GO:0044464);; biological process: reproductive process (GO:0022414);; biological process: multicellular organismal process (…
Glycine_max_newGene_11836	--	0	0	0	0	0.073274	8	0.315038	36	0.464232	47	0.319423	35	0.128885	2.31882	normal	0.00468516	5.43661	up	0.68051	0.650053	normal	--	--	Molecular Function: nucleic acid binding (GO:0003676);; Molecular Function: ATP binding (GO:0005524);; Molecular Function: zinc ion binding (GO:0008270);; Cellular Component: integral component of membrane (GO:0016021);; Molecular Function: ATPase activity, coupled to transmembrane movement of substances (GO:0042626);; Biological Process: transmembrane transport (GO:0055085);;	--	--	[Q]	Secondary metabolites biosynthesis, transport and catabolism	Retrotransposon gag protein;; gag-polypeptide of LTR copia-type;; ABC transporter transmembrane region	ABC transporter B family member 11 OS=Arabidopsis thaliana OX=3702 GN=ABCB11 PE=2 SV=1	V	Defense mechanisms	hypothetical protein glysoja_045316, partial [Glycine soja]	molecular function: binding (GO:0005488);; cellular component: membrane (GO:0016020);; cellular component: membrane part (GO:0044425);; biological process: metabolic process (GO:0008152);; biological process: cellular process (GO:0009987);; biological process: single-organism process (GO:0044699);; biological process: localization (GO:0051179);; molecular function: catalytic activity (GO:0003824)…
Glyma.06G164400.Wm82.a2.v1	Glyma.06G164400.Wm82.a2.v1	0.336647	9	0.387961	11	1.70773	45	3.27821	92	5.95744	146	6.51146	178	0.250956	1.42369	normal	0.00053875	2.78154	up	0.248725	1.003	normal	--	--	--	K11511|7.41476e-76|gmx:100801568|K11511 centromere protein S | (RefSeq) centromere protein S-like	--	--	--	CENP-S protein;; Centromere kinetochore component CENP-T histone fold	--	S	Function unknown	PREDICTED: centromere protein S-like isoform X1 [Glycine max]	--
Glyma.13G040600.Wm82.a2.v1	Glyma.13G040600.Wm82.a2.v1	8.43113	383	8.35944	371	9.84681	435	14.3663	682	19.807	837	26.3512	1196	0.515103	-0.445722	normal	0.520366	0.29578	normal	0.237513	0.648958	normal	--	--	Molecular Function: motor activity (GO:0003774);; Cellular Component: cytoplasm (GO:0005737);; Cellular Component: plasma membrane (GO:0005886);; Biological Process: protein targeting to vacuole (GO:0006623);; Biological Process: membrane fusion (GO:0006944);; Biological Process: response to chitin (GO:0010200);; Cellular Component: myosin complex (GO:0016459);; Biological Process: Golgi vesicle …	--	--	--	--	Unconventional myosin tail, actin- and lipid-binding	--	S	Function unknown	hypothetical protein GLYMA_13G040600 [Glycine max]	biological process: metabolic process (GO:0008152);; molecular function: catalytic activity (GO:0003824);; cellular component: cell (GO:0005623);; cellular component: cell part (GO:0044464);; cellular component: membrane (GO:0016020);; biological process: single-organism process (GO:0044699);; biological process: localization (GO:0051179);; biological process: response to stimulus (GO:0050896);; …
Glyma.16G172300.Wm82.a2.v1	Glyma.16G172300.Wm82.a2.v1	0	0	0	0	0	0	0	0	0	0	0	0	--	--	--	--	--	--	--	--	--	[K]	Transcription	--	--	--	[R]	General function prediction only	Leucine rich repeat;; Leucine Rich repeats (2 copies);; Leucine Rich Repeat;; Leucine rich repeat N-terminal domain;; Leucine Rich repeat	LRR receptor-like serine/threonine-protein kinase RCH1 OS=Arabidopsis thaliana GN=RCH1 PE=2 SV=1	S	Function unknown	PREDICTED: leucine-rich repeat receptor protein kinase MSL1-like [Glycine max]	--
Glyma.13G202100.Wm82.a2.v1	Glyma.13G202100.Wm82.a2.v1	0.167716	26	0.144002	23	0.117812	18	0.129617	22	0.326904	49	1.68427	267	0.450871	-1.06797	normal	0.209158	1.42589	normal	0.0286086	2.35718	normal	[D]	Cell cycle control, cell division, chromosome partitioning	Cellular Component: condensin complex (GO:0000796);; Biological Process: cytokinesis by cell plate formation (GO:0000911);; Molecular Function: transporter activity (GO:0005215);; Molecular Function: binding (GO:0005488);; Molecular Function: ATP binding (GO:0005524);; Cellular Component: nucleus (GO:0005634);; Biological Process: DNA metabolic process (GO:0006259);; Biological Process: DNA repli…	K06674|0|gmx:100788674|K06674 structural maintenance of chromosome 2 | (RefSeq) structural maintenance of chromosomes protein 2-1-like	--	[BD]	Chromatin structure and dynamics;; Cell cycle control, cell division, chromosome partitioning	RecF/RecN/SMC N terminal domain;; SMC proteins Flexible Hinge Domain;; AAA domain, putative AbiEii toxin, Type IV TA system	Structural maintenance of chromosomes protein 2-1 OS=Arabidopsis thaliana GN=SMC2-1 PE=2 SV=2	D	Cell cycle control, cell division, chromosome partitioning	PREDICTED: structural maintenance of chromosomes protein 2-1-like [Glycine max]	cellular component: cell (GO:0005623);; cellular component: macromolecular complex (GO:0032991);; cellular component: organelle (GO:0043226);; cellular component: organelle part (GO:0044422);; cellular component: cell part (GO:0044464);; biological process: cellular process (GO:0009987);; biological process: single-organism process (GO:0044699);; molecular function: transporter activity (GO:00052…
Glyma.01G173500.Wm82.a2.v1	Glyma.01G173500.Wm82.a2.v1	0.060344	6	0	0	0.063156	6	0	0	0.132952	11	0.12161	11	0.915954	-0.191017	normal	0.78995	0.625879	normal	0.706984	0.783376	normal	[DPM]	Cell cycle control, cell division, chromosome partitioning;; Inorganic ion transport and metabolism;; Cell wall/membrane/envelope biogenesis	Molecular Function: copper ion binding (GO:0005507);; Cellular Component: mitochondrion (GO:0005739);; Molecular Function: L-ascorbate oxidase activity (GO:0008447);; Biological Process: response to water deprivation (GO:0009414);; Biological Process: lignin biosynthetic process (GO:0009809);; Biological Process: plant-type cell wall biogenesis (GO:0009832);; Biological Process: glucuronoxylan me…	K05909|0|gmx:100798427|K05909 laccase [EC:1.10.3.2] | (RefSeq) laccase-11-like	--	[Q]	Secondary metabolites biosynthesis, transport and catabolism	Multicopper oxidase;; Multicopper oxidase;; Multicopper oxidase	Laccase-11 OS=Arabidopsis thaliana GN=LAC11 PE=2 SV=1	Q	Secondary metabolites biosynthesis, transport and catabolism	PREDICTED: laccase-11-like [Glycine max]	molecular function: binding (GO:0005488);; cellular component: cell (GO:0005623);; cellular component: organelle (GO:0043226);; cellular component: cell part (GO:0044464);; biological process: metabolic process (GO:0008152);; biological process: single-organism process (GO:0044699);; molecular function: catalytic activity (GO:0003824);; biological process: response to stimulus (GO:0050896);; biol…
Glyma.16G077500.Wm82.a2.v1	Glyma.16G077500.Wm82.a2.v1	1.88009	205	1.63269	132	3.98087	468	4.75863	538	6.17078	653	4.62421	521	0.405174	0.566706	normal	0.188272	0.709371	normal	0.971987	0.0325995	normal	--	--	Biological Process: nuclear-transcribed mRNA catabolic process (GO:0000956);; Molecular Function: binding (GO:0005488);; Cellular Component: nucleus (GO:0005634);; Cellular Component: Golgi apparatus (GO:0005794);; Biological Process: pentose-phosphate shunt (GO:0006098);; Biological Process: organelle organization (GO:0006996);; Biological Process: post-embryonic development (GO:0009791);; Cellu…	--	--	--	--	Golgin subfamily A member 5	Golgin candidate 1 OS=Arabidopsis thaliana GN=GC1 PE=2 SV=2	S	Function unknown	PREDICTED: golgin candidate 1-like [Glycine max]	biological process: metabolic process (GO:0008152);; biological process: cellular process (GO:0009987);; molecular function: binding (GO:0005488);; cellular component: cell (GO:0005623);; cellular component: organelle (GO:0043226);; cellular component: cell part (GO:0044464);; biological process: single-organism process (GO:0044699);; biological process: cellular component organization or biogene…
Glyma.01G015200.Wm82.a2.v1	Glyma.01G015200.Wm82.a2.v1	2.44684	357	2.46418	289	2.78552	311	2.83517	248	0.31839	45	0.573667	96	0.0390839	-1.14279	normal	7.86e-10	-3.27757	down	0.00212269	-2.12704	down	--	--	Biological Process: response to reactive oxygen species (GO:0000302);; Molecular Function: NAD+ ADP-ribosyltransferase activity (GO:0003950);; Biological Process: response to osmotic stress (GO:0006970);; Biological Process: multicellular organism development (GO:0007275);; Biological Process: response to ethylene (GO:0009723);; Biological Process: response to salicylic acid (GO:0009751);; Biolog…	--	--	--	--	--	Inactive poly [ADP-ribose] polymerase RCD1 OS=Arabidopsis thaliana GN=RCD1 PE=1 SV=1	S	Function unknown	hypothetical protein GLYMA_01G015200 [Glycine max]	biological process: response to stimulus (GO:0050896);; biological process: metabolic process (GO:0008152);; molecular function: catalytic activity (GO:0003824);; biological process: multicellular organismal process (GO:0032501);; biological process: developmental process (GO:0032502);; biological process: single-organism process (GO:0044699);; biological process: cellular process (GO:0009987);; …
Glyma.10G115000.Wm82.a2.v1	Glyma.10G115000.Wm82.a2.v1	0	0	0	0	0	0	0	0	0	0	0	0	--	--	--	--	--	--	--	--	--	--	--	--	K06100|6.6347e-38|gmx:100789876|K06100 symplekin | (RefSeq) uncharacterized LOC100789876	mRNA surveillance pathway (ko03015)	[A]	RNA processing and modification	Domain of unknown function (DUF3453)	--	S	Function unknown	hypothetical protein GLYMA_10G115000 [Glycine max]	--
Glyma.14G106700.Wm82.a2.v1	Glyma.14G106700.Wm82.a2.v1	99.9098	4786	149.204	7381	71.9528	3301	65.2046	3275	38.9252	1772	41.899	2039	6.35e-05	-1.85051	down	1.9e-11	-2.79769	down	0.0116385	-0.990026	normal	--	--	--	--	--	--	--	Protein of unknown function (DUF1677)	--	S	Function unknown	PREDICTED: uncharacterized protein LOC100800490 [Glycine max]	--
Glyma.05G153000.Wm82.a2.v1	Glyma.05G153000.Wm82.a2.v1	0	0	0	0	0.150432	11	0.205885	16	0.352246	23	0.253826	18	0.268131	1.80556	normal	0.0418837	4.33976	normal	0.855977	0.344567	normal	--	--	Cellular Component: plasma membrane (GO:0005886);; Molecular Function: magnesium ion transmembrane transporter activity (GO:0015095);; Biological Process: magnesium ion transport (GO:0015693);; Biological Process: cellular response to phosphate starvation (GO:0016036);; Biological Process: galactolipid biosynthetic process (GO:0019375);; Biological Process: negative regulation of transcription, D…	--	--	[S]	Function unknown	Magnesium transporter NIPA;; EamA-like transporter family	Probable magnesium transporter NIPA2 OS=Arabidopsis thaliana GN=At4g13800 PE=2 SV=1	S	Function unknown	PREDICTED: probable magnesium transporter NIPA1 [Glycine max]	cellular component: cell (GO:0005623);; cellular component: membrane (GO:0016020);; cellular component: cell part (GO:0044464);; biological process: cellular process (GO:0009987);; biological process: single-organism process (GO:0044699);; biological process: localization (GO:0051179);; molecular function: transporter activity (GO:0005215);; biological process: response to stimulus (GO:0050896);;…
Glyma.15G225300.Wm82.a2.v1	Glyma.15G225300.Wm82.a2.v1	1.08681	108	1.69154	71	2.26749	270	6.53962	797	1.99829	207	3.83696	426	0.0586709	1.42522	normal	0.342294	0.682057	normal	0.327054	-0.879333	normal	--	--	Biological Process: cell fate specification (GO:0001708);; Molecular Function: DNA binding (GO:0003677);; Molecular Function: chromatin binding (GO:0003682);; Molecular Function: transcription factor activity, sequence-specific DNA binding (GO:0003700);; Molecular Function: protein binding (GO:0005515);; Cellular Component: nucleus (GO:0005634);; Biological Process: polyamine catabolic process (G…	K09422|0|gmx:100785877|K09422 myb proto-oncogene protein, plant | (RefSeq) GAMYB2; transcription factor GAMYB-like	--	[K]	Transcription	Myb-like DNA-binding domain;; Myb-like DNA-binding domain	Transcription factor MYB33 OS=Arabidopsis thaliana GN=MYB33 PE=2 SV=1	K	Transcription	PREDICTED: transcription factor GAMYB-like [Glycine max]	biological process: cellular process (GO:0009987);; biological process: developmental process (GO:0032502);; biological process: single-organism process (GO:0044699);; molecular function: binding (GO:0005488);; biological process: biological regulation (GO:0065007);; molecular function: nucleic acid binding transcription factor activity (GO:0001071);; cellular component: cell (GO:0005623);; cellu…
Glyma.05G026000.Wm82.a2.v1	Glyma.05G026000.Wm82.a2.v1	0	0	0	0	0	0	2.10314	61	3.79373	98	6.53353	181	0.323643	1.63086	normal	1.56e-05	7.18142	up	0.421069	1.47972	normal	--	--	--	--	--	--	--	--	--	S	Function unknown	PREDICTED: uncharacterized protein LOC100819493 [Glycine max]	--
Glyma.13G337200.Wm82.a2.v1	Glyma.13G337200.Wm82.a2.v1	0.135701	13	0.065147	6	0.023262	3	0	0	0.355633	31	0.52816	48	0.34631	-1.62982	normal	0.527346	0.882339	normal	0.0469073	2.97175	normal	--	--	Biological Process: nuclear-transcribed mRNA catabolic process (GO:0000956);; Biological Process: respiratory burst involved in defense response (GO:0002679);; Cellular Component: nucleus (GO:0005634);; Cellular Component: cytosol (GO:0005829);; Biological Process: regulation of transcription, DNA-templated (GO:0006355);; Biological Process: protein glycosylation (GO:0006486);; Biological Process…	--	--	--	--	GRAS domain family	Scarecrow-like protein 14 OS=Arabidopsis thaliana GN=SCL14 PE=2 SV=2	--	--	PREDICTED: scarecrow-like protein 14 [Glycine max]	biological process: metabolic process (GO:0008152);; biological process: cellular process (GO:0009987);; biological process: immune system process (GO:0002376);; biological process: single-organism process (GO:0044699);; cellular component: cell (GO:0005623);; cellular component: organelle (GO:0043226);; cellular component: cell part (GO:0044464);; biological process: biological regulation (GO:00…
Glyma.02G202500.Wm82.a2.v1	Glyma.02G202500.Wm82.a2.v1	0	0	0.190728	17	1.77038	143	12.2972	1074	117.314	9132	121.768	10214	0.346021	1.59964	normal	0.0015854	6.08279	up	7.34e-06	3.56134	up	[C]	Energy production and conversion	Molecular Function: 3-chloroallyl aldehyde dehydrogenase activity (GO:0004028);; Molecular Function: binding (GO:0005488);; Cellular Component: cytosol (GO:0005829);; Biological Process: response to stress (GO:0006950);; Molecular Function: glyceraldehyde-3-phosphate dehydrogenase (NADP+) (non-phosphorylating) activity (GO:0008886);; Cellular Component: plastid (GO:0009536);; Biological Process: …	K00131|0|gmx:100780041|K00131 glyceraldehyde-3-phosphate dehydrogenase (NADP+) [EC:1.2.1.9] | (RefSeq) NADP-dependent glyceraldehyde-3-phosphate dehydrogenase-like	Glycolysis / Gluconeogenesis (ko00010);; Pentose phosphate pathway (ko00030);; Carbon metabolism (ko01200)	[C]	Energy production and conversion	Aldehyde dehydrogenase family	NADP-dependent glyceraldehyde-3-phosphate dehydrogenase OS=Pisum sativum GN=GAPN PE=1 SV=1	C	Energy production and conversion	PREDICTED: NADP-dependent glyceraldehyde-3-phosphate dehydrogenase-like [Glycine max]	biological process: metabolic process (GO:0008152);; biological process: single-organism process (GO:0044699);; molecular function: catalytic activity (GO:0003824);; molecular function: binding (GO:0005488);; cellular component: cell (GO:0005623);; cellular component: cell part (GO:0044464);; biological process: response to stimulus (GO:0050896);; cellular component: organelle (GO:0043226);; biol…
Glyma.13G276500.Wm82.a2.v1	Glyma.13G276500.Wm82.a2.v1	13.4169	1314	12.5379	1213	25.0581	2379	41.8519	4368	42.4141	3929	47.2576	4722	0.590615	0.371498	normal	0.0402837	0.650089	normal	0.784648	0.174857	normal	--	--	Molecular Function: GTPase activity (GO:0003924);; Molecular Function: transmembrane signaling receptor activity (GO:0004888);; Molecular Function: protein binding (GO:0005515);; Molecular Function: GTP binding (GO:0005525);; Cellular Component: endoplasmic reticulum membrane (GO:0005789);; Cellular Component: cytosol (GO:0005829);; Cellular Component: plasma membrane (GO:0005886);; Biological Pr…	--	--	--	--	--	Proton pump-interactor 1 OS=Arabidopsis thaliana GN=PPI1 PE=1 SV=2	S	Function unknown	PREDICTED: proton pump-interactor 1-like [Glycine max]	biological process: metabolic process (GO:0008152);; molecular function: catalytic activity (GO:0003824);; biological process: cellular process (GO:0009987);; biological process: signaling (GO:0023052);; biological process: single-organism process (GO:0044699);; biological process: response to stimulus (GO:0050896);; biological process: biological regulation (GO:0065007);; molecular function: rec…
Glyma.04G159700.Wm82.a2.v1	Glyma.04G159700.Wm82.a2.v1	0.68672	39	0.278141	17	0.32103	18	0.527755	30	0.217634	13	0	0	0.500933	-0.991217	normal	0.163079	-2.54549	normal	0.594266	-1.18361	normal	[M]	Cell wall/membrane/envelope biogenesis	--	K13379|0|gmx:100778301|K13379 reversibly glycosylated polypeptide / UDP-arabinopyranose mutase [EC:2.4.1.- 5.4.99.30] | (RefSeq) UDP-arabinopyranose mutase 3-like	Amino sugar and nucleotide sugar metabolism (ko00520)	--	--	Reversibly glycosylated polypeptide	UDP-arabinopyranose mutase 3 OS=Oryza sativa subsp. japonica GN=UAM3 PE=1 SV=1	O	Posttranslational modification, protein turnover, chaperones	PREDICTED: UDP-arabinopyranose mutase 3-like [Glycine max]	--
Glyma.08G251800.Wm82.a2.v1	Glyma.08G251800.Wm82.a2.v1	0	0	0	0	0	0	0	0	0.065228	3	0.032941	2	--	--	--	0.544302	1.50928	normal	0.673456	0.775579	normal	--	--	--	--	--	--	--	F-box domain;; F-box associated	F-box/kelch-repeat protein At3g23880 OS=Arabidopsis thaliana GN=At3g23880 PE=2 SV=1	--	--	F-box/kelch-repeat protein [Glycine soja]	--
Glyma.10G200800.Wm82.a2.v1	Glyma.10G200800.Wm82.a2.v1	0	0	0	0	0	0	0	0	0.66806	52	1.15539	96	--	--	--	0.000440995	6.27585	up	1.28e-05	5.56508	up	[QV]	Secondary metabolites biosynthesis, transport and catabolism;; Defense mechanisms	Molecular Function: binding (GO:0005488);; Biological Process: response to UV (GO:0009411);; Biological Process: response to organic substance (GO:0010033);; Cellular Component: membrane (GO:0016020);; Biological Process: cellular response to phosphate starvation (GO:0016036);; Biological Process: monoterpenoid biosynthetic process (GO:0016099);; Biological Process: diterpenoid biosynthetic proce…	--	--	[Q]	Secondary metabolites biosynthesis, transport and catabolism	Cytochrome P450	Geraniol 8-hydroxylase OS=Catharanthus roseus GN=CYP76B6 PE=1 SV=1	Q	Secondary metabolites biosynthesis, transport and catabolism	hypothetical protein GLYMA_10G200800 [Glycine max]	molecular function: binding (GO:0005488);; biological process: response to stimulus (GO:0050896);; cellular component: membrane (GO:0016020);; biological process: cellular process (GO:0009987);; biological process: single-organism process (GO:0044699);; biological process: metabolic process (GO:0008152);; molecular function: catalytic activity (GO:0003824);; cellular component: cell (GO:0005623);…
Glyma.07G101800.Wm82.a2.v1	Glyma.07G101800.Wm82.a2.v1	0.188403	22	0.017034	2	0.194893	18	0.14351	18	0.418555	38	0.695422	76	0.912298	-0.218675	normal	0.504005	1.07095	normal	0.328063	1.24151	normal	[M]	Cell wall/membrane/envelope biogenesis	Biological Process: MAPK cascade (GO:0000165);; Molecular Function: MAP kinase activity (GO:0004707);; Molecular Function: ATP binding (GO:0005524);; Cellular Component: nucleus (GO:0005634);; Cellular Component: mitochondrion (GO:0005739);; Cellular Component: vacuole (GO:0005773);; Cellular Component: cytosol (GO:0005829);; Cellular Component: plasma membrane (GO:0005886);; Biological Process: …	--	--	[T]	Signal transduction mechanisms	Protein kinase domain;; Protein tyrosine kinase;; Lipopolysaccharide kinase (Kdo/WaaP) family	Mitogen-activated protein kinase 9 OS=Arabidopsis thaliana GN=MPK9 PE=2 SV=2	T	Signal transduction mechanisms	Mitogen-activated protein kinase 9 [Glycine soja]	biological process: metabolic process (GO:0008152);; biological process: cellular process (GO:0009987);; biological process: signaling (GO:0023052);; biological process: single-organism process (GO:0044699);; biological process: response to stimulus (GO:0050896);; biological process: biological regulation (GO:0065007);; molecular function: catalytic activity (GO:0003824);; molecular function: mol…
Glyma.09G064100.Wm82.a2.v1	Glyma.09G064100.Wm82.a2.v1	0	0	0	0	0	0	0.062192	3	0	0	0	0	0.718717	0.480451	normal	--	--	--	0.673456	-0.741117	normal	--	--	--	--	--	--	--	--	--	S	Function unknown	hypothetical protein GLYMA_09G064100 [Glycine max]	--
Glyma.05G046800.Wm82.a2.v1	Glyma.05G046800.Wm82.a2.v1	0	0	0	0	0	0	0	0	0	0	0	0	--	--	--	--	--	--	--	--	--	--	--	--	--	--	--	--	--	Protein DEFECTIVE IN MERISTEM SILENCING 3 OS=Arabidopsis thaliana GN=DMS3 PE=1 SV=1	S	Function unknown	hypothetical protein GLYMA_17G128700 [Glycine max]	--
Glyma.13G041200.Wm82.a2.v1	Glyma.13G041200.Wm82.a2.v1	11.088	866	4.73373	368	5.2531	608	13.7037	1459	23.74	2246	18.8122	1745	0.779673	-0.246715	normal	0.290794	0.627867	normal	0.272294	0.779007	normal	[K]	Transcription	Molecular Function: plastid sigma factor activity (GO:0001053);; Molecular Function: DNA binding (GO:0003677);; Molecular Function: transcription factor activity, sequence-specific DNA binding (GO:0003700);; Molecular Function: DNA-directed 5'-3' RNA polymerase activity (GO:0003899);; Cellular Component: mitochondrion (GO:0005739);; Biological Process: DNA-templated transcription, initiation (GO:…	K03093|0|gmx:100796580|K03093 RNA polymerase sigma factor | (RefSeq) RNA polymerase sigma factor sigE, chloroplastic/mitochondrial	--	--	--	Sigma-70 region 3;; Sigma-70, region 4;; Sigma-70 region 2;; HTH domain	RNA polymerase sigma factor sigE, chloroplastic/mitochondrial OS=Arabidopsis thaliana GN=SIGE PE=1 SV=1	K	Transcription	PREDICTED: RNA polymerase sigma factor sigE, chloroplastic/mitochondrial isoform X1 [Glycine max]	biological process: biological regulation (GO:0065007);; molecular function: protein binding transcription factor activity (GO:0000988);; molecular function: binding (GO:0005488);; molecular function: nucleic acid binding transcription factor activity (GO:0001071);; biological process: metabolic process (GO:0008152);; molecular function: catalytic activity (GO:0003824);; cellular component: cell …
Glyma.02G307300.Wm82.a2.v1	Glyma.02G307300.Wm82.a2.v1	0	0	0	0	4.65948	225	27.0038	1416	2.85725	127	3.88212	195	3.63e-14	7.34239	up	5.62e-06	7.40715	up	0.0105219	-2.26319	normal	[Q]	Secondary metabolites biosynthesis, transport and catabolism	Cellular Component: nucleus (GO:0005634);; Cellular Component: cytosol (GO:0005829);; Molecular Function: alcohol dehydrogenase (NADP+) activity (GO:0008106);; Biological Process: response to cold (GO:0009409);; Biological Process: response to water deprivation (GO:0009414);; Biological Process: response to salt stress (GO:0009651);; Biological Process: flavonoid biosynthetic process (GO:0009813)…	--	--	[R]	General function prediction only	Aldo/keto reductase family	NAD(P)H-dependent 6&apos;-deoxychalcone synthase OS=Glycine max PE=1 SV=1	S	Function unknown	PREDICTED: NAD(P)H-dependent 6&apos;-deoxychalcone synthase-like [Glycine max]	cellular component: cell (GO:0005623);; cellular component: organelle (GO:0043226);; cellular component: cell part (GO:0044464);; biological process: metabolic process (GO:0008152);; biological process: single-organism process (GO:0044699);; molecular function: catalytic activity (GO:0003824);; biological process: response to stimulus (GO:0050896);; cellular component: organelle part (GO:0044422)…
Glyma.01G084100.Wm82.a2.v1	Glyma.01G084100.Wm82.a2.v1	0	0	0	0	0	0	0	0	0	0	0	0	--	--	--	--	--	--	--	--	--	--	--	--	K02520|5.90005e-41|gmx:100791411|K02520 translation initiation factor IF-3 | (RefSeq) translation initiation factor IF-3	--	--	--	--	Translation initiation factor IF3-4, chloroplastic OS=Arabidopsis thaliana GN=IF3-4 PE=2 SV=1	--	--	hypothetical protein GLYMA_01G084100 [Glycine max]	--
Glyma.10G146700.Wm82.a2.v1	Glyma.10G146700.Wm82.a2.v1	0.311497	31	0.107237	12	1.87843	158	0.923052	86	1.55254	103	4.5347	362	0.218185	1.3616	normal	0.0208761	2.20523	normal	0.673456	0.564199	normal	[M]	Cell wall/membrane/envelope biogenesis	Biological Process: developmental process involved in reproduction (GO:0003006);; Molecular Function: catalytic activity (GO:0003824);; Cellular Component: mitochondrion (GO:0005739);; Cellular Component: cilium (GO:0005929);; Biological Process: DNA metabolic process (GO:0006259);; Biological Process: regulation of transcription, DNA-templated (GO:0006355);; Biological Process: multicellular org…	K20285|0|gmx:100801275|K20285 Rab9 effector protein with kelch motifs | (RefSeq) acyl-CoA-binding domain-containing protein 4-like	--	[R]	General function prediction only	Galactose oxidase, central domain;; Galactose oxidase, central domain;; Kelch motif;; Kelch motif;; Kelch motif;; Kelch motif	Acyl-CoA-binding domain-containing protein 4 OS=Arabidopsis thaliana GN=ACBP4 PE=1 SV=1	S	Function unknown	PREDICTED: acyl-CoA-binding domain-containing protein 4-like [Glycine max]	biological process: reproductive process (GO:0022414);; biological process: developmental process (GO:0032502);; molecular function: catalytic activity (GO:0003824);; cellular component: cell (GO:0005623);; cellular component: organelle (GO:0043226);; cellular component: cell part (GO:0044464);; biological process: metabolic process (GO:0008152);; biological process: cellular process (GO:0009987)…
Glycine_max_newGene_7448	--	5.08604	177	4.37478	150	2.07103	70	5.925	219	6.40245	211	0.512407	19	0.189993	-1.13227	normal	0.237897	-1.43957	normal	0.862938	-0.315296	normal	--	--	Cellular Component: membrane (GO:0016020);;	--	--	--	--	--	--	--	--	hypothetical protein glysoja_006701, partial [Glycine soja]	cellular component: membrane (GO:0016020)
Glyma.08G126400.Wm82.a2.v1	Glyma.08G126400.Wm82.a2.v1	23.7168	1567	23.3628	1576	31.4963	2153	38.231	2755	35.4513	2083	33.5538	2122	0.505212	-0.367942	normal	0.0436165	-0.695863	normal	0.40029	-0.411707	normal	--	--	Molecular Function: phosphoprotein phosphatase activity (GO:0004721);; Cellular Component: nucleus (GO:0005634);;	K17618|0|gmx:100785704|K17618 ubiquitin-like domain-containing CTD phosphatase 1 [EC:3.1.3.16] | (RefSeq) ubiquitin-like domain-containing CTD phosphatase-like	--	[K]	Transcription	NLI interacting factor-like phosphatase;; Ubiquitin family	Ubiquitin-like domain-containing CTD phosphatase OS=Arabidopsis thaliana GN=At4g06599 PE=2 SV=1	K	Transcription	Ubiquitin-like domain-containing CTD phosphatase [Glycine soja]	biological process: metabolic process (GO:0008152);; biological process: cellular process (GO:0009987);; molecular function: catalytic activity (GO:0003824);; cellular component: cell (GO:0005623);; cellular component: organelle (GO:0043226);; cellular component: cell part (GO:0044464)
Glyma.20G006800.Wm82.a2.v1	Glyma.20G006800.Wm82.a2.v1	0.321469	19	2.498	143	0.142893	8	0.158928	10	0.232894	13	0.147925	9	0.00169613	-3.35591	down	0.00162376	-3.74562	down	0.975725	0.0811746	normal	--	--	Molecular Function: nucleotide binding (GO:0000166);; Molecular Function: RNA binding (GO:0003723);; Cellular Component: nucleus (GO:0005634);; Biological Process: mitotic cell cycle (GO:0007067);; Molecular Function: zinc ion binding (GO:0008270);; Biological Process: photomorphogenesis (GO:0009640);; Biological Process: embryo development ending in seed dormancy (GO:0009793);; Biological Proces…	K12836|2.15017e-163|gmx:100792507|K12836 splicing factor U2AF 35 kDa subunit | (RefSeq) splicing factor U2af small subunit A	Spliceosome (ko03040)	[A]	RNA processing and modification	Zinc finger C-x8-C-x5-C-x3-H type (and similar);; RNA recognition motif. (a.k.a. RRM, RBD, or RNP domain)	Splicing factor U2af small subunit A OS=Oryza sativa subsp. japonica GN=U2AF35A PE=2 SV=1	S	Function unknown	PREDICTED: splicing factor U2af small subunit A [Glycine max]	molecular function: binding (GO:0005488);; cellular component: cell (GO:0005623);; cellular component: organelle (GO:0043226);; cellular component: cell part (GO:0044464);; biological process: cellular process (GO:0009987);; biological process: single-organism process (GO:0044699);; biological process: cellular component organization or biogenesis (GO:0071840);; biological process: multicellular …
Glyma.19G108500.Wm82.a2.v1	Glyma.19G108500.Wm82.a2.v1	1.80654	150	0.469569	43	1.36688	121	1.33778	129	1.20118	104	4.41712	408	0.709895	-0.515652	normal	0.791282	0.287896	normal	0.558521	0.701963	normal	[F]	Nucleotide transport and metabolism	Molecular Function: guanosine-diphosphatase activity (GO:0004382);; Molecular Function: calmodulin binding (GO:0005516);; Molecular Function: ATP binding (GO:0005524);; Cellular Component: extracellular space (GO:0005615);; Cellular Component: mitochondrion (GO:0005739);; Cellular Component: endosome (GO:0005768);; Cellular Component: Golgi apparatus (GO:0005794);; Cellular Component: trans-Golgi…	K14641|0|gmx:100811625|K14641 apyrase [EC:3.6.1.5] | (RefSeq) apyrase 2-like	Purine metabolism (ko00230);; Pyrimidine metabolism (ko00240)	[F]	Nucleotide transport and metabolism	GDA1/CD39 (nucleoside phosphatase) family	Apyrase 2 OS=Arabidopsis thaliana GN=APY2 PE=1 SV=1	GO	Carbohydrate transport and metabolism;; Posttranslational modification, protein turnover, chaperones	PREDICTED: apyrase 2-like [Glycine max]	biological process: metabolic process (GO:0008152);; molecular function: catalytic activity (GO:0003824);; molecular function: binding (GO:0005488);; cellular component: extracellular region (GO:0005576);; cellular component: extracellular region part (GO:0044421);; cellular component: cell (GO:0005623);; cellular component: organelle (GO:0043226);; cellular component: cell part (GO:0044464);; ce…
Glyma.08G015900.Wm82.a2.v1	Glyma.08G015900.Wm82.a2.v1	35.5913	4513	33.8768	4277	36.8396	4518	36.0503	4663	59.8783	7510	64.3598	7562	0.0156358	-0.922373	normal	0.341272	-0.336075	normal	0.280447	0.498387	normal	[E]	Amino acid transport and metabolism	--	K01256|0|gmx:100803548|K01256 aminopeptidase N [EC:3.4.11.2] | (RefSeq) puromycin-sensitive aminopeptidase-like	Glutathione metabolism (ko00480)	[EO]	Amino acid transport and metabolism;; Posttranslational modification, protein turnover, chaperones	Domain of unknown function (DUF3458_C) ARM repeats;; Peptidase family M1 domain;; Domain of unknown function (DUF3458) Ig-like fold	Puromycin-sensitive aminopeptidase OS=Arabidopsis thaliana GN=MPA1 PE=2 SV=1	E	Amino acid transport and metabolism	hypothetical protein GLYMA_08G015900 [Glycine max]	--
Glyma.07G147200.Wm82.a2.v1	Glyma.07G147200.Wm82.a2.v1	0	0	0	0	0.110644	8	0.207016	17	0.116116	9	0.794872	60	0.313623	1.67341	normal	0.0169064	4.88245	normal	0.641222	0.934286	normal	--	--	--	--	--	--	--	Plant protein of unknown function	UPF0481 protein At3g47200 OS=Arabidopsis thaliana GN=At3g47200 PE=2 SV=1	S	Function unknown	PREDICTED: UPF0481 protein At3g47200-like [Glycine max]	--
Glyma.10G023500.Wm82.a2.v1	Glyma.10G023500.Wm82.a2.v1	0	0	0.072345	7	1.21409	84	1.22671	69	0.786643	57	0.80363	54	0.0876295	2.31917	normal	0.179423	2.33892	normal	0.602387	-0.631972	normal	[R]	General function prediction only	Molecular Function: nuclease activity (GO:0004518);;	--	--	--	--	Endonuclease/Exonuclease/phosphatase family	--	S	Function unknown	PREDICTED: uncharacterized protein LOC100801298 [Glycine max]	biological process: metabolic process (GO:0008152);; molecular function: catalytic activity (GO:0003824)
Glyma.06G060900.Wm82.a2.v1	Glyma.06G060900.Wm82.a2.v1	0.093577	2	0	0	0.386262	7	0.187449	4	0.138476	3	0.167197	3	0.775768	0.499434	normal	0.909573	0.30775	normal	0.766687	-0.64315	normal	--	--	--	--	--	--	--	--	--	--	--	hypothetical protein GLYMA_06G060900 [Glycine max]	--
Glyma.08G119900.Wm82.a2.v1	Glyma.08G119900.Wm82.a2.v1	3.16628	217	2.72345	227	4.3215	335	4.85919	396	1.21717	98	2.5869	223	0.717799	-0.286171	normal	0.00982978	-1.59306	down	0.0425717	-1.36477	normal	--	--	Biological Process: nuclear-transcribed mRNA catabolic process (GO:0000956);; Biological Process: respiratory burst involved in defense response (GO:0002679);; Molecular Function: DNA binding (GO:0003677);; Molecular Function: transcription factor activity, sequence-specific DNA binding (GO:0003700);; Molecular Function: protein binding (GO:0005515);; Cellular Component: nucleus (GO:0005634);; Ce…	K09419|0|gmx:100817602|K09419 heat shock transcription factor, other eukaryote | (RefSeq) heat stress transcription factor A-4a-like	--	[K]	Transcription	HSF-type DNA-binding	Heat stress transcription factor A-4a OS=Arabidopsis thaliana GN=HSFA4A PE=2 SV=1	K	Transcription	heat stress transcription factor Hsf-13 [Glycine max]	biological process: metabolic process (GO:0008152);; biological process: cellular process (GO:0009987);; biological process: immune system process (GO:0002376);; biological process: single-organism process (GO:0044699);; molecular function: binding (GO:0005488);; biological process: biological regulation (GO:0065007);; molecular function: nucleic acid binding transcription factor activity (GO:000…
Glyma.03G207800.Wm82.a2.v1	Glyma.03G207800.Wm82.a2.v1	0	0	0.127192	5	0	0	0.133578	5	0	0	0	0	0.871684	-0.275474	normal	0.460679	-1.91317	normal	0.673456	-0.791027	normal	--	--	Molecular Function: nucleic acid binding (GO:0003676);; Molecular Function: translation initiation factor activity (GO:0003743);; Molecular Function: endoribonuclease activity (GO:0004521);; Molecular Function: protein binding (GO:0005515);; Cellular Component: nucleolus organizer region (GO:0005731);; Cellular Component: mitochondrion (GO:0005739);; Cellular Component: cytosol (GO:0005829);; Bio…	K11593|7.98249e-32|gmx:100805246|K11593 eukaryotic translation initiation factor 2C | (RefSeq) protein argonaute 5-like	--	[J]	Translation, ribosomal structure and biogenesis	Argonaute linker 1 domain	Protein argonaute 5 OS=Arabidopsis thaliana GN=AGO5 PE=1 SV=2	J	Translation, ribosomal structure and biogenesis	hypothetical protein GLYMA_03G207800, partial [Glycine max]	molecular function: binding (GO:0005488);; biological process: metabolic process (GO:0008152);; biological process: cellular process (GO:0009987);; molecular function: catalytic activity (GO:0003824);; cellular component: cell (GO:0005623);; cellular component: membrane-enclosed lumen (GO:0031974);; cellular component: macromolecular complex (GO:0032991);; cellular component: organelle (GO:004322…
Glyma.05G240800.Wm82.a2.v1	Glyma.05G240800.Wm82.a2.v1	1.92037	81	0.458895	41	8.27065	305	20.037	785	16.6731	603	19.8684	757	0.00468702	1.98192	up	3.75e-06	2.35181	up	0.874787	0.150776	normal	--	--	--	--	--	[A]	RNA processing and modification	LSM domain	Sm-like protein LSM3B OS=Arabidopsis thaliana GN=LSM3B PE=1 SV=1	K	Transcription	PREDICTED: small nuclear ribonucleoprotein Sm D2-like [Glycine max]	--
Glyma.15G033200.Wm82.a2.v1	Glyma.15G033200.Wm82.a2.v1	8.3162	306	9.02942	296	11.909	426	21.0803	818	7.89486	275	9.78423	367	0.993243	0.00821228	normal	0.0193142	-1.02668	normal	0.0537665	-1.10207	normal	--	--	--	--	--	--	--	Mitochondrial 28S ribosomal protein S34	--	S	Function unknown	PREDICTED: uncharacterized protein LOC100777329 isoform X1 [Glycine max]	--
Glyma.19G141100.Wm82.a2.v1	Glyma.19G141100.Wm82.a2.v1	6.3509	397	4.52563	280	9.48698	577	19.3914	1288	29.0503	1719	17.5212	1116	0.641346	0.413244	normal	0.0509571	0.976576	normal	0.624995	0.45018	normal	--	--	Molecular Function: protein binding (GO:0005515);; Cellular Component: cytoplasm (GO:0005737);; Cellular Component: plasma membrane (GO:0005886);; Molecular Function: galacturonate binding (GO:0048032);;	--	--	--	--	Remorin, C-terminal region	Remorin 4.1 OS=Oryza sativa subsp. japonica GN=REM4.1 PE=1 SV=1	S	Function unknown	Remorin_C superfamily protein [Glycine max]	molecular function: binding (GO:0005488);; cellular component: cell (GO:0005623);; cellular component: cell part (GO:0044464);; cellular component: membrane (GO:0016020)
Glyma.05G228400.Wm82.a2.v1	Glyma.05G228400.Wm82.a2.v1	0	0	0	0	0	0	0	0	0	0	0.095484	8	--	--	--	0.519061	1.6301	normal	0.673456	0.806932	normal	[G]	Carbohydrate transport and metabolism	--	--	--	[R]	General function prediction only	Sugar (and other) transporter;; Major Facilitator Superfamily;; Fungal trichothecene efflux pump (TRI12)	Sugar transport protein 14 OS=Arabidopsis thaliana GN=STP14 PE=2 SV=2	G	Carbohydrate transport and metabolism	PREDICTED: sugar transport protein 14-like [Glycine max]	--
Glyma.15G192700.Wm82.a2.v1	Glyma.15G192700.Wm82.a2.v1	0.226421	51	0.18196	41	0.859972	132	1.37828	175	2.29083	396	6.90483	1226	0.492405	0.676835	normal	1.04e-05	2.91256	up	0.003151	2.03744	up	[M]	Cell wall/membrane/envelope biogenesis	Cellular Component: nucleus (GO:0005634);; Cellular Component: plasma membrane (GO:0005886);; Biological Process: cell adhesion (GO:0007155);; Cellular Component: plasmodesma (GO:0009506);; Cellular Component: plastid (GO:0009536);; Biological Process: response to auxin (GO:0009733);; Biological Process: meristem initiation (GO:0010014);; Biological Process: trichome morphogenesis (GO:0010090);; …	--	--	[T]	Signal transduction mechanisms	Fused Ig-PH domain of plant-specific actin-binding protein	187-kDa microtubule-associated protein AIR9 OS=Arabidopsis thaliana GN=AIR9 PE=1 SV=1	S	Function unknown	PREDICTED: 187-kDa microtubule-associated protein AIR9-like isoform X1 [Glycine max]	cellular component: cell (GO:0005623);; cellular component: organelle (GO:0043226);; cellular component: cell part (GO:0044464);; cellular component: membrane (GO:0016020);; biological process: biological adhesion (GO:0022610);; cellular component: cell junction (GO:0030054);; biological process: response to stimulus (GO:0050896);; biological process: developmental process (GO:0032502);; biologic…
Glyma.10G112500.Wm82.a2.v1	Glyma.10G112500.Wm82.a2.v1	8.55397	1037	9.2101	847	15.7483	1896	12.7119	1610	7.29108	854	8.42053	1056	0.896334	-0.0857397	normal	0.000826029	-1.09004	down	0.0177206	-1.08594	normal	--	--	Cellular Component: Piccolo NuA4 histone acetyltransferase complex (GO:0032777);;	--	--	[K]	Transcription	Enhancer of polycomb-like	--	K	Transcription	PREDICTED: uncharacterized protein LOC100777549 [Glycine max]	cellular component: cell (GO:0005623);; cellular component: membrane-enclosed lumen (GO:0031974);; cellular component: macromolecular complex (GO:0032991);; cellular component: organelle (GO:0043226);; cellular component: organelle part (GO:0044422);; cellular component: cell part (GO:0044464)
Glyma.06G015100.Wm82.a2.v1	Glyma.06G015100.Wm82.a2.v1	9.04386	533	11.3068	654	10.003	530	9.03705	580	11.4561	601	8.80623	509	0.0281427	-1.08234	normal	0.00788734	-1.2073	down	0.781536	-0.190969	normal	--	--	--	--	--	--	--	--	Protein MULTIPLE CHLOROPLAST DIVISION SITE 1 OS=Arabidopsis thaliana GN=MCD1 PE=1 SV=1	S	Function unknown	hypothetical protein GLYMA_06G015100 [Glycine max]	--
Glyma.20G030600.Wm82.a2.v1	Glyma.20G030600.Wm82.a2.v1	0	0	0	0	0	0	0	0	0	0	0.083653	5	--	--	--	0.547273	1.48513	normal	0.673456	0.767327	normal	--	--	--	--	--	--	--	--	--	--	--	PREDICTED: uncharacterized protein LOC100784766 [Glycine max]	--
Glyma.14G067000.Wm82.a2.v1	Glyma.14G067000.Wm82.a2.v1	2.41647	204	2.10831	176	5.88251	482	17.2503	1545	101.659	8110	91.8761	7889	0.0781699	1.27136	normal	5.54e-46	4.26418	up	3.54e-06	2.72095	up	[G]	Carbohydrate transport and metabolism	Biological Process: MAPK cascade (GO:0000165);; Molecular Function: ATP binding (GO:0005524);; Cellular Component: cell wall (GO:0005618);; Cellular Component: nucleus (GO:0005634);; Biological Process: protein targeting to membrane (GO:0006612);; Biological Process: signal transduction (GO:0007165);; Biological Process: response to cold (GO:0009409);; Cellular Component: plastid envelope (GO:000…	--	--	[O]	Posttranslational modification, protein turnover, chaperones	ATPase family associated with various cellular activities (AAA)	Ribulose bisphosphate carboxylase/oxygenase activase 1, chloroplastic OS=Larrea tridentata GN=RCA1 PE=1 SV=1	O	Posttranslational modification, protein turnover, chaperones	hypothetical protein GLYMA_14G067000 [Glycine max]	biological process: metabolic process (GO:0008152);; biological process: cellular process (GO:0009987);; biological process: signaling (GO:0023052);; biological process: single-organism process (GO:0044699);; biological process: response to stimulus (GO:0050896);; biological process: biological regulation (GO:0065007);; molecular function: binding (GO:0005488);; cellular component: cell (GO:00056…
Glyma.14G108500.Wm82.a2.v1	Glyma.14G108500.Wm82.a2.v1	0	0	0	0	0	0	0.135638	4	0	0	0	0	0.718717	0.510677	normal	--	--	--	0.673456	-0.771093	normal	--	--	--	--	--	--	--	--	--	--	--	hypothetical protein GLYMA_14G108500 [Glycine max]	--
Glyma.02G209300.Wm82.a2.v1	Glyma.02G209300.Wm82.a2.v1	0	0	0	0	0	0	0.011144	2	0	0	0	0	0.732967	0.432674	normal	--	--	--	0.676841	-0.690432	normal	--	--	Molecular Function: nucleic acid binding (GO:0003676);; Cellular Component: plasmodesma (GO:0009506);; Molecular Function: protein dimerization activity (GO:0046983);;	--	--	--	--	Domain of unknown function (DUF4371);; hAT family C-terminal dimerisation region	--	S	Function unknown	hypothetical protein GLYMA_13G083900 [Glycine max]	molecular function: binding (GO:0005488);; cellular component: cell junction (GO:0030054)
Glyma.17G062000.Wm82.a2.v1	Glyma.17G062000.Wm82.a2.v1	39.5326	4111	49.8312	5121	43.6024	4408	26.8708	2972	14.7628	1455	10.9882	1166	0.0144902	-1.26949	normal	1.26e-13	-2.91191	down	0.00179302	-1.66409	down	[T]	Signal transduction mechanisms	--	K12115|0|gmx:100301887|K12115 clock-associated PAS protein ZTL | (RefSeq) ZTL1; PAS protein ZEITLUPE 1	Circadian rhythm - plant (ko04712)	--	--	Galactose oxidase, central domain;; Galactose oxidase, central domain;; Kelch motif;; Kelch motif;; Kelch motif;; Kelch motif;; PAS domain;; PAS fold;; F-box-like;; F-box domain	Adagio protein 1 OS=Arabidopsis thaliana GN=ADO1 PE=1 SV=2	O	Posttranslational modification, protein turnover, chaperones	PAS protein ZEITLUPE 1 [Glycine max]	--
Glyma.08G106500.Wm82.a2.v1	Glyma.08G106500.Wm82.a2.v1	6.12477	879	5.00521	710	11.036	1541	9.45749	1441	13.6736	1859	9.64818	1403	0.901666	-0.0788059	normal	0.913061	-0.0544288	normal	0.933375	-0.0689342	normal	--	--	Biological Process: carbohydrate metabolic process (GO:0005975);; Cellular Component: plastid (GO:0009536);; Biological Process: macromolecule metabolic process (GO:0043170);; Biological Process: cellular metabolic process (GO:0044237);; Biological Process: single-organism process (GO:0044699);;	--	--	[R]	General function prediction only	PPR repeat family;; PPR repeat;; PPR repeat;; Pentatricopeptide repeat domain;; Pentacotripeptide-repeat region of PRORP;; Tetratricopeptide repeat;; Tetratricopeptide repeat	Pentatricopeptide repeat-containing protein At5g27270 OS=Arabidopsis thaliana GN=EMB976 PE=2 SV=2	S	Function unknown	PREDICTED: pentatricopeptide repeat-containing protein At5g27270 [Glycine max]	biological process: metabolic process (GO:0008152);; cellular component: cell (GO:0005623);; cellular component: organelle (GO:0043226);; cellular component: cell part (GO:0044464);; biological process: cellular process (GO:0009987);; biological process: single-organism process (GO:0044699)
Glyma.13G131000.Wm82.a2.v1	Glyma.13G131000.Wm82.a2.v1	0.127907	5	0.05883	3	0.057407	2	0.236308	9	0	0	0	0	0.885959	-0.296359	normal	0.163682	-3.318	normal	0.467432	-1.43612	normal	--	--	Molecular Function: helicase activity (GO:0004386);; Biological Process: DNA metabolic process (GO:0006259);; Biological Process: single-organism cellular process (GO:0044763);;	K15255|1.10179e-165|gmx:106794213|K15255 ATP-dependent DNA helicase PIF1 [EC:3.6.4.12] | (RefSeq) ATP-dependent DNA helicase PIF1-like	--	[D]	Cell cycle control, cell division, chromosome partitioning	PIF1-like helicase	--	L	Replication, recombination and repair	hypothetical protein GLYMA_13G131000 [Glycine max]	biological process: metabolic process (GO:0008152);; molecular function: catalytic activity (GO:0003824);; biological process: cellular process (GO:0009987);; biological process: single-organism process (GO:0044699)
Glyma.11G102900.Wm82.a2.v1	Glyma.11G102900.Wm82.a2.v1	1.30245	70	0.490839	38	3.06814	154	1.47652	81	5.85664	274	3.83822	216	0.897762	0.163511	normal	0.123054	1.0834	normal	0.442217	0.769665	normal	--	--	Molecular Function: nucleic acid binding (GO:0003676);; Biological Process: protein targeting to mitochondrion (GO:0006626);; Cellular Component: intracellular ribonucleoprotein complex (GO:0030529);;	K13153|3.63859e-114|gmx:100815924|K13153 U11/U12 small nuclear ribonucleoprotein 25 kDa protein | (RefSeq) U11/U12 small nuclear ribonucleoprotein 25 kDa protein-like	--	--	--	--	U11/U12 small nuclear ribonucleoprotein 25 kDa protein OS=Arabidopsis thaliana GN=SNRNP25 PE=2 SV=1	S	Function unknown	hypothetical protein GLYMA_11G102900 [Glycine max]	molecular function: binding (GO:0005488);; biological process: single-organism process (GO:0044699);; biological process: localization (GO:0051179);; cellular component: cell (GO:0005623);; cellular component: macromolecular complex (GO:0032991);; cellular component: cell part (GO:0044464)
Glyma.18G245900.Wm82.a2.v1	Glyma.18G245900.Wm82.a2.v1	2.05204	52	0.76125	20	8.43179	208	18.6259	502	22.8002	548	30.0072	775	0.00803821	2.08373	up	2.46e-07	3.05119	up	0.363724	0.696419	normal	[IQ]	Lipid transport and metabolism;; Secondary metabolites biosynthesis, transport and catabolism	Molecular Function: ACP phosphopantetheine attachment site binding involved in fatty acid biosynthetic process (GO:0000036);; Cellular Component: mitochondrial matrix (GO:0005759);; Biological Process: fatty acid biosynthetic process (GO:0006633);; Biological Process: production of ta-siRNAs involved in RNA interference (GO:0010267);; Molecular Function: phosphopantetheine binding (GO:0031177);; …	K03955|3.78778e-78|gmx:100306438|K03955 NADH dehydrogenase (ubiquinone) 1 alpha/beta subcomplex 1 | (RefSeq) uncharacterized LOC100306438	Oxidative phosphorylation (ko00190)	[CIQ]	Energy production and conversion;; Lipid transport and metabolism;; Secondary metabolites biosynthesis, transport and catabolism	Phosphopantetheine attachment site	Acyl carrier protein 1, mitochondrial OS=Arabidopsis thaliana GN=MTACP1 PE=2 SV=1	I	Lipid transport and metabolism	uncharacterized protein LOC100306438 [Glycine max]	molecular function: binding (GO:0005488);; cellular component: cell (GO:0005623);; cellular component: membrane-enclosed lumen (GO:0031974);; cellular component: organelle (GO:0043226);; cellular component: organelle part (GO:0044422);; cellular component: cell part (GO:0044464);; biological process: metabolic process (GO:0008152);; biological process: cellular process (GO:0009987);; biological p…
Glyma.10G146300.Wm82.a2.v1	Glyma.10G146300.Wm82.a2.v1	1.31486	54	0.916105	37	0.558989	23	0.417801	19	0.754371	30	6.09334	253	0.0721003	-1.80758	normal	0.732587	0.435502	normal	0.100011	2.05102	normal	--	--	Biological Process: MAPK cascade (GO:0000165);; Molecular Function: protein binding (GO:0005515);; Cellular Component: nucleus (GO:0005634);; Biological Process: protein targeting to membrane (GO:0006612);; Biological Process: response to bacterium (GO:0009617);; Biological Process: brassinosteroid mediated signaling pathway (GO:0009742);; Biological Process: systemic acquired resistance, salicyl…	--	--	--	--	--	Transcription factor bHLH149 OS=Arabidopsis thaliana GN=BHLH149 PE=1 SV=1	K	Transcription	PREDICTED: transcription factor bHLH149-like [Glycine max]	biological process: metabolic process (GO:0008152);; biological process: cellular process (GO:0009987);; biological process: signaling (GO:0023052);; biological process: single-organism process (GO:0044699);; biological process: response to stimulus (GO:0050896);; biological process: biological regulation (GO:0065007);; molecular function: binding (GO:0005488);; cellular component: cell (GO:00056…
Glyma.13G043200.Wm82.a2.v1	Glyma.13G043200.Wm82.a2.v1	0	0	0	0	0.672696	6	0.361184	4	0	0	0	0	0.651498	0.825075	normal	--	--	--	0.45491	-1.47328	normal	--	--	Molecular Function: catalytic activity (GO:0003824);; Cellular Component: nucleus (GO:0005634);; Biological Process: DNA repair (GO:0006281);; Biological Process: negative regulation of photomorphogenesis (GO:0010100);; Biological Process: reproductive structure development (GO:0048608);;	--	--	[K]	Transcription	De-etiolated protein 1 Det1	Light-mediated development protein DET1 OS=Solanum lycopersicum GN=DET1 PE=1 SV=1	O	Posttranslational modification, protein turnover, chaperones	hypothetical protein GLYMA_13G043200 [Glycine max]	molecular function: catalytic activity (GO:0003824);; cellular component: cell (GO:0005623);; cellular component: organelle (GO:0043226);; cellular component: cell part (GO:0044464);; biological process: metabolic process (GO:0008152);; biological process: cellular process (GO:0009987);; biological process: single-organism process (GO:0044699);; biological process: response to stimulus (GO:005089…
Glyma.18G176900.Wm82.a2.v1	Glyma.18G176900.Wm82.a2.v1	0	0	0	0	0	0	0	0	0	0	0	0	--	--	--	--	--	--	--	--	--	--	--	Molecular Function: protein binding (GO:0005515);; Biological Process: DNA metabolic process (GO:0006259);; Molecular Function: organic cyclic compound binding (GO:0097159);; Molecular Function: heterocyclic compound binding (GO:1901363);;	K10886|1.69789e-47|gmx:100798519|K10886 DNA-repair protein XRCC4 | (RefSeq) DNA repair protein XRCC4-like	Non-homologous end-joining (ko03450)	--	--	--	DNA repair protein XRCC4 OS=Arabidopsis thaliana GN=XRCC4 PE=1 SV=2	L	Replication, recombination and repair	hypothetical protein GLYMA_18G176900 [Glycine max]	molecular function: binding (GO:0005488);; biological process: metabolic process (GO:0008152);; biological process: cellular process (GO:0009987)
Glyma.18G171200.Wm82.a2.v1	Glyma.18G171200.Wm82.a2.v1	1.41126	45	0.727725	23	2.77934	85	2.89812	97	1.30553	39	0.891345	29	0.730224	0.394489	normal	0.368736	-1.01358	normal	0.109051	-1.48128	normal	--	--	--	--	--	--	--	--	--	--	--	hypothetical protein GLYMA_18G171200 [Glycine max]	--
Glyma.02G248300.Wm82.a2.v1	Glyma.02G248300.Wm82.a2.v1	0.502555	53	0.286499	27	1.69316	240	2.06926	313	3.26919	458	3.33976	444	0.0162718	1.67925	normal	2.92e-05	2.37041	up	0.437555	0.50132	normal	--	--	Molecular Function: protein binding (GO:0005515);; Cellular Component: nucleus (GO:0005634);; Cellular Component: Golgi apparatus (GO:0005794);; Biological Process: intracellular protein transport (GO:0006886);; Biological Process: Golgi to vacuole transport (GO:0006896);; Molecular Function: protein transporter activity (GO:0008565);; Biological Process: cellular process (GO:0009987);; Cellular …	K12397|0|gmx:100802718|K12397 AP-3 complex subunit beta | (RefSeq) AP3-complex subunit beta-A-like	--	[U]	Intracellular trafficking, secretion, and vesicular transport	Adaptin N terminal region;; non-SMC mitotic condensation complex subunit 1;; HEAT repeats;; HEAT repeat;; Clathrin-adaptor complex-3 beta-1 subunit C-terminal	AP3-complex subunit beta-A OS=Arabidopsis thaliana GN=AP3BA PE=2 SV=2	U	Intracellular trafficking, secretion, and vesicular transport	PREDICTED: AP3-complex subunit beta-A-like [Glycine max]	molecular function: binding (GO:0005488);; cellular component: cell (GO:0005623);; cellular component: organelle (GO:0043226);; cellular component: cell part (GO:0044464);; biological process: localization (GO:0051179);; biological process: single-organism process (GO:0044699);; molecular function: transporter activity (GO:0005215);; biological process: cellular process (GO:0009987);; cellular co…
Glyma.03G041500.Wm82.a2.v1	Glyma.03G041500.Wm82.a2.v1	0	0	0.088923	5	0	0	0.041309	3	0	0	0	0	0.798617	-0.400336	normal	0.460679	-1.91317	normal	0.673456	-0.741117	normal	[IQR]	Lipid transport and metabolism;; Secondary metabolites biosynthesis, transport and catabolism;; General function prediction only	Molecular Function: nucleotide binding (GO:0000166);; Molecular Function: 3-oxoacyl-[acyl-carrier-protein] reductase (NADPH) activity (GO:0004316);; Molecular Function: copper ion binding (GO:0005507);; Cellular Component: cytosol (GO:0005829);; Biological Process: proline biosynthetic process (GO:0006561);; Biological Process: response to heat (GO:0009408);; Biological Process: response to water…	--	--	[R]	General function prediction only	Enoyl-(Acyl carrier protein) reductase;; short chain dehydrogenase;; KR domain	Short-chain dehydrogenase reductase 2a OS=Arabidopsis thaliana GN=SDR2a PE=3 SV=1	S	Function unknown	PREDICTED: short-chain dehydrogenase reductase 2a-like [Glycine max]	molecular function: binding (GO:0005488);; biological process: metabolic process (GO:0008152);; biological process: single-organism process (GO:0044699);; molecular function: catalytic activity (GO:0003824);; cellular component: cell (GO:0005623);; cellular component: cell part (GO:0044464);; biological process: cellular process (GO:0009987);; biological process: response to stimulus (GO:0050896)…
Glyma.20G184400.Wm82.a2.v1	Glyma.20G184400.Wm82.a2.v1	4.8742	314	6.80964	376	12.1036	675	18.0497	1197	27.1355	1607	23.9823	1538	0.64905	0.378492	normal	0.0119704	1.05205	normal	0.33887	0.564595	normal	[O]	Posttranslational modification, protein turnover, chaperones	Biological Process: protein peptidyl-prolyl isomerization (GO:0000413);; Molecular Function: peptidyl-prolyl cis-trans isomerase activity (GO:0003755);; Molecular Function: protein binding (GO:0005515);; Cellular Component: Golgi apparatus (GO:0005794);; Cellular Component: cytosol (GO:0005829);; Cellular Component: plasma membrane (GO:0005886);; Biological Process: protein folding (GO:0006457);;…	K12736|7.29522e-161|gmx:100803596|K12736 peptidylprolyl isomerase domain and WD repeat-containing protein 1 [EC:5.2.1.8] | (RefSeq) peptidyl-prolyl cis-trans isomerase CYP21-3, mitochondrial-like	--	[O]	Posttranslational modification, protein turnover, chaperones	Cyclophilin type peptidyl-prolyl cis-trans isomerase/CLD	Peptidyl-prolyl cis-trans isomerase CYP21-4 OS=Arabidopsis thaliana GN=CYP21-4 PE=2 SV=1	O	Posttranslational modification, protein turnover, chaperones	hypothetical protein GLYMA_20G184400 [Glycine max]	biological process: metabolic process (GO:0008152);; biological process: cellular process (GO:0009987);; biological process: single-organism process (GO:0044699);; molecular function: catalytic activity (GO:0003824);; molecular function: binding (GO:0005488);; cellular component: cell (GO:0005623);; cellular component: organelle (GO:0043226);; cellular component: cell part (GO:0044464);; cellular…
Glyma.14G086100.Wm82.a2.v1	Glyma.14G086100.Wm82.a2.v1	3.62529	155	3.16213	146	2.72786	134	2.64181	123	3.34889	137	2.5084	126	0.075681	-1.16139	normal	0.0190283	-1.28632	normal	0.870061	-0.169956	normal	--	--	Biological Process: mitotic cell cycle (GO:0000278);; Cellular Component: DNA-directed RNA polymerase IV complex (GO:0000418);; Cellular Component: DNA-directed RNA polymerase V complex (GO:0000419);; Biological Process: double-strand break repair via homologous recombination (GO:0000724);; Molecular Function: copper ion binding (GO:0005507);; Molecular Function: protein binding (GO:0005515);; Ce…	--	--	--	--	Protein of unknown function (DUF3223)	Protein DCL, chloroplastic OS=Solanum lycopersicum GN=DCL PE=2 SV=1	--	--	PREDICTED: protein DCL, chloroplastic-like isoform X1 [Glycine max]	biological process: cellular process (GO:0009987);; biological process: single-organism process (GO:0044699);; cellular component: cell (GO:0005623);; cellular component: membrane-enclosed lumen (GO:0031974);; cellular component: macromolecular complex (GO:0032991);; cellular component: organelle (GO:0043226);; cellular component: organelle part (GO:0044422);; cellular component: cell part (GO:00…
Glyma.19G127500.Wm82.a2.v1	Glyma.19G127500.Wm82.a2.v1	0	0	0	0	0	0	0	0	0	0	0	0	--	--	--	--	--	--	--	--	--	--	--	Molecular Function: nucleic acid binding (GO:0003676);; Molecular Function: protein kinase activity (GO:0004672);; Biological Process: primary metabolic process (GO:0044238);; Biological Process: cellular macromolecule metabolic process (GO:0044260);;	--	--	--	--	--	--	--	--	hypothetical protein glysoja_029480 [Glycine soja]	molecular function: binding (GO:0005488);; biological process: metabolic process (GO:0008152);; biological process: cellular process (GO:0009987);; molecular function: catalytic activity (GO:0003824)
Glyma.08G363900.Wm82.a2.v1	Glyma.08G363900.Wm82.a2.v1	0.916061	39	0.298555	13	1.12565	43	1.98021	84	0.578469	22	0.113945	5	0.864434	0.252146	normal	0.244251	-1.74831	normal	0.140482	-1.93761	normal	[QR]	Secondary metabolites biosynthesis, transport and catabolism;; General function prediction only	Molecular Function: nucleotide binding (GO:0000166);; Cellular Component: nucleus (GO:0005634);; Cellular Component: cytosol (GO:0005829);; Biological Process: response to oxidative stress (GO:0006979);; Molecular Function: zinc ion binding (GO:0008270);; Biological Process: toxin catabolic process (GO:0009407);; Biological Process: response to cyclopentenone (GO:0010583);; Biological Process: pr…	--	--	[R]	General function prediction only	Zinc-binding dehydrogenase;; Zinc-binding dehydrogenase	2-alkenal reductase (NADP(+)-dependent) OS=Nicotiana tabacum GN=DBR PE=1 SV=1	S	Function unknown	hypothetical protein GLYMA_08G363900, partial [Glycine max]	molecular function: binding (GO:0005488);; cellular component: cell (GO:0005623);; cellular component: organelle (GO:0043226);; cellular component: cell part (GO:0044464);; biological process: response to stimulus (GO:0050896);; biological process: metabolic process (GO:0008152);; biological process: cellular process (GO:0009987);; biological process: single-organism process (GO:0044699);; biolog…
Glyma.18G224100.Wm82.a2.v1	Glyma.18G224100.Wm82.a2.v1	0	0	0	0	0	0	0.097633	2	0	0	0	0	0.732967	0.432674	normal	--	--	--	0.676841	-0.690432	normal	--	--	Biological Process: microtubule cytoskeleton organization (GO:0000226);; Biological Process: telomere maintenance (GO:0000723);; Biological Process: cell fate specification (GO:0001708);; Molecular Function: transcription factor activity, sequence-specific DNA binding (GO:0003700);; Cellular Component: nucleus (GO:0005634);; Biological Process: DNA replication (GO:0006260);; Biological Process: c…	--	--	[P]	Inorganic ion transport and metabolism	Tesmin/TSO1-like CXC domain, cysteine-rich domain	CRC domain-containing protein TSO1 OS=Arabidopsis thaliana GN=TSO1 PE=1 SV=1	S	Function unknown	hypothetical protein GLYMA_18G224100 [Glycine max]	biological process: cellular process (GO:0009987);; biological process: single-organism process (GO:0044699);; biological process: cellular component organization or biogenesis (GO:0071840);; biological process: metabolic process (GO:0008152);; biological process: biological regulation (GO:0065007);; biological process: developmental process (GO:0032502);; molecular function: nucleic acid binding…
Glyma.18G118300.Wm82.a2.v1	Glyma.18G118300.Wm82.a2.v1	0	0	0	0	0.041402	2	0	0	0	0	0.051472	3	0.730224	0.449327	normal	0.583436	1.31237	normal	0.988763	0.0329392	normal	--	--	--	--	--	--	--	Domain of unknown function (DUF4228)	--	--	--	PREDICTED: uncharacterized protein LOC100790891 [Glycine max]	--
Glyma.12G010700.Wm82.a2.v1	Glyma.12G010700.Wm82.a2.v1	0.135226	9	0.170355	11	1.0166	59	1.95441	124	1.62744	92	5.49833	335	0.0929937	1.80818	normal	0.00123623	3.07357	up	0.433917	0.908737	normal	--	--	Cellular Component: vacuolar membrane (GO:0005774);; Cellular Component: plasma membrane (GO:0005886);; Biological Process: transport (GO:0006810);; Molecular Function: nucleoside transmembrane transporter activity, against a concentration gradient (GO:0010174);; Cellular Component: integral component of membrane (GO:0016021);;	K15014|0|gmx:100793043|K15014 solute carrier family 29 (equilibrative nucleoside transporter), member 1/2/3 | (RefSeq) equilibrative nucleotide transporter 1-like	--	[F]	Nucleotide transport and metabolism	Nucleoside transporter	Equilibrative nucleotide transporter 1 OS=Arabidopsis thaliana GN=ENT1 PE=1 SV=1	S	Function unknown	PREDICTED: equilibrative nucleotide transporter 1-like [Glycine max]	cellular component: cell (GO:0005623);; cellular component: membrane (GO:0016020);; cellular component: organelle (GO:0043226);; cellular component: organelle part (GO:0044422);; cellular component: cell part (GO:0044464);; biological process: localization (GO:0051179);; biological process: cellular process (GO:0009987);; biological process: single-organism process (GO:0044699);; molecular functi…
Glyma.11G214300.Wm82.a2.v1	Glyma.11G214300.Wm82.a2.v1	0	0	0.06019	5	0.37325	24	0.221453	16	0.147623	10	0.764355	48	0.644705	0.988606	normal	0.423107	1.74342	normal	0.930521	0.182812	normal	--	--	Molecular Function: nucleic acid binding (GO:0003676);; Molecular Function: transcription factor activity, sequence-specific DNA binding (GO:0003700);; Cellular Component: nucleus (GO:0005634);; Biological Process: regulation of transcription, DNA-templated (GO:0006355);; Biological Process: cell communication (GO:0007154);; Molecular Function: zinc ion binding (GO:0008270);; Biological Process: …	--	--	--	--	--	Zinc finger protein 4 OS=Arabidopsis thaliana GN=ZFP4 PE=2 SV=2	S	Function unknown	PREDICTED: zinc finger protein 4-like [Glycine max]	molecular function: binding (GO:0005488);; biological process: biological regulation (GO:0065007);; molecular function: nucleic acid binding transcription factor activity (GO:0001071);; cellular component: cell (GO:0005623);; cellular component: organelle (GO:0043226);; cellular component: cell part (GO:0044464);; biological process: cellular process (GO:0009987);; biological process: single-orga…
Glyma.04G013900.Wm82.a2.v1	Glyma.04G013900.Wm82.a2.v1	0.015545	5	0.044252	12	0.425561	108	0.725185	200	1.03122	254	2.75689	486	0.00401413	2.66677	up	1.48e-07	4.11146	up	0.171952	1.01172	normal	--	--	Molecular Function: 1-phosphatidylinositol 4-kinase activity (GO:0004430);; Molecular Function: phosphatidylinositol-4,5-bisphosphate binding (GO:0005546);; Cellular Component: nucleus (GO:0005634);; Cellular Component: cytosol (GO:0005829);; Cellular Component: plasma membrane (GO:0005886);; Biological Process: protein phosphorylation (GO:0006468);; Biological Process: phosphatidylinositol biosy…	K00888|0|gmx:100777069|K00888 phosphatidylinositol 4-kinase A [EC:2.7.1.67] | (RefSeq) phosphatidylinositol 4-kinase alpha 1-like	Inositol phosphate metabolism (ko00562);; Phosphatidylinositol signaling system (ko04070)	[T]	Signal transduction mechanisms	Phosphatidylinositol 3- and 4-kinase;; Phosphoinositide 3-kinase family, accessory domain (PIK domain)	Phosphatidylinositol 4-kinase alpha 1 OS=Arabidopsis thaliana GN=PI4KA1 PE=1 SV=2	BDLTU	Chromatin structure and dynamics;; Cell cycle control, cell division, chromosome partitioning;; Replication, recombination and repair;; Signal transduction mechanisms;; Intracellular trafficking, secretion, and vesicular transport	PREDICTED: phosphatidylinositol 4-kinase alpha 1-like [Glycine max]	biological process: metabolic process (GO:0008152);; biological process: cellular process (GO:0009987);; biological process: single-organism process (GO:0044699);; molecular function: catalytic activity (GO:0003824);; molecular function: binding (GO:0005488);; cellular component: cell (GO:0005623);; cellular component: organelle (GO:0043226);; cellular component: cell part (GO:0044464);; cellular…
Glyma.15G236800.Wm82.a2.v1	Glyma.15G236800.Wm82.a2.v1	1.3457	9	1.81687	11	0.727429	5	0.380742	3	0.916392	6	0.542291	4	0.398851	-1.44838	normal	0.293902	-1.81913	normal	0.983284	0.0590653	normal	--	--	--	--	--	--	--	--	--	--	--	hypothetical protein GLYMA_15G236800 [Glycine max]	--
Glyma.19G221100.Wm82.a2.v1	Glyma.19G221100.Wm82.a2.v1	0	0	0	0	0	0	0	0	0.466597	28	0.622326	39	--	--	--	0.0100205	5.10342	normal	0.00345817	4.25437	up	--	--	Biological Process: phenylpropanoid biosynthetic process (GO:0009699);; Biological Process: alkaloid metabolic process (GO:0009820);; Biological Process: cellular component organization (GO:0016043);; Molecular Function: N-acyltransferase activity (GO:0016410);; Molecular Function: O-acetyltransferase activity (GO:0016413);; Biological Process: primary metabolic process (GO:0044238);; Biological …	--	--	--	--	Transferase family	Acyl transferase 4 OS=Oryza sativa subsp. japonica GN=AT4 PE=1 SV=1	S	Function unknown	PREDICTED: 3&apos;-N-debenzoyl-2&apos;-deoxytaxol N-benzoyltransferase-like [Glycine max]	biological process: metabolic process (GO:0008152);; biological process: cellular process (GO:0009987);; biological process: single-organism process (GO:0044699);; biological process: cellular component organization or biogenesis (GO:0071840);; molecular function: catalytic activity (GO:0003824);; biological process: biological regulation (GO:0065007)
Glyma.02G124400.Wm82.a2.v1	Glyma.02G124400.Wm82.a2.v1	2.57973	154	1.81044	108	6.03555	346	6.99278	449	12.404	710	14.8428	914	0.418983	0.576689	normal	0.000308561	1.50804	up	0.0888551	0.807209	normal	[R]	General function prediction only	Molecular Function: nucleotide binding (GO:0000166);; Molecular Function: protein binding (GO:0005515);; Cellular Component: nucleus (GO:0005634);; Cellular Component: nuclear envelope (GO:0005635);; Cellular Component: cytoplasm (GO:0005737);; Cellular Component: cytosol (GO:0005829);; Biological Process: cellular protein modification process (GO:0006464);; Biological Process: defense response (…	K14298|0|gmx:100819240|K14298 mRNA export factor | (RefSeq) rae1-like protein At1g80670-like	RNA transport (ko03013)	[A]	RNA processing and modification	WD domain, G-beta repeat;; Anaphase-promoting complex subunit 4 WD40 domain	Protein RAE1 OS=Arabidopsis thaliana GN=RAE1 PE=1 SV=2	S	Function unknown	Rae1-like protein [Glycine soja]	molecular function: binding (GO:0005488);; cellular component: cell (GO:0005623);; cellular component: organelle (GO:0043226);; cellular component: cell part (GO:0044464);; cellular component: organelle part (GO:0044422);; biological process: metabolic process (GO:0008152);; biological process: cellular process (GO:0009987);; biological process: response to stimulus (GO:0050896);; biological proc…
Glyma.04G164400.Wm82.a2.v1	Glyma.04G164400.Wm82.a2.v1	3.71255	186	3.62641	180	7.56847	372	10.3197	551	11.7091	554	11.9202	608	0.717799	0.298474	normal	0.249581	0.541317	normal	0.841801	0.139461	normal	--	--	Biological Process: MAPK cascade (GO:0000165);; Biological Process: cytokinesis by cell plate formation (GO:0000911);; Biological Process: respiratory burst involved in defense response (GO:0002679);; Molecular Function: SNAP receptor activity (GO:0005484);; Cellular Component: nucleus (GO:0005634);; Cellular Component: plasma membrane (GO:0005886);; Biological Process: N-terminal protein myristo…	K18211|0|gmx:100794076|K18211 synaptosomal-associated protein 25 | (RefSeq) SNAP25 homologous protein SNAP33-like	--	[U]	Intracellular trafficking, secretion, and vesicular transport	--	SNAP25 homologous protein SNAP33 OS=Arabidopsis thaliana GN=SNAP33 PE=1 SV=1	U	Intracellular trafficking, secretion, and vesicular transport	uncharacterized protein LOC100794076 [Glycine max]	biological process: metabolic process (GO:0008152);; biological process: cellular process (GO:0009987);; biological process: signaling (GO:0023052);; biological process: single-organism process (GO:0044699);; biological process: response to stimulus (GO:0050896);; biological process: biological regulation (GO:0065007);; biological process: immune system process (GO:0002376);; molecular function: …
Glyma.10G067100.Wm82.a2.v1	Glyma.10G067100.Wm82.a2.v1	0.523522	45	0.23772	25	0.219497	22	0.424059	41	5.56991	452	12.635	1026	0.459948	-0.983693	normal	1.36e-07	3.20698	up	1.27e-11	4.11419	up	--	--	--	--	--	--	--	--	--	S	Function unknown	PREDICTED: uncharacterized protein LOC100813767 [Glycine max]	--
Glyma.10G192100.Wm82.a2.v1	Glyma.10G192100.Wm82.a2.v1	0.376891	54	0	0	1.67553	230	3.02049	444	1.77296	252	1.1442	159	0.626625	1.00256	normal	0.318724	1.69985	normal	0.326434	-0.815215	normal	--	--	--	--	--	--	--	PWWP domain	--	S	Function unknown	hypothetical protein GLYMA_10G192100 [Glycine max]	--
Glyma.17G149100.Wm82.a2.v1	Glyma.17G149100.Wm82.a2.v1	0.246943	36	0.457635	65	2.08332	288	1.10757	168	1.33584	180	1.41009	205	0.280526	1.0583	normal	0.374215	0.752742	normal	0.65463	-0.471221	normal	--	--	Biological Process: carbohydrate metabolic process (GO:0005975);; Biological Process: phosphate-containing compound metabolic process (GO:0006796);; Biological Process: plastid organization (GO:0009657);; Biological Process: gene expression (GO:0010467);; Biological Process: RNA metabolic process (GO:0016070);; Cellular Component: intracellular membrane-bounded organelle (GO:0043231);; Biological…	--	--	--	--	PPR repeat family;; PPR repeat	Pentatricopeptide repeat-containing protein At4g17616 OS=Arabidopsis thaliana GN=At4g17616 PE=2 SV=1	S	Function unknown	PREDICTED: pentatricopeptide repeat-containing protein At4g17616 [Glycine max]	biological process: metabolic process (GO:0008152);; biological process: cellular process (GO:0009987);; biological process: cellular component organization or biogenesis (GO:0071840);; cellular component: cell (GO:0005623);; cellular component: organelle (GO:0043226);; cellular component: cell part (GO:0044464);; biological process: developmental process (GO:0032502);; biological process: single…
Glyma.15G068900.Wm82.a2.v1	Glyma.15G068900.Wm82.a2.v1	5.77069	156	4.02892	108	9.70287	254	8.71205	250	16.1377	412	7.54316	207	0.958085	-0.0488552	normal	0.838787	0.159437	normal	0.921671	0.113578	normal	--	--	Molecular Function: nucleic acid binding (GO:0003676);; Cellular Component: extracellular region (GO:0005576);; Biological Process: response to stress (GO:0006950);; Biological Process: response to abiotic stimulus (GO:0009628);; Biological Process: post-embryonic development (GO:0009791);; Molecular Function: ion binding (GO:0043167);; Cellular Component: intracellular membrane-bounded organelle…	--	--	--	--	--	--	S	Function unknown	uncharacterized protein LOC100776783 precursor [Glycine max]	molecular function: binding (GO:0005488);; cellular component: extracellular region (GO:0005576);; biological process: response to stimulus (GO:0050896);; biological process: multicellular organismal process (GO:0032501);; biological process: developmental process (GO:0032502);; biological process: single-organism process (GO:0044699);; cellular component: cell (GO:0005623);; cellular component: …
Glyma.06G119300.Wm82.a2.v1	Glyma.06G119300.Wm82.a2.v1	0	0	0	0	0	0	0.018165	3	0	0	0.037884	5	0.718717	0.480451	normal	0.547273	1.48513	normal	0.956592	0.124677	normal	[M]	Cell wall/membrane/envelope biogenesis	--	--	--	--	--	Protein tyrosine kinase;; Protein kinase domain;; Wall-associated receptor kinase galacturonan-binding;; Calcium-binding EGF domain	Wall-associated receptor kinase 3 OS=Arabidopsis thaliana GN=WAK3 PE=2 SV=2	T	Signal transduction mechanisms	PREDICTED: putative wall-associated receptor kinase-like 16 [Glycine max]	--
Glyma.08G305100.Wm82.a2.v1	Glyma.08G305100.Wm82.a2.v1	6.55449	371	5.53001	284	10.5814	536	7.71312	447	5.49297	267	5.21725	287	0.625201	-0.380239	normal	0.00113453	-1.33545	down	0.0687785	-1.02323	normal	--	--	Cellular Component: integral component of membrane (GO:0016021);;	--	--	[TR]	Signal transduction mechanisms;; General function prediction only	TLC domain	--	U	Intracellular trafficking, secretion, and vesicular transport	PREDICTED: transmembrane protein 56-B [Glycine max]	cellular component: membrane (GO:0016020);; cellular component: membrane part (GO:0044425)
Glyma.11G240500.Wm82.a2.v1	Glyma.11G240500.Wm82.a2.v1	1.1424	77	1.48872	100	3.62603	239	4.31381	315	5.10636	323	4.28572	288	0.510073	0.579109	normal	0.33006	0.648313	normal	0.963918	-0.043714	normal	--	--	Molecular Function: thiol-dependent ubiquitin-specific protease activity (GO:0004843);; Cellular Component: nucleus (GO:0005634);; Cellular Component: cytoplasm (GO:0005737);; Biological Process: glucose catabolic process (GO:0006007);; Biological Process: N-terminal protein myristoylation (GO:0006499);; Biological Process: response to stress (GO:0006950);; Biological Process: response to abiotic…	K11842|0|gmx:100787737|K11842 ubiquitin carboxyl-terminal hydrolase 12/46 [EC:3.4.19.12] | (RefSeq) ubiquitin carboxyl-terminal hydrolase 4-like	--	[O]	Posttranslational modification, protein turnover, chaperones	Ubiquitin carboxyl-terminal hydrolase;; Ubiquitin carboxyl-terminal hydrolase	Ubiquitin carboxyl-terminal hydrolase 4 OS=Arabidopsis thaliana GN=UBP4 PE=1 SV=2	O	Posttranslational modification, protein turnover, chaperones	PREDICTED: ubiquitin carboxyl-terminal hydrolase 4-like [Glycine max]	biological process: metabolic process (GO:0008152);; molecular function: catalytic activity (GO:0003824);; cellular component: cell (GO:0005623);; cellular component: organelle (GO:0043226);; cellular component: cell part (GO:0044464);; biological process: single-organism process (GO:0044699);; biological process: cellular process (GO:0009987);; biological process: response to stimulus (GO:005089…
Glyma.10G288300.Wm82.a2.v1	Glyma.10G288300.Wm82.a2.v1	0	0	0	0	0	0	0.084139	4	0.983097	41	3.68125	162	0.718717	0.510677	normal	0.00018678	6.57936	up	0.000910064	4.14587	up	--	--	Cellular Component: chromatin (GO:0000785);; Molecular Function: DNA binding (GO:0003677);; Cellular Component: nucleus (GO:0005634);; Cellular Component: cytoplasm (GO:0005737);; Biological Process: glucose catabolic process (GO:0006007);; Biological Process: DNA-dependent DNA replication (GO:0006261);; Biological Process: regulation of transcription, DNA-templated (GO:0006355);; Biological Proc…	K11296|2.60731e-101|gmx:100810345|K11296 high mobility group protein B3 | (RefSeq) high mobility group B protein 7-like	--	[R]	General function prediction only	HMG (high mobility group) box;; HMG-box domain	High mobility group B protein 7 OS=Arabidopsis thaliana GN=HMGB7 PE=1 SV=1	B	Chromatin structure and dynamics	High mobility group B protein 7 [Glycine soja]	cellular component: cell (GO:0005623);; cellular component: macromolecular complex (GO:0032991);; cellular component: organelle (GO:0043226);; cellular component: organelle part (GO:0044422);; cellular component: cell part (GO:0044464);; molecular function: binding (GO:0005488);; biological process: metabolic process (GO:0008152);; biological process: single-organism process (GO:0044699);; biolog…
Glyma.05G068200.Wm82.a2.v1	Glyma.05G068200.Wm82.a2.v1	6.94538	465	5.91004	391	8.04796	524	9.62298	685	6.62582	420	6.64612	453	0.386006	-0.498021	normal	0.00446084	-1.07517	down	0.204065	-0.652872	normal	--	--	--	--	--	--	--	--	--	S	Function unknown	PREDICTED: uncharacterized protein LOC100797655 isoform X1 [Glycine max]	--
Glyma.13G259900.Wm82.a2.v1	Glyma.13G259900.Wm82.a2.v1	12.5651	499	10.2903	401	13.6121	537	21.8626	916	22.1207	820	25.4453	1010	0.686998	-0.320285	normal	0.831768	-0.0904381	normal	0.839818	0.143062	normal	--	--	Biological Process: viral replication complex formation and maintenance (GO:0046786);;	--	--	--	--	--	Tobamovirus multiplication protein 2B OS=Arabidopsis thaliana GN=TOM2B PE=2 SV=2	S	Function unknown	PREDICTED: tobamovirus multiplication protein 2B-like [Glycine max]	biological process: cellular process (GO:0009987);; biological process: multi-organism process (GO:0051704)
Glyma.08G337600.Wm82.a2.v1	Glyma.08G337600.Wm82.a2.v1	2.94516	167	3.85367	322	7.4038	603	8.03233	489	8.38608	519	7.43989	529	0.899336	0.123903	normal	0.93921	-0.0564873	normal	0.68433	-0.277137	normal	--	--	Cellular Component: mitochondrion (GO:0005739);;	--	--	[R]	General function prediction only	Casein Kinase 2 substrate	Uncharacterized protein At5g43822 OS=Arabidopsis thaliana GN=At5g43822 PE=2 SV=1	S	Function unknown	PREDICTED: uncharacterized protein At5g43822-like isoform X1 [Glycine max]	cellular component: cell (GO:0005623);; cellular component: organelle (GO:0043226);; cellular component: cell part (GO:0044464)
Glyma.10G253000.Wm82.a2.v1	Glyma.10G253000.Wm82.a2.v1	0.356986	36	0.364247	37	1.12381	110	4.57867	489	1.18463	113	1.52425	157	0.0629907	1.73193	normal	0.377543	0.733048	normal	0.237402	-1.18536	normal	[W]	Extracellular structures	Molecular Function: protein serine/threonine kinase activity (GO:0004674);; Molecular Function: protein binding (GO:0005515);; Molecular Function: ATP binding (GO:0005524);; Cellular Component: plasma membrane (GO:0005886);; Biological Process: protein phosphorylation (GO:0006468);; Biological Process: iron ion transport (GO:0006826);; Biological Process: systemic acquired resistance (GO:0009627)…	K04733|0|gmx:100788416|K04733 interleukin-1 receptor-associated kinase 4 [EC:2.7.11.1] | (RefSeq) cysteine-rich receptor-like protein kinase 10	--	--	--	Protein tyrosine kinase;; Protein kinase domain;; Salt stress response/antifungal	Cysteine-rich receptor-like protein kinase 10 OS=Arabidopsis thaliana GN=CRK10 PE=1 SV=3	T	Signal transduction mechanisms	PREDICTED: cysteine-rich receptor-like protein kinase 10 isoform X1 [Glycine max]	biological process: metabolic process (GO:0008152);; biological process: cellular process (GO:0009987);; molecular function: catalytic activity (GO:0003824);; molecular function: binding (GO:0005488);; cellular component: cell (GO:0005623);; cellular component: membrane (GO:0016020);; cellular component: cell part (GO:0044464);; biological process: single-organism process (GO:0044699);; biologica…
Glyma.03G039900.Wm82.a2.v1	Glyma.03G039900.Wm82.a2.v1	0.029598	4	0	0	8.71209	774	0	0	11.0094	904	0	0	0.717799	0.63779	normal	0.440934	2.00803	normal	0.999219	-0.00293828	normal	--	--	Molecular Function: DNA binding (GO:0003677);; Cellular Component: nucleus (GO:0005634);; Cellular Component: cytosol (GO:0005829);; Cellular Component: plasma membrane (GO:0005886);; Biological Process: gluconeogenesis (GO:0006094);; Biological Process: cytoskeleton organization (GO:0007010);; Cellular Component: chloroplast (GO:0009507);; Biological Process: proteasomal protein catabolic proces…	K03255|7.31547e-165|gmx:100785880|K03255 protein TIF31 | (RefSeq) clustered mitochondria protein-like	--	[R]	General function prediction only	Clustered mitochondria	Clustered mitochondria protein OS=Arabidopsis thaliana GN=FMT PE=2 SV=1	S	Function unknown	hypothetical protein GLYMA_03G039900 [Glycine max]	molecular function: binding (GO:0005488);; cellular component: cell (GO:0005623);; cellular component: organelle (GO:0043226);; cellular component: cell part (GO:0044464);; cellular component: membrane (GO:0016020);; biological process: metabolic process (GO:0008152);; biological process: single-organism process (GO:0044699);; biological process: cellular process (GO:0009987);; biological process…
Glyma.19G001200.Wm82.a2.v1	Glyma.19G001200.Wm82.a2.v1	0.700933	52	0.616176	45	1.79615	129	1.54147	122	0.315491	23	1.74579	132	0.727183	0.348391	normal	0.698082	-0.469232	normal	0.533741	-0.871201	normal	[J]	Translation, ribosomal structure and biogenesis	Molecular Function: translation initiation factor activity (GO:0003743);; Molecular Function: GTP binding (GO:0005525);; Cellular Component: nucleus (GO:0005634);; Cellular Component: cytoplasm (GO:0005737);; Cellular Component: cytosol (GO:0005829);; Biological Process: translational initiation (GO:0006413);; Biological Process: regulation of translational initiation (GO:0006446);; Biological Pr…	K03262|0|gmx:100792481|K03262 translation initiation factor 5 | (RefSeq) eukaryotic translation initiation factor 5-like	RNA transport (ko03013)	[J]	Translation, ribosomal structure and biogenesis	Domain found in IF2B/IF5;; eIF4-gamma/eIF5/eIF2-epsilon	Eukaryotic translation initiation factor 5 OS=Phaseolus vulgaris GN=EIF5 PE=2 SV=1	J	Translation, ribosomal structure and biogenesis	PREDICTED: eukaryotic translation initiation factor 5-like [Glycine max]	biological process: metabolic process (GO:0008152);; biological process: cellular process (GO:0009987);; molecular function: binding (GO:0005488);; cellular component: cell (GO:0005623);; cellular component: organelle (GO:0043226);; cellular component: cell part (GO:0044464);; biological process: biological regulation (GO:0065007);; biological process: single-organism process (GO:0044699);; biolo…
Glyma.13G037600.Wm82.a2.v1	Glyma.13G037600.Wm82.a2.v1	12.5015	1304	10.3141	1114	18.5665	2531	10.0435	1570	9.86015	1405	6.26924	1076	0.77893	-0.199413	normal	0.00837508	-1.05102	down	0.168565	-0.918242	normal	--	--	Molecular Function: DNA binding (GO:0003677);; Molecular Function: transcription cofactor activity (GO:0003712);; Cellular Component: nucleus (GO:0005634);; Biological Process: transcription, DNA-templated (GO:0006351);; Biological Process: defense response (GO:0006952);; Biological Process: signal transduction (GO:0007165);; Biological Process: response to red or far red light (GO:0009639);; Bio…	--	--	--	--	LIM-domain binding protein	Transcriptional corepressor SEUSS OS=Arabidopsis thaliana GN=SEU PE=1 SV=1	K	Transcription	PREDICTED: transcriptional corepressor SEUSS-like [Glycine max]	molecular function: binding (GO:0005488);; biological process: biological regulation (GO:0065007);; molecular function: protein binding transcription factor activity (GO:0000988);; cellular component: cell (GO:0005623);; cellular component: organelle (GO:0043226);; cellular component: cell part (GO:0044464);; biological process: metabolic process (GO:0008152);; biological process: cellular proces…
Glyma.19G112600.Wm82.a2.v1	Glyma.19G112600.Wm82.a2.v1	13.3413	697	10.1129	528	28.6931	1289	27.8252	1496	42.6817	1991	47.3903	2399	0.736799	0.182889	normal	0.0317075	0.727001	normal	0.348314	0.439271	normal	--	--	--	--	--	--	--	Protein of unknown function (DUF1639)	--	S	Function unknown	PREDICTED: uncharacterized protein LOC100794263 isoform X1 [Glycine max]	--
Glyma.02G272800.Wm82.a2.v1	Glyma.02G272800.Wm82.a2.v1	8.34089	652	5.48207	427	3.73513	282	1.43554	148	3.92839	287	2.56773	206	0.000266409	-2.149	down	2.6e-06	-2.18172	down	0.98022	-0.0348667	normal	--	--	Biological Process: nuclear-transcribed mRNA catabolic process (GO:0000956);; Cellular Component: nucleus (GO:0005634);; Cellular Component: cytosol (GO:0005829);; Biological Process: DNA-dependent DNA replication (GO:0006261);; Biological Process: flower development (GO:0009908);; Biological Process: regulation of nucleobase-containing compound metabolic process (GO:0019219);; Biological Process…	K10523|0|gmx:100806769|K10523 speckle-type POZ protein | (RefSeq) BTB/POZ and MATH domain-containing protein 4	--	[DR]	Cell cycle control, cell division, chromosome partitioning;; General function prediction only	BTB/POZ domain;; BTB And C-terminal Kelch	BTB/POZ and MATH domain-containing protein 4 OS=Arabidopsis thaliana GN=BPM4 PE=1 SV=1	S	Function unknown	PREDICTED: BTB/POZ and MATH domain-containing protein 4 [Glycine max]	biological process: metabolic process (GO:0008152);; biological process: cellular process (GO:0009987);; cellular component: cell (GO:0005623);; cellular component: organelle (GO:0043226);; cellular component: cell part (GO:0044464);; biological process: reproductive process (GO:0022414);; biological process: multicellular organismal process (GO:0032501);; biological process: developmental proces…
Glyma.18G178700.Wm82.a2.v1	Glyma.18G178700.Wm82.a2.v1	0	0	0	0	0	0	0	0	0	0	0	0	--	--	--	--	--	--	--	--	--	--	--	--	--	--	--	--	FAR1 DNA-binding domain	Protein FAR1-RELATED SEQUENCE 5 OS=Arabidopsis thaliana GN=FRS5 PE=2 SV=1	--	--	hypothetical protein GLYMA_18G178700 [Glycine max]	--
Glyma.15G182500.Wm82.a2.v1	Glyma.15G182500.Wm82.a2.v1	0	0	0	0	0	0	0	0	0	0	0	0	--	--	--	--	--	--	--	--	--	--	--	--	--	--	[L]	Replication, recombination and repair	Domain of unknown function DUF223	--	--	--	hypothetical protein GLYMA_15G182500 [Glycine max]	--
Glyma.15G046300.Wm82.a2.v1	Glyma.15G046300.Wm82.a2.v1	0.368052	25	0.204583	14	0.324432	21	0.115532	9	0	0	0	0	0.562994	-0.991722	normal	0.000780349	-6.21464	down	0.0577327	-3.12138	normal	[Q]	Secondary metabolites biosynthesis, transport and catabolism	Biological Process: very long-chain fatty acid metabolic process (GO:0000038);; Biological Process: sulfur amino acid metabolic process (GO:0000096);; Biological Process: polysaccharide biosynthetic process (GO:0000271);; Cellular Component: nucleus (GO:0005634);; Cellular Component: endoplasmic reticulum (GO:0005783);; Biological Process: acetyl-CoA metabolic process (GO:0006084);; Biological Pr…	K15397|0|gmx:100801055|K15397 3-ketoacyl-CoA synthase [EC:2.3.1.199] | (RefSeq) 3-ketoacyl-CoA synthase 7-like	Fatty acid elongation (ko00062)	--	--	FAE1/Type III polyketide synthase-like protein;; 3-Oxoacyl-[acyl-carrier-protein (ACP)] synthase III C terminal;; Chalcone and stilbene synthases, C-terminal domain;; Chalcone and stilbene synthases, N-terminal domain	3-ketoacyl-CoA synthase 7 OS=Arabidopsis thaliana GN=KCS7 PE=2 SV=1	S	Function unknown	PREDICTED: 3-ketoacyl-CoA synthase 7-like [Glycine max]	biological process: metabolic process (GO:0008152);; biological process: cellular process (GO:0009987);; biological process: single-organism process (GO:0044699);; cellular component: cell (GO:0005623);; cellular component: organelle (GO:0043226);; cellular component: cell part (GO:0044464);; biological process: localization (GO:0051179);; biological process: cellular component organization or bi…
Glyma.17G121100.Wm82.a2.v1	Glyma.17G121100.Wm82.a2.v1	0.664522	94	1.08977	82	3.75887	534	4.10652	573	4.68264	569	4.03247	581	0.00157813	1.58973	up	0.000399817	1.57992	up	0.822322	-0.148897	normal	--	--	--	--	--	[S]	Function unknown	Stabilization of polarity axis	--	S	Function unknown	PREDICTED: protein DENND6A-like [Glycine max]	--
Glyma.18G094800.Wm82.a2.v1	Glyma.18G094800.Wm82.a2.v1	0.363946	18	0	0	0.206944	10	0.225294	12	0.89006	40	0.007041	1	0.880099	-0.309125	normal	0.936014	0.199553	normal	0.814926	0.513717	normal	--	--	--	--	--	--	--	Myb/SANT-like DNA-binding domain	L10-interacting MYB domain-containing protein OS=Arabidopsis thaliana GN=LIMYB PE=1 SV=1	S	Function unknown	PREDICTED: L10-interacting MYB domain-containing protein-like isoform X2 [Glycine max]	--
Glyma.13G191100.Wm82.a2.v1	Glyma.13G191100.Wm82.a2.v1	0	0	0.023916	3	0.121548	11	0.043786	4	0.359335	30	1.02577	90	0.798038	0.472144	normal	0.0335502	3.44237	normal	0.102065	2.17382	normal	--	--	--	--	--	--	--	Sieve element occlusion N-terminus;; Sieve element occlusion C-terminus	Protein SIEVE ELEMENT OCCLUSION B OS=Arabidopsis thaliana GN=SEOB PE=1 SV=1	--	--	uncharacterized LOC100807591 [Glycine max]	--
Glyma.06G026400.Wm82.a2.v1	Glyma.06G026400.Wm82.a2.v1	3.79404	274	4.8694	345	8.35044	528	3.44589	250	4.48345	301	3.54481	260	0.530693	-0.605161	normal	0.0138922	-1.25114	normal	0.480275	-0.681905	normal	[R]	General function prediction only	Molecular Function: nucleotide binding (GO:0000166);; Cellular Component: nucleus (GO:0005634);; Biological Process: metabolic process (GO:0008152);; Biological Process: embryo sac development (GO:0009553);; Biological Process: embryo development ending in seed dormancy (GO:0009793);; Biological Process: acquisition of desiccation tolerance in seed (GO:0048700);; Cellular Component: Cul4-RING E3 …	--	--	[R]	General function prediction only	WD domain, G-beta repeat;; Anaphase-promoting complex subunit 4 WD40 domain	Protein DECREASED SIZE EXCLUSION LIMIT 1 OS=Nicotiana benthamiana GN=DSE1 PE=2 SV=1	S	Function unknown	PREDICTED: protein DECREASED SIZE EXCLUSION LIMIT 1 [Glycine max]	molecular function: binding (GO:0005488);; cellular component: cell (GO:0005623);; cellular component: organelle (GO:0043226);; cellular component: cell part (GO:0044464);; biological process: metabolic process (GO:0008152);; biological process: multicellular organismal process (GO:0032501);; biological process: developmental process (GO:0032502);; biological process: single-organism process (GO:…
Glyma.U009600.Wm82.a2.v1	Glyma.U009600.Wm82.a2.v1	0.031374	3	0	0	0.225886	15	0.501328	35	0	0	0	0	0.335292	1.64564	normal	0.489859	-1.76657	normal	0.00807899	-3.9834	down	[L]	Replication, recombination and repair	Cellular Component: ubiquitin ligase complex (GO:0000151);; Biological Process: MAPK cascade (GO:0000165);; Biological Process: respiratory burst involved in defense response (GO:0002679);; Molecular Function: ubiquitin-protein transferase activity (GO:0004842);; Molecular Function: protein binding (GO:0005515);; Cellular Component: cytosol (GO:0005829);; Biological Process: protein targeting to …	--	--	--	--	U-box domain	E3 ubiquitin-protein ligase PUB24 OS=Arabidopsis thaliana GN=PUB24 PE=1 SV=1	O	Posttranslational modification, protein turnover, chaperones	PREDICTED: E3 ubiquitin-protein ligase PUB24-like [Glycine max]	cellular component: cell (GO:0005623);; cellular component: macromolecular complex (GO:0032991);; cellular component: cell part (GO:0044464);; biological process: metabolic process (GO:0008152);; biological process: cellular process (GO:0009987);; biological process: signaling (GO:0023052);; biological process: single-organism process (GO:0044699);; biological process: response to stimulus (GO:00…
Glyma.14G161300.Wm82.a2.v1	Glyma.14G161300.Wm82.a2.v1	0	0	0	0	0	0	0	0	0	0	0	0	--	--	--	--	--	--	--	--	--	[K]	Transcription	--	--	--	[D]	Cell cycle control, cell division, chromosome partitioning	PIF1-like helicase;; Helitron helicase-like domain at N-terminus;; AAA domain	--	S	Function unknown	hypothetical protein GLYMA_14G161300 [Glycine max]	--
Glyma.06G162100.Wm82.a2.v1	Glyma.06G162100.Wm82.a2.v1	8.16102	715	8.89533	770	6.18772	527	8.82481	822	5.82983	484	5.61668	502	0.0164075	-1.13674	normal	3.98e-06	-1.7026	down	0.267575	-0.620655	normal	--	--	Cellular Component: nucleus (GO:0005634);; Biological Process: negative regulation of flower development (GO:0009910);; Biological Process: vernalization response (GO:0010048);; Biological Process: vegetative to reproductive phase transition of meristem (GO:0010228);; Biological Process: regulation of vegetative phase change (GO:0010321);; Molecular Function: protein homodimerization activity (GO…	--	--	--	--	Frigida-like protein	Protein FRIGIDA OS=Arabidopsis thaliana GN=FRI PE=1 SV=1	S	Function unknown	PREDICTED: protein FRIGIDA-like [Glycine max]	cellular component: cell (GO:0005623);; cellular component: organelle (GO:0043226);; cellular component: cell part (GO:0044464);; biological process: biological regulation (GO:0065007);; biological process: response to stimulus (GO:0050896);; biological process: reproductive process (GO:0022414);; biological process: developmental process (GO:0032502);; molecular function: binding (GO:0005488)
Glycine_max_newGene_7171	--	0.766891	16	0.291123	6	0	0	2.26376	50	0	0	3.06122	65	0.979673	0.0595933	normal	0.891576	0.309738	normal	0.975875	0.0903981	normal	--	--	Molecular Function: catalytic activity (GO:0003824);; Molecular Function: metal ion binding (GO:0046872);;	--	--	--	--	--	--	--	--	PREDICTED: uncharacterized protein LOC102663662 [Glycine max]	molecular function: catalytic activity (GO:0003824);; molecular function: binding (GO:0005488)
Glyma.08G162400.Wm82.a2.v1	Glyma.08G162400.Wm82.a2.v1	0	0	0.031144	4	0	0	0	0	0	0	0	0	0.717799	-0.612538	normal	0.469818	-1.86939	normal	--	--	--	--	--	Cellular Component: extracellular region (GO:0005576);; Biological Process: defense response (GO:0006952);; Biological Process: metabolic process (GO:0008152);; Biological Process: salicylic acid metabolic process (GO:0009696);; Biological Process: response to endogenous stimulus (GO:0009719);; Biological Process: response to organic substance (GO:0010033);; Molecular Function: hydrolase activity…	--	--	[O]	Posttranslational modification, protein turnover, chaperones	Xylanase inhibitor N-terminal;; Xylanase inhibitor C-terminal;; Eukaryotic aspartyl protease	Probable aspartic protease At2g35615 OS=Arabidopsis thaliana GN=At2g35615 PE=3 SV=1	O	Posttranslational modification, protein turnover, chaperones	PREDICTED: probable aspartic protease At2g35615 [Glycine max]	cellular component: extracellular region (GO:0005576);; biological process: response to stimulus (GO:0050896);; biological process: metabolic process (GO:0008152);; biological process: cellular process (GO:0009987);; biological process: single-organism process (GO:0044699);; molecular function: catalytic activity (GO:0003824);; biological process: biological regulation (GO:0065007);; cellular com…
Glyma.13G334300.Wm82.a2.v1	Glyma.13G334300.Wm82.a2.v1	16.3484	539	21.3121	694	27.9378	895	22.4669	788	35.0388	1095	53.5344	1800	0.413218	-0.54267	normal	0.894983	0.0738841	normal	0.411355	0.522934	normal	--	--	Cellular Component: nucleosome (GO:0000786);; Molecular Function: DNA binding (GO:0003677);; Cellular Component: nucleus (GO:0005634);; Cellular Component: nucleolus (GO:0005730);; Biological Process: nucleosome assembly (GO:0006334);; Biological Process: cell proliferation (GO:0008283);; Cellular Component: plasmodesma (GO:0009506);; Molecular Function: protein heterodimerization activity (GO:00…	K11251|9.50973e-55|gmx:100783903|K11251 histone H2A | (RefSeq) histone H2A-like	--	[B]	Chromatin structure and dynamics	C-terminus of histone H2A;; Core histone H2A/H2B/H3/H4;; Histone-like transcription factor (CBF/NF-Y) and archaeal histone	Probable histone H2A.2 OS=Medicago truncatula GN=MtrDRAFT_AC149210g4v1 PE=3 SV=1	B	Chromatin structure and dynamics	PREDICTED: histone H2A-like [Glycine max]	cellular component: cell (GO:0005623);; cellular component: macromolecular complex (GO:0032991);; cellular component: organelle (GO:0043226);; cellular component: organelle part (GO:0044422);; cellular component: cell part (GO:0044464);; molecular function: binding (GO:0005488);; biological process: cellular process (GO:0009987);; biological process: cellular component organization or biogenesis …
Glyma.02G007600.Wm82.a2.v1	Glyma.02G007600.Wm82.a2.v1	0	0	0	0	0.222559	23	0.356685	40	2.69276	265	2.01664	213	0.0284138	3.05966	normal	3.86e-07	7.97025	up	0.000147429	2.59997	up	[G]	Carbohydrate transport and metabolism	Molecular Function: polygalacturonase activity (GO:0004650);; Cellular Component: extracellular region (GO:0005576);; Cellular Component: vacuole (GO:0005773);; Biological Process: carbohydrate metabolic process (GO:0005975);; Molecular Function: hydrolase activity, acting on glycosyl bonds (GO:0016798);; Biological Process: reproductive process (GO:0022414);; Cellular Component: intrinsic compon…	--	--	--	--	Glycosyl hydrolases family 28;; Pectate lyase superfamily protein	Probable polygalacturonase OS=Vitis vinifera GN=GSVIVT00026920001 PE=1 SV=1	M	Cell wall/membrane/envelope biogenesis	PREDICTED: probable polygalacturonase isoform X1 [Glycine max]	biological process: metabolic process (GO:0008152);; molecular function: catalytic activity (GO:0003824);; cellular component: extracellular region (GO:0005576);; cellular component: cell (GO:0005623);; cellular component: organelle (GO:0043226);; cellular component: cell part (GO:0044464);; biological process: reproductive process (GO:0022414);; cellular component: membrane (GO:0016020);; cellul…
Glyma.10G196700.Wm82.a2.v1	Glyma.10G196700.Wm82.a2.v1	0	0	0	0	0.020207	3	0	0	0	0	0.240754	26	0.718717	0.495871	normal	0.366373	2.31326	normal	0.673456	0.875053	normal	--	--	--	--	--	[T]	Signal transduction mechanisms	NB-ARC domain	Putative late blight resistance protein homolog R1B-19 OS=Solanum demissum GN=R1B-19 PE=5 SV=2	S	Function unknown	hypothetical protein GLYMA_10G196700 [Glycine max]	--
Glyma.15G171900.Wm82.a2.v1	Glyma.15G171900.Wm82.a2.v1	0.281909	21	0	0	1.83258	123	1.65549	129	1.58613	108	3.63848	265	0.171936	1.92067	normal	0.0613176	2.7523	normal	0.779552	0.294203	normal	--	--	Molecular Function: phosphoethanolamine N-methyltransferase activity (GO:0000234);; Molecular Function: glycylpeptide N-tetradecanoyltransferase activity (GO:0004379);; Cellular Component: cytosol (GO:0005829);; Cellular Component: ribosome (GO:0005840);; Biological Process: N-terminal protein myristoylation (GO:0006499);; Biological Process: ubiquitin-dependent protein catabolic process (GO:0006…	K00671|0|gmx:100787291|K00671 glycylpeptide N-tetradecanoyltransferase [EC:2.3.1.97] | (RefSeq) glycylpeptide N-tetradecanoyltransferase 1-like	--	[I]	Lipid transport and metabolism	Myristoyl-CoA:protein N-myristoyltransferase, C-terminal domain;; Myristoyl-CoA:protein N-myristoyltransferase, N-terminal domain	Glycylpeptide N-tetradecanoyltransferase 1 OS=Arabidopsis thaliana GN=NMT1 PE=1 SV=2	I	Lipid transport and metabolism	PREDICTED: glycylpeptide N-tetradecanoyltransferase 1-like [Glycine max]	biological process: metabolic process (GO:0008152);; molecular function: catalytic activity (GO:0003824);; cellular component: cell (GO:0005623);; cellular component: cell part (GO:0044464);; cellular component: macromolecular complex (GO:0032991);; cellular component: organelle (GO:0043226);; biological process: cellular process (GO:0009987);; biological process: single-organism process (GO:0044…
Glyma.14G140900.Wm82.a2.v1	Glyma.14G140900.Wm82.a2.v1	0	0	0	0	0	0	0	0	0.892531	44	1.44277	77	--	--	--	0.0010764	5.98541	up	6.85e-05	5.24357	up	--	--	Cellular Component: extracellular region (GO:0005576);; Cellular Component: endosome (GO:0005768);; Cellular Component: Golgi apparatus (GO:0005794);; Cellular Component: trans-Golgi network (GO:0005802);; Biological Process: response to desiccation (GO:0009269);; Biological Process: response to cold (GO:0009409);; Biological Process: response to salt stress (GO:0009651);; Biological Process: res…	--	--	--	--	BURP domain	BURP domain protein RD22 OS=Arabidopsis thaliana GN=RD22 PE=2 SV=1	S	Function unknown	hypothetical protein GLYMA_14G140900 [Glycine max]	cellular component: extracellular region (GO:0005576);; cellular component: cell (GO:0005623);; cellular component: organelle (GO:0043226);; cellular component: cell part (GO:0044464);; cellular component: organelle part (GO:0044422);; biological process: response to stimulus (GO:0050896);; cellular component: extracellular matrix (GO:0031012);; cellular component: extracellular matrix part (GO:0…
Glyma.08G360000.Wm82.a2.v1	Glyma.08G360000.Wm82.a2.v1	6.61457	766	4.39012	583	11.8678	1485	13.8867	2066	18.321	2297	13.593	1832	0.519182	0.378971	normal	0.233774	0.518341	normal	0.96012	0.040514	normal	--	--	Cellular Component: mitochondrion (GO:0005739);; Cellular Component: endoplasmic reticulum (GO:0005783);; Cellular Component: Golgi apparatus (GO:0005794);; Biological Process: pollen exine formation (GO:0010584);;	--	--	--	--	--	--	S	Function unknown	PREDICTED: uncharacterized protein LOC100800000 isoform X1 [Glycine max]	cellular component: cell (GO:0005623);; cellular component: organelle (GO:0043226);; cellular component: cell part (GO:0044464);; biological process: cellular process (GO:0009987);; biological process: multicellular organismal process (GO:0032501);; biological process: developmental process (GO:0032502);; biological process: single-organism process (GO:0044699);; biological process: cellular comp…
Glyma.14G043100.Wm82.a2.v1	Glyma.14G043100.Wm82.a2.v1	0	0	0.031516	2	0	0	0.027524	1	0	0	0	0	0.813829	-0.338619	normal	0.503644	-1.69719	normal	--	--	--	[K]	Transcription	Molecular Function: protein binding (GO:0005515);; Biological Process: starch metabolic process (GO:0005982);; Biological Process: transport (GO:0006810);; Biological Process: signal transduction (GO:0007165);; Biological Process: response to hormone (GO:0009725);; Biological Process: unidimensional cell growth (GO:0009826);; Cellular Component: membrane (GO:0016020);; Molecular Function: kinase …	--	--	[R]	General function prediction only	Leucine rich repeat N-terminal domain	Receptor like protein 30 OS=Arabidopsis thaliana GN=RLP30 PE=2 SV=1	S	Function unknown	hypothetical protein GLYMA_14G043100 [Glycine max]	molecular function: binding (GO:0005488);; biological process: metabolic process (GO:0008152);; biological process: cellular process (GO:0009987);; biological process: localization (GO:0051179);; biological process: response to stimulus (GO:0050896);; biological process: biological regulation (GO:0065007);; biological process: developmental process (GO:0032502);; biological process: growth (GO:00…
Glyma.20G142200.Wm82.a2.v1	Glyma.20G142200.Wm82.a2.v1	0.01669	2	0.082964	10	0.251491	26	0.354177	40	0.676484	30	1.10612	89	0.620683	0.952967	normal	0.218994	1.85509	normal	0.692554	0.538329	normal	--	--	Molecular Function: transcription factor activity, sequence-specific DNA binding (GO:0003700);; Molecular Function: protein binding (GO:0005515);; Cellular Component: nucleus (GO:0005634);; Cellular Component: cytoplasm (GO:0005737);; Biological Process: DNA metabolic process (GO:0006259);; Biological Process: regulation of transcription, DNA-templated (GO:0006355);; Biological Process: protein a…	K09338|0|gmx:100793758|K09338 homeobox-leucine zipper protein | (RefSeq) homeobox-leucine zipper protein MERISTEM L1-like	--	--	--	START domain;; Homeobox domain	Homeobox-leucine zipper protein MERISTEM L1 OS=Arabidopsis thaliana GN=ATML1 PE=2 SV=1	--	--	PREDICTED: homeobox-leucine zipper protein MERISTEM L1-like isoform X2 [Glycine max]	biological process: biological regulation (GO:0065007);; molecular function: nucleic acid binding transcription factor activity (GO:0001071);; molecular function: binding (GO:0005488);; cellular component: cell (GO:0005623);; cellular component: organelle (GO:0043226);; cellular component: cell part (GO:0044464);; biological process: metabolic process (GO:0008152);; biological process: cellular p…
Glyma.15G042600.Wm82.a2.v1	Glyma.15G042600.Wm82.a2.v1	0.046105	5	0.151543	14	0.094763	9	0.146246	14	0.072967	7	0.291161	26	0.757201	-0.534975	normal	0.837057	-0.369409	normal	0.926483	0.207835	normal	[T]	Signal transduction mechanisms	Biological Process: cell morphogenesis (GO:0000902);; Molecular Function: catalytic activity (GO:0003824);; Molecular Function: voltage-gated potassium channel activity (GO:0005249);; Molecular Function: protein binding (GO:0005515);; Cellular Component: nucleus (GO:0005634);; Cellular Component: endoplasmic reticulum (GO:0005783);; Cellular Component: plasma membrane (GO:0005886);; Biological Pr…	--	--	[R]	General function prediction only	Ankyrin repeats (3 copies);; Ankyrin repeats (many copies);; Ankyrin repeats (many copies);; Ankyrin repeat;; Ankyrin repeat;; Domain of unknown function	Ankyrin repeat-containing protein At5g02620 OS=Arabidopsis thaliana GN=At5g02620 PE=1 SV=1	S	Function unknown	PREDICTED: ankyrin repeat-containing protein At5g02620-like [Glycine max]	biological process: cellular process (GO:0009987);; biological process: developmental process (GO:0032502);; biological process: single-organism process (GO:0044699);; biological process: cellular component organization or biogenesis (GO:0071840);; molecular function: catalytic activity (GO:0003824);; biological process: localization (GO:0051179);; biological process: biological regulation (GO:00…
Glyma.17G127200.Wm82.a2.v1	Glyma.17G127200.Wm82.a2.v1	0.26568	16	0.140942	10	0.752055	71	1.17239	86	2.44022	180	2.96198	251	0.223304	1.37288	normal	7.93e-05	2.85475	up	0.0792022	1.1889	normal	[HT]	Coenzyme transport and metabolism;; Signal transduction mechanisms	--	K08869|0|gmx:100813009|K08869 aarF domain-containing kinase | (RefSeq) uncharacterized protein slr0889-like	--	[R]	General function prediction only	ABC1 family;; RIO1 family	Uncharacterized aarF domain-containing protein kinase At5g05200, chloroplastic OS=Arabidopsis thaliana GN=At5g05200 PE=2 SV=1	S	Function unknown	PREDICTED: uncharacterized protein slr0889-like [Glycine max]	--
Glyma.16G158200.Wm82.a2.v1	Glyma.16G158200.Wm82.a2.v1	0	0	0	0	0.042852	5	0.039168	5	0.087549	9	0.358471	36	0.653309	0.818026	normal	0.0438708	4.32094	normal	0.45428	1.37596	normal	--	--	Biological Process: ER to Golgi vesicle-mediated transport (GO:0006888);; Cellular Component: plasmodesma (GO:0009506);; Cellular Component: chloroplast (GO:0009507);; Biological Process: systemic acquired resistance (GO:0009627);; Biological Process: response to endoplasmic reticulum stress (GO:0034976);; Biological Process: amino acid import (GO:0043090);; Biological Process: defense response t…	--	--	--	--	Nodulin-like;; Major Facilitator Superfamily	Protein NUCLEAR FUSION DEFECTIVE 4 OS=Arabidopsis thaliana GN=NFD4 PE=3 SV=1	S	Function unknown	PREDICTED: protein NUCLEAR FUSION DEFECTIVE 4-like [Glycine max]	biological process: single-organism process (GO:0044699);; biological process: localization (GO:0051179);; cellular component: cell junction (GO:0030054);; cellular component: cell (GO:0005623);; cellular component: organelle (GO:0043226);; cellular component: cell part (GO:0044464);; biological process: immune system process (GO:0002376);; biological process: response to stimulus (GO:0050896);; …
Glyma.03G062600.Wm82.a2.v1	Glyma.03G062600.Wm82.a2.v1	0	0	0	0	0	0	0	0	0	0	0	0	--	--	--	--	--	--	--	--	--	--	--	Cellular Component: plant-type vacuole (GO:0000325);; Molecular Function: binding (GO:0005488);; Cellular Component: vacuolar membrane (GO:0005774);; Cellular Component: plasma membrane (GO:0005886);; Biological Process: nitrogen compound metabolic process (GO:0006807);; Biological Process: purine nucleobase transport (GO:0006863);; Cellular Component: plasmodesma (GO:0009506);; Biological Proces…	K14638|9.58237e-51|vra:106773369|K14638 solute carrier family 15 (peptide/histidine transporter), member 3/4 | (RefSeq) protein NRT1/ PTR FAMILY 2.13-like	--	[E]	Amino acid transport and metabolism	POT family	Putative protein NRT1/ PTR FAMILY 2.14 OS=Arabidopsis thaliana GN=NPF2.14 PE=5 SV=1	E	Amino acid transport and metabolism	Putative peptide/nitrate transporter [Glycine soja]	cellular component: cell (GO:0005623);; cellular component: organelle (GO:0043226);; cellular component: cell part (GO:0044464);; molecular function: binding (GO:0005488);; cellular component: membrane (GO:0016020);; cellular component: organelle part (GO:0044422);; biological process: metabolic process (GO:0008152);; biological process: single-organism process (GO:0044699);; biological process: …
Glyma.14G192300.Wm82.a2.v1	Glyma.14G192300.Wm82.a2.v1	0.179964	8	0.14058	7	1.30534	56	1.26914	59	1.43291	60	1.26212	57	0.201547	1.57758	normal	0.137494	1.73592	normal	0.90262	-0.165635	normal	--	--	Cellular Component: nucleus (GO:0005634);; Molecular Function: omega peptidase activity (GO:0008242);; Biological Process: primary metabolic process (GO:0044238);; Biological Process: organic substance metabolic process (GO:0071704);;	K15235|2.44958e-133|gmx:100814201|K15235 josephin [EC:3.4.19.12] | (RefSeq) josephin-like protein	--	[R]	General function prediction only	Josephin	Josephin-like protein OS=Arabidopsis thaliana GN=At2g29640 PE=2 SV=1	S	Function unknown	PREDICTED: josephin-like protein [Glycine max]	cellular component: cell (GO:0005623);; cellular component: organelle (GO:0043226);; cellular component: cell part (GO:0044464);; biological process: metabolic process (GO:0008152);; molecular function: catalytic activity (GO:0003824)
Glyma.08G203000.Wm82.a2.v1	Glyma.08G203000.Wm82.a2.v1	0	0	0	0	0.048463	3	0	0	2.19901	90	5.6414	246	0.718717	0.495871	normal	8.17e-06	7.36277	up	1.16e-06	5.22265	up	[G]	Carbohydrate transport and metabolism	Cellular Component: protein storage vacuole (GO:0000326);; Cellular Component: plasma membrane (GO:0005886);; Biological Process: glycolytic process (GO:0006096);; Biological Process: polyamine catabolic process (GO:0006598);; Biological Process: calcium ion transport (GO:0006816);; Biological Process: iron ion transport (GO:0006826);; Biological Process: water transport (GO:0006833);; Biological…	K09873|4.1876e-140|gmx:100306092|K09873 aquaporin TIP | (RefSeq) uncharacterized LOC100306092	--	[G]	Carbohydrate transport and metabolism	Major intrinsic protein	Aquaporin TIP2-1 OS=Arabidopsis thaliana GN=TIP2-1 PE=1 SV=2	G	Carbohydrate transport and metabolism	aquaporin TIP2-1-like [Glycine max]	cellular component: cell (GO:0005623);; cellular component: organelle (GO:0043226);; cellular component: cell part (GO:0044464);; cellular component: membrane (GO:0016020);; biological process: metabolic process (GO:0008152);; biological process: cellular process (GO:0009987);; biological process: single-organism process (GO:0044699);; biological process: localization (GO:0051179);; biological pr…
Glyma.15G234400.Wm82.a2.v1	Glyma.15G234400.Wm82.a2.v1	0	0	0	0	0	0	0	0	0	0	0	0	--	--	--	--	--	--	--	--	--	--	--	--	--	--	[R]	General function prediction only	RNase H;; Reverse transcriptase-like	--	L	Replication, recombination and repair	hypothetical protein GLYMA_15G234400 [Glycine max]	--
Glyma.06G152400.Wm82.a2.v1	Glyma.06G152400.Wm82.a2.v1	0.289732	13	0.069729	4	0.189007	9	0.299163	14	0.338651	15	0.600959	27	0.851944	-0.35195	normal	0.910593	0.1953	normal	0.770146	0.520395	normal	--	--	--	--	--	--	--	Plant invertase/pectin methylesterase inhibitor	Cell wall / vacuolar inhibitor of fructosidase 2 OS=Arabidopsis thaliana GN=C/VIF2 PE=1 SV=1	S	Function unknown	PREDICTED: cell wall / vacuolar inhibitor of fructosidase 2 [Glycine max]	--
Glyma.15G128000.Wm82.a2.v1	Glyma.15G128000.Wm82.a2.v1	0	0	0	0	0	0	0	0	0	0	0.05372	5	--	--	--	0.547273	1.48513	normal	0.673456	0.767327	normal	[E]	Amino acid transport and metabolism	--	K01592|0|gmx:100787822|K01592 tyrosine decarboxylase [EC:4.1.1.25] | (RefSeq) tyrosine/DOPA decarboxylase 2-like	Tyrosine metabolism (ko00350);; Isoquinoline alkaloid biosynthesis (ko00950)	[E]	Amino acid transport and metabolism	Pyridoxal-dependent decarboxylase conserved domain	Tyrosine/DOPA decarboxylase 3 OS=Papaver somniferum GN=TYDC3 PE=2 SV=2	E	Amino acid transport and metabolism	PREDICTED: tyrosine/DOPA decarboxylase 2-like [Glycine max]	--
Glyma.09G035900.Wm82.a2.v1	Glyma.09G035900.Wm82.a2.v1	0	0	0	0	0	0	0	0	0	0	0	0	--	--	--	--	--	--	--	--	--	--	--	Molecular Function: N-acetyltransferase activity (GO:0008080);;	--	--	--	--	Acetyltransferase (GNAT) family;; Acetyltransferase (GNAT) domain;; FR47-like protein	Probable N-acetyltransferase HLS1-like OS=Arabidopsis thaliana GN=At2g23060 PE=2 SV=1	S	Function unknown	PREDICTED: probable N-acetyltransferase HLS1-like [Glycine max]	biological process: metabolic process (GO:0008152);; molecular function: catalytic activity (GO:0003824)
Glyma.18G220900.Wm82.a2.v1	Glyma.18G220900.Wm82.a2.v1	6.36177	422	1.53786	108	6.0787	421	6.5489	488	5.00496	342	6.26996	418	0.890081	-0.154361	normal	0.53243	-0.519263	normal	0.448946	-0.459339	normal	--	--	--	--	--	--	--	Domain of unknown function (DUF296)	AT-hook motif nuclear-localized protein 1 OS=Arabidopsis thaliana GN=AHL1 PE=1 SV=1	S	Function unknown	PREDICTED: AT-hook motif nuclear-localized protein 7-like isoform X1 [Glycine max]	--
Glyma.10G117600.Wm82.a2.v1	Glyma.10G117600.Wm82.a2.v1	0	0	0	0	0.293183	3	0	0	0	0	0.354836	4	0.718717	0.495871	normal	0.565262	1.41127	normal	0.998784	-0.00610834	normal	[R]	General function prediction only	--	--	--	--	--	HAD superfamily, subfamily IIIB (Acid phosphatase)	Acid phosphatase 1 OS=Solanum lycopersicum GN=APS1 PE=2 SV=1	--	--	hypothetical protein GLYMA_10G117600, partial [Glycine max]	--
Glyma.08G304900.Wm82.a2.v1	Glyma.08G304900.Wm82.a2.v1	0	0	0	0	0	0	0	0	0	0	0	0	--	--	--	--	--	--	--	--	--	--	--	--	--	--	--	--	Probable lipid transfer	--	--	--	hypothetical protein GLYMA_08G304900 [Glycine max]	--
Glyma.13G031400.Wm82.a2.v1	Glyma.13G031400.Wm82.a2.v1	0.18076	3	0	0	0	0	0	0	0	0	0	0	0.717799	-0.59186	normal	0.489859	-1.76657	normal	--	--	--	--	--	--	--	--	--	--	Prolamin-like	--	--	--	PREDICTED: uncharacterized protein LOC102670035 [Glycine max]	--
Glyma.10G201800.Wm82.a2.v1	Glyma.10G201800.Wm82.a2.v1	1.25446	112	0.326026	37	2.68964	224	3.26457	316	4.37547	333	3.5417	292	0.412579	0.814507	normal	0.211438	0.988982	normal	0.978002	0.0289807	normal	--	--	--	--	--	[R]	General function prediction only	Seven in absentia protein family;; Plant mobile domain;; HMG (high mobility group) box;; HMG-box domain	E3 ubiquitin-protein ligase SINA-like 10 OS=Arabidopsis thaliana GN=At5g37930 PE=2 SV=1	S	Function unknown	hypothetical protein GLYMA_10G201800 [Glycine max]	--
Glyma.17G260400.Wm82.a2.v1	Glyma.17G260400.Wm82.a2.v1	35.7343	1883	48.6737	2530	37.9205	1954	43.0166	2429	47.5239	2383	48.0534	2607	0.0330698	-1.01304	normal	0.020858	-0.955454	normal	0.984017	-0.0135184	normal	--	--	Molecular Function: structural constituent of cell wall (GO:0005199);; Cellular Component: extracellular region (GO:0005576);; Cellular Component: cell wall (GO:0005618);; Biological Process: syncytium formation (GO:0006949);; Cellular Component: plant-type cell wall (GO:0009505);; Biological Process: response to gibberellin (GO:0009739);; Biological Process: unidimensional cell growth (GO:000982…	--	--	--	--	Pollen allergen;; Lytic transglycolase	Expansin-A11 OS=Arabidopsis thaliana GN=EXPA11 PE=2 SV=1	G	Carbohydrate transport and metabolism	expansin 1 precursor [Glycine max]	molecular function: structural molecule activity (GO:0005198);; cellular component: extracellular region (GO:0005576);; cellular component: cell (GO:0005623);; cellular component: cell part (GO:0044464);; biological process: cellular process (GO:0009987);; biological process: developmental process (GO:0032502);; biological process: single-organism process (GO:0044699);; biological process: respon…
Glyma.17G082700.Wm82.a2.v1	Glyma.17G082700.Wm82.a2.v1	5.18734	452	3.84833	331	4.61657	410	3.28734	306	4.48293	389	5.15145	461	0.0643738	-1.05678	normal	0.0141	-0.981195	normal	0.994369	0.00821882	normal	[O]	Posttranslational modification, protein turnover, chaperones	--	K04773|0|gmx:100809623|K04773 protease IV [EC:3.4.21.-] | (RefSeq) serine protease SPPA, chloroplastic-like	--	--	--	Peptidase family S49	Serine protease SPPA, chloroplastic OS=Arabidopsis thaliana GN=SPPA PE=2 SV=1	OU	Posttranslational modification, protein turnover, chaperones;; Intracellular trafficking, secretion, and vesicular transport	PREDICTED: serine protease SPPA, chloroplastic-like [Glycine max]	--
Glyma.20G013200.Wm82.a2.v1	Glyma.20G013200.Wm82.a2.v1	0.639699	61	0.096296	10	1.86021	173	1.70306	173	4.55497	412	5.89273	573	0.332528	1.16407	normal	0.00199006	2.6368	up	0.018132	1.24521	normal	[L]	Replication, recombination and repair	--	--	--	[S]	Function unknown	Armadillo/beta-catenin-like repeat;; U-box domain;; HEAT repeats	U-box domain-containing protein 10 OS=Arabidopsis thaliana GN=PUB10 PE=2 SV=1	O	Posttranslational modification, protein turnover, chaperones	PREDICTED: U-box domain-containing protein 11-like [Glycine max]	--
Glyma.08G256200.Wm82.a2.v1	Glyma.08G256200.Wm82.a2.v1	0	0	0	0	0.175003	23	0.219773	32	0.534718	68	1.27801	174	0.0448053	2.86714	normal	4.8e-05	6.92216	up	0.0768535	1.724	normal	--		--	--	--	[T]	Signal transduction mechanisms	Protein tyrosine kinase;; Protein kinase domain	Proline-rich receptor-like protein kinase PERK8 OS=Arabidopsis thaliana GN=PERK8 PE=1 SV=1	T	Signal transduction mechanisms	PREDICTED: proline-rich receptor-like protein kinase PERK8 [Glycine max]	--
Glyma.01G068300.Wm82.a2.v1	Glyma.01G068300.Wm82.a2.v1	0.090428	3	0	0	0.358163	8	0	0	1.4417	31	0.052298	2	0.938369	0.136509	normal	0.469782	1.74989	normal	0.674049	0.894457	normal	--	--	--	--	--	--	--	--	--	--	--	hypothetical protein GLYMA_01G068300 [Glycine max]	--
Glyma.07G266500.Wm82.a2.v1	Glyma.07G266500.Wm82.a2.v1	0.328866	46	0.116105	16	0.210876	29	0.081436	13	0.520725	69	0.479564	52	0.428652	-1.16759	normal	0.947996	-0.0798007	normal	0.427129	1.10907	normal	--	--	--	--	--	--	--	GRAS domain family	Scarecrow-like protein 13 OS=Arabidopsis thaliana GN=SCL13 PE=2 SV=2	K	Transcription	uncharacterized protein LOC100792931 [Glycine max]	--
Glyma.19G072000.Wm82.a2.v1	Glyma.19G072000.Wm82.a2.v1	12.1686	701	15.7717	763	34.6455	1764	33.1184	1766	51.8456	2400	57.0755	2775	0.717799	0.253817	normal	0.0625666	0.68688	normal	0.554929	0.328013	normal	--	--	Biological Process: mitotic cell cycle (GO:0000278);; Molecular Function: protein binding (GO:0005515);; Cellular Component: mitochondrial outer membrane translocase complex (GO:0005742);; Cellular Component: mitochondrial inner membrane presequence translocase complex (GO:0005744);; Cellular Component: vacuolar membrane (GO:0005774);; Biological Process: RNA processing (GO:0006396);; Biological …	--	--	--	--	Plant specific mitochondrial import receptor subunit TOM20	Mitochondrial import receptor subunit TOM20 OS=Solanum tuberosum GN=TOM20 PE=1 SV=1	U	Intracellular trafficking, secretion, and vesicular transport	Mitochondrial import receptor subunit TOM20 [Glycine soja]	biological process: cellular process (GO:0009987);; biological process: single-organism process (GO:0044699);; molecular function: binding (GO:0005488);; cellular component: cell (GO:0005623);; cellular component: membrane (GO:0016020);; cellular component: macromolecular complex (GO:0032991);; cellular component: organelle (GO:0043226);; cellular component: organelle part (GO:0044422);; cellular…
Glyma.05G014500.Wm82.a2.v1	Glyma.05G014500.Wm82.a2.v1	0	0	0.042865	2	0	0	0	0	0	0	0	0	0.717799	-0.574748	normal	0.503644	-1.69719	normal	--	--	--	--	--	--	--	--	--	--	--	--	--	--	hypothetical protein GLYMA_05G014500 [Glycine max]	--
Glyma.08G088600.Wm82.a2.v1	Glyma.08G088600.Wm82.a2.v1	1.6591	97	1.98644	106	4.36165	385	8.56556	534	22.0614	1177	25.392	1202	0.0618804	1.10246	normal	1.7e-09	2.40539	up	0.00658685	1.15942	up	[M]	Cell wall/membrane/envelope biogenesis	Molecular Function: nucleotide binding (GO:0000166);; Cellular Component: chloroplast stroma (GO:0009570);;	--	--	--	--	--	--	S	Function unknown	PREDICTED: uncharacterized protein LOC100776260 [Glycine max]	molecular function: binding (GO:0005488);; cellular component: cell (GO:0005623);; cellular component: organelle (GO:0043226);; cellular component: organelle part (GO:0044422);; cellular component: cell part (GO:0044464)
Glyma.03G250100.Wm82.a2.v1	Glyma.03G250100.Wm82.a2.v1	53.8182	3337	49.5621	3634	35.2381	2168	41.2454	2696	33.1916	1942	24.0661	1566	4.89e-05	-1.50753	down	1.71e-08	-2.08829	down	0.21232	-0.642409	normal	--	--	Molecular Function: ubiquitin-protein transferase activity (GO:0004842);; Cellular Component: integral component of peroxisomal membrane (GO:0005779);; Biological Process: protein monoubiquitination (GO:0006513);; Biological Process: fatty acid beta-oxidation (GO:0006635);; Molecular Function: protein C-terminus binding (GO:0008022);; Molecular Function: zinc ion binding (GO:0008270);; Biological…	K13345|0|gmx:100804330|K13345 peroxin-12 | (RefSeq) peroxisome biogenesis protein 12	Peroxisome (ko04146)	[O]	Posttranslational modification, protein turnover, chaperones	Pex2 / Pex12 amino terminal region	Peroxisome biogenesis protein 12 OS=Arabidopsis thaliana GN=PEX12 PE=1 SV=2	O	Posttranslational modification, protein turnover, chaperones	PREDICTED: peroxisome biogenesis protein 12 [Glycine max]	biological process: metabolic process (GO:0008152);; molecular function: catalytic activity (GO:0003824);; cellular component: cell (GO:0005623);; cellular component: membrane (GO:0016020);; cellular component: organelle (GO:0043226);; cellular component: organelle part (GO:0044422);; cellular component: membrane part (GO:0044425);; cellular component: cell part (GO:0044464);; biological process:…
Glyma.18G121100.Wm82.a2.v1	Glyma.18G121100.Wm82.a2.v1	0	0	0	0	0	0	0	0	0	0	0	0	--	--	--	--	--	--	--	--	--	--	--	Biological Process: multicellular organism development (GO:0007275);;	--	--	--	--	--	GRF1-interacting factor 1 OS=Arabidopsis thaliana GN=GIF1 PE=1 SV=1	--	--	hypothetical protein GLYMA_18G121100 [Glycine max]	biological process: multicellular organismal process (GO:0032501);; biological process: developmental process (GO:0032502);; biological process: single-organism process (GO:0044699)
Glyma.01G227000.Wm82.a2.v1	Glyma.01G227000.Wm82.a2.v1	8.69122	1086	8.67584	1065	11.5188	1399	11.9354	1601	13.7294	1624	13.1473	1673	0.288351	-0.519632	normal	0.172517	-0.499676	normal	0.918537	-0.0659506	normal	--	--	Cellular Component: nucleus (GO:0005634);; Cellular Component: cytosol (GO:0005829);; Cellular Component: plasma membrane (GO:0005886);; Biological Process: intracellular protein transport (GO:0006886);; Molecular Function: protein transporter activity (GO:0008565);; Cellular Component: plasmodesma (GO:0009506);; Biological Process: gravitropism (GO:0009630);; Biological Process: cellular compone…	K12392|0|gmx:100777522|K12392 AP-1 complex subunit beta-1 | (RefSeq) beta-adaptin-like protein C	--	[U]	Intracellular trafficking, secretion, and vesicular transport	Adaptin N terminal region;; non-SMC mitotic condensation complex subunit 1;; Beta2-adaptin appendage, C-terminal sub-domain;; HEAT repeats;; HEAT repeat;; Adaptin C-terminal domain	Beta-adaptin-like protein C OS=Arabidopsis thaliana GN=BETAC-AD PE=1 SV=2	U	Intracellular trafficking, secretion, and vesicular transport	PREDICTED: beta-adaptin-like protein C [Glycine max]	cellular component: cell (GO:0005623);; cellular component: organelle (GO:0043226);; cellular component: cell part (GO:0044464);; cellular component: membrane (GO:0016020);; biological process: localization (GO:0051179);; molecular function: transporter activity (GO:0005215);; cellular component: cell junction (GO:0030054);; biological process: response to stimulus (GO:0050896);; biological proce…
Glyma.20G027700.Wm82.a2.v1	Glyma.20G027700.Wm82.a2.v1	0	0	0	0	0	0	0	0	0	0	0	0	--	--	--	--	--	--	--	--	--	--	--	Cellular Component: chloroplast (GO:0009507);;	--	--	--	--	--	--	S	Function unknown	hypothetical protein GLYMA_20G027700 [Glycine max]	cellular component: cell (GO:0005623);; cellular component: organelle (GO:0043226);; cellular component: cell part (GO:0044464)
Glyma.18G267900.Wm82.a2.v1	Glyma.18G267900.Wm82.a2.v1	0	0	0	0	0.197144	10	0.583488	33	0	0	0	0	0.122666	2.34871	normal	--	--	--	0.0209232	-3.60798	normal	[H]	Coenzyme transport and metabolism	Cellular Component: cytoplasm (GO:0005737);; Biological Process: isoflavonoid phytoalexin biosynthetic process (GO:0009701);; Biological Process: isoflavonoid biosynthetic process (GO:0009717);; Biological Process: flavonoid metabolic process (GO:0009812);; Biological Process: alkaloid biosynthetic process (GO:0009821);; Molecular Function: isoflavone 4'-O-methyltransferase activity (GO:0030746);…	K13262|0|gmx:100813225|K13262 isoflavone-7-O-methyltransferase [EC:2.1.1.150] | (RefSeq) iomt2; isoflavone 7-O-methyltransferase-like	Isoflavonoid biosynthesis (ko00943)	[R]	General function prediction only	O-methyltransferase;; Dimerisation domain	Isoflavone 7-O-methyltransferase OS=Glycyrrhiza echinata GN=D7OMT PE=1 SV=1	S	Function unknown	isoflavone 7-O-methyltransferase-like [Glycine max]	cellular component: cell (GO:0005623);; cellular component: cell part (GO:0044464);; biological process: metabolic process (GO:0008152);; biological process: cellular process (GO:0009987);; biological process: single-organism process (GO:0044699);; molecular function: catalytic activity (GO:0003824);; molecular function: binding (GO:0005488)
Glyma.U028100.Wm82.a2.v1	Glyma.U028100.Wm82.a2.v1	0	0	0	0	0	0	0	0	0	0	0	0	--	--	--	--	--	--	--	--	--	--	--	Biological Process: cytokinesis by cell plate formation (GO:0000911);; Biological Process: cell fate specification (GO:0001708);; Molecular Function: DNA binding (GO:0003677);; Molecular Function: chromatin binding (GO:0003682);; Molecular Function: transcription factor activity, sequence-specific DNA binding (GO:0003700);; Molecular Function: transcription coactivator activity (GO:0003713);; Mol…	--	--	[K]	Transcription	Myb-like DNA-binding domain;; Myb-like DNA-binding domain	Transcription factor MYB98 OS=Arabidopsis thaliana GN=MYB98 PE=2 SV=1	K	Transcription	PREDICTED: uncharacterized protein LOC102665467 [Glycine max]	biological process: cellular process (GO:0009987);; biological process: single-organism process (GO:0044699);; biological process: developmental process (GO:0032502);; molecular function: binding (GO:0005488);; biological process: biological regulation (GO:0065007);; molecular function: nucleic acid binding transcription factor activity (GO:0001071);; molecular function: protein binding transcrip…
Glyma.08G230500.Wm82.a2.v1	Glyma.08G230500.Wm82.a2.v1	2.66689	83	3.15901	97	4.77481	144	13.4409	442	16.7109	490	211.121	6658	0.618951	0.578659	normal	0.0119221	3.61557	normal	0.00419983	2.93834	up	--	--	Biological Process: defense response (GO:0006952);; Cellular Component: chloroplast (GO:0009507);; Biological Process: response to biotic stimulus (GO:0009607);; Biological Process: response to inorganic substance (GO:0010035);; Biological Process: type I hypersensitivity (GO:0016068);; Biological Process: metal ion transport (GO:0030001);; Biological Process: single-organism cellular process (GO…	--	--	--	--	Pathogenesis-related protein Bet v I family	MLP-like protein 43 OS=Arabidopsis thaliana GN=MLP43 PE=1 SV=1	--	--	uncharacterized protein LOC100499848 [Glycine max]	biological process: response to stimulus (GO:0050896);; cellular component: cell (GO:0005623);; cellular component: organelle (GO:0043226);; cellular component: cell part (GO:0044464);; biological process: immune system process (GO:0002376);; biological process: single-organism process (GO:0044699);; biological process: localization (GO:0051179);; biological process: cellular process (GO:0009987)
Glyma.13G371500.Wm82.a2.v1	Glyma.13G371500.Wm82.a2.v1	0	0	0	0	0.490018	7	0	0	0.336139	22	0.847994	60	0.717799	0.570272	normal	0.0062527	5.32607	up	0.237033	2.05735	normal	--	--	Molecular Function: transcription factor activity, sequence-specific DNA binding (GO:0003700);; Cellular Component: extracellular region (GO:0005576);; Cellular Component: nucleus (GO:0005634);; Cellular Component: cytosol (GO:0005829);; Cellular Component: plasma membrane (GO:0005886);; Biological Process: regulation of transcription, DNA-templated (GO:0006355);; Molecular Function: phosphoric d…	--	--	[R]	General function prediction only	Tub family	Tubby-like protein 8 OS=Arabidopsis thaliana GN=TULP8 PE=2 SV=1	S	Function unknown	PREDICTED: tubby-like protein 8 [Glycine max]	biological process: biological regulation (GO:0065007);; molecular function: nucleic acid binding transcription factor activity (GO:0001071);; cellular component: extracellular region (GO:0005576);; cellular component: cell (GO:0005623);; cellular component: organelle (GO:0043226);; cellular component: cell part (GO:0044464);; cellular component: membrane (GO:0016020);; biological process: metabo…
Glycine_max_newGene_3367	--	0	0	0	0	0.216715	11	0.8495	44	0.044461	3	0	0	0.067968	2.67248	normal	0.579006	1.35331	normal	0.115849	-2.59453	normal	--	--	--	--	--	--	--	--	--	--	--	--	--
Glyma.15G051000.Wm82.a2.v1	Glyma.15G051000.Wm82.a2.v1	46.6776	994	32.3459	681	102.873	2130	161.557	3659	178.925	3610	265.849	5773	0.151345	0.752261	normal	0.000313962	1.35822	up	0.427058	0.485652	normal	[J]	Translation, ribosomal structure and biogenesis	Molecular Function: structural constituent of ribosome (GO:0003735);; Cellular Component: ribosome (GO:0005840);; Biological Process: translation (GO:0006412);; Biological Process: response to antibiotic (GO:0046677);; Biological Process: response to cycloheximide (GO:0046898);;	K02929|8.80411e-69|gmx:100789419|K02929 large subunit ribosomal protein L44e | (RefSeq) 60S ribosomal protein L44	Ribosome (ko03010)	[J]	Translation, ribosomal structure and biogenesis	Ribosomal protein L44	60S ribosomal protein L44 OS=Gossypium hirsutum GN=RPL44 PE=3 SV=3	J	Translation, ribosomal structure and biogenesis	PREDICTED: 60S ribosomal protein L44 [Glycine max]	molecular function: structural molecule activity (GO:0005198);; cellular component: cell (GO:0005623);; cellular component: macromolecular complex (GO:0032991);; cellular component: organelle (GO:0043226);; cellular component: cell part (GO:0044464);; biological process: metabolic process (GO:0008152);; biological process: cellular process (GO:0009987);; biological process: response to stimulus (…
Glyma.01G023700.Wm82.a2.v1	Glyma.01G023700.Wm82.a2.v1	0.858773	78	1.27853	63	3.27054	369	2.95194	381	1.37883	168	1.60093	196	0.02054	1.35119	normal	0.708866	0.250921	normal	0.0190986	-1.22462	normal	--	--	--	K05310|0|gmx:100791027|K05310 ethanolaminephosphotransferase [EC:2.7.-.-] | (RefSeq) GPI ethanolamine phosphate transferase 2	Glycosylphosphatidylinositol(GPI)-anchor biosynthesis (ko00563)	[T]	Signal transduction mechanisms	Type I phosphodiesterase / nucleotide pyrophosphatase	--	S	Function unknown	PREDICTED: GPI ethanolamine phosphate transferase 2 isoform X1 [Glycine max]	--
Glyma.02G150600.Wm82.a2.v1	Glyma.02G150600.Wm82.a2.v1	7.17649	629	3.55017	308	7.08922	604	5.66326	528	1.33264	111	0.604362	54	0.353593	-0.656092	normal	2.04e-08	-3.47292	down	1.52e-05	-2.80698	down	[T]	Signal transduction mechanisms	Molecular Function: signal transducer, downstream of receptor, with serine/threonine kinase activity (GO:0004702);; Molecular Function: ATP binding (GO:0005524);; Cellular Component: extracellular region (GO:0005576);; Cellular Component: vacuole (GO:0005773);; Cellular Component: plasma membrane (GO:0005886);; Biological Process: protein phosphorylation (GO:0006468);; Biological Process: signal …	--	--	[T]	Signal transduction mechanisms	Protein kinase domain;; Protein tyrosine kinase	Probable LRR receptor-like serine/threonine-protein kinase RKF3 OS=Arabidopsis thaliana GN=RKF3 PE=2 SV=1	T	Signal transduction mechanisms	PREDICTED: probable LRR receptor-like serine/threonine-protein kinase RKF3 [Glycine max]	biological process: metabolic process (GO:0008152);; biological process: cellular process (GO:0009987);; biological process: signaling (GO:0023052);; biological process: single-organism process (GO:0044699);; biological process: response to stimulus (GO:0050896);; biological process: biological regulation (GO:0065007);; molecular function: catalytic activity (GO:0003824);; molecular function: mol…
Glyma.19G246600.Wm82.a2.v1	Glyma.19G246600.Wm82.a2.v1	5.24022	254	2.32816	113	24.7398	1103	43.0008	2089	23.1803	989	17.7431	824	0.000351736	2.01673	up	0.0284948	1.22207	normal	0.0929874	-0.946773	normal	--	--	Molecular Function: transcription coactivator activity (GO:0003713);; Molecular Function: protein binding (GO:0005515);; Cellular Component: nucleus (GO:0005634);; Biological Process: cell proliferation (GO:0008283);; Biological Process: adaxial/abaxial pattern specification (GO:0009955);; Biological Process: leaf morphogenesis (GO:0009965);; Biological Process: gene expression (GO:0010467);; Bio…	--	--	[K]	Transcription	SSXT protein (N-terminal region)	GRF1-interacting factor 1 OS=Arabidopsis thaliana GN=GIF1 PE=1 SV=1	K	Transcription	PREDICTED: GRF1-interacting factor 1-like isoform X1 [Glycine max]	biological process: biological regulation (GO:0065007);; molecular function: protein binding transcription factor activity (GO:0000988);; molecular function: binding (GO:0005488);; cellular component: cell (GO:0005623);; cellular component: organelle (GO:0043226);; cellular component: cell part (GO:0044464);; biological process: single-organism process (GO:0044699);; biological process: multicell…
Glyma.12G239100.Wm82.a2.v1	Glyma.12G239100.Wm82.a2.v1	6.10564	401	6.597	435	13.673	879	12.9835	925	46.104	2930	53.5472	3658	0.890081	0.0950514	normal	7.41e-08	1.83273	up	5.9e-06	1.62361	up	[QV]	Secondary metabolites biosynthesis, transport and catabolism;; Defense mechanisms	Molecular Function: binding (GO:0005488);; Cellular Component: endoplasmic reticulum (GO:0005783);; Biological Process: isoflavonoid biosynthetic process (GO:0009717);; Biological Process: positive gravitropism (GO:0009958);; Cellular Component: membrane (GO:0016020);; Molecular Function: 2-hydroxyisoflavanone synthase activity (GO:0033770);; Biological Process: lateral root development (GO:00485…	--	--	[Q]	Secondary metabolites biosynthesis, transport and catabolism	Cytochrome P450	Cytochrome P450 705A5 OS=Arabidopsis thaliana GN=CYP705A5 PE=2 SV=1	Q	Secondary metabolites biosynthesis, transport and catabolism	Cytochrome P450 705A20 [Glycine soja]	molecular function: binding (GO:0005488);; cellular component: cell (GO:0005623);; cellular component: organelle (GO:0043226);; cellular component: cell part (GO:0044464);; biological process: metabolic process (GO:0008152);; biological process: cellular process (GO:0009987);; biological process: single-organism process (GO:0044699);; biological process: response to stimulus (GO:0050896);; cellul…
Glyma.U040200.Wm82.a2.v1	Glyma.U040200.Wm82.a2.v1	0	0	0	0	0	0	0	0	0.495705	14	0	0	--	--	--	0.484728	1.80919	normal	0.661279	0.904109	normal	--	--	Molecular Function: catalytic activity (GO:0003824);; Biological Process: metabolic process (GO:0008152);;	K08059|5.06229e-121|gmx:106797978|K08059 interferon, gamma-inducible protein 30 | (RefSeq) gamma-interferon-inducible lysosomal thiol reductase-like	--	[O]	Posttranslational modification, protein turnover, chaperones	Gamma interferon inducible lysosomal thiol reductase (GILT)	--	S	Function unknown	hypothetical protein GLYMA_U040200 [Glycine max]	molecular function: catalytic activity (GO:0003824);; biological process: metabolic process (GO:0008152)
Glycine_max_newGene_381	--	0	0	0	0	0	0	0	0	0.750877	13	0.657636	12	--	--	--	0.126229	3.52837	normal	0.148048	2.53923	normal	--	--	--	--	--	--	--	--	--	--	--	--	--
Glyma.13G203100.Wm82.a2.v1	Glyma.13G203100.Wm82.a2.v1	0	0	0	0	0	0	0	0	0.269755	17	0.271429	19	--	--	--	0.0586546	4.11917	normal	0.0533267	3.15815	normal	--	--	Molecular Function: DNA binding (GO:0003677);; Molecular Function: chromatin binding (GO:0003682);; Molecular Function: transcription factor activity, sequence-specific DNA binding (GO:0003700);; Molecular Function: binding (GO:0005488);; Molecular Function: protein binding (GO:0005515);; Cellular Component: nucleus (GO:0005634);; Biological Process: polyamine catabolic process (GO:0006598);; Bio…	K09422|0|gmx:100797469|K09422 myb proto-oncogene protein, plant | (RefSeq) transcription factor MYB46-like	--	[K]	Transcription	Myb-like DNA-binding domain;; Myb-like DNA-binding domain	Transcription factor MYB46 OS=Arabidopsis thaliana GN=MYB46 PE=2 SV=1	K	Transcription	PREDICTED: transcription factor MYB46-like [Glycine max]	molecular function: binding (GO:0005488);; biological process: biological regulation (GO:0065007);; molecular function: nucleic acid binding transcription factor activity (GO:0001071);; cellular component: cell (GO:0005623);; cellular component: organelle (GO:0043226);; cellular component: cell part (GO:0044464);; biological process: metabolic process (GO:0008152);; biological process: cellular p…
Glyma.02G151200.Wm82.a2.v1	Glyma.02G151200.Wm82.a2.v1	2.33922	126	1.37443	73	2.26362	118	1.95425	112	1.43854	73	1.3079	72	0.442073	-0.71201	normal	0.0259532	-1.50776	normal	0.357142	-0.829547	normal	[T]	Signal transduction mechanisms	Molecular Function: catalytic activity (GO:0003824);; Biological Process: response to stress (GO:0006950);; Biological Process: anatomical structure morphogenesis (GO:0009653);; Biological Process: response to inorganic substance (GO:0010035);; Biological Process: monovalent inorganic cation transport (GO:0015672);; Cellular Component: membrane (GO:0016020);; Biological Process: cellular componen…	--	--	[M]	Cell wall/membrane/envelope biogenesis	Ankyrin repeats (3 copies);; Ankyrin repeats (many copies);; Ankyrin repeat;; Ankyrin repeat;; Ankyrin repeats (many copies)	Potassium channel AKT1 OS=Oryza sativa subsp. japonica GN=AKT1 PE=2 SV=1	S	Function unknown	PREDICTED: ankyrin repeat domain-containing protein 50-like [Glycine max]	molecular function: catalytic activity (GO:0003824);; biological process: response to stimulus (GO:0050896);; biological process: developmental process (GO:0032502);; biological process: single-organism process (GO:0044699);; biological process: localization (GO:0051179);; cellular component: membrane (GO:0016020);; biological process: cellular component organization or biogenesis (GO:0071840);; …
Glyma.02G091500.Wm82.a2.v1	Glyma.02G091500.Wm82.a2.v1	3.60317	281	4.17146	297	11.3024	811	20.6155	1617	34.7741	2420	26.969	1984	0.0911383	0.984248	normal	5.25e-06	1.80159	up	0.28118	0.684163	normal	--	--	Biological Process: respiratory burst involved in defense response (GO:0002679);; Cellular Component: nucleus (GO:0005634);; Cellular Component: plastid (GO:0009536);; Biological Process: response to wounding (GO:0009611);; Biological Process: response to mechanical stimulus (GO:0009612);; Biological Process: ethylene biosynthetic process (GO:0009693);; Biological Process: response to chitin (GO:…	--	--	--	--	PDDEXK-like family of unknown function	--	S	Function unknown	PREDICTED: uncharacterized protein LOC100780208 [Glycine max]	biological process: immune system process (GO:0002376);; biological process: metabolic process (GO:0008152);; biological process: single-organism process (GO:0044699);; cellular component: cell (GO:0005623);; cellular component: organelle (GO:0043226);; cellular component: cell part (GO:0044464);; biological process: response to stimulus (GO:0050896);; biological process: cellular process (GO:000…
Glyma.02G193900.Wm82.a2.v1	Glyma.02G193900.Wm82.a2.v1	0	0	0	0	0	0	0	0	0.094086	5	0.085528	4	--	--	--	0.457857	1.94705	normal	0.565505	1.17363	normal	--	--	Cellular Component: extracellular region (GO:0005576);; Cellular Component: vacuole (GO:0005773);; Biological Process: phosphatidylinositol biosynthetic process (GO:0006661);; Cellular Component: chloroplast (GO:0009507);; Biological Process: response to nitrate (GO:0010167);; Biological Process: nitrate transport (GO:0015706);;	--	--	[R]	General function prediction only	ML domain	--	U	Intracellular trafficking, secretion, and vesicular transport	PREDICTED: uncharacterized protein LOC100788929 [Glycine max]	cellular component: extracellular region (GO:0005576);; cellular component: cell (GO:0005623);; cellular component: organelle (GO:0043226);; cellular component: cell part (GO:0044464);; biological process: metabolic process (GO:0008152);; biological process: cellular process (GO:0009987);; biological process: single-organism process (GO:0044699);; biological process: response to stimulus (GO:0050…
Glyma.09G015800.Wm82.a2.v1	Glyma.09G015800.Wm82.a2.v1	10.9467	785	11.0224	777	20.7777	1444	21.2788	1613	24.6579	1673	18.2087	1334	0.949567	-0.0405763	normal	0.729301	-0.1612	normal	0.736381	-0.21018	normal	[T]	Signal transduction mechanisms	--	K13216|0|gmx:100804993|K13216 nuclear inhibitor of protein phosphatase 1 [EC:3.1.4.-] | (RefSeq) nuclear inhibitor of protein phosphatase 1-like	--	[R]	General function prediction only	FHA domain;; Inner membrane component of T3SS, cytoplasmic domain	FHA domain-containing protein DDL OS=Arabidopsis thaliana GN=DDL PE=1 SV=1	T	Signal transduction mechanisms	PREDICTED: nuclear inhibitor of protein phosphatase 1-like [Glycine max]	--
Glyma.08G012200.Wm82.a2.v1	Glyma.08G012200.Wm82.a2.v1	0	0	0	0	0.812611	27	0.528386	27	2.06088	68	3.6391	142	0.0456836	2.85903	normal	8.41e-05	6.76085	up	0.110881	1.55915	normal	--	--	--	--	--	--	--	Stress responsive A/B Barrel Domain;; Domain of unknown function (DUF1330)	--	S	Function unknown	hypothetical protein GLYMA_08G012200 [Glycine max]	--
Glyma.10G117000.Wm82.a2.v1	Glyma.10G117000.Wm82.a2.v1	0	0	0	0	0	0	0	0	0	0	0	0	--	--	--	--	--	--	--	--	--	[T]	Signal transduction mechanisms	--	K03363|0|gmx:100787876|K03363 cell division cycle 20, cofactor of APC complex | (RefSeq) cell division cycle 20.2, cofactor of APC complex-like	Ubiquitin mediated proteolysis (ko04120)	[DO]	Cell cycle control, cell division, chromosome partitioning;; Posttranslational modification, protein turnover, chaperones	WD domain, G-beta repeat;; Anaphase-promoting complex subunit 4 WD40 domain	Cell division cycle 20.1, cofactor of APC complex OS=Arabidopsis thaliana GN=CDC20-1 PE=1 SV=1	S	Function unknown	PREDICTED: cell division cycle 20.2, cofactor of APC complex-like [Glycine max]	--
Glycine_max_newGene_11249	--	0	0	0.033622	5	0.271246	32	0.179146	24	0.813508	94	1.23569	153	0.465149	1.3457	normal	0.0025422	3.95685	up	0.0511836	1.73776	normal	--	--	--	--	--	--	--	--	--	S	Function unknown	PREDICTED: uncharacterized protein LOC100802717 [Glycine max]	--
Glyma.17G166600.Wm82.a2.v1	Glyma.17G166600.Wm82.a2.v1	0	0	0	0	0.098551	5	0.04504	3	0	0	0	0	0.712025	0.678407	normal	--	--	--	0.544116	-1.22561	normal	--	--	--	--	--	--	--	--	--	S	Function unknown	uncharacterized protein LOC100782360 precursor [Glycine max]	--
Glyma.13G010900.Wm82.a2.v1	Glyma.13G010900.Wm82.a2.v1	3.82789	133	3.25983	112	8.72652	293	4.32175	159	0.845304	28	0.549799	20	0.94664	-0.0734203	normal	3.4e-07	-3.36203	down	3.35e-05	-3.2053	down	--	--	Molecular Function: binding (GO:0005488);; Biological Process: transcription, DNA-templated (GO:0006351);; Biological Process: flower development (GO:0009908);; Biological Process: determination of dorsal/ventral asymmetry (GO:0048262);;	--	--	--	--	--	--	--	--	hypothetical protein GLYMA_13G010900 [Glycine max]	molecular function: binding (GO:0005488);; biological process: metabolic process (GO:0008152);; biological process: cellular process (GO:0009987);; biological process: reproductive process (GO:0022414);; biological process: multicellular organismal process (GO:0032501);; biological process: developmental process (GO:0032502);; biological process: single-organism process (GO:0044699)
Glyma.17G039300.Wm82.a2.v1	Glyma.17G039300.Wm82.a2.v1	0.139776	30	0.061557	13	0.112401	24	0.122772	28	0.458506	92	0.1336	29	0.718717	-0.561736	normal	0.744077	0.433957	normal	0.55704	0.916359	normal	[T]	Signal transduction mechanisms	Molecular Function: ATP binding (GO:0005524);; Cellular Component: nucleus (GO:0005634);; Cellular Component: mitochondrion (GO:0005739);; Cellular Component: vacuolar membrane (GO:0005774);; Cellular Component: cytosol (GO:0005829);; Cellular Component: plasma membrane (GO:0005886);; Biological Process: obsolete ATP catabolic process (GO:0006200);; Biological Process: protein targeting to membra…	--	--	[Q]	Secondary metabolites biosynthesis, transport and catabolism	ABC-2 type transporter;; ABC transporter;; Plant PDR ABC transporter associated;; AAA domain, putative AbiEii toxin, Type IV TA system;; ABC-transporter extracellular N-terminal;; ATPase family associated with various cellular activities (AAA)	Pleiotropic drug resistance protein 3 OS=Nicotiana tabacum GN=PDR3 PE=2 SV=1	V	Defense mechanisms	PREDICTED: pleiotropic drug resistance protein 3 isoform X1 [Glycine max]	molecular function: binding (GO:0005488);; cellular component: cell (GO:0005623);; cellular component: organelle (GO:0043226);; cellular component: cell part (GO:0044464);; cellular component: membrane (GO:0016020);; cellular component: organelle part (GO:0044422);; biological process: metabolic process (GO:0008152);; biological process: cellular process (GO:0009987);; biological process: single-…
Glyma.11G105800.Wm82.a2.v1	Glyma.11G105800.Wm82.a2.v1	0.115756	5	0	0	0	0	0	0	0.183198	7	0.113482	5	0.717799	-0.615619	normal	0.944513	0.181423	normal	0.451038	1.48889	normal	[O]	Posttranslational modification, protein turnover, chaperones	Molecular Function: protein binding (GO:0005515);; Cellular Component: Golgi stack (GO:0005795);; Cellular Component: plasma membrane (GO:0005886);; Biological Process: response to stress (GO:0006950);; Biological Process: phototropism (GO:0009638);; Biological Process: response to abscisic acid (GO:0009737);; Biological Process: positive gravitropism (GO:0009958);; Biological Process: cellulose …	--	--	[O]	Posttranslational modification, protein turnover, chaperones	DnaJ domain	Chaperone protein dnaJ 11, chloroplastic OS=Arabidopsis thaliana GN=ATJ11 PE=1 SV=2	O	Posttranslational modification, protein turnover, chaperones	uncharacterized protein LOC100305807 [Glycine max]	molecular function: binding (GO:0005488);; cellular component: cell (GO:0005623);; cellular component: organelle (GO:0043226);; cellular component: organelle part (GO:0044422);; cellular component: cell part (GO:0044464);; cellular component: membrane (GO:0016020);; biological process: response to stimulus (GO:0050896);; biological process: metabolic process (GO:0008152);; biological process: cel…
Glyma.02G044100.Wm82.a2.v1	Glyma.02G044100.Wm82.a2.v1	0	0	0	0	0	0	0	0	0	0	0	0	--	--	--	--	--	--	--	--	--	[JO]	Translation, ribosomal structure and biogenesis;; Posttranslational modification, protein turnover, chaperones	Molecular Function: procollagen-proline 4-dioxygenase activity (GO:0004656);; Molecular Function: iron ion binding (GO:0005506);; Biological Process: peptidyl-proline hydroxylation to 4-hydroxy-L-proline (GO:0018401);; Molecular Function: L-ascorbic acid binding (GO:0031418);; Biological Process: oxidation-reduction process (GO:0055114);;	K00472|0|gmx:100804652|K00472 prolyl 4-hydroxylase [EC:1.14.11.2] | (RefSeq) probable prolyl 4-hydroxylase 10	Arginine and proline metabolism (ko00330)	[E]	Amino acid transport and metabolism	2OG-Fe(II) oxygenase superfamily;; 2OG-Fe(II) oxygenase superfamily	Probable prolyl 4-hydroxylase 10 OS=Arabidopsis thaliana GN=P4H10 PE=3 SV=1	S	Function unknown	hypothetical protein GLYMA_02G044100 [Glycine max]	biological process: metabolic process (GO:0008152);; biological process: cellular process (GO:0009987);; biological process: single-organism process (GO:0044699);; molecular function: catalytic activity (GO:0003824);; molecular function: binding (GO:0005488)
Glyma.11G169700.Wm82.a2.v1	Glyma.11G169700.Wm82.a2.v1	1.95779	193	2.31727	139	5.6971	595	6.97797	808	17.8923	1762	16.1423	1762	0.0442242	1.03905	normal	1.04e-10	2.29179	up	0.00604871	1.11851	up	[E]	Amino acid transport and metabolism	Molecular Function: 6-phosphofructo-2-kinase activity (GO:0003873);; Molecular Function: fructose-2,6-bisphosphate 2-phosphatase activity (GO:0004331);; Molecular Function: ATP binding (GO:0005524);; Cellular Component: nucleus (GO:0005634);; Cellular Component: cytosol (GO:0005829);; Cellular Component: plasma membrane (GO:0005886);; Biological Process: fructose metabolic process (GO:0006000);; …	K01103|0|gmx:100800965|K01103 6-phosphofructo-2-kinase / fructose-2,6-biphosphatase 3&#160; [EC:2.7.1.105 3.1.3.46] | (RefSeq) 6-phosphofructo-2-kinase/fructose-2,6-bisphosphatase-like	Fructose and mannose metabolism (ko00051)	[G]	Carbohydrate transport and metabolism	6-phosphofructo-2-kinase;; Histidine phosphatase superfamily (branch 1)	6-phosphofructo-2-kinase/fructose-2,6-bisphosphatase OS=Arabidopsis thaliana GN=FKFBP PE=1 SV=1	G	Carbohydrate transport and metabolism	PREDICTED: 6-phosphofructo-2-kinase/fructose-2,6-bisphosphatase-like [Glycine max]	biological process: metabolic process (GO:0008152);; biological process: cellular process (GO:0009987);; molecular function: catalytic activity (GO:0003824);; molecular function: binding (GO:0005488);; cellular component: cell (GO:0005623);; cellular component: organelle (GO:0043226);; cellular component: cell part (GO:0044464);; cellular component: membrane (GO:0016020);; biological process: sin…
Glyma.18G012500.Wm82.a2.v1	Glyma.18G012500.Wm82.a2.v1	0.131162	16	0.016443	2	0.677513	80	1.45883	188	1.50609	110	3.56276	433	0.0356234	2.35069	normal	0.00122575	3.56023	up	0.565479	0.727136	normal	--	--	Biological Process: MAPK cascade (GO:0000165);; Cellular Component: nucleus (GO:0005634);; Biological Process: protein targeting to membrane (GO:0006612);; Molecular Function: oxysterol binding (GO:0008142);; Biological Process: steroid metabolic process (GO:0008202);; Biological Process: response to cold (GO:0009409);; Biological Process: response to ethylene (GO:0009723);; Biological Process: a…	K20456|0|gmx:100788779|K20456 oxysterol-binding protein 1 | (RefSeq) oxysterol-binding protein-related protein 1D-like	--	[I]	Lipid transport and metabolism	Oxysterol-binding protein;; Pleckstrin homology domain;; PH domain	Oxysterol-binding protein-related protein 1D OS=Arabidopsis thaliana GN=ORP1D PE=2 SV=1	S	Function unknown	PREDICTED: oxysterol-binding protein-related protein 1D-like [Glycine max]	biological process: metabolic process (GO:0008152);; biological process: cellular process (GO:0009987);; biological process: signaling (GO:0023052);; biological process: single-organism process (GO:0044699);; biological process: response to stimulus (GO:0050896);; biological process: biological regulation (GO:0065007);; cellular component: cell (GO:0005623);; cellular component: organelle (GO:004…
Glyma.17G229900.Wm82.a2.v1	Glyma.17G229900.Wm82.a2.v1	1.93118	81	1.47272	61	5.03154	205	7.10238	317	0.758334	31	0.565085	25	0.292147	0.815901	normal	0.00217539	-2.35857	down	2.27e-07	-3.22186	down	[C]	Energy production and conversion	Molecular Function: protein phosphatase inhibitor activity (GO:0004864);; Molecular Function: receptor activity (GO:0004872);; Cellular Component: nucleus (GO:0005634);; Cellular Component: mitochondrion (GO:0005739);; Biological Process: tryptophan catabolic process (GO:0006569);; Biological Process: fatty acid catabolic process (GO:0009062);; Cellular Component: chloroplast (GO:0009507);; Biolo…	K14496|1.30878e-137|gmx:100812097|K14496 abscisic acid receptor PYR/PYL family | (RefSeq) abscisic acid receptor PYL2-like	Plant hormone signal transduction (ko04075)	--	--	Polyketide cyclase / dehydrase and lipid transport;; Pathogenesis-related protein Bet v I family;; Polyketide cyclase / dehydrase and lipid transport	Abscisic acid receptor PYL2 OS=Arabidopsis thaliana GN=PYL2 PE=1 SV=1	S	Function unknown	PREDICTED: abscisic acid receptor PYL2-like [Glycine max]	biological process: biological regulation (GO:0065007);; molecular function: enzyme regulator activity (GO:0030234);; molecular function: receptor activity (GO:0004872);; cellular component: cell (GO:0005623);; cellular component: organelle (GO:0043226);; cellular component: cell part (GO:0044464);; biological process: metabolic process (GO:0008152);; biological process: cellular process (GO:0009…
Glyma.19G260700.Wm82.a2.v1	Glyma.19G260700.Wm82.a2.v1	0	0	0	0	0	0	0.020628	3	1.22474	68	3.23121	183	0.718717	0.480451	normal	4.16e-05	6.96278	up	1.13e-05	4.91486	up	[K]	Transcription	--	K13066|0|gmx:100803633|K13066 caffeic acid 3-O-methyltransferase [EC:2.1.1.68] | (RefSeq) caffeic acid 3-O-methyltransferase	Phenylpropanoid biosynthesis (ko00940)	[R]	General function prediction only	O-methyltransferase;; Dimerisation domain;; Dimerisation domain	Caffeic acid 3-O-methyltransferase OS=Medicago sativa PE=1 SV=1	S	Function unknown	PREDICTED: caffeic acid 3-O-methyltransferase [Glycine max]	--
Glyma.19G086000.Wm82.a2.v1	Glyma.19G086000.Wm82.a2.v1	0	0	0	0	0	0	0	0	0	0	0	0	--	--	--	--	--	--	--	--	--	--	--	Cellular Component: extracellular region (GO:0005576);; Biological Process: oligopeptide transport (GO:0006857);; Cellular Component: cytoplasmic vesicle (GO:0016023);; Molecular Function: manganese ion binding (GO:0030145);; Cellular Component: extracellular matrix (GO:0031012);; Biological Process: GDP-L-fucose biosynthetic process (GO:0042350);; Molecular Function: nutrient reservoir activity …	--	--	--	--	Cupin;; Cupin domain	Germin-like protein subfamily 1 member 18 OS=Arabidopsis thaliana GN=GLP2A PE=2 SV=2	S	Function unknown	hypothetical protein GLYMA_19G086000 [Glycine max]	cellular component: extracellular region (GO:0005576);; biological process: single-organism process (GO:0044699);; biological process: localization (GO:0051179);; cellular component: cell (GO:0005623);; cellular component: organelle (GO:0043226);; cellular component: cell part (GO:0044464);; molecular function: binding (GO:0005488);; cellular component: extracellular matrix (GO:0031012);; biologi…
Glyma.07G030600.Wm82.a2.v1	Glyma.07G030600.Wm82.a2.v1	18.2408	532	15.6201	448	13.4752	382	10.8488	336	9.78721	270	7.20655	215	0.00284784	-1.39159	down	6.64e-07	-2.09196	down	0.286829	-0.745703	normal	--	--	--	--	--	--	--	--	--	S	Function unknown	PREDICTED: uncharacterized protein LOC100789589 isoform X1 [Glycine max]	--
Glyma.03G137900.Wm82.a2.v1	Glyma.03G137900.Wm82.a2.v1	1637.47	184717	2037.4	226745	1343.57	153787	1587.53	192515	337	36438	424.33	49408	0.00202989	-1.24734	down	9.01e-23	-3.38231	down	7.52e-12	-2.19397	down	[G]	Carbohydrate transport and metabolism	Molecular Function: hydrolase activity, hydrolyzing O-glycosyl compounds (GO:0004553);; Cellular Component: cytoplasm (GO:0005737);; Cellular Component: plasma membrane (GO:0005886);; Biological Process: sucrose biosynthetic process (GO:0005986);; Biological Process: response to oxidative stress (GO:0006979);; Biological Process: response to water deprivation (GO:0009414);; Cellular Component: pl…	K06617|0|gmx:100807861|K06617 raffinose synthase [EC:2.4.1.82] | (RefSeq) probable galactinol--sucrose galactosyltransferase 2	Galactose metabolism (ko00052)	--	--	Raffinose synthase or seed imbibition protein Sip1	Probable galactinol--sucrose galactosyltransferase 2 OS=Arabidopsis thaliana GN=RFS2 PE=2 SV=2	S	Function unknown	PREDICTED: probable galactinol--sucrose galactosyltransferase 2 isoform X1 [Glycine max]	biological process: metabolic process (GO:0008152);; molecular function: catalytic activity (GO:0003824);; cellular component: cell (GO:0005623);; cellular component: cell part (GO:0044464);; cellular component: membrane (GO:0016020);; biological process: cellular process (GO:0009987);; biological process: single-organism process (GO:0044699);; biological process: response to stimulus (GO:0050896…
Glyma.16G139900.Wm82.a2.v1	Glyma.16G139900.Wm82.a2.v1	0	0	0	0	0	0	0	0	0	0	0	0	--	--	--	--	--	--	--	--	--	--	--	Cellular Component: cytoplasm (GO:0005737);; Biological Process: response to abiotic stimulus (GO:0009628);; Biological Process: embryo development ending in seed dormancy (GO:0009793);; Biological Process: tissue development (GO:0009888);; Biological Process: flower development (GO:0009908);; Biological Process: cellular process (GO:0009987);; Molecular Function: lyase activity (GO:0016829);; Mo…	--	--	--	--	Allinase;; Alliinase EGF-like domain	Tryptophan aminotransferase-related protein 4 OS=Arabidopsis thaliana GN=TAR4 PE=2 SV=2	--	--	hypothetical protein GLYMA_16G139900 [Glycine max]	cellular component: cell (GO:0005623);; cellular component: cell part (GO:0044464);; biological process: response to stimulus (GO:0050896);; biological process: reproductive process (GO:0022414);; biological process: multicellular organismal process (GO:0032501);; biological process: developmental process (GO:0032502);; biological process: single-organism process (GO:0044699);; biological process…
Glyma.11G200300.Wm82.a2.v1	Glyma.11G200300.Wm82.a2.v1	0.042783	7	0	0	0	0	0.268585	29	0.361349	49	1.56429	173	0.854352	0.344905	normal	0.018428	3.43923	normal	0.238064	1.97103	normal	[K]	Transcription	Biological Process: immune system process (GO:0002376);; Molecular Function: protein serine/threonine kinase activity (GO:0004674);; Molecular Function: protein tyrosine kinase activity (GO:0004713);; Molecular Function: binding (GO:0005488);; Molecular Function: ATP binding (GO:0005524);; Cellular Component: extracellular region (GO:0005576);; Cellular Component: plasma membrane (GO:0005886);; B…	--	--	--	--	Protein kinase domain;; Protein tyrosine kinase;; Leucine rich repeat;; Leucine rich repeat N-terminal domain;; Leucine Rich repeats (2 copies)	Probable LRR receptor-like serine/threonine-protein kinase At1g06840 OS=Arabidopsis thaliana GN=At1g06840 PE=2 SV=2	S	Function unknown	PREDICTED: probable LRR receptor-like serine/threonine-protein kinase At1g06840 [Glycine max]	biological process: immune system process (GO:0002376);; biological process: metabolic process (GO:0008152);; biological process: cellular process (GO:0009987);; molecular function: catalytic activity (GO:0003824);; molecular function: binding (GO:0005488);; cellular component: extracellular region (GO:0005576);; cellular component: cell (GO:0005623);; cellular component: membrane (GO:0016020);; …
Glyma.10G253200.Wm82.a2.v1	Glyma.10G253200.Wm82.a2.v1	0	0	0	0	0.030357	4	0.036997	5	0.114042	12	0.618173	65	0.685572	0.739747	normal	0.0109772	5.09295	normal	0.158604	2.1274	normal	[T]	Signal transduction mechanisms	Biological Process: transition metal ion transport (GO:0000041);; Molecular Function: protein serine/threonine kinase activity (GO:0004674);; Molecular Function: protein binding (GO:0005515);; Molecular Function: ATP binding (GO:0005524);; Cellular Component: vacuole (GO:0005773);; Cellular Component: plasma membrane (GO:0005886);; Biological Process: protein phosphorylation (GO:0006468);; Biolog…	K04733|0|gmx:100789471|K04733 interleukin-1 receptor-associated kinase 4 [EC:2.7.11.1] | (RefSeq) cysteine-rich receptor-like protein kinase 26	--	--	--	Protein kinase domain;; Protein tyrosine kinase;; Salt stress response/antifungal	Cysteine-rich receptor-like protein kinase 26 OS=Arabidopsis thaliana GN=CRK26 PE=2 SV=1	T	Signal transduction mechanisms	PREDICTED: cysteine-rich receptor-like protein kinase 26 [Glycine max]	biological process: single-organism process (GO:0044699);; biological process: localization (GO:0051179);; biological process: metabolic process (GO:0008152);; biological process: cellular process (GO:0009987);; molecular function: catalytic activity (GO:0003824);; molecular function: binding (GO:0005488);; cellular component: cell (GO:0005623);; cellular component: organelle (GO:0043226);; cellu…
Glycine_max_newGene_1830	--	0.384148	20	0.442874	22	1.24367	58	1.00371	54	0.281553	14	0.506054	26	0.790109	0.351675	normal	0.391495	-1.13446	normal	0.176949	-1.53213	normal	[H]	Coenzyme transport and metabolism	Molecular Function: 6,7-dimethyl-8-ribityllumazine synthase activity (GO:0000906);; Biological Process: riboflavin biosynthetic process (GO:0009231);; Cellular Component: riboflavin synthase complex (GO:0009349);; Cellular Component: chloroplast stroma (GO:0009570);; Molecular Function: transferase activity (GO:0016740);;	K00794|7.71065e-96|gmx:100798694|K00794 6,7-dimethyl-8-ribityllumazine synthase [EC:2.5.1.78] | (RefSeq) 6,7-dimethyl-8-ribityllumazine synthase, chloroplastic-like	Riboflavin metabolism (ko00740)	[H]	Coenzyme transport and metabolism	--	6,7-dimethyl-8-ribityllumazine synthase, chloroplastic OS=Arabidopsis thaliana OX=3702 GN=At2g44050 PE=2 SV=1	H	Coenzyme transport and metabolism	PREDICTED: 6,7-dimethyl-8-ribityllumazine synthase, chloroplastic-like isoform X1 [Glycine max]	biological process: metabolic process (GO:0008152);; molecular function: catalytic activity (GO:0003824);; biological process: cellular process (GO:0009987);; biological process: single-organism process (GO:0044699);; cellular component: cell (GO:0005623);; cellular component: macromolecular complex (GO:0032991);; cellular component: cell part (GO:0044464);; cellular component: organelle (GO:0043…
Glyma.14G186900.Wm82.a2.v1	Glyma.14G186900.Wm82.a2.v1	1.08942	72	1.58098	102	13.2427	831	27.8702	1917	51.7738	3174	60.4228	3978	1.17e-06	2.753	up	6.8e-25	4.17319	up	0.0333084	1.1753	normal	[C]	Energy production and conversion	Molecular Function: pyruvate dehydrogenase (acetyl-transferring) activity (GO:0004739);; Cellular Component: nucleolus (GO:0005730);; Cellular Component: mitochondrial matrix (GO:0005759);; Cellular Component: plasma membrane (GO:0005886);; Biological Process: acetyl-CoA biosynthetic process from pyruvate (GO:0006086);; Biological Process: glycolytic process (GO:0006096);; Biological Process: pol…	K00162|0|gmx:100817577|K00162 pyruvate dehydrogenase E1 component beta subunit [EC:1.2.4.1] | (RefSeq) pyruvate dehydrogenase E1 component subunit beta, mitochondrial-like	Glycolysis / Gluconeogenesis (ko00010);; Citrate cycle (TCA cycle) (ko00020);; Pyruvate metabolism (ko00620);; Carbon metabolism (ko01200)	[C]	Energy production and conversion	Transketolase, pyrimidine binding domain;; Transketolase, C-terminal domain	Pyruvate dehydrogenase E1 component subunit beta, mitochondrial OS=Pisum sativum PE=2 SV=1	C	Energy production and conversion	uncharacterized protein LOC100817577 [Glycine max]	biological process: metabolic process (GO:0008152);; biological process: single-organism process (GO:0044699);; molecular function: catalytic activity (GO:0003824);; cellular component: cell (GO:0005623);; cellular component: organelle (GO:0043226);; cellular component: organelle part (GO:0044422);; cellular component: cell part (GO:0044464);; cellular component: membrane-enclosed lumen (GO:00319…
Glyma.07G084900.Wm82.a2.v1	Glyma.07G084900.Wm82.a2.v1	0.046932	7	0	0	0.538753	68	0.397601	55	1.45651	179	2.83339	366	0.119737	2.18666	normal	6.21e-06	4.8488	up	0.015218	1.77937	normal	--	--	--	--	--	--	--	Domain of unknown function (DUF4378)	--	S	Function unknown	PREDICTED: uncharacterized protein LOC100797863 [Glycine max]	--
Glyma.04G088900.Wm82.a2.v1	Glyma.04G088900.Wm82.a2.v1	0	0	0	0	0	0	0	0	0	0	0	0	--	--	--	--	--	--	--	--	--	--	--	Molecular Function: maltose:proton symporter activity (GO:0005364);; Cellular Component: vacuole (GO:0005773);; Cellular Component: plasma membrane (GO:0005886);; Cellular Component: integral component of plasma membrane (GO:0005887);; Molecular Function: sucrose:proton symporter activity (GO:0008506);; Cellular Component: plasmodesma (GO:0009506);; Biological Process: response to nematode (GO:00…	K15378|2.91002e-152|gmx:100787939|K15378 solute carrier family 45, member 1/2/4 | (RefSeq) sucrose transport protein SUC4-like	--	[G]	Carbohydrate transport and metabolism	--	Sucrose transport protein SUC4 OS=Arabidopsis thaliana GN=SUC4 PE=1 SV=2	U	Intracellular trafficking, secretion, and vesicular transport	hypothetical protein GLYMA_04G088900 [Glycine max]	biological process: cellular process (GO:0009987);; biological process: single-organism process (GO:0044699);; biological process: localization (GO:0051179);; molecular function: transporter activity (GO:0005215);; cellular component: cell (GO:0005623);; cellular component: organelle (GO:0043226);; cellular component: cell part (GO:0044464);; cellular component: membrane (GO:0016020);; cellular c…
Glyma.15G200500.Wm82.a2.v1	Glyma.15G200500.Wm82.a2.v1	0	0	0	0	0	0	0	0	0	0	0	0	--	--	--	--	--	--	--	--	--	--	--	--	K20474|2.80266e-157|gmx:100793116|K20474 RAD50-interacting protein 1 | (RefSeq) RINT1-like protein MAG2	--	[UD]	Intracellular trafficking, secretion, and vesicular transport;; Cell cycle control, cell division, chromosome partitioning	RINT-1 / TIP-1 family	RINT1-like protein MAG2 OS=Arabidopsis thaliana GN=MAG2 PE=1 SV=1	S	Function unknown	hypothetical protein GLYMA_15G200500 [Glycine max]	--
Glyma.08G084100.Wm82.a2.v1	Glyma.08G084100.Wm82.a2.v1	0.953232	57	1.18	87	7.07148	489	7.99676	592	16.6409	1101	16.2742	1144	0.00263271	1.77534	up	9.28e-09	2.78267	up	0.0562255	0.83908	normal	--	--	Molecular Function: transcription factor activity, sequence-specific DNA binding (GO:0003700);; Biological Process: regulation of transcription, DNA-templated (GO:0006355);; Molecular Function: protein dimerization activity (GO:0046983);;	--	--	--	--	--	Transcription factor bHLH144 OS=Arabidopsis thaliana GN=BHLH144 PE=1 SV=1	K	Transcription	PREDICTED: transcription factor bHLH144-like [Glycine max]	biological process: biological regulation (GO:0065007);; molecular function: nucleic acid binding transcription factor activity (GO:0001071);; molecular function: binding (GO:0005488)
Glyma.19G120900.Wm82.a2.v1	Glyma.19G120900.Wm82.a2.v1	0.027748	3	0	0	0.488884	43	2.10924	189	2.70537	173	1.77337	132	0.00135871	3.70522	up	1.2e-05	5.12764	up	0.854001	0.257828	normal	[V]	Defense mechanisms	Biological Process: drug transmembrane transport (GO:0006855);; Biological Process: purine nucleobase transport (GO:0006863);; Cellular Component: plant-type vacuole membrane (GO:0009705);; Biological Process: proanthocyanidin biosynthetic process (GO:0010023);; Biological Process: maintenance of seed dormancy (GO:0010231);; Molecular Function: drug transmembrane transporter activity (GO:0015238)…	K03327|0|gmx:100777237|K03327 multidrug resistance protein, MATE family | (RefSeq) protein DETOXIFICATION 21-like	--	[R]	General function prediction only	MatE	Protein DETOXIFICATION 21 OS=Arabidopsis thaliana GN=DTX21 PE=1 SV=1	V	Defense mechanisms	PREDICTED: protein DETOXIFICATION 21-like isoform X1 [Glycine max]	biological process: cellular process (GO:0009987);; biological process: single-organism process (GO:0044699);; biological process: response to stimulus (GO:0050896);; biological process: localization (GO:0051179);; cellular component: cell (GO:0005623);; cellular component: membrane (GO:0016020);; cellular component: organelle (GO:0043226);; cellular component: organelle part (GO:0044422);; cellu…
Glyma.08G275800.Wm82.a2.v1	Glyma.08G275800.Wm82.a2.v1	0	0	0	0	0	0	0	0	0	0	0	0	--	--	--	--	--	--	--	--	--	--	--	--	--	--	[S]	Function unknown	Armadillo/beta-catenin-like repeat	U-box domain-containing protein 14 OS=Arabidopsis thaliana GN=PUB14 PE=1 SV=1	S	Function unknown	hypothetical protein GLYMA_08G275800 [Glycine max]	--
Glyma.13G021900.Wm82.a2.v1	Glyma.13G021900.Wm82.a2.v1	0	0	0	0	0	0	0	0	0	0	0	0	--	--	--	--	--	--	--	--	--	--	--	--	--	--	--	--	--	--	--	--	hypothetical protein GLYMA_13G021900 [Glycine max]	--
Glyma.16G212500.Wm82.a2.v1	Glyma.16G212500.Wm82.a2.v1	19.7271	810	30.4607	1236	12.2291	489	33.8079	1477	174.256	6780	344.873	14441	0.153701	-1.07212	normal	2.39e-05	2.16427	up	4.4e-07	3.09379	up	--	--	Molecular Function: endopeptidase inhibitor activity (GO:0004866);; Biological Process: negative regulation of endopeptidase activity (GO:0010951);;	--	--	--	--	Trypsin and protease inhibitor	Kunitz trypsin inhibitor 2 OS=Arabidopsis thaliana GN=KTI2 PE=2 SV=1	O	Posttranslational modification, protein turnover, chaperones	uncharacterized protein LOC100527288 precursor [Glycine max]	biological process: biological regulation (GO:0065007);; molecular function: enzyme regulator activity (GO:0030234)
Glyma.16G147200.Wm82.a2.v1	Glyma.16G147200.Wm82.a2.v1	0	0	0.158154	11	0.268164	17	0.321604	23	0.679198	42	0.852358	57	0.841287	0.393932	normal	0.415402	1.59828	normal	0.472225	0.970042	normal	--	--	Biological Process: transition metal ion transport (GO:0000041);; Molecular Function: DNA binding (GO:0003677);; Molecular Function: transcription factor activity, sequence-specific DNA binding (GO:0003700);; Cellular Component: nucleus (GO:0005634);; Biological Process: defense response (GO:0006952);; Biological Process: anatomical structure morphogenesis (GO:0009653);; Biological Process: antho…	--	--	--	--	Helix-loop-helix DNA-binding domain	Transcription factor ICE1 OS=Arabidopsis thaliana GN=SCRM PE=1 SV=1	--	--	hypothetical protein GLYMA_16G147200 [Glycine max]	biological process: single-organism process (GO:0044699);; biological process: localization (GO:0051179);; molecular function: binding (GO:0005488);; biological process: biological regulation (GO:0065007);; molecular function: nucleic acid binding transcription factor activity (GO:0001071);; cellular component: cell (GO:0005623);; cellular component: organelle (GO:0043226);; cellular component: c…
Glyma.01G155100.Wm82.a2.v1	Glyma.01G155100.Wm82.a2.v1	0.35079	6	0	0	0.017916	1	0.227972	4	0	0	0	0	0.835776	-0.376724	normal	0.460112	-1.91691	normal	0.673456	-0.794129	normal	--	--	--	K19219|2.27322e-67|gmx:102669104|K19219 jumonji domain-containing protein 7 | (RefSeq) jmjC domain-containing protein 7-like	--	[I]	Lipid transport and metabolism	--	--	S	Function unknown	hypothetical protein GLYMA_01G155100 [Glycine max]	--
Glyma.11G182600.Wm82.a2.v1	Glyma.11G182600.Wm82.a2.v1	0.083069	8	0.222423	19	0.194561	17	0.265082	16	0.836356	67	1.86637	137	0.732967	-0.552289	normal	0.144697	1.6256	normal	0.0248624	2.14237	normal	--	--	Cellular Component: cytoplasm (GO:0005737);; Cellular Component: plasma membrane (GO:0005886);; Cellular Component: secondary cell wall (GO:0009531);; Biological Process: plant-type cell wall organization (GO:0009664);; Biological Process: auxin polar transport (GO:0009926);; Biological Process: xylem development (GO:0010089);; Biological Process: response to far red light (GO:0010218);; Biologic…	--	--	[T]	Signal transduction mechanisms	RhoGAP domain;; P21-Rho-binding domain	Rho GTPase-activating protein 1 OS=Arabidopsis thaliana GN=ROPGAP1 PE=2 SV=1	S	Function unknown	PREDICTED: rho GTPase-activating protein 5-like [Glycine max]	cellular component: cell (GO:0005623);; cellular component: cell part (GO:0044464);; cellular component: membrane (GO:0016020);; biological process: cellular process (GO:0009987);; biological process: cellular component organization or biogenesis (GO:0071840);; biological process: single-organism process (GO:0044699);; biological process: localization (GO:0051179);; biological process: biological…
Glyma.18G244300.Wm82.a2.v1	Glyma.18G244300.Wm82.a2.v1	13.4637	499	19.0761	699	38.039	1242	34.0878	1344	57.9806	2037	63.8142	2413	0.916778	0.0798575	normal	0.110306	0.739293	normal	0.208818	0.559858	normal	[IQ]	Lipid transport and metabolism;; Secondary metabolites biosynthesis, transport and catabolism	Molecular Function: ACP phosphopantetheine attachment site binding involved in fatty acid biosynthetic process (GO:0000036);; Biological Process: very long-chain fatty acid metabolic process (GO:0000038);; Molecular Function: protein binding (GO:0005515);; Cellular Component: mitochondrial matrix (GO:0005759);; Biological Process: fatty acid biosynthetic process (GO:0006633);; Biological Process:…	K03955|5.13388e-89|gmx:100305656|K03955 NADH dehydrogenase (ubiquinone) 1 alpha/beta subcomplex 1 | (RefSeq) uncharacterized LOC100305656	Oxidative phosphorylation (ko00190)	[CIQ]	Energy production and conversion;; Lipid transport and metabolism;; Secondary metabolites biosynthesis, transport and catabolism	Phosphopantetheine attachment site	Acyl carrier protein 2, mitochondrial OS=Arabidopsis thaliana GN=MTACP2 PE=1 SV=1	I	Lipid transport and metabolism	uncharacterized protein LOC100305656 [Glycine max]	molecular function: binding (GO:0005488);; biological process: metabolic process (GO:0008152);; biological process: cellular process (GO:0009987);; biological process: single-organism process (GO:0044699);; cellular component: cell (GO:0005623);; cellular component: membrane-enclosed lumen (GO:0031974);; cellular component: organelle (GO:0043226);; cellular component: organelle part (GO:0044422);…
Glyma.14G149900.Wm82.a2.v1	Glyma.14G149900.Wm82.a2.v1	0.81353	9	0.463328	5	0	0	0.182775	3	0.696611	7	0.199918	3	0.453926	-1.38006	normal	0.519086	-1.26899	normal	0.758637	0.656873	normal	[J]	Translation, ribosomal structure and biogenesis	Molecular Function: structural constituent of ribosome (GO:0003735);; Cellular Component: mitochondrion (GO:0005739);; Cellular Component: ribosome (GO:0005840);; Biological Process: translation (GO:0006412);; Cellular Component: chloroplast (GO:0009507);; Molecular Function: rRNA binding (GO:0019843);;	K02948|2.02172e-32|gmx:3989330|K02948 small subunit ribosomal protein S11 | (RefSeq) rps11, GlmaCp054; 30S ribosomal protein S11	Ribosome (ko03010)	[J]	Translation, ribosomal structure and biogenesis	Ribosomal protein S11	30S ribosomal protein S11, chloroplastic OS=Glycine max GN=rps11 PE=3 SV=1	J	Translation, ribosomal structure and biogenesis	hypothetical protein GLYMA_14G149900 [Glycine max]	molecular function: structural molecule activity (GO:0005198);; cellular component: cell (GO:0005623);; cellular component: organelle (GO:0043226);; cellular component: cell part (GO:0044464);; cellular component: macromolecular complex (GO:0032991);; biological process: metabolic process (GO:0008152);; biological process: cellular process (GO:0009987);; molecular function: binding (GO:0005488)
Glyma.18G246400.Wm82.a2.v1	Glyma.18G246400.Wm82.a2.v1	0.983932	98	1.0751	106	8.1231	782	8.6946	916	6.8094	639	6.54101	661	1.68e-05	1.97098	up	0.000699904	1.5315	up	0.2462	-0.576435	normal	[T]	Signal transduction mechanisms	Molecular Function: protein kinase activity (GO:0004672);; Molecular Function: ATP binding (GO:0005524);; Biological Process: protein phosphorylation (GO:0006468);; Cellular Component: integral component of membrane (GO:0016021);;	--	--	--	--	Protein tyrosine kinase;; Protein kinase domain;; Leucine rich repeat N-terminal domain	Probably inactive leucine-rich repeat receptor-like protein kinase At5g48380 OS=Arabidopsis thaliana GN=At5g48380 PE=1 SV=1	T	Signal transduction mechanisms	PREDICTED: probably inactive leucine-rich repeat receptor-like protein kinase At5g48380-like isoform X1 [Glycine max]	biological process: metabolic process (GO:0008152);; biological process: cellular process (GO:0009987);; molecular function: catalytic activity (GO:0003824);; molecular function: binding (GO:0005488);; cellular component: membrane (GO:0016020);; cellular component: membrane part (GO:0044425)
Glyma.14G164100.Wm82.a2.v1	Glyma.14G164100.Wm82.a2.v1	0	0	0	0	0	0	0	0	0.099428	3	0	0	--	--	--	0.579006	1.35331	normal	0.674049	0.72682	normal	--	--	Molecular Function: cholinesterase activity (GO:0004104);; Molecular Function: alpha-L-fucosidase activity (GO:0004560);; Cellular Component: extracellular region (GO:0005576);; Biological Process: defense response (GO:0006952);; Cellular Component: plant-type cell wall (GO:0009505);; Cellular Component: plasmodesma (GO:0009506);; Molecular Function: lipase activity (GO:0016298);; Biological Proc…	--	--	--	--	GDSL-like Lipase/Acylhydrolase	Esterase OS=Hevea brasiliensis PE=1 SV=1	--	--	hypothetical protein GLYMA_14G164100 [Glycine max]	biological process: metabolic process (GO:0008152);; molecular function: catalytic activity (GO:0003824);; cellular component: extracellular region (GO:0005576);; biological process: response to stimulus (GO:0050896);; cellular component: cell (GO:0005623);; cellular component: cell part (GO:0044464);; cellular component: cell junction (GO:0030054);; biological process: cellular process (GO:00099…
Glyma.07G205900.Wm82.a2.v1	Glyma.07G205900.Wm82.a2.v1	0.336089	26	0.201874	16	0.254779	19	0.552367	45	1.77406	127	1.76659	132	0.825192	-0.336992	normal	0.0724313	1.48057	normal	0.0560959	1.70766	normal	[I]	Lipid transport and metabolism	Cellular Component: mitochondrion (GO:0005739);; Molecular Function: acyl-CoA hydrolase activity (GO:0047617);;	K17361|0|gmx:100818340|K17361 acyl-coenzyme A thioesterase 9 [EC:3.1.2.-] | (RefSeq) acyl-coenzyme A thioesterase 9, mitochondrial-like	--	[I]	Lipid transport and metabolism	Thioesterase superfamily	--	S	Function unknown	acyl-coenzyme A thioesterase-like protein [Glycine max]	cellular component: cell (GO:0005623);; cellular component: organelle (GO:0043226);; cellular component: cell part (GO:0044464);; biological process: metabolic process (GO:0008152);; molecular function: catalytic activity (GO:0003824)
Glyma.15G132000.Wm82.a2.v1	Glyma.15G132000.Wm82.a2.v1	0	0	0	0	0	0	0	0	0	0	0	0	--	--	--	--	--	--	--	--	--	--	--	--	K09338|0|gmx:100795075|K09338 homeobox-leucine zipper protein | (RefSeq) homeobox-leucine zipper protein HDG11-like	--	--	--	START domain;; Homeobox domain;; Homeobox KN domain	Homeobox-leucine zipper protein HDG11 OS=Arabidopsis thaliana GN=HDG11 PE=1 SV=1	K	Transcription	hypothetical protein GLYMA_15G132000 [Glycine max]	--
Glyma.10G116900.Wm82.a2.v1	Glyma.10G116900.Wm82.a2.v1	0	0	0	0	0	0	0	0	0	0	0	0	--	--	--	--	--	--	--	--	--	[O]	Posttranslational modification, protein turnover, chaperones	--	K03283|4.07961e-136|gmx:100807713|K03283 heat shock 70kDa protein 1/8 | (RefSeq) stromal 70 kDa heat shock-related protein, chloroplastic	--	[O]	Posttranslational modification, protein turnover, chaperones	Hsp70 protein	Stromal 70 kDa heat shock-related protein, chloroplastic (Fragment) OS=Spinacia oleracea GN=CHSP70 PE=2 SV=1	O	Posttranslational modification, protein turnover, chaperones	hypothetical protein GLYMA_10G116900 [Glycine max]	--
Glyma.14G056700.Wm82.a2.v1	Glyma.14G056700.Wm82.a2.v1	1.03666	31	0.55908	17	0.071036	3	0	0	0	0	0	0	0.022259	-3.02846	normal	0.000262289	-6.55509	down	0.673456	-0.759463	normal	--	--	Molecular Function: protein binding (GO:0005515);; Cellular Component: nucleoplasm (GO:0005654);; Cellular Component: mitochondrion (GO:0005739);; Biological Process: regulation of transcription, DNA-templated (GO:0006355);; Cellular Component: plastid (GO:0009536);; Biological Process: determination of bilateral symmetry (GO:0009855);; Biological Process: polarity specification of adaxial/abaxia…	--	--	--	--	Lateral organ boundaries (LOB) domain	LOB domain-containing protein 12 OS=Arabidopsis thaliana GN=LBD12 PE=2 SV=2	S	Function unknown	PREDICTED: LOB domain-containing protein 12-like [Glycine max]	molecular function: binding (GO:0005488);; cellular component: cell (GO:0005623);; cellular component: organelle (GO:0043226);; cellular component: organelle part (GO:0044422);; cellular component: cell part (GO:0044464);; biological process: biological regulation (GO:0065007);; biological process: multicellular organismal process (GO:0032501);; biological process: developmental process (GO:00325…
Glyma.11G099300.Wm82.a2.v1	Glyma.11G099300.Wm82.a2.v1	73.8309	3465	73.2906	3399	74.6038	3404	56.0564	2798	1.31986	59	1.64213	79	0.0102256	-1.10964	normal	1.28e-93	-6.72	down	2.12e-41	-5.58476	down	[J]	Translation, ribosomal structure and biogenesis	Cellular Component: plastid large ribosomal subunit (GO:0000311);; Molecular Function: structural constituent of ribosome (GO:0003735);; Biological Process: translation (GO:0006412);; Cellular Component: nucleoid (GO:0009295);; Cellular Component: plasmodesma (GO:0009506);; Cellular Component: chloroplast thylakoid membrane (GO:0009535);; Cellular Component: chloroplast stroma (GO:0009570);; Cell…	K02935|2.71614e-67|gmx:100779891|K02935 large subunit ribosomal protein L7/L12 | (RefSeq) 50S ribosomal protein L12, chloroplastic-like	Ribosome (ko03010)	[J]	Translation, ribosomal structure and biogenesis	Ribosomal protein L7/L12 C-terminal domain;; Ribosomal protein L7/L12 dimerisation domain	50S ribosomal protein L12-3, chloroplastic OS=Arabidopsis thaliana GN=RPL12C PE=2 SV=2	J	Translation, ribosomal structure and biogenesis	hypothetical protein GLYMA_11G099300 [Glycine max]	cellular component: cell (GO:0005623);; cellular component: macromolecular complex (GO:0032991);; cellular component: organelle (GO:0043226);; cellular component: organelle part (GO:0044422);; cellular component: cell part (GO:0044464);; molecular function: structural molecule activity (GO:0005198);; biological process: metabolic process (GO:0008152);; biological process: cellular process (GO:000…
Glyma.08G309800.Wm82.a2.v1	Glyma.08G309800.Wm82.a2.v1	0	0	0	0	0	0	0	0	0.05904	5	0.109718	9	--	--	--	0.310054	2.55479	normal	0.399115	1.63785	normal	[M]	Cell wall/membrane/envelope biogenesis	Molecular Function: binding (GO:0005488);; Cellular Component: Golgi apparatus (GO:0005794);; Cellular Component: cytosol (GO:0005829);; Biological Process: monosaccharide metabolic process (GO:0005996);; Cellular Component: plasmodesma (GO:0009506);; Cellular Component: chloroplast (GO:0009507);; Biological Process: response to sucrose (GO:0009744);; Biological Process: mucilage biosynthetic pro…	K12450|0|gmx:100810341|K12450 UDP-glucose 4,6-dehydratase [EC:4.2.1.76] | (RefSeq) trifunctional UDP-glucose 4,6-dehydratase/UDP-4-keto-6-deoxy-D-glucose 3,5-epimerase/UDP-4-keto-L-rhamnose-reductase RHM1-like	Amino sugar and nucleotide sugar metabolism (ko00520)	[G]	Carbohydrate transport and metabolism	GDP-mannose 4,6 dehydratase;; NAD dependent epimerase/dehydratase family;; 3-beta hydroxysteroid dehydrogenase/isomerase family;; Polysaccharide biosynthesis protein;; Male sterility protein;; RmlD substrate binding domain	Trifunctional UDP-glucose 4,6-dehydratase/UDP-4-keto-6-deoxy-D-glucose 3,5-epimerase/UDP-4-keto-L-rhamnose-reductase RHM1 OS=Arabidopsis thaliana GN=RHM1 PE=1 SV=1	M	Cell wall/membrane/envelope biogenesis	hypothetical protein GLYMA_08G309800 [Glycine max]	molecular function: binding (GO:0005488);; cellular component: cell (GO:0005623);; cellular component: organelle (GO:0043226);; cellular component: cell part (GO:0044464);; biological process: metabolic process (GO:0008152);; biological process: single-organism process (GO:0044699);; cellular component: cell junction (GO:0030054);; biological process: response to stimulus (GO:0050896);; biologica…
Glyma.12G075600.Wm82.a2.v1	Glyma.12G075600.Wm82.a2.v1	0.542561	27	0.380677	19	0.086052	5	0	0	0.132408	7	0.369093	19	0.0776997	-2.50289	normal	0.169372	-1.80224	normal	0.673456	1.02322	normal	--	--	--	--	--	--	--	Senescence regulator	--	S	Function unknown	PREDICTED: uncharacterized protein LOC100812183 [Glycine max]	--
Glyma.10G261500.Wm82.a2.v1	Glyma.10G261500.Wm82.a2.v1	0	0	0.308371	4	0	0	0	0	0	0	0.866947	10	0.717799	-0.612538	normal	0.999457	-0.00177916	normal	0.673456	0.821765	normal	--	--	--	--	--	--	--	Carbohydrate esterase, sialic acid-specific acetylesterase	Probable carbohydrate esterase At4g34215 OS=Arabidopsis thaliana GN=At4g34215 PE=1 SV=2	--	--	PREDICTED: probable carbohydrate esterase At4g34215 [Glycine max]	--
Glyma.05G015900.Wm82.a2.v1	Glyma.05G015900.Wm82.a2.v1	0	0	0	0	0	0	0	0	0	0	0.246062	7	--	--	--	0.526064	1.59054	normal	0.673456	0.796879	normal	--	--	Molecular Function: DNA binding (GO:0003677);; Molecular Function: transcription factor activity, sequence-specific DNA binding (GO:0003700);; Cellular Component: nucleus (GO:0005634);; Biological Process: regulation of transcription, DNA-templated (GO:0006355);;	K09286|1.13094e-114|gmx:100807374|K09286 EREBP-like factor | (RefSeq) ethylene-responsive transcription factor ERF112-like	--	--	--	AP2 domain	Ethylene-responsive transcription factor RAP2-11 OS=Arabidopsis thaliana GN=RAP2-11 PE=2 SV=1	S	Function unknown	PREDICTED: ethylene-responsive transcription factor ERF112-like [Glycine max]	molecular function: binding (GO:0005488);; biological process: biological regulation (GO:0065007);; molecular function: nucleic acid binding transcription factor activity (GO:0001071);; cellular component: cell (GO:0005623);; cellular component: organelle (GO:0043226);; cellular component: cell part (GO:0044464)
Glyma.19G111600.Wm82.a2.v1	Glyma.19G111600.Wm82.a2.v1	6.13887	738	0.341198	41	8.43005	985	7.82241	1000	6.96551	793	6.08143	745	0.873849	0.302068	normal	0.989197	-0.01784	normal	0.295043	-0.562665	normal	[J]	Translation, ribosomal structure and biogenesis	Molecular Function: translation elongation factor activity (GO:0003746);; Molecular Function: GTPase activity (GO:0003924);; Molecular Function: GTP binding (GO:0005525);; Cellular Component: mitochondrion (GO:0005739);; Cellular Component: cytosol (GO:0005829);; Biological Process: nucleobase-containing compound metabolic process (GO:0006139);; Biological Process: obsolete GTP catabolic process …	K14536|0|pvu:PHAVU_003G003900g|K14536 ribosome assembly protein 1 [EC:3.6.5.-] | (RefSeq) hypothetical protein	Ribosome biogenesis in eukaryotes (ko03008)	[J]	Translation, ribosomal structure and biogenesis	Elongation factor Tu GTP binding domain;; Elongation factor G C-terminus;; Elongation factor Tu domain 2	Elongation factor 2 OS=Beta vulgaris PE=2 SV=1	J	Translation, ribosomal structure and biogenesis	hypothetical protein GLYMA_19G111600 [Glycine max]	biological process: metabolic process (GO:0008152);; biological process: cellular process (GO:0009987);; molecular function: binding (GO:0005488);; molecular function: catalytic activity (GO:0003824);; cellular component: cell (GO:0005623);; cellular component: organelle (GO:0043226);; cellular component: cell part (GO:0044464);; biological process: single-organism process (GO:0044699);; cellular…
Glyma.09G151900.Wm82.a2.v1	Glyma.09G151900.Wm82.a2.v1	111.343	4349	124.025	4787	204.227	7755	176.096	7315	125.769	4656	113.358	4516	0.680526	-0.277953	normal	0.00120568	-1.11058	down	0.0312935	-0.913167	normal	--	--	Cellular Component: membrane (GO:0016020);; Cellular Component: cell part (GO:0044464);;	--	--	--	--	Embryo-specific protein 3, (ATS3);; PLAT/LH2 domain	Embryo-specific protein ATS3B OS=Arabidopsis thaliana GN=ATS3B PE=1 SV=1	--	--	hypothetical protein glysoja_032985 [Glycine soja]	cellular component: membrane (GO:0016020);; cellular component: cell part (GO:0044464)
Glyma.02G204700.Wm82.a2.v1	Glyma.02G204700.Wm82.a2.v1	0	0	0	0	0	0	0	0	0	0	0.304081	24	--	--	--	0.39336	2.20308	normal	0.550467	1.20445	normal	[E]	Amino acid transport and metabolism	Molecular Function: serine-type carboxypeptidase activity (GO:0004185);; Cellular Component: extracellular space (GO:0005615);; Cellular Component: vacuole (GO:0005773);; Biological Process: proteolysis (GO:0006508);; Biological Process: microtubule nucleation (GO:0007020);; Biological Process: brassinosteroid mediated signaling pathway (GO:0009742);; Biological Process: second-messenger-mediated…	K16297|0|gmx:100785391|K16297 serine carboxypeptidase-like clade II [EC:3.4.16.-] | (RefSeq) serine carboxypeptidase 24-like	--	[OE]	Posttranslational modification, protein turnover, chaperones;; Amino acid transport and metabolism	Serine carboxypeptidase	Serine carboxypeptidase 24 OS=Arabidopsis thaliana GN=SCPL24 PE=1 SV=1	E	Amino acid transport and metabolism	PREDICTED: serine carboxypeptidase 24-like [Glycine max]	biological process: metabolic process (GO:0008152);; molecular function: catalytic activity (GO:0003824);; cellular component: extracellular region (GO:0005576);; cellular component: extracellular region part (GO:0044421);; cellular component: cell (GO:0005623);; cellular component: organelle (GO:0043226);; cellular component: cell part (GO:0044464);; biological process: cellular process (GO:0009…
Glyma.06G217700.Wm82.a2.v1	Glyma.06G217700.Wm82.a2.v1	9.63942	767	6.2771	633	15.7376	1009	8.472	762	5.11539	498	5.22327	550	0.300935	-0.618445	normal	5.87e-06	-1.51972	down	0.080977	-0.964362	normal	--	--	--	--	--	--	--	--	Nuclear pore complex protein NUP1 OS=Arabidopsis thaliana GN=NUP1 PE=1 SV=1	S	Function unknown	hypothetical protein GLYMA_06G217700 [Glycine max]	--
Glyma.02G309600.Wm82.a2.v1	Glyma.02G309600.Wm82.a2.v1	3.44325	254	2.58995	131	6.31482	430	12.9328	918	14.9957	968	13.6965	1040	0.338515	0.753092	normal	0.00647561	1.28447	up	0.618735	0.397569	normal	[J]	Translation, ribosomal structure and biogenesis	Cellular Component: cytoplasm (GO:0005737);; Molecular Function: N-acetyltransferase activity (GO:0008080);; Biological Process: metabolic process (GO:0008152);;	K20793|2.46255e-118|gmx:100499961|K20793 N-alpha-acetyltransferase 50 [EC:2.3.1.258] | (RefSeq) uncharacterized LOC100499961	--	[R]	General function prediction only	Acetyltransferase (GNAT) family;; Acetyltransferase (GNAT) domain;; Acetyltransferase (GNAT) domain;; Acetyltransferase (GNAT) domain;; FR47-like protein	--	S	Function unknown	uncharacterized protein LOC100499961 [Glycine max]	cellular component: cell (GO:0005623);; cellular component: cell part (GO:0044464);; biological process: metabolic process (GO:0008152);; molecular function: catalytic activity (GO:0003824)
Glyma.09G140800.Wm82.a2.v1	Glyma.09G140800.Wm82.a2.v1	12.129	688	4.31929	243	1.75055	97	0.866194	53	0.844972	46	1.42637	83	7.98e-07	-3.27607	down	6.05e-10	-3.84621	down	0.712703	-0.449943	normal	--	--	Biological Process: signal transduction (GO:0007165);; Biological Process: metabolic process (GO:0008152);; Biological Process: response to abscisic acid (GO:0009737);; Biological Process: defense response, incompatible interaction (GO:0009814);; Cellular Component: membrane (GO:0016020);; Molecular Function: ligase activity (GO:0016874);; Biological Process: response to chemical (GO:0042221);; B…	K10664|4.85918e-167|gmx:102665105|K10664 E3 ubiquitin-protein ligase ATL6/9/15/31/42/55 [EC:2.3.2.27] | (RefSeq) E3 ubiquitin-protein ligase ATL31-like	--	[O]	Posttranslational modification, protein turnover, chaperones	Ring finger domain;; RING-like zinc finger;; Zinc finger, C3HC4 type (RING finger);; RING-H2 zinc finger domain;; RING-type zinc-finger;; Zinc finger, C3HC4 type (RING finger);; zinc-RING finger domain;; Anaphase-promoting complex subunit 11 RING-H2 finger	E3 ubiquitin-protein ligase ATL6 OS=Arabidopsis thaliana GN=ATL6 PE=1 SV=2	O	Posttranslational modification, protein turnover, chaperones	PREDICTED: E3 ubiquitin-protein ligase ATL31-like [Glycine max]	biological process: cellular process (GO:0009987);; biological process: response to stimulus (GO:0050896);; biological process: biological regulation (GO:0065007);; biological process: metabolic process (GO:0008152);; biological process: immune system process (GO:0002376);; biological process: multi-organism process (GO:0051704);; cellular component: membrane (GO:0016020);; molecular function: ca…
Glyma.08G038800.Wm82.a2.v1	Glyma.08G038800.Wm82.a2.v1	0.138386	9	0	0	0.24894	15	0.065105	5	0.109354	7	0.270431	17	0.948153	0.139299	normal	0.909359	0.275341	normal	0.988607	-0.0372444	normal	--	--	--	--	--	--	--	--	--	S	Function unknown	PREDICTED: putative protein TPRXL [Glycine max]	--
Glyma.20G102200.Wm82.a2.v1	Glyma.20G102200.Wm82.a2.v1	0.681485	44	0.214024	13	1.31184	80	4.6212	308	3.20347	182	4.34816	277	0.180708	1.49409	normal	0.0269964	1.86416	normal	0.953496	0.0837143	normal	--	--	Molecular Function: protein binding (GO:0005515);; Cellular Component: cytosol (GO:0005829);; Biological Process: protein targeting to vacuole (GO:0006623);; Biological Process: membrane fusion (GO:0006944);; Cellular Component: chloroplast (GO:0009507);; Biological Process: trichome differentiation (GO:0010026);; Biological Process: regulation of epidermal cell division (GO:0010482);; Biological…	--	--	--	--	GRAM domain	GEM-like protein 4 OS=Arabidopsis thaliana GN=At5g08350 PE=2 SV=1	--	--	uncharacterized protein LOC100779922 [Glycine max]	molecular function: binding (GO:0005488);; cellular component: cell (GO:0005623);; cellular component: cell part (GO:0044464);; biological process: single-organism process (GO:0044699);; biological process: localization (GO:0051179);; cellular component: organelle (GO:0043226);; biological process: cellular process (GO:0009987);; biological process: developmental process (GO:0032502);; biological…
Glyma.10G042500.Wm82.a2.v1	Glyma.10G042500.Wm82.a2.v1	0	0	0	0	0.072908	4	0	0	0	0	0	0	0.718696	0.524743	normal	--	--	--	0.673456	-0.786962	normal	[IR]	Lipid transport and metabolism;; General function prediction only	Molecular Function: carboxylic ester hydrolase activity (GO:0004091);; Cellular Component: extracellular region (GO:0005576);; Cellular Component: chloroplast (GO:0009507);; Biological Process: response to salicylic acid (GO:0009751);; Biological Process: stomatal complex morphogenesis (GO:0010103);; Biological Process: response to lithium ion (GO:0010226);; Biological Process: mRNA modification …	--	--	--	--	GDSL-like Lipase/Acylhydrolase	GDSL esterase/lipase At4g28780 OS=Arabidopsis thaliana GN=At4g28780 PE=2 SV=1	S	Function unknown	PREDICTED: GDSL esterase/lipase At4g28780-like [Glycine max]	cellular component: extracellular region (GO:0005576);; cellular component: cell (GO:0005623);; cellular component: organelle (GO:0043226);; cellular component: cell part (GO:0044464);; biological process: response to stimulus (GO:0050896);; biological process: multicellular organismal process (GO:0032501);; biological process: developmental process (GO:0032502);; biological process: single-organ…
Glyma.19G069500.Wm82.a2.v1	Glyma.19G069500.Wm82.a2.v1	0	0	0	0	0	0	0	0	0	0	0	0	--	--	--	--	--	--	--	--	--	--	--	Biological Process: multicellular organism development (GO:0007275);; Molecular Function: O-acyltransferase activity (GO:0008374);; Biological Process: cellular component organization (GO:0016043);; Molecular Function: acetyltransferase activity (GO:0016407);; Molecular Function: N-acyltransferase activity (GO:0016410);; Molecular Function: transferase activity, transferring acyl groups other tha…	--	--	--	--	Transferase family	Anthocyanin 5-aromatic acyltransferase OS=Gentiana triflora PE=1 SV=1	S	Function unknown	PREDICTED: anthocyanin 5-aromatic acyltransferase-like [Glycine max]	biological process: multicellular organismal process (GO:0032501);; biological process: developmental process (GO:0032502);; biological process: single-organism process (GO:0044699);; biological process: metabolic process (GO:0008152);; molecular function: catalytic activity (GO:0003824);; biological process: cellular component organization or biogenesis (GO:0071840);; biological process: cellula…
Glyma.10G279800.Wm82.a2.v1	Glyma.10G279800.Wm82.a2.v1	1.04052	60	1.05194	40	4.11836	270	3.63896	250	12.2938	717	12.7717	812	0.0607939	1.31287	normal	2.5e-10	2.79987	up	0.00606434	1.3019	up	[I]	Lipid transport and metabolism	Molecular Function: diphosphomevalonate decarboxylase activity (GO:0004163);; Molecular Function: ATP binding (GO:0005524);; Biological Process: sterol biosynthetic process (GO:0016126);; Biological Process: pentacyclic triterpenoid biosynthetic process (GO:0019745);; Molecular Function: protein homodimerization activity (GO:0042803);;	K01597|0|gmx:100785593|K01597 diphosphomevalonate decarboxylase [EC:4.1.1.33] | (RefSeq) diphosphomevalonate decarboxylase-like	Terpenoid backbone biosynthesis (ko00900)	[I]	Lipid transport and metabolism	GHMP kinases N terminal domain	Diphosphomevalonate decarboxylase MVD2, peroxisomal OS=Arabidopsis thaliana GN=MVD2 PE=1 SV=1	I	Lipid transport and metabolism	PREDICTED: diphosphomevalonate decarboxylase-like [Glycine max]	biological process: metabolic process (GO:0008152);; molecular function: catalytic activity (GO:0003824);; molecular function: binding (GO:0005488);; biological process: single-organism process (GO:0044699);; biological process: cellular process (GO:0009987)
Glyma.04G171500.Wm82.a2.v1	Glyma.04G171500.Wm82.a2.v1	0	0	0	0	0	0	0	0	0	0	0	0	--	--	--	--	--	--	--	--	--	--	--	Molecular Function: enzyme inhibitor activity (GO:0004857);; Cellular Component: extracellular region (GO:0005576);; Cellular Component: membrane (GO:0016020);; Molecular Function: hydrolase activity (GO:0016787);; Molecular Function: pectinesterase activity (GO:0030599);; Biological Process: negative regulation of catalytic activity (GO:0043086);; Cellular Component: intracellular membrane-bound…	--	--	--	--	Plant invertase/pectin methylesterase inhibitor	Pectinesterase 3 OS=Phaseolus vulgaris GN=MPE3 PE=2 SV=1	--	--	hypothetical protein GLYMA_04G171500 [Glycine max]	biological process: biological regulation (GO:0065007);; molecular function: enzyme regulator activity (GO:0030234);; cellular component: extracellular region (GO:0005576);; cellular component: membrane (GO:0016020);; biological process: metabolic process (GO:0008152);; molecular function: catalytic activity (GO:0003824);; cellular component: cell (GO:0005623);; cellular component: organelle (GO:…
Glyma.20G133100.Wm82.a2.v1	Glyma.20G133100.Wm82.a2.v1	0.560035	79	0.523872	73	2.11778	288	1.22379	183	0.166828	23	1.52286	218	0.537239	0.611258	normal	0.693623	-0.491719	normal	0.409434	-1.12585	normal	--	--	Molecular Function: signal transducer activity (GO:0004871);; Cellular Component: late endosome (GO:0005770);; Cellular Component: plasma membrane (GO:0005886);; Biological Process: signal transduction (GO:0007165);; Biological Process: response to light stimulus (GO:0009416);; Biological Process: response to blue light (GO:0009637);; Biological Process: positive regulation of flower development …	--	--	--	--	NPH3 family;; BTB/POZ domain	BTB/POZ domain-containing protein NPY2 OS=Arabidopsis thaliana GN=NPY2 PE=2 SV=1	S	Function unknown	PREDICTED: BTB/POZ domain-containing protein NPY2-like isoform X1 [Glycine max]	molecular function: molecular transducer activity (GO:0060089);; cellular component: cell (GO:0005623);; cellular component: organelle (GO:0043226);; cellular component: cell part (GO:0044464);; cellular component: membrane (GO:0016020);; biological process: cellular process (GO:0009987);; biological process: response to stimulus (GO:0050896);; biological process: biological regulation (GO:006500…
Glyma.19G026500.Wm82.a2.v1	Glyma.19G026500.Wm82.a2.v1	0	0	0	0	0	0	0	0	0	0	0	0	--	--	--	--	--	--	--	--	--	--	--	--	--	--	--	--	--	Glutathione S-transferase T2 OS=Arabidopsis thaliana GN=GSTT2 PE=2 SV=1	S	Function unknown	hypothetical protein GLYMA_19G026500 [Glycine max]	--
Glyma.20G114700.Wm82.a2.v1	Glyma.20G114700.Wm82.a2.v1	119.65	7764	127.214	8060	91.1425	5770	72.8742	5039	80.8606	4896	68.6716	4465	0.00011418	-1.51185	down	9.77e-09	-1.86281	down	0.491524	-0.413808	normal	--	--	Molecular Function: binding (GO:0005488);; Cellular Component: nucleus (GO:0005634);; Biological Process: nucleotide-excision repair (GO:0006289);; Biological Process: cellular protein metabolic process (GO:0044267);;	K10839|0|gmx:100814162|K10839 UV excision repair protein RAD23 | (RefSeq) ubiquitin receptor RAD23c	Nucleotide excision repair (ko03420);; Protein processing in endoplasmic reticulum (ko04141)	[L]	Replication, recombination and repair	UBA/TS-N domain;; XPC-binding domain;; Ubiquitin family;; Ubiquitin-2 like Rad60 SUMO-like	Ubiquitin receptor RAD23c OS=Arabidopsis thaliana GN=RAD23C PE=1 SV=2	O	Posttranslational modification, protein turnover, chaperones	PREDICTED: ubiquitin receptor RAD23c [Glycine max]	molecular function: binding (GO:0005488);; cellular component: cell (GO:0005623);; cellular component: organelle (GO:0043226);; cellular component: cell part (GO:0044464);; biological process: metabolic process (GO:0008152);; biological process: cellular process (GO:0009987);; biological process: single-organism process (GO:0044699);; biological process: response to stimulus (GO:0050896)
Glyma.08G110900.Wm82.a2.v1	Glyma.08G110900.Wm82.a2.v1	0.139013	14	0.099681	10	0.923141	59	3.54967	247	0.554155	36	0.991278	84	0.0311518	2.20383	normal	0.379551	1.10974	normal	0.234592	-1.35489	normal	[Q]	Secondary metabolites biosynthesis, transport and catabolism	Biological Process: flavonoid biosynthetic process (GO:0009813);; Molecular Function: naringenin-chalcone synthase activity (GO:0016210);;	K00660|0|gmx:100791524|K00660 chalcone synthase [EC:2.3.1.74] | (RefSeq) CHS, CHS3, soychs; chalcone synthase	Flavonoid biosynthesis (ko00941);; Circadian rhythm - plant (ko04712)	--	--	Chalcone and stilbene synthases, N-terminal domain;; Chalcone and stilbene synthases, C-terminal domain;; 3-Oxoacyl-[acyl-carrier-protein (ACP)] synthase III C terminal;; FAE1/Type III polyketide synthase-like protein;; 3-Oxoacyl-[acyl-carrier-protein (ACP)] synthase III	Chalcone synthase 5 OS=Glycine max GN=CHS5 PE=3 SV=1	Q	Secondary metabolites biosynthesis, transport and catabolism	chalcone synthase 3 [Glycine max]	biological process: metabolic process (GO:0008152);; molecular function: catalytic activity (GO:0003824)
Glyma.17G172100.Wm82.a2.v1	Glyma.17G172100.Wm82.a2.v1	0	0	0	0	0	0	0	0	0	0	0	0	--	--	--	--	--	--	--	--	--	--	--	Molecular Function: binding (GO:0005488);; Biological Process: transcription, DNA-templated (GO:0006351);; Biological Process: response to stress (GO:0006950);; Biological Process: response to abiotic stimulus (GO:0009628);; Biological Process: response to hormone (GO:0009725);; Biological Process: response to chitin (GO:0010200);; Biological Process: glucuronoxylan metabolic process (GO:0010413)…	--	--	[O]	Posttranslational modification, protein turnover, chaperones	Ring finger domain;; Zinc finger, C3HC4 type (RING finger);; Zinc finger, C3HC4 type (RING finger)	E3 ubiquitin-protein ligase MBR2 OS=Arabidopsis thaliana GN=MBR2 PE=1 SV=1	O	Posttranslational modification, protein turnover, chaperones	E3 ubiquitin-protein ligase RNF12-B, partial [Glycine soja]	molecular function: binding (GO:0005488);; biological process: metabolic process (GO:0008152);; biological process: cellular process (GO:0009987);; biological process: response to stimulus (GO:0050896);; cellular component: membrane (GO:0016020);; cellular component: membrane part (GO:0044425);; cellular component: cell (GO:0005623);; cellular component: organelle (GO:0043226);; cellular componen…
Glyma.18G247900.Wm82.a2.v1	Glyma.18G247900.Wm82.a2.v1	0	0	0.292552	4	5.15158	419	22.2412	1945	0.040527	1	0	0	0.00564122	3.67961	up	0.630424	-1.18334	normal	2.11e-21	-8.93829	down	--	--	--	--	--	--	--	--	--	--	--	hypothetical protein GLYMA_18G247900 [Glycine max]	--
Glyma.07G100700.Wm82.a2.v1	Glyma.07G100700.Wm82.a2.v1	17.7962	2478	12.6253	1743	20.4069	2767	13.8317	2024	2.76274	390	2.70889	399	0.15908	-0.760229	normal	7.44e-29	-3.49683	down	9.24e-10	-2.75968	down	--	--	Molecular Function: binding (GO:0005488);; Cellular Component: nucleus (GO:0005634);; Biological Process: regulation of transcription, DNA-templated (GO:0006355);; Biological Process: defense response (GO:0006952);; Biological Process: response to light stimulus (GO:0009416);; Biological Process: response to bacterium (GO:0009617);; Biological Process: phenylpropanoid metabolic process (GO:000969…	K09422|0|gmx:100818474|K09422 myb proto-oncogene protein, plant | (RefSeq) uncharacterized LOC100818474	--	[K]	Transcription	Myb-like DNA-binding domain;; Myb-like DNA-binding domain;; SLIDE	Transcription factor MYB3R-1 OS=Arabidopsis thaliana GN=MYB3R1 PE=2 SV=1	K	Transcription	PREDICTED: uncharacterized protein LOC100818474 isoform X2 [Glycine max]	molecular function: binding (GO:0005488);; cellular component: cell (GO:0005623);; cellular component: organelle (GO:0043226);; cellular component: cell part (GO:0044464);; biological process: biological regulation (GO:0065007);; biological process: response to stimulus (GO:0050896);; biological process: multi-organism process (GO:0051704);; biological process: metabolic process (GO:0008152);; bi…
Glyma.15G153200.Wm82.a2.v1	Glyma.15G153200.Wm82.a2.v1	0	0	0	0	1.02264	22	0.220212	6	0.815226	17	1.70882	39	0.2612	1.82469	normal	0.0203238	4.76035	normal	0.775792	0.524626	normal	--	--	--	K15032|9.49185e-120|gmx:102666622|K15032 mTERF domain-containing protein, mitochondrial | (RefSeq) uncharacterized LOC102666622	--	[KR]	Transcription;; General function prediction only	mTERF	--	S	Function unknown	hypothetical protein GLYMA_15G153200 [Glycine max]	--
Glyma.09G190200.Wm82.a2.v1	Glyma.09G190200.Wm82.a2.v1	0	0	0	0	0.242388	14	0	0	0.152608	9	0.29221	17	0.710271	0.677429	normal	0.124213	3.54332	normal	0.9118	0.282296	normal	--	--	--	--	--	--	--	--	--	--	--	PREDICTED: uncharacterized protein LOC100819927 [Glycine max]	--
Glyma.20G242100.Wm82.a2.v1	Glyma.20G242100.Wm82.a2.v1	16.9674	2456	9.22	1517	14.7504	2165	15.3837	2548	13.1806	1931	9.29392	1470	0.126165	-0.722511	normal	0.00205674	-1.28888	down	0.238626	-0.641096	normal	--	--	Cellular Component: nucleus (GO:0005634);;	--	--	[K]	Transcription	SAC3/GANP family;; CSN8/PSMD8/EIF3K family	SAC3 family protein A OS=Arabidopsis thaliana GN=SAC3A PE=1 SV=1	S	Function unknown	PREDICTED: leukocyte receptor cluster member 8 homolog isoform X1 [Glycine max]	cellular component: cell (GO:0005623);; cellular component: organelle (GO:0043226);; cellular component: cell part (GO:0044464)
Glyma.12G215800.Wm82.a2.v1	Glyma.12G215800.Wm82.a2.v1	2.02062	120	1.67164	98	1.29658	74	1.74272	109	0.239919	15	1.45285	88	0.104443	-1.18706	normal	0.0307185	-2.14011	normal	0.516871	-0.946115	normal	[M]	Cell wall/membrane/envelope biogenesis	Molecular Function: nucleotide binding (GO:0000166);; Molecular Function: RNA binding (GO:0003723);; Molecular Function: calmodulin binding (GO:0005516);; Cellular Component: nucleus (GO:0005634);; Cellular Component: endoplasmic reticulum (GO:0005783);; Biological Process: tRNA modification (GO:0006400);; Biological Process: response to osmotic stress (GO:0006970);; Biological Process: circadian…	--	--	[V]	Defense mechanisms	NAD dependent epimerase/dehydratase family;; NAD(P)H-binding;; GDP-mannose 4,6 dehydratase;; 3-beta hydroxysteroid dehydrogenase/isomerase family;; NmrA-like family;; Male sterility protein;; KR domain;; Polysaccharide biosynthesis protein;; short chain dehydrogenase	Putative anthocyanidin reductase OS=Ginkgo biloba PE=2 SV=1	M	Cell wall/membrane/envelope biogenesis	PREDICTED: dihydroflavonol-4-reductase-like [Glycine max]	molecular function: binding (GO:0005488);; cellular component: cell (GO:0005623);; cellular component: organelle (GO:0043226);; cellular component: cell part (GO:0044464);; biological process: metabolic process (GO:0008152);; biological process: cellular process (GO:0009987);; biological process: response to stimulus (GO:0050896);; biological process: rhythmic process (GO:0048511);; biological pr…
Glyma.17G038900.Wm82.a2.v1	Glyma.17G038900.Wm82.a2.v1	0	0	0	0	0.046194	2	0	0	0	0	0.046024	3	0.730224	0.449327	normal	0.583436	1.31237	normal	0.988763	0.0329392	normal	--	--	Cellular Component: cytosol (GO:0005829);; Cellular Component: plasmodesma (GO:0009506);; Biological Process: single-organism process (GO:0044699);;	--	--	[DR]	Cell cycle control, cell division, chromosome partitioning;; General function prediction only	MATH domain	Ubiquitin carboxyl-terminal hydrolase 12 OS=Arabidopsis thaliana GN=UBP12 PE=2 SV=2	S	Function unknown	hypothetical protein GLYMA_17G038900 [Glycine max]	cellular component: cell (GO:0005623);; cellular component: cell part (GO:0044464);; cellular component: cell junction (GO:0030054);; biological process: single-organism process (GO:0044699)
Glyma.11G050400.Wm82.a2.v1	Glyma.11G050400.Wm82.a2.v1	0.172298	12	0	0	0.545559	23	1.50739	80	0.924531	51	1.55427	89	0.463236	1.32156	normal	0.207813	2.15154	normal	0.874885	0.245478	normal	[JO]	Translation, ribosomal structure and biogenesis;; Posttranslational modification, protein turnover, chaperones	Molecular Function: procollagen-proline 4-dioxygenase activity (GO:0004656);; Molecular Function: iron ion binding (GO:0005506);; Molecular Function: L-ascorbic acid binding (GO:0031418);; Biological Process: oxidation-reduction process (GO:0055114);;	K00472|0|gmx:100816628|K00472 prolyl 4-hydroxylase [EC:1.14.11.2] | (RefSeq) probable prolyl 4-hydroxylase 9	Arginine and proline metabolism (ko00330)	[E]	Amino acid transport and metabolism	2OG-Fe(II) oxygenase superfamily	Probable prolyl 4-hydroxylase 9 OS=Arabidopsis thaliana GN=P4H9 PE=2 SV=1	S	Function unknown	PREDICTED: probable prolyl 4-hydroxylase 9 [Glycine max]	biological process: metabolic process (GO:0008152);; biological process: cellular process (GO:0009987);; biological process: single-organism process (GO:0044699);; molecular function: catalytic activity (GO:0003824);; molecular function: binding (GO:0005488)
Glyma.09G193900.Wm82.a2.v1	Glyma.09G193900.Wm82.a2.v1	11.5145	1050	8.6897	754	11.1156	945	9.67957	905	28.386	2307	22.0727	1888	0.0419669	-0.923079	normal	0.779078	0.127432	normal	0.0535515	0.955773	normal	--	--	Molecular Function: protein binding (GO:0005515);; Cellular Component: nucleus (GO:0005634);; Biological Process: protein targeting to membrane (GO:0006612);; Biological Process: response to water deprivation (GO:0009414);; Biological Process: response to wounding (GO:0009611);; Biological Process: response to ethylene (GO:0009723);; Biological Process: response to auxin (GO:0009733);; Biological…	--	--	--	--	TPL-binding domain in jasmonate signalling	Ninja-family protein mc410 OS=Nicotiana tabacum GN=MC410 PE=2 SV=1	S	Function unknown	PREDICTED: ninja-family protein mc410-like [Glycine max]	molecular function: binding (GO:0005488);; cellular component: cell (GO:0005623);; cellular component: organelle (GO:0043226);; cellular component: cell part (GO:0044464);; biological process: single-organism process (GO:0044699);; biological process: localization (GO:0051179);; biological process: cellular component organization or biogenesis (GO:0071840);; biological process: response to stimul…
Glyma.01G123100.Wm82.a2.v1	Glyma.01G123100.Wm82.a2.v1	284.778	10701	344.877	12804	135.05	4909	109.821	4387	29.1569	1040	14.5288	558	4.98e-09	-2.28436	down	3.37e-25	-4.91291	down	1.3e-06	-2.62506	down	[R]	General function prediction only	--	K06910|7.04166e-121|gmx:100798067|K06910 uncharacterized protein | (RefSeq) UPF0098 protein TC_0109-like	--	--	--	Phosphatidylethanolamine-binding protein	--	S	Function unknown	PREDICTED: UPF0098 protein TC_0109-like [Glycine max]	--
Glyma.05G217500.Wm82.a2.v1	Glyma.05G217500.Wm82.a2.v1	33.1004	1564	53.1599	2482	3.86138	178	17.809	895	8.88555	398	10.5728	510	0.000125366	-2.76151	down	1.45e-13	-3.27537	down	0.764693	-0.343696	normal	--	--	Biological Process: cell morphogenesis (GO:0000902);; Molecular Function: protein kinase activity (GO:0004672);; Cellular Component: extracellular region (GO:0005576);; Biological Process: protein phosphorylation (GO:0006468);; Biological Process: plant-type cell wall organization (GO:0009664);; Cellular Component: membrane (GO:0016020);; Biological Process: cell growth (GO:0016049);; Biological …	--	--	--	--	Late embryogenesis abundant protein	--	S	Function unknown	PREDICTED: uncharacterized protein LOC100812014 [Glycine max]	biological process: cellular process (GO:0009987);; biological process: developmental process (GO:0032502);; biological process: single-organism process (GO:0044699);; biological process: cellular component organization or biogenesis (GO:0071840);; biological process: metabolic process (GO:0008152);; molecular function: catalytic activity (GO:0003824);; cellular component: extracellular region (G…
Glyma.07G117000.Wm82.a2.v1	Glyma.07G117000.Wm82.a2.v1	55.6801	1943	48.6479	1765	54.9337	1899	58.3561	2203	107.614	3774	119.217	4512	0.0303067	-0.845214	normal	0.916453	0.0388563	normal	0.0355396	0.792972	normal	[C]	Energy production and conversion	--	K02134|3.19554e-127|gmx:100799603|K02134 F-type H+-transporting ATPase subunit delta | (RefSeq) ATP synthase subunit delta', mitochondrial-like	Oxidative phosphorylation (ko00190)	[C]	Energy production and conversion	ATP synthase, Delta/Epsilon chain, beta-sandwich domain	ATP synthase subunit delta&apos;, mitochondrial OS=Ipomoea batatas PE=1 SV=1	C	Energy production and conversion	PREDICTED: ATP synthase subunit delta&apos;, mitochondrial-like [Glycine max]	--
Glyma.06G092800.Wm82.a2.v1	Glyma.06G092800.Wm82.a2.v1	3.7266	344	4.27488	348	5.19592	549	5.48047	567	8.83891	843	6.07257	618	0.687993	-0.30783	normal	0.964003	-0.0265533	normal	0.799853	0.190937	normal	--	--	Biological Process: carbohydrate metabolic process (GO:0005975);; Molecular Function: lyase activity (GO:0016829);; Molecular Function: carbohydrate binding (GO:0030246);;	K18195|0|gmx:100814185|K18195 rhamnogalacturonan endolyase [EC:4.2.2.23] | (RefSeq) rhamnogalacturonate lyase-like	--	--	--	Rhamnogalacturonate lyase family;; Polysaccharide lyase family 4, domain III;; Polysaccharide lyase family 4, domain II	--	S	Function unknown	PREDICTED: rhamnogalacturonate lyase-like [Glycine max]	biological process: metabolic process (GO:0008152);; molecular function: catalytic activity (GO:0003824);; molecular function: binding (GO:0005488)
Glyma.07G012900.Wm82.a2.v1	Glyma.07G012900.Wm82.a2.v1	0.847796	9	0.374609	4	0.217998	3	0.066201	1	0	0	0	0	0.490814	-1.30617	normal	0.0572729	-4.20353	normal	0.673456	-0.783362	normal	--	--	--	--	--	--	--	--	--	S	Function unknown	hypothetical protein glysoja_018051 [Glycine soja]	--
Glyma.19G016700.Wm82.a2.v1	Glyma.19G016700.Wm82.a2.v1	0	0	0	0	0	0	0	0	0	0	0	0	--	--	--	--	--	--	--	--	--	[V]	Defense mechanisms	Molecular Function: ATP binding (GO:0005524);; Cellular Component: plasma membrane (GO:0005886);; Biological Process: obsolete ATP catabolic process (GO:0006200);; Biological Process: vernalization response (GO:0010048);; Biological Process: auxin efflux (GO:0010315);; Molecular Function: auxin efflux transmembrane transporter activity (GO:0010329);; Biological Process: basipetal auxin transport …	K05658|0|gmx:100808766|K05658 ATP-binding cassette, subfamily B (MDR/TAP), member 1 [EC:3.6.3.44] | (RefSeq) ABC transporter B family member 15-like	ABC transporters (ko02010)	[Q]	Secondary metabolites biosynthesis, transport and catabolism	ABC transporter transmembrane region;; ABC transporter;; P-loop containing region of AAA domain;; Zeta toxin;; Predicted ATPase of the ABC class	ABC transporter B family member 15 OS=Arabidopsis thaliana GN=ABCB15 PE=3 SV=1	V	Defense mechanisms	PREDICTED: ABC transporter B family member 15-like [Glycine max]	molecular function: binding (GO:0005488);; cellular component: cell (GO:0005623);; cellular component: membrane (GO:0016020);; cellular component: cell part (GO:0044464);; biological process: metabolic process (GO:0008152);; biological process: cellular process (GO:0009987);; biological process: single-organism process (GO:0044699);; biological process: response to stimulus (GO:0050896);; biologi…
Glyma.11G101900.Wm82.a2.v1	Glyma.11G101900.Wm82.a2.v1	0.078783	11	0.063902	9	0.016239	3	0	0	0.033316	5	0.015478	3	0.303245	-1.74023	normal	0.235422	-2.05649	normal	0.860677	0.410359	normal	[P]	Inorganic ion transport and metabolism	Biological Process: respiratory burst involved in defense response (GO:0002679);; Molecular Function: calcium-transporting ATPase activity (GO:0005388);; Molecular Function: calmodulin binding (GO:0005516);; Molecular Function: ATP binding (GO:0005524);; Cellular Component: endoplasmic reticulum membrane (GO:0005789);; Cellular Component: Golgi apparatus (GO:0005794);; Cellular Component: plasma …	K01537|0|gmx:100787728|K01537 Ca2+-transporting ATPase [EC:3.6.3.8] | (RefSeq) putative calcium-transporting ATPase 13, plasma membrane-type	--	[P]	Inorganic ion transport and metabolism	Cation transporting ATPase, C-terminus;; E1-E2 ATPase;; haloacid dehalogenase-like hydrolase;; Cation transport ATPase (P-type);; Cation transporter/ATPase, N-terminus	Putative calcium-transporting ATPase 13, plasma membrane-type OS=Arabidopsis thaliana GN=ACA13 PE=3 SV=1	P	Inorganic ion transport and metabolism	PREDICTED: putative calcium-transporting ATPase 13, plasma membrane-type [Glycine max]	biological process: immune system process (GO:0002376);; biological process: metabolic process (GO:0008152);; biological process: single-organism process (GO:0044699);; biological process: cellular process (GO:0009987);; biological process: localization (GO:0051179);; molecular function: catalytic activity (GO:0003824);; molecular function: transporter activity (GO:0005215);; molecular function: …
Glyma.14G068900.Wm82.a2.v1	Glyma.14G068900.Wm82.a2.v1	0.499702	17	0.107215	8	1.23341	65	1.76279	108	2.7461	131	5.70335	350	0.173663	1.52331	normal	0.000456382	3.01313	up	0.194708	1.16483	normal	--	--	--	--	--	[S]	Function unknown	CLASP N terminal	--	S	Function unknown	PREDICTED: uncharacterized protein LOC100779608 [Glycine max]	--
Glycine_max_newGene_11483	--	0	0	0.644299	12	0	0	0	0	0	0	0	0	0.521398	-1.11171	normal	0.245791	-2.8646	normal	--	--	--	--	--	--	--	--	[R]	General function prediction only	--	Putative ribonuclease H protein At1g65750 OS=Arabidopsis thaliana OX=3702 GN=At1g65750 PE=3 SV=1	K	Transcription	PREDICTED: uncharacterized protein LOC102663210 [Glycine max]	--
Glyma.06G301300.Wm82.a2.v1	Glyma.06G301300.Wm82.a2.v1	18.0361	1090	19.3815	1158	17.009	1000	13.1699	847	6.80493	391	5.54186	343	0.00598195	-1.24512	down	2.48e-13	-2.70949	down	0.00260318	-1.50389	down	--	--	Molecular Function: DNA binding (GO:0003677);; Molecular Function: transcription factor activity, sequence-specific DNA binding (GO:0003700);; Cellular Component: nucleus (GO:0005634);; Biological Process: regulation of transcription, DNA-templated (GO:0006355);;	--	--	--	--	AP2 domain	Dehydration-responsive element-binding protein 2A OS=Arabidopsis thaliana GN=DREB2A PE=1 SV=1	K	Transcription	uncharacterized protein LOC100783729 [Glycine max]	molecular function: binding (GO:0005488);; biological process: biological regulation (GO:0065007);; molecular function: nucleic acid binding transcription factor activity (GO:0001071);; cellular component: cell (GO:0005623);; cellular component: organelle (GO:0043226);; cellular component: cell part (GO:0044464)
Glyma.06G220600.Wm82.a2.v1	Glyma.06G220600.Wm82.a2.v1	0	0	0	0	0	0	0	0	0	0	0	0	--	--	--	--	--	--	--	--	--	--	--	--	--	--	--	--	Ubiquitin-binding WIYLD domain	--	--	--	hypothetical protein GLYMA_06G220600 [Glycine max]	--
Glyma.11G148900.Wm82.a2.v1	Glyma.11G148900.Wm82.a2.v1	0.777691	60	0.554168	31	1.17008	93	1.17241	94	2.93316	232	4.42188	306	0.962275	0.0609119	normal	0.0280969	1.43734	normal	0.0446767	1.25152	normal	[C]	Energy production and conversion	Molecular Function: nucleic acid binding (GO:0003676);; Molecular Function: glycerol-3-phosphate dehydrogenase [NAD+] activity (GO:0004367);; Cellular Component: cytosol (GO:0005829);; Biological Process: carbohydrate metabolic process (GO:0005975);; Cellular Component: glycerol-3-phosphate dehydrogenase complex (GO:0009331);; Biological Process: systemic acquired resistance (GO:0009627);; Biolog…	K00006|0|gmx:100796897|K00006 glycerol-3-phosphate dehydrogenase (NAD+) [EC:1.1.1.8] | (RefSeq) probable glycerol-3-phosphate dehydrogenase [NAD(+)] 1, cytosolic	Glycerophospholipid metabolism (ko00564)	[C]	Energy production and conversion	NAD-dependent glycerol-3-phosphate dehydrogenase C-terminus;; NAD-dependent glycerol-3-phosphate dehydrogenase N-terminus	Probable glycerol-3-phosphate dehydrogenase [NAD(+)] 1, cytosolic OS=Oryza sativa subsp. japonica GN=Os01g0939600 PE=2 SV=1	C	Energy production and conversion	PREDICTED: probable glycerol-3-phosphate dehydrogenase [NAD(+)] 1, cytosolic [Glycine max]	molecular function: binding (GO:0005488);; biological process: metabolic process (GO:0008152);; biological process: single-organism process (GO:0044699);; molecular function: catalytic activity (GO:0003824);; cellular component: cell (GO:0005623);; cellular component: cell part (GO:0044464);; cellular component: macromolecular complex (GO:0032991);; biological process: immune system process (GO:0…
Glyma.06G018800.Wm82.a2.v1	Glyma.06G018800.Wm82.a2.v1	0.39553	28	0.252155	18	2.55462	165	3.26965	218	3.61742	219	4.71685	311	0.0120526	1.88966	normal	0.00026275	2.35977	up	0.742676	0.249586	normal	[R]	General function prediction only	Molecular Function: nucleotide binding (GO:0000166);; Molecular Function: protein binding (GO:0005515);; Cellular Component: nucleus (GO:0005634);; Biological Process: DNA repair (GO:0006281);; Biological Process: response to sucrose (GO:0009744);; Biological Process: response to glucose (GO:0009749);; Biological Process: response to fructose (GO:0009750);; Biological Process: negative regulation…	--	--	[S]	Function unknown	--	WD repeat-containing protein DWA2 OS=Arabidopsis thaliana GN=DWA2 PE=1 SV=1	S	Function unknown	PREDICTED: WD repeat-containing protein DWA2 isoform X1 [Glycine max]	molecular function: binding (GO:0005488);; cellular component: cell (GO:0005623);; cellular component: organelle (GO:0043226);; cellular component: cell part (GO:0044464);; biological process: metabolic process (GO:0008152);; biological process: cellular process (GO:0009987);; biological process: single-organism process (GO:0044699);; biological process: response to stimulus (GO:0050896);; biolog…
Glyma.04G047100.Wm82.a2.v1	Glyma.04G047100.Wm82.a2.v1	0.087557	7	0.05913	5	0.540539	37	1.03531	76	0.215691	15	0.929319	66	0.171432	1.74046	normal	0.372788	1.42365	normal	0.676841	-0.608908	normal	[D]	Cell cycle control, cell division, chromosome partitioning	Cellular Component: ubiquitin ligase complex (GO:0000151);; Biological Process: immune system process (GO:0002376);; Molecular Function: ubiquitin-protein transferase activity (GO:0004842);; Molecular Function: protein binding (GO:0005515);; Cellular Component: nucleus (GO:0005634);; Cellular Component: cytoplasm (GO:0005737);; Biological Process: defense response (GO:0006952);; Biological Proces…	--	--	--	--	U-box domain	U-box domain-containing protein 30 OS=Arabidopsis thaliana GN=PUB30 PE=2 SV=1	--	--	PREDICTED: U-box domain-containing protein 30-like [Glycine max]	cellular component: cell (GO:0005623);; cellular component: macromolecular complex (GO:0032991);; cellular component: cell part (GO:0044464);; biological process: immune system process (GO:0002376);; biological process: metabolic process (GO:0008152);; molecular function: catalytic activity (GO:0003824);; molecular function: binding (GO:0005488);; cellular component: organelle (GO:0043226);; biol…
Glycine_max_newGene_8166	--	0	0	0	0	0.07711	2	0.369968	11	0.083263	3	0	0	0.604443	0.93449	normal	0.579006	1.35331	normal	0.674049	-0.872388	normal	--	--	--	--	--	--	--	--	--	--	--	--	--
Glyma.01G197400.Wm82.a2.v1	Glyma.01G197400.Wm82.a2.v1	0	0	0	0	0	0	0	0	0.12223	13	0.189881	21	--	--	--	0.0697297	3.99834	normal	0.0688934	3.02082	normal	--	--	--	--	--	--	--	--	--	S	Function unknown	hypothetical protein GLYMA_01G197400 [Glycine max]	--
Glyma.U021900.Wm82.a2.v1	Glyma.U021900.Wm82.a2.v1	17.3024	913	23.7273	1234	63.4258	3248	55.8	3123	449.185	22398	437.129	23450	0.385128	0.533134	normal	1.44e-18	3.25082	up	4.63e-14	2.58958	up	[P]	Inorganic ion transport and metabolism	Cellular Component: cell wall (GO:0005618);; Cellular Component: mitochondrion (GO:0005739);; Cellular Component: vacuolar membrane (GO:0005774);; Cellular Component: peroxisomal membrane (GO:0005778);; Cellular Component: Golgi apparatus (GO:0005794);; Cellular Component: cytosol (GO:0005829);; Cellular Component: plasma membrane (GO:0005886);; Biological Process: response to oxidative stress (G…	K00434|4.03544e-168|gmx:553156|K00434 L-ascorbate peroxidase [EC:1.11.1.11] | (RefSeq) APX1; ascorbate peroxidase 1, cytosolic	Ascorbate and aldarate metabolism (ko00053);; Glutathione metabolism (ko00480)	--	--	Peroxidase	L-ascorbate peroxidase, cytosolic OS=Pisum sativum GN=APX1 PE=1 SV=2	P	Inorganic ion transport and metabolism	ascorbate peroxidase 1, cytosolic [Glycine max]	cellular component: cell (GO:0005623);; cellular component: cell part (GO:0044464);; cellular component: organelle (GO:0043226);; cellular component: membrane (GO:0016020);; cellular component: organelle part (GO:0044422);; biological process: response to stimulus (GO:0050896);; cellular component: cell junction (GO:0030054);; biological process: reproductive process (GO:0022414);; biological pro…
Glyma.20G095100.Wm82.a2.v1	Glyma.20G095100.Wm82.a2.v1	0	0	0	0	0	0	0	0	0	0	0	0	--	--	--	--	--	--	--	--	--	--	--	Biological Process: RNA modification (GO:0009451);;	--	--	[R]	General function prediction only	PPR repeat;; PPR repeat family;; PPR repeat;; Pentatricopeptide repeat domain;; Tetratricopeptide repeat	Pentatricopeptide repeat-containing protein At1g32415, mitochondrial OS=Arabidopsis thaliana GN=PCMP-E56 PE=2 SV=1	S	Function unknown	hypothetical protein GLYMA_20G095100 [Glycine max]	biological process: metabolic process (GO:0008152);; biological process: cellular process (GO:0009987)
Glyma.10G158400.Wm82.a2.v1	Glyma.10G158400.Wm82.a2.v1	0.647416	66	0.432714	47	1.6751	169	2.23188	253	5.85458	562	4.7212	505	0.31713	0.834614	normal	1.79e-05	2.11576	up	0.0387018	1.12629	normal	--	--	--	--	--	[U]	Intracellular trafficking, secretion, and vesicular transport	MSP (Major sperm protein) domain	Vesicle-associated protein 2-2 OS=Arabidopsis thaliana GN=PVA22 PE=1 SV=1	U	Intracellular trafficking, secretion, and vesicular transport	PREDICTED: vesicle-associated protein 2-2-like isoform X1 [Glycine max]	--
Glyma.13G124600.Wm82.a2.v1	Glyma.13G124600.Wm82.a2.v1	1.37962	230	1.85469	216	5.73197	964	4.97463	879	1.84535	315	3.70269	648	0.0404136	1.01842	normal	0.957694	-0.035807	normal	0.0532953	-1.15087	normal	[S]	Function unknown	Molecular Function: DNA binding (GO:0003677);; Molecular Function: helicase activity (GO:0004386);; Molecular Function: ATP binding (GO:0005524);; Cellular Component: nucleus (GO:0005634);; Biological Process: DNA repair (GO:0006281);; Biological Process: response to gamma radiation (GO:0010332);; Cellular Component: cytoplasmic vesicle (GO:0016023);; Molecular Function: transferase activity (GO:…	K10841|0|gmx:100820025|K10841 DNA excision repair protein ERCC-6 | (RefSeq) protein CHROMATIN REMODELING 8	Nucleotide excision repair (ko03420)	[KL]	Transcription;; Replication, recombination and repair	SNF2 family N-terminal domain;; Helicase conserved C-terminal domain;; Type III restriction enzyme, res subunit	Protein CHROMATIN REMODELING 8 OS=Arabidopsis thaliana GN=CHR8 PE=2 SV=1	L	Replication, recombination and repair	PREDICTED: protein CHROMATIN REMODELING 8 [Glycine max]	molecular function: binding (GO:0005488);; biological process: metabolic process (GO:0008152);; molecular function: catalytic activity (GO:0003824);; cellular component: cell (GO:0005623);; cellular component: organelle (GO:0043226);; cellular component: cell part (GO:0044464);; biological process: cellular process (GO:0009987);; biological process: single-organism process (GO:0044699);; biologic…
Glyma.09G059500.Wm82.a2.v1	Glyma.09G059500.Wm82.a2.v1	0	0	0	0	0	0	0	0	0	0	0.011802	2	--	--	--	0.618489	1.16811	normal	0.687981	0.654099	normal	--	--	Molecular Function: protein binding (GO:0005515);; Molecular Function: 1-phosphatidylinositol binding (GO:0005545);; Cellular Component: nucleus (GO:0005634);; Cellular Component: plasma membrane (GO:0005886);; Biological Process: membrane fusion (GO:0006944);; Cellular Component: clathrin coat (GO:0030118);; Molecular Function: clathrin binding (GO:0030276);; Molecular Function: 2-alkenal reduct…	K20044|0|gmx:100783084|K20044 phosphatidylinositol-binding clathrin assembly protein | (RefSeq) putative clathrin assembly protein At5g57200	--	[TU]	Signal transduction mechanisms;; Intracellular trafficking, secretion, and vesicular transport	ANTH domain;; ENTH domain	Putative clathrin assembly protein At5g57200 OS=Arabidopsis thaliana GN=At5g57200 PE=3 SV=1	U	Intracellular trafficking, secretion, and vesicular transport	PREDICTED: putative clathrin assembly protein At5g57200 [Glycine max]	molecular function: binding (GO:0005488);; cellular component: cell (GO:0005623);; cellular component: organelle (GO:0043226);; cellular component: cell part (GO:0044464);; cellular component: membrane (GO:0016020);; cellular component: macromolecular complex (GO:0032991);; cellular component: membrane part (GO:0044425);; biological process: metabolic process (GO:0008152);; biological process: si…
[truncated: 57,927 more rows]
