# Supplementary material for: Nutritional evaluation and transcriptome analyses of short-time germinated seeds in soybean (Glycine max L. Merri.)
Source: Sci Rep. 2021 Nov 22;11:22714. doi: 10.1038/s41598-021-02132-2 (PMC8608788; doi:10.1038/s41598-021-02132-2)
Supplement: Supplementary file 2 — Supplementary Information 2. [file 41598_2021_2132_MOESM2_ESM.xlsx]

## Sheet: Biological Process-up DEGs
Table S2. GO enrichment of DEGs comparison between different time points-Biological Processes based on up DEGs
Biological Process	Pvalue
	18HAG v.s. 0HAG	36HAG v.s.18HAG	36HAG v.s. 0HAG
oxidation-reduction process	1.9e-05	1.3e-13	1e-14
response to growth hormone	4e-05	0.00014	0.00012
cysteine biosynthetic process	9.1e-05	3.9e-22	1.7e-27
response to red light	0.00024	6.9e-08	1.2e-10
de-etiolation	0.00048	2e-05	4e-05
positive regulation of flavonoid biosynthetic process	0.0006	0.00066	0.0002
hydrogen peroxide catabolic process	0.00241	7.1e-05	0.00038
pentose-phosphate shunt	0.999	1e-30	1e-30
isopentenyl diphosphate biosynthetic process, methylerythritol 4-phosphate pathway	0.999	1e-28	6.6e-27
photosystem II assembly	0.999	7.5e-24	1.2e-25
rRNA processing	0.999	3.8e-22	9.3e-21
thylakoid membrane organization	0.999	6.6e-13	8.7e-20
photosynthetic electron transport in photosystem I	0.999	9.4e-19	1.2e-17
chlorophyll biosynthetic process	0.999	1e-11	4e-14
starch biosynthetic process	0.999	6.7e-13	4.2e-14
response to far red light	0.999	6.2e-07	1.4e-12
maltose metabolic process	0.999	3e-11	5.2e-12
carotenoid biosynthetic process	0.999	3.3e-10	5.3e-12
cellular cation homeostasis	0.999	2.8e-05	1.1e-10
Golgi organization	0.999	0.00039	3.8e-10
regulation of proton transport	0.999	0.0001	5.9e-09
calcium ion transport	0.999	0.00027	9.4e-09
plastid organization	0.999	2.4e-08	2e-08
transcription from plastid promoter	0.999	2.2e-08	3.3e-08
photosynthesis, light harvesting	0.999	3.7e-08	8.9e-08
chloroplast relocation	0.999	7.1e-07	1.1e-07
protoporphyrinogen IX biosynthetic process	0.999	1.6e-07	1.8e-07
positive regulation of catalytic activity	0.999	3.4e-05	3.5e-07
chloroplast organization	0.999	0.0004	1.1e-06
response to fructose	0.999	3.2e-07	1.2e-06
photosynthesis	0.999	1.9e-06	1.3e-06
water transport	0.999	5.3e-05	3e-06
regulation of protein dephosphorylation	0.999	5.5e-06	3.7e-06
protein-chromophore linkage	0.999	0.00018	3.8e-06
iron-sulfur cluster assembly	0.999	0.00011	4e-06
response to blue light	0.999	0.00023	8.8e-06
unsaturated fatty acid biosynthetic process	0.999	2.5e-05	2.6e-05
stomatal complex morphogenesis	0.999	1e-07	3.7e-05
nonphotochemical quenching	0.999	0.00063	0.00015
glyoxylate cycle	0.999	0.00021	0.00022
reductive pentose-phosphate cycle	0.999	2.4e-07	0.00031
auxin-activated signaling pathway	0.999	0.00025	0.00057
glucosinolate biosynthetic process	0.999	0.00011	0.00083
phosphatidylglycerol biosynthetic process	0.999	4.6e-06	0.999
photosynthesis, light reaction	0.999	1.3e-05	0.999
lignan biosynthetic process	0.999	3.4e-05	0.999
plastid translation	0.999	8.8e-05	0.999
xanthophyll metabolic process	0.999	0.00023	0.999
fruit ripening	0.999	0.00032	0.999
type I hypersensitivity	0.999	0.00034	0.999
UDP-glucose transport	0.999	0.00043	0.999
UDP-galactose transmembrane transport	0.999	0.00049	0.999
protein targeting to chloroplast	0.999	0.00054	0.999
cytochrome b6f complex assembly	0.999	0.00067	0.999
xenobiotic catabolic process	0.999	0.00089	0.999
negative regulation of response to water deprivation	0.00075	0.999	0.999
ethanolamine-containing compound metabolic process	0.00116	0.999	0.999
single-organism carbohydrate catabolic process	0.00131	0.999	0.999
generation of precursor metabolites and energy	0.0014	0.999	0.999
para-aminobenzoic acid metabolic process	0.00151	0.999	0.999
Fruit ripening	0.0019	0.999	0.999
transcription from RNA polymerase III promoter	0.00191	0.999	0.999
root hair cell development	0.00196	0.999	0.999
phosphatidylinositol-mediated signaling	0.00209	0.999	0.999
alkane biosynthetic process	0.0021	0.999	0.999
glutathione metabolic process	0.0022	0.999	0.999
pyruvate metabolic process	0.00222	0.999	0.999
negative regulation of cell proliferation	0.00254	0.999	0.999
divalent metal ion transport	0.999	0.999	1.4e-07
response to cadmium ion	0.999	0.999	4.1e-07
peptidyl-histidine phosphorylation	1.6e-05	0.999	0.00073

## Sheet: Cellular Components-up DEGs
Table S2. GO enrichment of DEGs comparison between different time points-Cellular Components based on up DEGs
Cellular Components	Pvalue
	18HAG v.s. 0HAG	36HAG v.s.18HAG	36HAG v.s. 0HAG
integral component of membrane	2.5e-21	5e-16	1e-30
plastoglobule	0.00167	5.1e-19	6.2e-21
chloroplast stroma	0.999	1e-30	1e-30
chloroplast thylakoid membrane	0.999	7.1e-30	2.6e-28
chloroplast envelope	0.999	2.5e-20	7.6e-23
chloroplast	0.999	2.4e-08	3.1e-19
apoplast	0.999	6e-07	5.5e-10
photosystem II oxygen evolving complex	0.999	1.6e-14	2.1e-09
chloroplast thylakoid lumen	0.999	1.2e-08	2.1e-09
chloroplast thylakoid	0.999	5.9e-07	1.8e-08
chloroplast photosystem II	0.999	7.8e-14	3.6e-08
photosystem II	0.999	1.8e-08	9.2e-08
photosystem I	0.999	3e-06	1.3e-05
photosystem I reaction center	0.999	4.3e-05	4.1e-05
chloroplast nucleoid	0.999	1.3e-05	4.8e-05
stromule	0.999	3.8e-05	6e-05
light-harvesting complex	0.999	4.7e-05	0.00017
thylakoid lumen	0.999	4.3e-05	0.00019
NAD(P)H dehydrogenase complex (plastoquinone)	0.999	2.2e-06	0.00029
Golgi medial cisterna	0.00013	0.999	0.999
DNA-directed RNA polymerase III complex	0.00019	0.999	0.999
plasmodesma	0.00188	0.999	0.999
vacuolar membrane	0.00045	0.999	3.7e-06
thylakoid	0.999	7.8e-05	0.999

## Sheet: Molecular Function-up DEGs
Table S2. GO enrichment of DEGs comparison between different time points-Molecular Functions based on up DEGs
Molecular Function	Pvalue
	18HAG v.s. 0HAG	36HAG v.s.18HAG	36HAG v.s. 0HAG
ribonuclease T2 activity	5e-05	9.3e-05	0.00018
chlorophyll binding	0.999	2.3e-09	1.9e-10
quercetin 3-O-glucosyltransferase activity	0.999	2.4e-07	8.3e-05
intramolecular lyase activity	0.999	0.00029	0.00034
dolichyl-diphosphooligosaccharide-protein glycotransferase activity	0.999	0.999	1.1e-06
anion binding	0.999	0.999	1.7e-05
copper ion binding	0.999	0.999	4.3e-05
serine-type carboxypeptidase activity	0.999	0.999	5.5e-05
L-ascorbate peroxidase activity	0.999	0.999	6.5e-05
beta-glucosidase activity	0.999	0.999	8.8e-05
serine-type endopeptidase activity	0.999	0.999	0.00014
hydro-lyase activity	0.999	0.999	0.00015
glycine dehydrogenase (decarboxylating) activity	0.999	0.999	0.00018
oxidoreductase activity, acting on the CH-OH group of donors, NAD or NADP as acceptor	0.999	0.999	0.0002
aminoacyl-tRNA ligase activity	0.999	0.999	0.00021
3-chloroallyl aldehyde dehydrogenase activity	0.999	0.999	0.00022
adenine nucleotide transmembrane transporter activity	0.999	0.999	0.0003
mannan endo-1,4-beta-mannosidase activity	0.999	0.999	0.00032
phosphorelay sensor kinase activity	0.999	0.999	0.0005
2-alkenal reductase [NAD(P)] activity	0.999	0.999	0.00057
purine nucleoside transmembrane transporter activity	0.999	0.999	0.00063
malate dehydrogenase activity	0.999	0.999	0.00064
purine ribonucleotide transmembrane transporter activity	0.999	0.999	0.00065
coenzyme binding	0.999	0.999	0.00072
2 iron, 2 sulfur cluster binding	0.999	1.1e-05	0.999
quercetin 7-O-glucosyltransferase activity	0.999	2.7e-05	0.999
flavonol 3-O-glucosyltransferase activity	0.999	5.7e-05	0.999
coniferyl-alcohol glucosyltransferase activity	0.999	0.0001	0.999
benzoate-CoA ligase activity	0.999	0.0002	0.999
abscisic acid glucosyltransferase activity	0.999	0.00049	0.999
quercetin 4'-O-glucosyltransferase activity	0.999	0.00055	0.999
UDP-galactose transmembrane transporter activity	0.999	0.00066	0.999
oxidoreductase activity	0.999	0.00077	0.999
exopeptidase activity	0.999	0.00093	0.999
quercetin 3'-O-glucosyltransferase activity	0.00063	0.999	0.999
obsolete gamma-glutamyltransferase activity	0.00064	0.999	0.999
hydrolase activity, acting on carbon-nitrogen (but not peptide) bonds, in linear amides	0.00247	0.999	0.999

## Sheet: Biological Process-down DEGs
Table S2. GO enrichment of DEGs comparison between different time points-Biological Processes based on down DEGs
Biological Process	Pvalue
	18HAG v.s. 0HAG	36HAG v.s.18HAG	36HAG v.s. 0HAG
response to cyclopentenone	0.00037	2.3e-05	0.00013
toxin catabolic process	0.00039	0.00025	1.1e-05
seed oilbody biogenesis	0.00045	0.00057	2.3e-06
cellular response to freezing	0.00066	1.6e-05	2.5e-05
carbohydrate storage	7e-06	0.999	1.3e-05
raffinose transport	7e-06	0.999	1.3e-05
cellular response to desiccation	7e-06	0.999	1.3e-05
response to high light intensity	1.1e-05	0.999	2.1e-08
response to hydrogen peroxide	3.1e-05	0.999	1.8e-07
protein folding	0.00011	0.999	2.2e-08
heat acclimation	0.00013	0.999	9.7e-11
response to ethanol	0.00015	0.999	1.2e-05
response to absence of light	0.00131	0.999	0.00073
protein polyubiquitination	0.00076	0.999	8.3e-05
response to growth hormone	0.999	1.3e-05	2.4e-05
negative regulation of response to water deprivation	0.999	1.7e-05	1.8e-05
RNA phosphodiester bond hydrolysis, endonucleolytic	0.999	0.00011	8.3e-06
adenine nucleotide transport	0.999	0.00024	0.00046
regulation of transcription from RNA polymerase II promoter	0.999	0.0003	6e-07
response to chitin	0.999	0.00037	0.0008
glutathione metabolic process	0.999	0.00052	0.00041
purine ribonucleotide transport	0.999	0.00055	0.00096
para-aminobenzoic acid metabolic process	0.999	0.00071	0.00077
protein ubiquitination	0.999	0.999	4.7e-09
nuclear-transcribed mRNA catabolic process	0.999	0.999	1.6e-08
cellular response to heat	0.999	0.999	3.6e-08
post-translational protein modification	0.999	0.999	7.4e-06
xenobiotic catabolic process	0.00034	0.999	0.999
response to water deprivation	0.0012	0.999	0.999
indole glucosinolate biosynthetic process	0.00172	0.999	0.999
regulation of transcription, DNA-templated	0.00174	0.999	0.999
lipid storage	0.00239	0.999	0.999
peptidyl-tyrosine phosphorylation	0.999	8.9e-09	0.999
UDP-glucose transport	0.999	0.0008	0.999
UDP-galactose transmembrane transport	0.999	0.00086	0.999

## Sheet: Cellular Components-down DEGs
Table S2. GO enrichment of DEGs comparison between different time points-Cellular Components based on down DEGs
Cellular Components	Pvalue
	18HAG v.s. 0HAG	36HAG v.s.18HAG	36HAG v.s. 0HAG
SCF ubiquitin ligase complex	0.0003	0.999	0.00018
monolayer-surrounded lipid storage body	0.00034	0.999	3.4e-05
nuclear speck	0.999	0.999	3.6e-05
cytoplasmic stress granule	0.999	0.999	0.0005
nucleolus	0.999	0.999	0.00052
spliceosomal complex	0.999	0.999	0.00052
integral component of membrane	0.999	6.3e-13	0.999

## Sheet: Molecular Function-down DEGs
Table S2. GO enrichment of DEGs comparison between different time points-Molecular Functions based on down DEGs
Molecular Function	Pvalue
	18HAG v.s. 0HAG	36HAG v.s.18HAG	36HAG v.s. 0HAG
quercetin 4'-O-glucosyltransferase activity	3e-06	0.00013	0.00011
quercetin 7-O-glucosyltransferase activity	6.6e-06	0.00017	0.00023
flavonol 3-O-glucosyltransferase activity	0.0002	1.6e-05	0.00039
abscisic acid glucosyltransferase activity	0.00024	0.00086	0.0007
thiamine pyrophosphate binding	0.00026	7e-05	9.4e-06
ubiquitin protein ligase activity	0.0007	0.00079	7.3e-06
transcription coactivator activity	0.00165	0.00035	0.0002
quercetin 3-O-glucosyltransferase activity	3.4e-07	5.7e-07	0.999
coniferyl-alcohol glucosyltransferase activity	2.2e-05	0.999	0.999
protein histidine kinase binding	7.7e-05	0.999	0.999
hydrolase activity, acting on carbon-nitrogen (but not peptide) bonds, in linear amides	0.00163	0.999	0.999
quercetin 3'-O-glucosyltransferase activity	0.00228	0.999	0.999
inositol 3-alpha-galactosyltransferase activity	6.9e-06	0.999	1.3e-05
methylmalonate-semialdehyde dehydrogenase (acylating) activity	0.999	1e-30	1e-30
sequence-specific DNA binding	0.999	0.00017	0.00024
adenine nucleotide transmembrane transporter activity	0.999	0.00066	0.999
