# Supplementary material for: Nutritional evaluation and transcriptome analyses of short-time germinated seeds in soybean (Glycine max L. Merri.)
Source: Sci Rep. 2021 Nov 22;11:22714. doi: 10.1038/s41598-021-02132-2 (PMC8608788; doi:10.1038/s41598-021-02132-2)
Supplement: Supplementary file 3 — Supplementary Information 3. [file 41598_2021_2132_MOESM3_ESM.xlsx]

## Sheet: Cluster 1
Table S3. Hierarchy clustering of DEGs-Cluster 1
#ID	gene_name	0HAG-rep1_FPKM	0HAG-rep1_count	0HAG-rep2_FPKM	0HAG-rep2_count	18HAG-rep1_FPKM	18HAG-rep1_count	18HAG-rep2_FPKM	18HAG-rep2_count	36HAG-rep1_FPKM	36HAG-rep1_count	36HAG-rep2_FPKM	36HAG-rep2_count	0HAG-rep1_0HAG-rep2_vs_18HAG-rep1_18HAG-rep2_DESeq2_FDR	0HAG-rep1_0HAG-rep2_vs_18HAG-rep1_18HAG-rep2_DESeq2_log2FC	0HAG-rep1_0HAG-rep2_vs_18HAG-rep1_18HAG-rep2_DESeq2_(FDR_0.01_FC_2)_regulated	0HAG-rep1_0HAG-rep2_vs_36HAG-rep1_36HAG-rep2_DESeq2_FDR	0HAG-rep1_0HAG-rep2_vs_36HAG-rep1_36HAG-rep2_DESeq2_log2FC	0HAG-rep1_0HAG-rep2_vs_36HAG-rep1_36HAG-rep2_DESeq2_(FDR_0.01_FC_2)_regulated	18HAG-rep1_18HAG-rep2_vs_36HAG-rep1_36HAG-rep2_DESeq2_FDR	18HAG-rep1_18HAG-rep2_vs_36HAG-rep1_36HAG-rep2_DESeq2_log2FC	18HAG-rep1_18HAG-rep2_vs_36HAG-rep1_36HAG-rep2_DESeq2_(FDR_0.01_FC_2)_regulated	COG_class	COG_class_annotation	GO_annotation	KEGG_annotation	KEGG_pathway_annotation	KOG_class	KOG_class_annotation	Pfam_annotation	Swiss_Prot_annotation	eggNOG_class	eggNOG_class_annotation	NR_annotation	GO_second_level_annotation
Glyma.12G242000.Wm82.a2.v1	Glyma.12G242000.Wm82.a2.v1	45.871	2684	45.0387	2329	55.786	3128	48.1934	3024	12.261	685	18.3194	934	0.110986	-0.684902	normal	1.08763e-19	-2.73971	down	1.85401e-08	-2.1166	down	--	--	--	--	--	[T]	Signal transduction mechanisms	Phosducin	--	S	Function unknown	PREDICTED: viral IAP-associated factor homolog isoform X1 [Glycine max]	--
Glyma.20G180000.Wm82.a2.v1	Glyma.20G180000.Wm82.a2.v1	1.29903	125	0.92042	88	1.14402	107	1.36672	140	0.398537	37	0.59165	58	0.371973	-0.740197	normal	0.000694821	-2.22829	down	0.0590673	-1.4965	normal	--	--	Molecular Function: DNA binding (GO:0003677);; Molecular Function: transcription factor activity, sequence-specific DNA binding (GO:0003700);; Cellular Component: nucleus (GO:0005634);; Biological Process: regulation of transcription, DNA-templated (GO:0006355);; Biological Process: pattern specification process (GO:0007389);; Biological Process: anatomical structure morphogenesis (GO:0009653);; …	--	--	--	--	Auxin response factor;; B3 DNA binding domain	Auxin response factor 18 OS=Oryza sativa subsp. japonica GN=ARF18 PE=2 SV=1	--	--	PREDICTED: auxin response factor 18-like [Glycine max]	molecular function: binding (GO:0005488);; biological process: biological regulation (GO:0065007);; molecular function: nucleic acid binding transcription factor activity (GO:0001071);; cellular component: cell (GO:0005623);; cellular component: organelle (GO:0043226);; cellular component: cell part (GO:0044464);; biological process: multicellular organismal process (GO:0032501);; biological proc…
Glyma.05G112400.Wm82.a2.v1	Glyma.05G112400.Wm82.a2.v1	9.48451	532	13.6308	838	10.2	641	19.2651	1310	9.72234	548	4.78797	312	0.528029	-0.531229	normal	0.00294619	-1.75958	down	0.0685574	-1.257	normal	--	--	Cellular Component: nucleus (GO:0005634);; Biological Process: protein dephosphorylation (GO:0006470);; Biological Process: multicellular organism development (GO:0007275);; Molecular Function: protein tyrosine phosphatase activity, metal-dependent (GO:0030946);;	--	--	[R]	General function prediction only	--	--	S	Function unknown	PREDICTED: eyes absent homolog 4-like [Glycine max]	cellular component: cell (GO:0005623);; cellular component: organelle (GO:0043226);; cellular component: cell part (GO:0044464);; biological process: metabolic process (GO:0008152);; biological process: cellular process (GO:0009987);; biological process: multicellular organismal process (GO:0032501);; biological process: developmental process (GO:0032502);; biological process: single-organism pro…
Glyma.05G186000.Wm82.a2.v1	Glyma.05G186000.Wm82.a2.v1	4.35831	356	2.73461	208	4.44681	368	3.09684	260	1.49823	120	1.54426	136	0.301703	-0.761238	normal	5.29206e-06	-2.20269	down	0.0219108	-1.47007	normal	--	--	Molecular Function: binding (GO:0005488);;	--	--	--	--	--	TSL-kinase interacting protein 1 OS=Arabidopsis thaliana GN=TKI1 PE=1 SV=2	S	Function unknown	PREDICTED: TSL-kinase interacting protein 1-like isoform X1 [Glycine max]	molecular function: binding (GO:0005488)
Glyma.14G219900.Wm82.a2.v1	Glyma.14G219900.Wm82.a2.v1	7.74508	1203	5.2562	820	8.26022	1267	5.73404	963	3.7525	562	2.9129	469	0.143922	-0.800452	normal	1.05932e-07	-2.04231	down	0.0178551	-1.29198	normal	--	--	Cellular Component: intracellular membrane-bounded organelle (GO:0043231);;	--	--	--	--	TFIIS helical bundle-like domain	--	S	Function unknown	PREDICTED: dentin sialophosphoprotein-like [Glycine max]	cellular component: cell (GO:0005623);; cellular component: organelle (GO:0043226);; cellular component: cell part (GO:0044464)
Glyma.04G171900.Wm82.a2.v1	Glyma.04G171900.Wm82.a2.v1	22.7848	649	26.6279	749	29.3513	812	22.3891	678	14.6647	396	15.3851	447	0.101644	-0.880291	normal	1.74289e-06	-1.84706	down	0.0477274	-1.02423	normal	--	--	Biological Process: ion transport (GO:0006811);; Cellular Component: plant-type vacuole membrane (GO:0009705);; Molecular Function: ion transmembrane transporter activity (GO:0015075);; Molecular Function: carbohydrate transmembrane transporter activity (GO:0015144);; Biological Process: nitrate transport (GO:0015706);; Cellular Component: membrane (GO:0016020);; Biological Process: cellular resp…	--	--	[R]	General function prediction only	Sugar (and other) transporter	Organic cation/carnitine transporter 2 OS=Arabidopsis thaliana GN=OCT2 PE=2 SV=1	G	Carbohydrate transport and metabolism	hypothetical protein GLYMA_04G171900 [Glycine max]	biological process: single-organism process (GO:0044699);; biological process: localization (GO:0051179);; cellular component: cell (GO:0005623);; cellular component: membrane (GO:0016020);; cellular component: organelle (GO:0043226);; cellular component: organelle part (GO:0044422);; cellular component: cell part (GO:0044464);; biological process: cellular process (GO:0009987);; molecular functi…
Glyma.01G015200.Wm82.a2.v1	Glyma.01G015200.Wm82.a2.v1	2.44684	357	2.46418	289	2.78552	311	2.83517	248	0.31839	45	0.573667	96	0.0390839	-1.14279	normal	7.85778e-10	-3.27757	down	0.0021227	-2.12704	down	--	--	Biological Process: response to reactive oxygen species (GO:0000302);; Molecular Function: NAD+ ADP-ribosyltransferase activity (GO:0003950);; Biological Process: response to osmotic stress (GO:0006970);; Biological Process: multicellular organism development (GO:0007275);; Biological Process: response to ethylene (GO:0009723);; Biological Process: response to salicylic acid (GO:0009751);; Biolog…	--	--	--	--	--	Inactive poly [ADP-ribose] polymerase RCD1 OS=Arabidopsis thaliana GN=RCD1 PE=1 SV=1	S	Function unknown	hypothetical protein GLYMA_01G015200 [Glycine max]	biological process: response to stimulus (GO:0050896);; biological process: metabolic process (GO:0008152);; molecular function: catalytic activity (GO:0003824);; biological process: multicellular organismal process (GO:0032501);; biological process: developmental process (GO:0032502);; biological process: single-organism process (GO:0044699);; biological process: cellular process (GO:0009987);; …
Glyma.08G119900.Wm82.a2.v1	Glyma.08G119900.Wm82.a2.v1	3.16628	217	2.72345	227	4.3215	335	4.85919	396	1.21717	98	2.5869	223	0.717799	-0.286171	normal	0.00982978	-1.59306	down	0.0425717	-1.36477	normal	--	--	Biological Process: nuclear-transcribed mRNA catabolic process (GO:0000956);; Biological Process: respiratory burst involved in defense response (GO:0002679);; Molecular Function: DNA binding (GO:0003677);; Molecular Function: transcription factor activity, sequence-specific DNA binding (GO:0003700);; Molecular Function: protein binding (GO:0005515);; Cellular Component: nucleus (GO:0005634);; Ce…	K09419|0|gmx:100817602|K09419 heat shock transcription factor, other eukaryote | (RefSeq) heat stress transcription factor A-4a-like	--	[K]	Transcription	HSF-type DNA-binding	Heat stress transcription factor A-4a OS=Arabidopsis thaliana GN=HSFA4A PE=2 SV=1	K	Transcription	heat stress transcription factor Hsf-13 [Glycine max]	biological process: metabolic process (GO:0008152);; biological process: cellular process (GO:0009987);; biological process: immune system process (GO:0002376);; biological process: single-organism process (GO:0044699);; molecular function: binding (GO:0005488);; biological process: biological regulation (GO:0065007);; molecular function: nucleic acid binding transcription factor activity (GO:000…
Glyma.13G037600.Wm82.a2.v1	Glyma.13G037600.Wm82.a2.v1	12.5015	1304	10.3141	1114	18.5665	2531	10.0435	1570	9.86015	1405	6.26924	1076	0.77893	-0.199413	normal	0.00837508	-1.05102	down	0.168565	-0.918242	normal	--	--	Molecular Function: DNA binding (GO:0003677);; Molecular Function: transcription cofactor activity (GO:0003712);; Cellular Component: nucleus (GO:0005634);; Biological Process: transcription, DNA-templated (GO:0006351);; Biological Process: defense response (GO:0006952);; Biological Process: signal transduction (GO:0007165);; Biological Process: response to red or far red light (GO:0009639);; Bio…	--	--	--	--	LIM-domain binding protein	Transcriptional corepressor SEUSS OS=Arabidopsis thaliana GN=SEU PE=1 SV=1	K	Transcription	PREDICTED: transcriptional corepressor SEUSS-like [Glycine max]	molecular function: binding (GO:0005488);; biological process: biological regulation (GO:0065007);; molecular function: protein binding transcription factor activity (GO:0000988);; cellular component: cell (GO:0005623);; cellular component: organelle (GO:0043226);; cellular component: cell part (GO:0044464);; biological process: metabolic process (GO:0008152);; biological process: cellular proces…
Glyma.02G150600.Wm82.a2.v1	Glyma.02G150600.Wm82.a2.v1	7.17649	629	3.55017	308	7.08922	604	5.66326	528	1.33264	111	0.604362	54	0.353593	-0.656092	normal	2.0391e-08	-3.47292	down	1.52369e-05	-2.80698	down	[T]	Signal transduction mechanisms	Molecular Function: signal transducer, downstream of receptor, with serine/threonine kinase activity (GO:0004702);; Molecular Function: ATP binding (GO:0005524);; Cellular Component: extracellular region (GO:0005576);; Cellular Component: vacuole (GO:0005773);; Cellular Component: plasma membrane (GO:0005886);; Biological Process: protein phosphorylation (GO:0006468);; Biological Process: signal …	--	--	[T]	Signal transduction mechanisms	Protein kinase domain;; Protein tyrosine kinase	Probable LRR receptor-like serine/threonine-protein kinase RKF3 OS=Arabidopsis thaliana GN=RKF3 PE=2 SV=1	T	Signal transduction mechanisms	PREDICTED: probable LRR receptor-like serine/threonine-protein kinase RKF3 [Glycine max]	biological process: metabolic process (GO:0008152);; biological process: cellular process (GO:0009987);; biological process: signaling (GO:0023052);; biological process: single-organism process (GO:0044699);; biological process: response to stimulus (GO:0050896);; biological process: biological regulation (GO:0065007);; molecular function: catalytic activity (GO:0003824);; molecular function: mol…
Glyma.13G010900.Wm82.a2.v1	Glyma.13G010900.Wm82.a2.v1	3.82789	133	3.25983	112	8.72652	293	4.32175	159	0.845304	28	0.549799	20	0.94664	-0.0734203	normal	3.40225e-07	-3.36203	down	3.34563e-05	-3.2053	down	--	--	Molecular Function: binding (GO:0005488);; Biological Process: transcription, DNA-templated (GO:0006351);; Biological Process: flower development (GO:0009908);; Biological Process: determination of dorsal/ventral asymmetry (GO:0048262);;	--	--	--	--	--	--	--	--	hypothetical protein GLYMA_13G010900 [Glycine max]	molecular function: binding (GO:0005488);; biological process: metabolic process (GO:0008152);; biological process: cellular process (GO:0009987);; biological process: reproductive process (GO:0022414);; biological process: multicellular organismal process (GO:0032501);; biological process: developmental process (GO:0032502);; biological process: single-organism process (GO:0044699)
Glyma.06G217700.Wm82.a2.v1	Glyma.06G217700.Wm82.a2.v1	9.63942	767	6.2771	633	15.7376	1009	8.472	762	5.11539	498	5.22327	550	0.300935	-0.618445	normal	5.87394e-06	-1.51972	down	0.080977	-0.964362	normal	--	--	--	--	--	--	--	--	Nuclear pore complex protein NUP1 OS=Arabidopsis thaliana GN=NUP1 PE=1 SV=1	S	Function unknown	hypothetical protein GLYMA_06G217700 [Glycine max]	--
Glyma.07G100700.Wm82.a2.v1	Glyma.07G100700.Wm82.a2.v1	17.7962	2478	12.6253	1743	20.4069	2767	13.8317	2024	2.76274	390	2.70889	399	0.15908	-0.760229	normal	7.44451e-29	-3.49683	down	9.24349e-10	-2.75968	down	--	--	Molecular Function: binding (GO:0005488);; Cellular Component: nucleus (GO:0005634);; Biological Process: regulation of transcription, DNA-templated (GO:0006355);; Biological Process: defense response (GO:0006952);; Biological Process: response to light stimulus (GO:0009416);; Biological Process: response to bacterium (GO:0009617);; Biological Process: phenylpropanoid metabolic process (GO:000969…	K09422|0|gmx:100818474|K09422 myb proto-oncogene protein, plant | (RefSeq) uncharacterized LOC100818474	--	[K]	Transcription	Myb-like DNA-binding domain;; Myb-like DNA-binding domain;; SLIDE	Transcription factor MYB3R-1 OS=Arabidopsis thaliana GN=MYB3R1 PE=2 SV=1	K	Transcription	PREDICTED: uncharacterized protein LOC100818474 isoform X2 [Glycine max]	molecular function: binding (GO:0005488);; cellular component: cell (GO:0005623);; cellular component: organelle (GO:0043226);; cellular component: cell part (GO:0044464);; biological process: biological regulation (GO:0065007);; biological process: response to stimulus (GO:0050896);; biological process: multi-organism process (GO:0051704);; biological process: metabolic process (GO:0008152);; bi…
Glyma.20G242100.Wm82.a2.v1	Glyma.20G242100.Wm82.a2.v1	16.9674	2456	9.22	1517	14.7504	2165	15.3837	2548	13.1806	1931	9.29392	1470	0.126165	-0.722511	normal	0.00205674	-1.28888	down	0.238626	-0.641096	normal	--	--	Cellular Component: nucleus (GO:0005634);;	--	--	[K]	Transcription	SAC3/GANP family;; CSN8/PSMD8/EIF3K family	SAC3 family protein A OS=Arabidopsis thaliana GN=SAC3A PE=1 SV=1	S	Function unknown	PREDICTED: leukocyte receptor cluster member 8 homolog isoform X1 [Glycine max]	cellular component: cell (GO:0005623);; cellular component: organelle (GO:0043226);; cellular component: cell part (GO:0044464)
Glyma.13G182600.Wm82.a2.v1	Glyma.13G182600.Wm82.a2.v1	9.60256	899	6.45993	590	11.9198	1596	7.98559	838	3.43492	293	5.12314	453	0.781223	-0.225491	normal	2.38787e-07	-2.09019	down	0.00234202	-1.89542	down	--	--	Cellular Component: nucleus (GO:0005634);; Cellular Component: cytosol (GO:0005829);; Biological Process: mRNA processing (GO:0006397);;	K12829|0|gmx:100797656|K12829 splicing factor 3B subunit 2 | (RefSeq) splicing factor 3B subunit 2-like	Spliceosome (ko03040)	[A]	RNA processing and modification	Domain of unknown function (DUF382);; PSP	--	A	RNA processing and modification	PREDICTED: splicing factor 3B subunit 2-like isoform X2 [Glycine max]	cellular component: cell (GO:0005623);; cellular component: organelle (GO:0043226);; cellular component: cell part (GO:0044464);; biological process: metabolic process (GO:0008152);; biological process: cellular process (GO:0009987)
Glyma.06G156000.Wm82.a2.v1	Glyma.06G156000.Wm82.a2.v1	15.5566	862	13.7081	752	22.9014	1264	15.0221	905	9.03533	486	9.09357	517	0.408383	-0.533514	normal	5.56976e-08	-1.78841	down	0.0135034	-1.30982	normal	[O]	Posttranslational modification, protein turnover, chaperones	Molecular Function: DNA binding (GO:0003677);; Cellular Component: chromatin silencing complex (GO:0005677);; Cellular Component: cytoplasm (GO:0005737);; Biological Process: chromatin silencing (GO:0006342);; Biological Process: negative regulation of defense response (GO:0031348);; Biological Process: defense response to bacterium (GO:0042742);;	K11414|0|gmx:100814918|K11414 NAD-dependent deacetylase sirtuin 4 [EC:3.5.1.-] | (RefSeq) NAD-dependent protein deacylase SRT2-like	--	[BK]	Chromatin structure and dynamics;; Transcription	Sir2 family	NAD-dependent protein deacylase SRT2 OS=Arabidopsis thaliana GN=SRT2 PE=2 SV=1	K	Transcription	PREDICTED: NAD-dependent protein deacylase SRT2-like [Glycine max]	molecular function: binding (GO:0005488);; cellular component: cell (GO:0005623);; cellular component: macromolecular complex (GO:0032991);; cellular component: organelle (GO:0043226);; cellular component: organelle part (GO:0044422);; cellular component: cell part (GO:0044464);; biological process: cellular process (GO:0009987);; biological process: single-organism process (GO:0044699);; biologi…
Glyma.02G130100.Wm82.a2.v1	Glyma.02G130100.Wm82.a2.v1	13.5248	455	16.5542	509	21.4018	646	12.3493	467	7.93783	265	9.48254	314	0.235449	-0.754216	normal	4.78e-06	-1.85143	down	0.0510676	-1.14519	normal	--	--	Molecular Function: zinc ion binding (GO:0008270);; Cellular Component: plastid (GO:0009536);;	K17808|5.67564e-116|gmx:100786613|K17808 mitochondrial protein import protein ZIM17 | (RefSeq) DNL-type zinc finger protein-like	--	[S]	Function unknown	DNL zinc finger	--	S	Function unknown	PREDICTED: DNL-type zinc finger protein-like isoform X1 [Glycine max]	molecular function: binding (GO:0005488);; cellular component: cell (GO:0005623);; cellular component: organelle (GO:0043226);; cellular component: cell part (GO:0044464)
Glyma.04G067600.Wm82.a2.v1	Glyma.04G067600.Wm82.a2.v1	118.507	10517	127.624	11173	165.469	13257	113.974	9519	79.3081	6639	59.9933	5412	0.0796563	-0.890912	normal	4.20641e-08	-1.94677	down	0.039546	-1.10832	normal	[L]	Replication, recombination and repair	Molecular Function: nucleic acid binding (GO:0003676);; Molecular Function: RNA binding (GO:0003723);; Molecular Function: protein binding (GO:0005515);; Molecular Function: ATP binding (GO:0005524);; Cellular Component: cell wall (GO:0005618);; Cellular Component: nucleolus (GO:0005730);; Cellular Component: vacuolar membrane (GO:0005774);; Cellular Component: cytosol (GO:0005829);; Biological P…	K12812|0|gmx:100796232|K12812 ATP-dependent RNA helicase UAP56/SUB2 [EC:3.6.4.13] | (RefSeq) DEAD-box ATP-dependent RNA helicase 56	RNA transport (ko03013);; mRNA surveillance pathway (ko03015);; Spliceosome (ko03040)	[A]	RNA processing and modification	DEAD/DEAH box helicase;; Helicase conserved C-terminal domain;; Type III restriction enzyme, res subunit	DEAD-box ATP-dependent RNA helicase 56 OS=Arabidopsis thaliana GN=RH56 PE=1 SV=2	L	Replication, recombination and repair	PREDICTED: DEAD-box ATP-dependent RNA helicase 56 [Glycine max]	molecular function: binding (GO:0005488);; cellular component: cell (GO:0005623);; cellular component: cell part (GO:0044464);; cellular component: organelle (GO:0043226);; cellular component: organelle part (GO:0044422);; cellular component: membrane (GO:0016020);; biological process: metabolic process (GO:0008152);; biological process: single-organism process (GO:0044699);; biological process: …
Glyma.02G203000.Wm82.a2.v1	Glyma.02G203000.Wm82.a2.v1	5.44058	401	3.51073	297	4.37386	333	4.89836	450	3.83659	307	3.82773	339	0.130625	-0.812406	normal	0.00299316	-1.20631	down	0.473134	-0.461948	normal	--	--	Cellular Component: nucleus (GO:0005634);; Molecular Function: protein C-terminus binding (GO:0008022);; Biological Process: response to salt stress (GO:0009651);;	K18999|0|gmx:100785033|K18999 RNA polymerase II C-terminal domain phosphatase-like 3/4 [EC:3.1.3.16] | (RefSeq) RNA polymerase II C-terminal domain phosphatase-like 4	--	[K]	Transcription	NLI interacting factor-like phosphatase;; twin BRCT domain;; BRCA1 C Terminus (BRCT) domain	RNA polymerase II C-terminal domain phosphatase-like 4 OS=Arabidopsis thaliana GN=CPL4 PE=1 SV=1	K	Transcription	PREDICTED: RNA polymerase II C-terminal domain phosphatase-like 4 [Glycine max]	cellular component: cell (GO:0005623);; cellular component: organelle (GO:0043226);; cellular component: cell part (GO:0044464);; molecular function: binding (GO:0005488);; biological process: response to stimulus (GO:0050896)
Glyma.18G035600.Wm82.a2.v1	Glyma.18G035600.Wm82.a2.v1	3.4065	99	2.1342	62	3.77461	107	3.6656	114	1.26218	35	0.750984	23	0.660627	-0.489399	normal	0.00174882	-2.46234	down	0.0230737	-1.95078	normal	--	--	--	--	--	--	--	--	--	--	--	hypothetical protein GLYMA_18G035600 [Glycine max]	--
Glyma.19G127800.Wm82.a2.v1	Glyma.19G127800.Wm82.a2.v1	13.858	1178	17.2015	1335	18.6613	1765	18.3144	1781	16.1963	1236	5.60052	553	0.359588	-0.502195	normal	0.00825035	-1.55341	down	0.12504	-1.10412	normal	--	--	Molecular Function: DNA binding (GO:0003677);; Cellular Component: nucleus (GO:0005634);; Biological Process: transcription, DNA-templated (GO:0006351);; Biological Process: response to endogenous stimulus (GO:0009719);; Biological Process: response to organic substance (GO:0010033);; Biological Process: response to oxygen-containing compound (GO:1901700);;	--	--	--	--	TFIIS helical bundle-like domain	Probable mediator of RNA polymerase II transcription subunit 26b OS=Arabidopsis thaliana GN=MED26B PE=2 SV=1	S	Function unknown	PREDICTED: probable mediator of RNA polymerase II transcription subunit 26b [Glycine max]	molecular function: binding (GO:0005488);; cellular component: cell (GO:0005623);; cellular component: organelle (GO:0043226);; cellular component: cell part (GO:0044464);; biological process: metabolic process (GO:0008152);; biological process: cellular process (GO:0009987);; biological process: response to stimulus (GO:0050896)
Glyma.16G027500.Wm82.a2.v1	Glyma.16G027500.Wm82.a2.v1	14.8971	982	13.7911	899	29.2804	1878	14.0713	996	7.97442	498	6.65108	455	0.717799	-0.337379	normal	2.54485e-09	-2.07565	down	0.00412813	-1.76312	down	--	--	Biological Process: nuclear-transcribed mRNA catabolic process (GO:0000956);; Cellular Component: cytosol (GO:0005829);; Biological Process: mRNA processing (GO:0006397);; Biological Process: cellular protein modification process (GO:0006464);; Biological Process: cell cycle (GO:0007049);; Biological Process: RNA splicing (GO:0008380);; Biological Process: glucuronoxylan metabolic process (GO:001…	--	--	--	--	--	Probable mediator of RNA polymerase II transcription subunit 19b OS=Arabidopsis thaliana GN=MED19B PE=2 SV=1	S	Function unknown	PREDICTED: mediator of RNA polymerase II transcription subunit 19a [Glycine max]	biological process: metabolic process (GO:0008152);; biological process: cellular process (GO:0009987);; cellular component: cell (GO:0005623);; cellular component: cell part (GO:0044464);; biological process: single-organism process (GO:0044699);; biological process: biological regulation (GO:0065007);; cellular component: membrane-enclosed lumen (GO:0031974);; cellular component: macromolecular…
Glyma.11G084000.Wm82.a2.v1	Glyma.11G084000.Wm82.a2.v1	13.4897	739	20.6773	1119	19.9339	1061	24.9786	1455	11.5522	600	14.6034	816	0.376421	-0.585445	normal	0.00115331	-1.53149	down	0.0171675	-1.01609	normal	[CE]	Energy production and conversion;; Amino acid transport and metabolism	Molecular Function: magnesium ion binding (GO:0000287);; Molecular Function: isocitrate dehydrogenase (NAD+) activity (GO:0004449);; Cellular Component: mitochondrion (GO:0005739);; Biological Process: tricarboxylic acid cycle (GO:0006099);; Biological Process: isocitrate metabolic process (GO:0006102);; Molecular Function: zinc ion binding (GO:0008270);; Molecular Function: NAD binding (GO:00512…	K00030|0|gmx:100778831|K00030 isocitrate dehydrogenase (NAD+) [EC:1.1.1.41] | (RefSeq) isocitrate dehydrogenase [NAD] regulatory subunit 1, mitochondrial-like	Citrate cycle (TCA cycle) (ko00020);; Carbon metabolism (ko01200);; 2-Oxocarboxylic acid metabolism (ko01210);; Biosynthesis of amino acids (ko01230)	[E]	Amino acid transport and metabolism	Isocitrate/isopropylmalate dehydrogenase	Isocitrate dehydrogenase [NAD] regulatory subunit 1, mitochondrial OS=Arabidopsis thaliana GN=IDH1 PE=1 SV=2	E	Amino acid transport and metabolism	PREDICTED: isocitrate dehydrogenase [NAD] regulatory subunit 1, mitochondrial-like isoform X1 [Glycine max]	molecular function: binding (GO:0005488);; biological process: metabolic process (GO:0008152);; biological process: single-organism process (GO:0044699);; molecular function: catalytic activity (GO:0003824);; cellular component: cell (GO:0005623);; cellular component: organelle (GO:0043226);; cellular component: cell part (GO:0044464);; biological process: cellular process (GO:0009987)
Glyma.15G126700.Wm82.a2.v1	Glyma.15G126700.Wm82.a2.v1	1.38399	166	1.06177	97	3.26332	398	1.4122	198	0.504211	61	0.379098	47	0.826623	0.223823	normal	0.000387491	-2.30605	down	0.000805778	-2.52406	down	--	--	--	K11593|0|gmx:100783571|K11593 eukaryotic translation initiation factor 2C | (RefSeq) protein argonaute 2-like	--	[J]	Translation, ribosomal structure and biogenesis	Piwi domain;; PAZ domain;; N-terminal domain of argonaute;; Argonaute linker 1 domain;; Argonaute linker 2 domain	Protein argonaute 2 OS=Arabidopsis thaliana GN=AGO2 PE=1 SV=1	J	Translation, ribosomal structure and biogenesis	PREDICTED: protein argonaute 2-like [Glycine max]	--
Glyma.11G152700.Wm82.a2.v1	Glyma.11G152700.Wm82.a2.v1	4.95179	469	2.7736	268	4.02679	367	4.65005	509	4.82195	284	2.211	210	0.254717	-0.715107	normal	0.00169244	-1.62541	down	0.120002	-0.966163	normal	--	--	Cellular Component: chloroplast (GO:0009507);; Biological Process: gibberellin biosynthetic process (GO:0009686);; Biological Process: gibberellic acid mediated signaling pathway (GO:0009740);; Cellular Component: membrane (GO:0016020);; Cellular Component: cytoplasmic vesicle (GO:0016023);;	--	--	[R]	General function prediction only	Calcium-dependent channel, 7TM region, putative phosphate;; Late exocytosis, associated with Golgi transport;; Cytosolic domain of 10TM putative phosphate transporter	CSC1-like protein At3g54510 OS=Arabidopsis thaliana GN=At3g54510 PE=3 SV=1	S	Function unknown	PREDICTED: CSC1-like protein At3g54510 isoform X1 [Glycine max]	cellular component: cell (GO:0005623);; cellular component: organelle (GO:0043226);; cellular component: cell part (GO:0044464);; biological process: metabolic process (GO:0008152);; biological process: cellular process (GO:0009987);; biological process: single-organism process (GO:0044699);; biological process: signaling (GO:0023052);; biological process: response to stimulus (GO:0050896);; biol…
Glyma.13G317800.Wm82.a2.v1	Glyma.13G317800.Wm82.a2.v1	16.6775	1278	9.10248	647	26.2064	1799	15.9819	1143	5.43847	386	6.77391	505	0.717799	-0.314943	normal	5.45776e-07	-2.17795	down	0.000324577	-1.91321	down	--	--	Biological Process: tRNA 5'-leader removal (GO:0001682);; Molecular Function: ribonuclease P activity (GO:0004526);; Molecular Function: protein serine/threonine kinase activity (GO:0004674);; Molecular Function: transporter activity (GO:0005215);; Cellular Component: nucleus (GO:0005634);; Cellular Component: mitochondrion (GO:0005739);; Cellular Component: plasma membrane (GO:0005886);; Biologi…	K18213|0|gmx:100802795|K18213 proteinaceous RNase P [EC:3.1.26.5] | (RefSeq) proteinaceous RNase P 2-like	RNA transport (ko03013)	[R]	General function prediction only	Pentacotripeptide-repeat region of PRORP;; Protein-only RNase P;; Zc3h12a-like Ribonuclease NYN domain	Proteinaceous RNase P 2 OS=Arabidopsis thaliana GN=PRORP2 PE=1 SV=1	V	Defense mechanisms	PREDICTED: proteinaceous RNase P 2-like [Glycine max]	biological process: metabolic process (GO:0008152);; biological process: cellular process (GO:0009987);; molecular function: catalytic activity (GO:0003824);; molecular function: transporter activity (GO:0005215);; cellular component: cell (GO:0005623);; cellular component: organelle (GO:0043226);; cellular component: cell part (GO:0044464);; cellular component: membrane (GO:0016020);; biological…
Glyma.13G360600.Wm82.a2.v1	Glyma.13G360600.Wm82.a2.v1	24.7259	1776	20.1549	1431	47.7669	3335	16.8751	1289	3.07195	210	4.23307	311	0.717799	-0.390099	normal	9.02738e-29	-3.71922	down	5.53636e-07	-3.25227	down	[M]	Cell wall/membrane/envelope biogenesis	Cellular Component: SCF ubiquitin ligase complex (GO:0019005);; Cellular Component: intracellular membrane-bounded organelle (GO:0043231);; Biological Process: negative regulation of cytokinin-activated signaling pathway (GO:0080037);;	--	--	[R]	General function prediction only	Kelch motif;; Kelch motif;; Galactose oxidase, central domain;; Galactose oxidase, central domain;; F-box domain;; Kelch motif	F-box/kelch-repeat protein At1g80440 OS=Arabidopsis thaliana GN=At1g80440 PE=2 SV=1	S	Function unknown	PREDICTED: F-box/kelch-repeat protein At1g80440-like [Glycine max]	cellular component: cell (GO:0005623);; cellular component: macromolecular complex (GO:0032991);; cellular component: cell part (GO:0044464);; cellular component: organelle (GO:0043226);; biological process: biological regulation (GO:0065007)
Glyma.10G277800.Wm82.a2.v1	Glyma.10G277800.Wm82.a2.v1	19.3657	1039	18.9555	1000	30.3461	1571	13.0906	733	1.77962	91	2.18596	120	0.330791	-0.744179	normal	6.37046e-36	-4.36782	down	6.87907e-09	-3.53771	down	--	--	Molecular Function: DNA binding (GO:0003677);; Molecular Function: chromatin binding (GO:0003682);; Molecular Function: transcription factor activity, sequence-specific DNA binding (GO:0003700);; Cellular Component: nucleus (GO:0005634);; Cellular Component: cytosol (GO:0005829);; Biological Process: regulation of transcription, DNA-templated (GO:0006355);; Biological Process: response to stress …	--	--	[O]	Posttranslational modification, protein turnover, chaperones	Myb-like DNA-binding domain;; Myb-like DNA-binding domain	Transcription factor SRM1 OS=Arabidopsis thaliana GN=SRM1 PE=2 SV=1	K	Transcription	syringolide-induced protein 1-3-1A [Glycine max]	molecular function: binding (GO:0005488);; biological process: biological regulation (GO:0065007);; molecular function: nucleic acid binding transcription factor activity (GO:0001071);; cellular component: cell (GO:0005623);; cellular component: organelle (GO:0043226);; cellular component: cell part (GO:0044464);; biological process: response to stimulus (GO:0050896);; biological process: reprodu…
Glyma.03G247100.Wm82.a2.v1	Glyma.03G247100.Wm82.a2.v1	33.4736	2548	23.2369	2081	34.5928	2924	28.553	2646	10.0348	773	13.5312	1174	0.11737	-0.704407	normal	1.03362e-12	-2.3595	down	5.31575e-05	-1.71863	down	--	--	Molecular Function: transcription factor activity, sequence-specific DNA binding (GO:0003700);; Cellular Component: nucleus (GO:0005634);; Biological Process: regulation of transcription, DNA-templated (GO:0006355);; Biological Process: response to water deprivation (GO:0009414);; Biological Process: photomorphogenesis (GO:0009640);; Biological Process: response to salt stress (GO:0009651);; Biol…	--	--	--	--	Basic leucine-zipper C terminal;; bZIP transcription factor;; Basic region leucine zipper	Light-inducible protein CPRF2 OS=Petroselinum crispum GN=CPRF2 PE=2 SV=2	K	Transcription	bZIP transcription factor bZIP105 [Glycine max]	biological process: biological regulation (GO:0065007);; molecular function: nucleic acid binding transcription factor activity (GO:0001071);; cellular component: cell (GO:0005623);; cellular component: organelle (GO:0043226);; cellular component: cell part (GO:0044464);; biological process: response to stimulus (GO:0050896);; biological process: multicellular organismal process (GO:0032501);; bi…
Glyma.17G086500.Wm82.a2.v1	Glyma.17G086500.Wm82.a2.v1	2.51344	156	2.83969	175	4.43784	304	3.94868	210	0.33112	26	1.44178	95	0.717799	-0.335831	normal	0.00124832	-2.54037	down	0.01199	-2.18307	normal	[E]	Amino acid transport and metabolism	Biological Process: indoleacetic acid biosynthetic process (GO:0009684);; Biological Process: response to ethylene (GO:0009723);; Biological Process: positive gravitropism (GO:0009958);; Biological Process: maintenance of root meristem identity (GO:0010078);; Biological Process: phloem or xylem histogenesis (GO:0010087);; Biological Process: cotyledon vascular tissue pattern formation (GO:0010588…	K16903|0|gmx:100818522|K16903 L-tryptophan---pyruvate aminotransferase [EC:2.6.1.99] | (RefSeq) tryptophan aminotransferase-related protein 2	Tryptophan metabolism (ko00380)	--	--	Allinase;; Aminotransferase class I and II	Tryptophan aminotransferase-related protein 2 OS=Arabidopsis thaliana GN=TAR2 PE=2 SV=1	E	Amino acid transport and metabolism	PREDICTED: tryptophan aminotransferase-related protein 2 [Glycine max]	biological process: metabolic process (GO:0008152);; biological process: cellular process (GO:0009987);; biological process: single-organism process (GO:0044699);; biological process: biological regulation (GO:0065007);; biological process: response to stimulus (GO:0050896);; biological process: multicellular organismal process (GO:0032501);; biological process: developmental process (GO:0032502)…
Glyma.11G080400.Wm82.a2.v1	Glyma.11G080400.Wm82.a2.v1	17.8174	1315	20.0023	1491	30.8081	2238	23.0922	1879	8.65989	633	8.00953	621	0.494985	-0.435627	normal	2.38612e-10	-2.27054	down	1.17279e-05	-1.89277	down	--	--	Molecular Function: aspartic-type endopeptidase activity (GO:0004190);; Molecular Function: peroxidase activity (GO:0004601);; Biological Process: proteolysis (GO:0006508);; Biological Process: amino acid transport (GO:0006865);; Biological Process: response to oxidative stress (GO:0006979);; Molecular Function: heme binding (GO:0020037);; Cellular Component: anchored component of membrane (GO:00…	--	--	[O]	Posttranslational modification, protein turnover, chaperones	Xylanase inhibitor N-terminal;; Eukaryotic aspartyl protease;; Xylanase inhibitor C-terminal	Aspartyl protease family protein 1 OS=Arabidopsis thaliana GN=APF1 PE=1 SV=1	O	Posttranslational modification, protein turnover, chaperones	PREDICTED: aspartic proteinase-like protein 1 [Glycine max]	biological process: metabolic process (GO:0008152);; molecular function: catalytic activity (GO:0003824);; biological process: single-organism process (GO:0044699);; molecular function: antioxidant activity (GO:0016209);; biological process: localization (GO:0051179);; biological process: response to stimulus (GO:0050896);; molecular function: binding (GO:0005488);; cellular component: membrane (…
Glyma.17G141800.Wm82.a2.v1	Glyma.17G141800.Wm82.a2.v1	87.317	3605	110.953	4564	98.4199	3971	113.091	4973	72.372	2847	58.5396	2482	0.0576818	-0.876597	normal	1.03292e-05	-1.72829	down	0.0299712	-0.918639	normal	--	--	--	K13337|1.54282e-141|gmx:100500051|K13337 peroxin-19 | (RefSeq) uncharacterized LOC100500051	Peroxisome (ko04146)	[U]	Intracellular trafficking, secretion, and vesicular transport	Pex19 protein family	Peroxisome biogenesis protein 19-2 OS=Arabidopsis thaliana GN=PEX19-2 PE=1 SV=1	O	Posttranslational modification, protein turnover, chaperones	Peroxisome biogenesis protein 19-2 [Glycine soja]	--
Glyma.04G068600.Wm82.a2.v1	Glyma.04G068600.Wm82.a2.v1	1.14643	33	0.956502	27	0.841165	24	1.94647	60	0	0	0	0	0.727834	-0.469401	normal	5.84651e-05	-6.96266	down	0.000374807	-4.89044	down	--	--	Molecular Function: protein binding (GO:0005515);; Biological Process: cellular protein modification process (GO:0006464);; Biological Process: signal transduction (GO:0007165);; Biological Process: response to abiotic stimulus (GO:0009628);; Biological Process: post-embryonic development (GO:0009791);; Biological Process: defense response, incompatible interaction (GO:0009814);; Biological Proce…	--	--	--	--	Armadillo/beta-catenin-like repeat	U-box domain-containing protein 12 OS=Arabidopsis thaliana GN=PUB12 PE=2 SV=1	S	Function unknown	hypothetical protein GLYMA_04G0686001, partial [Glycine max]	molecular function: binding (GO:0005488);; biological process: metabolic process (GO:0008152);; biological process: cellular process (GO:0009987);; biological process: response to stimulus (GO:0050896);; biological process: biological regulation (GO:0065007);; biological process: multicellular organismal process (GO:0032501);; biological process: developmental process (GO:0032502);; biological pr…
Glyma.01G061700.Wm82.a2.v1	Glyma.01G061700.Wm82.a2.v1	11.8504	1724	11.33	1563	27.8165	4049	13.9213	2216	4.12718	579	3.42549	505	0.969532	-0.0340223	normal	1.17958e-15	-2.68894	down	1.46258e-06	-2.66629	down	--	--	Biological Process: response to stress (GO:0006950);; Biological Process: organelle organization (GO:0006996);; Biological Process: response to abiotic stimulus (GO:0009628);; Cellular Component: cytoplasmic part (GO:0044444);;	--	--	[R]	General function prediction only	--	Auxilin-like protein 1 OS=Arabidopsis thaliana GN=AUL1 PE=2 SV=2	S	Function unknown	hypothetical protein GLYMA_01G061700 [Glycine max]	biological process: response to stimulus (GO:0050896);; biological process: cellular process (GO:0009987);; biological process: cellular component organization or biogenesis (GO:0071840);; cellular component: cell (GO:0005623);; cellular component: cell part (GO:0044464)
Glyma.04G240900.Wm82.a2.v1	Glyma.04G240900.Wm82.a2.v1	31.0726	4607	34.6297	4771	38.157	5275	35.4475	5430	29.4161	3872	23.1302	3395	0.0525737	-0.800345	normal	1.69468e-05	-1.47308	down	0.102648	-0.746648	normal	[K]	Transcription	Cellular Component: nucleus (GO:0005634);;	K15172|0|gmx:100784916|K15172 transcription elongation factor SPT5 | (RefSeq) putative transcription elongation factor SPT5 homolog 1	--	[K]	Transcription	KOW motif;; Early transcription elongation factor of RNA pol II, NGN section;; Spt5 transcription elongation factor, acidic N-terminal	Putative transcription elongation factor SPT5 homolog 1 OS=Arabidopsis thaliana GN=At4g08350 PE=1 SV=2	K	Transcription	PREDICTED: putative transcription elongation factor SPT5 homolog 1 [Glycine max]	cellular component: cell (GO:0005623);; cellular component: organelle (GO:0043226);; cellular component: cell part (GO:0044464)
Glyma.06G217000.Wm82.a2.v1	Glyma.06G217000.Wm82.a2.v1	24.2751	2111	30.102	2424	34.0297	2934	32.9297	3112	17.3491	1476	16.2572	1488	0.237325	-0.586522	normal	7.54734e-07	-1.72919	down	0.00137006	-1.21588	down	[O]	Posttranslational modification, protein turnover, chaperones	--	K09518|0|gmx:100793797|K09518 DnaJ homolog subfamily B member 12 | (RefSeq) chaperone protein dnaJ 49-like	Protein processing in endoplasmic reticulum (ko04141)	[O]	Posttranslational modification, protein turnover, chaperones	DnaJ domain;; Domain of unknown function (DUF1977)	Chaperone protein dnaJ 49 OS=Arabidopsis thaliana GN=ATJ49 PE=2 SV=2	O	Posttranslational modification, protein turnover, chaperones	PREDICTED: chaperone protein dnaJ 49-like [Glycine max]	--
Glyma.06G309200.Wm82.a2.v1	Glyma.06G309200.Wm82.a2.v1	0.426084	13	0.277586	9	0.89427	26	0.539446	18	0	0	0	0	0.990492	0.0251573	normal	0.00925109	-5.24461	down	0.0109329	-3.86961	normal	--	--	Molecular Function: DNA binding (GO:0003677);; Molecular Function: chromatin binding (GO:0003682);; Molecular Function: transcription factor activity, sequence-specific DNA binding (GO:0003700);; Cellular Component: nucleus (GO:0005634);; Biological Process: regulation of transcription, DNA-templated (GO:0006355);; Cellular Component: chloroplast (GO:0009507);; Biological Process: gravitropism (G…	--	--	[O]	Posttranslational modification, protein turnover, chaperones	Myb-like DNA-binding domain	Transcription factor RADIALIS OS=Antirrhinum majus GN=RAD PE=1 SV=1	K	Transcription	PREDICTED: protein RADIALIS-like 1 [Glycine max]	molecular function: binding (GO:0005488);; biological process: biological regulation (GO:0065007);; molecular function: nucleic acid binding transcription factor activity (GO:0001071);; cellular component: cell (GO:0005623);; cellular component: organelle (GO:0043226);; cellular component: cell part (GO:0044464);; biological process: response to stimulus (GO:0050896);; biological process: reprodu…
Glyma.04G215200.Wm82.a2.v1	Glyma.04G215200.Wm82.a2.v1	3.61337	366	3.3538	287	6.60426	780	3.00325	445	2.64536	316	2.10337	298	0.957915	-0.0503002	normal	0.0056158	-1.17912	down	0.082668	-1.1874	normal	--	--	Molecular Function: protein kinase activity (GO:0004672);; Molecular Function: protein serine/threonine kinase activity (GO:0004674);; Molecular Function: binding (GO:0005488);; Cellular Component: nucleus (GO:0005634);; Cellular Component: cytoplasm (GO:0005737);; Cellular Component: plasma membrane (GO:0005886);; Biological Process: protein phosphorylation (GO:0006468);; Biological Process: ani…	K08867|0|pvu:PHAVU_009G148000g|K08867 WNK lysine deficient protein kinase [EC:2.7.11.1] | (RefSeq) hypothetical protein	--	[R]	General function prediction only	--	Probable serine/threonine-protein kinase WNK7 OS=Arabidopsis thaliana GN=WNK7 PE=2 SV=1	T	Signal transduction mechanisms	hypothetical protein GLYMA_04G215200 [Glycine max]	biological process: metabolic process (GO:0008152);; biological process: cellular process (GO:0009987);; molecular function: catalytic activity (GO:0003824);; molecular function: binding (GO:0005488);; cellular component: cell (GO:0005623);; cellular component: organelle (GO:0043226);; cellular component: cell part (GO:0044464);; cellular component: membrane (GO:0016020);; biological process: dev…
Glyma.07G139700.Wm82.a2.v1	Glyma.07G139700.Wm82.a2.v1	10.9938	648	11.0216	642	15.4259	742	8.60025	539	4.9114	275	5.27777	318	0.0801776	-0.96089	normal	4.25654e-10	-2.22935	down	0.0190865	-1.30795	normal	[O]	Posttranslational modification, protein turnover, chaperones	Molecular Function: glutathione transferase activity (GO:0004364);; Cellular Component: vacuolar membrane (GO:0005774);; Cellular Component: Golgi apparatus (GO:0005794);; Cellular Component: cytosol (GO:0005829);; Cellular Component: plasma membrane (GO:0005886);; Biological Process: gluconeogenesis (GO:0006094);; Biological Process: glycolytic process (GO:0006096);; Biological Process: fatty ac…	K00799|7.63131e-162|gmx:100527851|K00799 glutathione S-transferase [EC:2.5.1.18] | (RefSeq) HSP26-A, G2-4, GSTU23; Probable glutathione S-transferase	Glutathione metabolism (ko00480)	[O]	Posttranslational modification, protein turnover, chaperones	Glutathione S-transferase, N-terminal domain;; Glutathione S-transferase, C-terminal domain;; Glutathione S-transferase, N-terminal domain;; Glutathione S-transferase, N-terminal domain;; Glutathione S-transferase, C-terminal domain	Probable glutathione S-transferase OS=Glycine max GN=HSP26-A PE=2 SV=1	O	Posttranslational modification, protein turnover, chaperones	probable glutathione S-transferase [Glycine max]	biological process: metabolic process (GO:0008152);; molecular function: catalytic activity (GO:0003824);; cellular component: cell (GO:0005623);; cellular component: membrane (GO:0016020);; cellular component: organelle (GO:0043226);; cellular component: organelle part (GO:0044422);; cellular component: cell part (GO:0044464);; biological process: single-organism process (GO:0044699);; biologica…
Glyma.10G175300.Wm82.a2.v1	Glyma.10G175300.Wm82.a2.v1	15.4448	1355	12.3793	1067	15.2023	1854	14.6878	1955	8.58715	980	8.79445	1160	0.559703	-0.333894	normal	3.73614e-05	-1.2835	down	0.00834956	-1.03132	down	--	--	--	--	--	--	--	--	--	S	Function unknown	PREDICTED: uncharacterized protein LOC100817814 isoform X1 [Glycine max]	--
Glyma.04G116700.Wm82.a2.v1	Glyma.04G116700.Wm82.a2.v1	59.3903	6754	61.1864	6824	77.0872	9321	57.1618	7161	43.3102	4703	36.7593	4346	0.179419	-0.691177	normal	1.14733e-07	-1.6913	down	0.0305862	-1.06345	normal	[R]	General function prediction only	Molecular Function: peroxisome matrix targeting signal-1 binding (GO:0005052);; Molecular Function: protein binding (GO:0005515);; Cellular Component: nucleus (GO:0005634);; Cellular Component: peroxisomal membrane (GO:0005778);; Cellular Component: cytosol (GO:0005829);; Biological Process: fatty acid beta-oxidation (GO:0006635);; Biological Process: lipid transport (GO:0006869);; Biological Pro…	K13342|0|gmx:100789878|K13342 peroxin-5 | (RefSeq) peroxisome biogenesis protein 5-like	Peroxisome (ko04146)	[R]	General function prediction only	Tetratricopeptide repeat;; TPR repeat;; Tetratricopeptide repeat;; Tetratricopeptide repeat;; Tetratricopeptide repeat;; Tetratricopeptide repeat;; Tetratricopeptide repeat;; Tetratricopeptide repeat;; Tetratricopeptide repeat;; Tetratricopeptide repeat;; Tetratricopeptide repeat	Peroxisome biogenesis protein 5 OS=Arabidopsis thaliana GN=PEX5 PE=1 SV=1	O	Posttranslational modification, protein turnover, chaperones	PREDICTED: peroxisome biogenesis protein 5-like isoform X1 [Glycine max]	molecular function: binding (GO:0005488);; cellular component: cell (GO:0005623);; cellular component: organelle (GO:0043226);; cellular component: cell part (GO:0044464);; cellular component: membrane (GO:0016020);; cellular component: organelle part (GO:0044422);; biological process: metabolic process (GO:0008152);; biological process: cellular process (GO:0009987);; biological process: single-…
Glyma.19G231600.Wm82.a2.v1	Glyma.19G231600.Wm82.a2.v1	39.548	1818	38.5293	1850	47.9577	2772	58.7209	3147	28.541	1315	30.6848	1513	0.587049	-0.315767	normal	2.3488e-06	-1.49306	down	0.000387566	-1.25706	down	--	--	--	--	--	--	--	--	--	S	Function unknown	PREDICTED: protein SREK1IP1-like [Glycine max]	--
Glyma.01G189100.Wm82.a2.v1	Glyma.01G189100.Wm82.a2.v1	12.608	925	10.8087	785	18.0658	1280	17.1532	1337	4.25118	297	5.77706	435	0.506329	-0.375492	normal	6.15626e-11	-2.33243	down	7.01196e-07	-2.023	down	--	--	Biological Process: respiratory burst involved in defense response (GO:0002679);; Molecular Function: transcription factor activity, sequence-specific DNA binding (GO:0003700);; Molecular Function: calmodulin binding (GO:0005516);; Cellular Component: nucleus (GO:0005634);; Cellular Component: vacuolar membrane (GO:0005774);; Biological Process: regulation of transcription, DNA-templated (GO:0006…	--	--	--	--	WRKY DNA -binding domain;; Plant zinc cluster domain	Probable WRKY transcription factor 15 OS=Arabidopsis thaliana GN=WRKY15 PE=2 SV=1	K	Transcription	PREDICTED: probable WRKY transcription factor 15 isoform X1 [Glycine max]	biological process: immune system process (GO:0002376);; biological process: metabolic process (GO:0008152);; biological process: single-organism process (GO:0044699);; biological process: biological regulation (GO:0065007);; molecular function: nucleic acid binding transcription factor activity (GO:0001071);; molecular function: binding (GO:0005488);; cellular component: cell (GO:0005623);; cell…
Glyma.03G253900.Wm82.a2.v1	Glyma.03G253900.Wm82.a2.v1	364.986	17111	435.825	20192	363.365	16562	508.076	25335	133.226	5920	63.5993	3042	0.0676466	-0.848149	normal	2.73378e-10	-3.11194	down	3.12106e-05	-2.285	down	--	--	Molecular Function: protein binding (GO:0005515);; Cellular Component: nucleus (GO:0005634);; Cellular Component: cytoplasm (GO:0005737);; Biological Process: response to stress (GO:0006950);; Biological Process: embryo development ending in seed dormancy (GO:0009793);; Molecular Function: carbohydrate binding (GO:0030246);;	--	--	--	--	Phloem protein 2	F-box protein PP2-B1 OS=Arabidopsis thaliana GN=PP2B1 PE=1 SV=1	--	--	PREDICTED: putative F-box protein PP2-B12 [Glycine max]	molecular function: binding (GO:0005488);; cellular component: cell (GO:0005623);; cellular component: organelle (GO:0043226);; cellular component: cell part (GO:0044464);; biological process: response to stimulus (GO:0050896);; biological process: reproductive process (GO:0022414);; biological process: multicellular organismal process (GO:0032501);; biological process: developmental process (GO:…
Glyma.15G217700.Wm82.a2.v1	Glyma.15G217700.Wm82.a2.v1	69.8638	3131	60.3113	2671	42.9662	1872	107.917	5144	28.4055	1207	22.1124	1011	0.290017	-0.740544	normal	9.14522e-14	-2.47199	down	0.00422722	-1.72543	down	--	--	Molecular Function: calcium ion binding (GO:0005509);; Cellular Component: nucleus (GO:0005634);; Cellular Component: cytosol (GO:0005829);;	--	--	--	--	EF hand;; EF hand;; EF-hand domain;; EF-hand domain pair	--	S	Function unknown	PREDICTED: uncharacterized protein LOC100800510 [Glycine max]	molecular function: binding (GO:0005488);; cellular component: cell (GO:0005623);; cellular component: organelle (GO:0043226);; cellular component: cell part (GO:0044464)
Glyma.09G097600.Wm82.a2.v1	Glyma.09G097600.Wm82.a2.v1	14.9648	3081	18.7844	3552	23.4602	4739	23.1432	5163	11.9057	2420	12.4429	2621	0.433992	-0.429291	normal	8.53054e-06	-1.5173	down	0.00107665	-1.1665	down	--	--	Molecular Function: binding (GO:0005488);; Biological Process: cellular process (GO:0009987);; Cellular Component: membrane (GO:0016020);; Cellular Component: intracellular membrane-bounded organelle (GO:0043231);; Cellular Component: cell periphery (GO:0071944);;	--	--	[A]	RNA processing and modification	Fip1 motif	FIP1[V]-like protein OS=Arabidopsis thaliana GN=FIPS5 PE=1 SV=1	A	RNA processing and modification	PREDICTED: FIP1[V]-like protein isoform X1 [Glycine max]	molecular function: binding (GO:0005488);; biological process: cellular process (GO:0009987);; cellular component: membrane (GO:0016020);; cellular component: cell (GO:0005623);; cellular component: organelle (GO:0043226);; cellular component: cell part (GO:0044464)
Glyma.10G180500.Wm82.a2.v1	Glyma.10G180500.Wm82.a2.v1	13.7723	1056	12.7018	962	12.5195	933	25.2942	2062	1.47706	108	1.58473	124	0.54794	-0.455134	normal	1.29758e-36	-4.21117	down	3.39049e-14	-3.72826	down	--	--	--	--	--	[O]	Posttranslational modification, protein turnover, chaperones	Xylanase inhibitor C-terminal;; Xylanase inhibitor N-terminal	Basic 7S globulin OS=Glycine max GN=BG PE=1 SV=2	O	Posttranslational modification, protein turnover, chaperones	PREDICTED: basic 7S globulin-like [Glycine max]	--
Glyma.20G218600.Wm82.a2.v1	Glyma.20G218600.Wm82.a2.v1	10.9776	1856	10.9888	1674	15.5324	2737	9.77886	1884	12.3342	2038	7.67694	1385	0.352929	-0.570352	normal	0.00869344	-1.12829	down	0.40212	-0.624915	normal	--	--	Molecular Function: phosphatidylinositol-4,5-bisphosphate 5-phosphatase activity (GO:0004439);; Cellular Component: nucleus (GO:0005634);; Cellular Component: cytoplasm (GO:0005737);; Biological Process: response to nutrient (GO:0007584);; Biological Process: response to wounding (GO:0009611);; Biological Process: response to blue light (GO:0009637);; Biological Process: response to abscisic acid…	--	--	[U]	Intracellular trafficking, secretion, and vesicular transport	Endonuclease/Exonuclease/phosphatase family	Type II inositol polyphosphate 5-phosphatase 15 OS=Arabidopsis thaliana GN=IP5P15 PE=1 SV=2	T	Signal transduction mechanisms	PREDICTED: type II inositol polyphosphate 5-phosphatase 15-like [Glycine max]	biological process: metabolic process (GO:0008152);; biological process: cellular process (GO:0009987);; molecular function: catalytic activity (GO:0003824);; cellular component: cell (GO:0005623);; cellular component: organelle (GO:0043226);; cellular component: cell part (GO:0044464);; biological process: response to stimulus (GO:0050896);; biological process: cellular component organization or…
Glyma.03G237500.Wm82.a2.v1	Glyma.03G237500.Wm82.a2.v1	8.62748	499	6.48221	371	14.3866	775	4.31122	254	2.01638	110	1.90212	107	0.547131	-0.635966	normal	3.12764e-14	-3.07341	down	0.00362615	-2.33554	down	[E]	Amino acid transport and metabolism	Molecular Function: aminopeptidase activity (GO:0004177);; Biological Process: proteolysis (GO:0006508);; Cellular Component: chloroplast stroma (GO:0009570);; Biological Process: cellular process (GO:0009987);;	K01262|3.36354e-32|gmx:100779551|K01262 Xaa-Pro aminopeptidase [EC:3.4.11.9] | (RefSeq) probable Xaa-Pro aminopeptidase P	--	[E]	Amino acid transport and metabolism	C-terminal region of peptidase_M24	--	E	Amino acid transport and metabolism	Putative Xaa-Pro aminopeptidase P [Glycine soja]	biological process: metabolic process (GO:0008152);; molecular function: catalytic activity (GO:0003824);; cellular component: cell (GO:0005623);; cellular component: organelle (GO:0043226);; cellular component: organelle part (GO:0044422);; cellular component: cell part (GO:0044464);; biological process: cellular process (GO:0009987)
Glyma.01G016800.Wm82.a2.v1	Glyma.01G016800.Wm82.a2.v1	10.8863	684	9.11567	596	12.4338	811	11.2022	675	5.16466	336	7.07631	492	0.156107	-0.748492	normal	3.42818e-06	-1.74203	down	0.0502813	-1.05691	normal	[S]	Function unknown	Cellular Component: endoplasmic reticulum (GO:0005783);; Biological Process: phosphatidylinositol biosynthetic process (GO:0006661);;	--	--	[S]	Function unknown	SNARE associated Golgi protein	Uncharacterized membrane protein At4g09580 OS=Arabidopsis thaliana GN=At4g09580 PE=1 SV=1	S	Function unknown	PREDICTED: uncharacterized membrane protein At4g09580 [Glycine max]	cellular component: cell (GO:0005623);; cellular component: organelle (GO:0043226);; cellular component: cell part (GO:0044464);; biological process: metabolic process (GO:0008152);; biological process: cellular process (GO:0009987);; biological process: single-organism process (GO:0044699)
Glyma.11G237200.Wm82.a2.v1	Glyma.11G237200.Wm82.a2.v1	35.0001	2018	48.2196	2747	50.0005	2803	48.0771	2948	22.4633	1228	18.4439	1085	0.166854	-0.731068	normal	1.85299e-07	-2.15351	down	0.000232269	-1.48619	down	[J]	Translation, ribosomal structure and biogenesis	Biological Process: endonucleolytic cleavage involved in rRNA processing (GO:0000478);; Biological Process: RNA methylation (GO:0001510);; Biological Process: defense response to insect (GO:0002213);; Molecular Function: chitinase activity (GO:0004568);; Molecular Function: protein binding (GO:0005515);; Cellular Component: extracellular region (GO:0005576);; Cellular Component: nucleolus (GO:000…	K14563|1.24711e-179|gmx:100814656|K14563 rRNA 2'-O-methyltransferase fibrillarin [EC:2.1.1.-] | (RefSeq) mediator of RNA polymerase II transcription subunit 36a-like	Ribosome biogenesis in eukaryotes (ko03008)	[A]	RNA processing and modification	Fibrillarin;; tRNA methyltransferase complex GCD14 subunit	Mediator of RNA polymerase II transcription subunit 36a OS=Arabidopsis thaliana GN=MED36A PE=1 SV=2	J	Translation, ribosomal structure and biogenesis	rRNA 2&apos;-O-methyltransferase fibrillarin 2 [Glycine soja]	biological process: metabolic process (GO:0008152);; biological process: cellular process (GO:0009987);; biological process: cellular component organization or biogenesis (GO:0071840);; biological process: response to stimulus (GO:0050896);; biological process: multi-organism process (GO:0051704);; molecular function: catalytic activity (GO:0003824);; molecular function: binding (GO:0005488);; ce…
Glyma.02G080100.Wm82.a2.v1	Glyma.02G080100.Wm82.a2.v1	20.0679	545	25.5477	690	37.3862	997	27.6642	793	10.9467	265	12.9249	363	0.54392	-0.451849	normal	1.1516e-06	-2.10056	down	0.000537381	-1.70504	down	--	--	--	K17805|4.30224e-79|gmx:100527414|K17805 mitochondrial import inner membrane translocase subunit TIM16 | (RefSeq) uncharacterized LOC100527414	--	[S]	Function unknown	Pam16	Mitochondrial import inner membrane translocase subunit PAM16 like 2 OS=Arabidopsis thaliana GN=PAM16L2 PE=2 SV=1	U	Intracellular trafficking, secretion, and vesicular transport	hypothetical protein GLYMA_02G080100 [Glycine max]	--
Glyma.20G103600.Wm82.a2.v1	Glyma.20G103600.Wm82.a2.v1	0.819653	52	1.80372	106	1.46665	62	2.08895	97	0.211652	14	0.727806	33	0.372397	-0.948043	normal	0.00237106	-2.80614	down	0.0833193	-1.77544	normal	--	--	--	--	--	--	--	--	--	--	--	hypothetical protein glysoja_030161 [Glycine soja]	--
Glyma.19G027600.Wm82.a2.v1	Glyma.19G027600.Wm82.a2.v1	12.1722	1656	21.4907	2026	24.6317	2454	19.6046	2296	17.4315	1796	9.4331	1383	0.245214	-0.626609	normal	0.00221273	-1.31799	down	0.163412	-0.761581	normal	[L]	Replication, recombination and repair	Molecular Function: nucleic acid binding (GO:0003676);; Molecular Function: RNA helicase activity (GO:0003724);; Molecular Function: ATP binding (GO:0005524);; Cellular Component: nuclear envelope (GO:0005635);; Cellular Component: cytosol (GO:0005829);; Cellular Component: plasma membrane (GO:0005886);; Biological Process: protein folding (GO:0006457);; Molecular Function: ATP-dependent helicase…	K18655|0|gmx:100784739|K18655 ATP-dependent RNA helicase DDX19/DBP5 [EC:3.6.4.13] | (RefSeq) DEAD-box ATP-dependent RNA helicase 38-like	--	[A]	RNA processing and modification	DEAD/DEAH box helicase;; Helicase conserved C-terminal domain;; Type III restriction enzyme, res subunit	DEAD-box ATP-dependent RNA helicase 38 OS=Arabidopsis thaliana GN=RH38 PE=1 SV=2	L	Replication, recombination and repair	PREDICTED: DEAD-box ATP-dependent RNA helicase 38-like [Glycine max]	molecular function: binding (GO:0005488);; biological process: metabolic process (GO:0008152);; molecular function: catalytic activity (GO:0003824);; cellular component: cell (GO:0005623);; cellular component: organelle (GO:0043226);; cellular component: organelle part (GO:0044422);; cellular component: cell part (GO:0044464);; cellular component: membrane (GO:0016020);; biological process: cellu…
Glyma.02G195600.Wm82.a2.v1	Glyma.02G195600.Wm82.a2.v1	20.8254	5430	17.3343	4586	30.5241	7910	21.0398	6352	11.8772	3186	9.36982	2684	0.411021	-0.461004	normal	1.27419e-08	-1.85972	down	0.00185791	-1.46054	down	--	--	--	--	--	[AT]	RNA processing and modification;; Signal transduction mechanisms	--	--	S	Function unknown	PREDICTED: uncharacterized protein LOC100793152 [Glycine max]	--
Glyma.20G188400.Wm82.a2.v1	Glyma.20G188400.Wm82.a2.v1	18.0757	1176	18.1703	1103	23.723	1404	17.3179	1368	12.3263	822	13.4186	995	0.125718	-0.70054	normal	6.16005e-06	-1.44211	down	0.0670166	-0.816995	normal	--	--	Molecular Function: cysteine-type peptidase activity (GO:0008234);; Cellular Component: chloroplast (GO:0009507);;	K18342|0|gmx:100796040|K18342 OTU domain-containing protein 6 [EC:3.4.19.12] | (RefSeq) OTU domain-containing protein At3g57810-like	--	[TO]	Signal transduction mechanisms;; Posttranslational modification, protein turnover, chaperones	OTU-like cysteine protease	OTU domain-containing protein At3g57810 OS=Arabidopsis thaliana GN=At3g57810 PE=2 SV=1	O	Posttranslational modification, protein turnover, chaperones	PREDICTED: OTU domain-containing protein At3g57810-like [Glycine max]	biological process: metabolic process (GO:0008152);; molecular function: catalytic activity (GO:0003824);; cellular component: cell (GO:0005623);; cellular component: organelle (GO:0043226);; cellular component: cell part (GO:0044464)
Glyma.01G239600.Wm82.a2.v1	Glyma.01G239600.Wm82.a2.v1	89.7523	6259	51.6946	3563	2.35958	160	159.907	11861	2.09516	139	1.83642	131	0.820504	-0.436852	normal	1.02327e-64	-6.21509	down	0.0407136	-3.22635	normal	[I]	Lipid transport and metabolism	Biological Process: developmental process involved in reproduction (GO:0003006);; Molecular Function: carboxylic ester hydrolase activity (GO:0004091);; Cellular Component: cytosol (GO:0005829);; Biological Process: defense response (GO:0006952);; Biological Process: metabolic process (GO:0008152);; Biological Process: anatomical structure morphogenesis (GO:0009653);; Biological Process: post-emb…	K13258|0|gmx:547489|K13258 2-hydroxyisoflavanone dehydratase [EC:4.2.1.105] | (RefSeq) HIDH; 2-hydroxyisoflavanone dehydratase	Isoflavonoid biosynthesis (ko00943)	[V]	Defense mechanisms	alpha/beta hydrolase fold;; Carboxylesterase family	2-hydroxyisoflavanone dehydratase OS=Glycine max GN=HIDH PE=1 SV=1	I	Lipid transport and metabolism	2-hydroxyisoflavanone dehydratase [Glycine max]	biological process: reproductive process (GO:0022414);; biological process: developmental process (GO:0032502);; cellular component: cell (GO:0005623);; cellular component: cell part (GO:0044464);; biological process: response to stimulus (GO:0050896);; biological process: metabolic process (GO:0008152);; biological process: multicellular organismal process (GO:0032501);; biological process: sing…
Glyma.08G013300.Wm82.a2.v1	Glyma.08G013300.Wm82.a2.v1	13.2286	1077	14.3412	1159	15.8986	1240	17.4547	1491	8.91914	697	10.6464	875	0.12324	-0.713331	normal	3.20388e-06	-1.63067	down	0.0129554	-0.990871	normal	--	--	--	K11883|0|gmx:100785714|K11883 RNA-binding protein NOB1 | (RefSeq) 20S-pre-rRNA D-site endonuclease nob1-like	Ribosome biogenesis in eukaryotes (ko03008)	[O]	Posttranslational modification, protein turnover, chaperones	PIN domain of ribonuclease;; Nin one binding (NOB1) Zn-ribbon like	--	S	Function unknown	PREDICTED: 20S-pre-rRNA D-site endonuclease nob1-like [Glycine max]	--
Glyma.18G276200.Wm82.a2.v1	Glyma.18G276200.Wm82.a2.v1	17.3696	2723	17.9536	2782	30.685	4677	20.6185	3438	7.10576	1056	6.90012	1104	0.532362	-0.415797	normal	1.35055e-15	-2.45802	down	3.02184e-06	-2.09031	down	[K]	Transcription	Molecular Function: DNA binding (GO:0003677);; Molecular Function: DNA-directed 5'-3' RNA polymerase activity (GO:0003899);; Molecular Function: protein binding (GO:0005515);; Cellular Component: mitochondrion (GO:0005739);; Biological Process: transcription, DNA-templated (GO:0006351);; Cellular Component: chloroplast (GO:0009507);; Biological Process: embryo development ending in seed dormancy …	K10908|0|gmx:100777921|K10908 DNA-directed RNA polymerase, mitochondrial [EC:2.7.7.6] | (RefSeq) DNA-directed RNA polymerase 2B, chloroplastic/mitochondrial-like	--	[KL]	Transcription;; Replication, recombination and repair	DNA-dependent RNA polymerase;; DNA-directed RNA polymerase N-terminal	DNA-directed RNA polymerase 2B, chloroplastic/mitochondrial OS=Nicotiana tabacum GN=RPOT2-TOM PE=2 SV=2	K	Transcription	PREDICTED: DNA-directed RNA polymerase 2B, chloroplastic/mitochondrial-like [Glycine max]	molecular function: binding (GO:0005488);; biological process: metabolic process (GO:0008152);; molecular function: catalytic activity (GO:0003824);; cellular component: cell (GO:0005623);; cellular component: organelle (GO:0043226);; cellular component: cell part (GO:0044464);; biological process: cellular process (GO:0009987);; biological process: reproductive process (GO:0022414);; biological …
Glyma.19G124100.Wm82.a2.v1	Glyma.19G124100.Wm82.a2.v1	8.13724	740	6.37045	604	9.66475	867	8.65702	922	4.03524	452	5.08577	508	0.254273	-0.570356	normal	2.68236e-06	-1.58686	down	0.0110047	-1.08976	normal	[V]	Defense mechanisms	Biological Process: reproduction (GO:0000003);; Molecular Function: nucleotide binding (GO:0000166);; Molecular Function: DNA binding (GO:0003677);; Molecular Function: binding (GO:0005488);; Cellular Component: nuclear heterochromatin (GO:0005720);; Biological Process: DNA replication (GO:0006260);; Biological Process: methylation-dependent chromatin silencing (GO:0006346);; Biological Process: …	K11420|0|gmx:100786650|K11420 euchromatic histone-lysine N-methyltransferase [EC:2.1.1.43] | (RefSeq) histone-lysine N-methyltransferase, H3 lysine-9 specific SUVH1-like	Lysine degradation (ko00310)	--	--	SAD/SRA domain;; SET domain	Histone-lysine N-methyltransferase, H3 lysine-9 specific SUVH1 OS=Nicotiana tabacum GN=SUVH1 PE=1 SV=1	S	Function unknown	PREDICTED: histone-lysine N-methyltransferase, H3 lysine-9 specific SUVH1-like [Glycine max]	biological process: reproduction (GO:0000003);; molecular function: binding (GO:0005488);; cellular component: cell (GO:0005623);; cellular component: membrane-enclosed lumen (GO:0031974);; cellular component: macromolecular complex (GO:0032991);; cellular component: organelle (GO:0043226);; cellular component: organelle part (GO:0044422);; cellular component: cell part (GO:0044464);; biological …
Glyma.03G180600.Wm82.a2.v1	Glyma.03G180600.Wm82.a2.v1	5.24062	334	5.65775	380	8.0239	523	4.28312	304	3.61147	232	4.04499	280	0.342413	-0.729994	normal	0.00025629	-1.59785	down	0.229867	-0.905881	normal	--		Molecular Function: nucleotide binding (GO:0000166);; Molecular Function: protein kinase activity (GO:0004672);; Molecular Function: protein serine/threonine kinase activity (GO:0004674);; Cellular Component: plasma membrane (GO:0005886);; Cellular Component: plasmodesma (GO:0009506);; Biological Process: plant-type cell wall modification (GO:0009827);; Biological Process: pollen tube growth (GO:…	K04733|0|gmx:100785251|K04733 interleukin-1 receptor-associated kinase 4 [EC:2.7.11.1] | (RefSeq) putative serine/threonine-protein kinase	--	[T]	Signal transduction mechanisms	Protein kinase domain;; Protein tyrosine kinase	Putative serine/threonine-protein kinase (Fragment) OS=Helianthus annuus PE=1 SV=1	T	Signal transduction mechanisms	PREDICTED: putative serine/threonine-protein kinase isoform X1 [Glycine max]	molecular function: binding (GO:0005488);; biological process: metabolic process (GO:0008152);; biological process: cellular process (GO:0009987);; molecular function: catalytic activity (GO:0003824);; cellular component: cell (GO:0005623);; cellular component: membrane (GO:0016020);; cellular component: cell part (GO:0044464);; cellular component: cell junction (GO:0030054);; biological process:…
Glyma.08G019400.Wm82.a2.v1	Glyma.08G019400.Wm82.a2.v1	411.665	48706	425.308	49708	644.098	74382	618.369	78215	261.173	29372	196.117	23769	0.475287	-0.368604	normal	9.87288e-09	-1.98544	down	2.67607e-05	-1.68453	down	[MDT]	Cell wall/membrane/envelope biogenesis;; Cell cycle control, cell division, chromosome partitioning;; Signal transduction mechanisms	Molecular Function: calmodulin binding (GO:0005516);; Cellular Component: cell wall (GO:0005618);; Cellular Component: nuclear envelope (GO:0005635);; Cellular Component: nucleoplasm (GO:0005654);; Cellular Component: nucleolus (GO:0005730);; Cellular Component: Golgi apparatus (GO:0005794);; Cellular Component: spindle (GO:0005819);; Cellular Component: plasma membrane (GO:0005886);; Biological …	--	--	[O]	Posttranslational modification, protein turnover, chaperones	ATPase family associated with various cellular activities (AAA);; Holliday junction DNA helicase ruvB N-terminus;; AAA domain (dynein-related subfamily)	Katanin p60 ATPase-containing subunit A1 OS=Arabidopsis thaliana GN=AAA1 PE=1 SV=1	O	Posttranslational modification, protein turnover, chaperones	PREDICTED: ribosome biogenesis ATPase RIX7-like isoform X1 [Glycine max]	molecular function: binding (GO:0005488);; cellular component: cell (GO:0005623);; cellular component: cell part (GO:0044464);; cellular component: organelle (GO:0043226);; cellular component: organelle part (GO:0044422);; cellular component: membrane (GO:0016020);; biological process: metabolic process (GO:0008152);; biological process: cellular process (GO:0009987);; biological process: single-…
Glyma.15G251600.Wm82.a2.v1	Glyma.15G251600.Wm82.a2.v1	73.6223	6237	225.006	17717	89.9393	7039	423.657	35429	81.6277	6180	83.6786	6745	0.809126	-0.278963	normal	0.00108981	-2.02862	down	0.0270127	-1.72171	normal	[O]	Posttranslational modification, protein turnover, chaperones	Biological Process: maltose metabolic process (GO:0000023);; Molecular Function: glutathione transferase activity (GO:0004364);; Molecular Function: lactoylglutathione lyase activity (GO:0004462);; Cellular Component: nucleus (GO:0005634);; Cellular Component: vacuolar membrane (GO:0005774);; Cellular Component: Golgi apparatus (GO:0005794);; Cellular Component: cytosol (GO:0005829);; Cellular Co…	K00799|3.49791e-141|gmx:547520|K00799 glutathione S-transferase [EC:2.5.1.18] | (RefSeq) GSTa, GSTU48; 2,4-D inducible glutathione S-transferase	Glutathione metabolism (ko00480)	[O]	Posttranslational modification, protein turnover, chaperones	Glutathione S-transferase, N-terminal domain;; Glutathione S-transferase, N-terminal domain;; Glutathione S-transferase, C-terminal domain;; Glutathione S-transferase, C-terminal domain;; Glutathione S-transferase, N-terminal domain;; Glutathione S-transferase, C-terminal domain	Probable glutathione S-transferase OS=Nicotiana tabacum PE=2 SV=1	O	Posttranslational modification, protein turnover, chaperones	2,4-D inducible glutathione S-transferase [Glycine max]	biological process: metabolic process (GO:0008152);; biological process: cellular process (GO:0009987);; biological process: single-organism process (GO:0044699);; molecular function: catalytic activity (GO:0003824);; cellular component: cell (GO:0005623);; cellular component: organelle (GO:0043226);; cellular component: cell part (GO:0044464);; cellular component: membrane (GO:0016020);; cellula…
Glyma.13G138800.Wm82.a2.v1	Glyma.13G138800.Wm82.a2.v1	0.227386	33	0.971482	135	0.537182	75	1.49955	217	0.118438	17	0.042752	7	0.840423	-0.280146	normal	0.000796862	-3.69105	down	0.00067194	-3.27217	down	--	--	--	--	--	--	--	--	--	--	--	hypothetical protein GLYMA_13G138800 [Glycine max]	--
Glyma.17G069600.Wm82.a2.v1	Glyma.17G069600.Wm82.a2.v1	40.3821	4142	47.6317	4828	106.179	10588	0.631279	69	10.9902	1069	12.7102	1330	0.875285	-0.319469	normal	1.30124e-19	-3.0208	down	0.517517	-1.38323	normal	[M]	Cell wall/membrane/envelope biogenesis	--	K08679|0|gmx:100818861|K08679 UDP-glucuronate 4-epimerase [EC:5.1.3.6] | (RefSeq) UDP-glucuronate 4-epimerase 1	Starch and sucrose metabolism (ko00500);; Amino sugar and nucleotide sugar metabolism (ko00520)	[M]	Cell wall/membrane/envelope biogenesis	GDP-mannose 4,6 dehydratase;; NAD dependent epimerase/dehydratase family;; 3-beta hydroxysteroid dehydrogenase/isomerase family;; RmlD substrate binding domain;; Polysaccharide biosynthesis protein;; Male sterility protein	UDP-glucuronate 4-epimerase 1 OS=Arabidopsis thaliana GN=GAE1 PE=1 SV=1	M	Cell wall/membrane/envelope biogenesis	PREDICTED: UDP-glucuronate 4-epimerase 1 [Glycine max]	--
Glyma.06G188500.Wm82.a2.v1	Glyma.06G188500.Wm82.a2.v1	39.5437	3764	35.6274	3358	72.9012	6327	46.2556	4778	10.8377	1005	6.89297	697	0.631382	-0.332112	normal	3.94537e-16	-3.13237	down	1.01981e-08	-2.82382	down	--	--	Cellular Component: endosome (GO:0005768);; Cellular Component: Golgi apparatus (GO:0005794);; Cellular Component: trans-Golgi network (GO:0005802);; Biological Process: microtubule nucleation (GO:0007020);; Biological Process: arabinogalactan protein metabolic process (GO:0010405);; Cellular Component: endomembrane system (GO:0012505);; Biological Process: protein O-linked glycosylation via hydr…	K20843|0|gmx:100795908|K20843 hydroxyproline O-galactosyltransferase 2/3/4/5/6 [EC:2.4.1.-] | (RefSeq) probable beta-1,3-galactosyltransferase 19	--	[G]	Carbohydrate transport and metabolism	Galactoside-binding lectin;; Galactosyltransferase	Hydroxyproline O-galactosyltransferase GALT6 OS=Arabidopsis thaliana GN=GALT6 PE=2 SV=2	S	Function unknown	PREDICTED: probable beta-1,3-galactosyltransferase 19 [Glycine max]	cellular component: cell (GO:0005623);; cellular component: organelle (GO:0043226);; cellular component: cell part (GO:0044464);; cellular component: organelle part (GO:0044422);; biological process: cellular process (GO:0009987);; biological process: single-organism process (GO:0044699);; biological process: cellular component organization or biogenesis (GO:0071840);; biological process: metabol…
Glyma.11G039800.Wm82.a2.v1	Glyma.11G039800.Wm82.a2.v1	22.484	1233	18.9385	1032	18.8369	1010	29.3957	1724	20.8122	1078	10.9309	615	0.151176	-0.732065	normal	0.00256073	-1.48337	down	0.258264	-0.804961	normal	--	--	--	--	--	--	--	zinc-finger of the FCS-type, C2-C2	Protein MARD1 OS=Arabidopsis thaliana GN=MARD1 PE=2 SV=2	S	Function unknown	uncharacterized protein LOC100527873 [Glycine max]	--
Glyma.10G093600.Wm82.a2.v1	Glyma.10G093600.Wm82.a2.v1	26.0997	2114	20.1512	2144	29.8643	2329	21.8832	2250	16.7504	1257	13.0794	1111	0.0382566	-0.878291	normal	1.37745e-08	-1.94723	down	0.0106628	-1.13414	normal	--	--	Molecular Function: DNA binding (GO:0003677);; Molecular Function: transcription factor activity, sequence-specific DNA binding (GO:0003700);; Molecular Function: protein binding (GO:0005515);; Cellular Component: nucleus (GO:0005634);; Biological Process: regulation of transcription, DNA-templated (GO:0006355);; Biological Process: signal transduction (GO:0007165);; Biological Process: fatty aci…	--	--	--	--	Helix-loop-helix DNA-binding domain	Transcription factor bHLH48 OS=Arabidopsis thaliana GN=BHLH48 PE=2 SV=1	--	--	PREDICTED: transcription factor bHLH48-like isoform X1 [Glycine max]	molecular function: binding (GO:0005488);; biological process: biological regulation (GO:0065007);; molecular function: nucleic acid binding transcription factor activity (GO:0001071);; cellular component: cell (GO:0005623);; cellular component: organelle (GO:0043226);; cellular component: cell part (GO:0044464);; biological process: cellular process (GO:0009987);; biological process: response to…
Glyma.11G044500.Wm82.a2.v1	Glyma.11G044500.Wm82.a2.v1	1.18491	100	1.12228	94	1.28636	105	1.24071	111	0.392203	32	0.33328	29	0.336621	-0.796771	normal	5.40296e-05	-2.71084	down	0.0204158	-1.88465	normal	--	--	Cellular Component: nucleus (GO:0005634);; Cellular Component: plastid (GO:0009536);; Biological Process: gene expression (GO:0010467);; Biological Process: RNA metabolic process (GO:0016070);; Cellular Component: intracellular organelle part (GO:0044446);; Biological Process: single-organism cellular process (GO:0044763);; Biological Process: shoot system development (GO:0048367);; Biological Pr…	--	--	--	--	--	--	S	Function unknown	PREDICTED: myb-like protein X [Glycine max]	cellular component: cell (GO:0005623);; cellular component: organelle (GO:0043226);; cellular component: cell part (GO:0044464);; biological process: metabolic process (GO:0008152);; biological process: cellular process (GO:0009987);; cellular component: organelle part (GO:0044422);; biological process: single-organism process (GO:0044699);; biological process: multicellular organismal process (G…
Glyma.09G057300.Wm82.a2.v1	Glyma.09G057300.Wm82.a2.v1	10.773	835	12.9637	1014	15.5466	1251	15.154	1267	7.06787	585	10.7151	878	0.333048	-0.554227	normal	0.000445177	-1.47285	down	0.0315615	-0.993661	normal	[G]	Carbohydrate transport and metabolism	Cellular Component: plasma membrane (GO:0005886);; Biological Process: carbohydrate metabolic process (GO:0005975);; Cellular Component: plant-type cell wall (GO:0009505);; Biological Process: response to abscisic acid (GO:0009737);; Molecular Function: isomerase activity (GO:0016853);; Molecular Function: carbohydrate binding (GO:0030246);; Molecular Function: glucose-6-phosphate 1-epimerase act…	K01792|0|gmx:100809080|K01792 glucose-6-phosphate 1-epimerase [EC:5.1.3.15] | (RefSeq) putative glucose-6-phosphate 1-epimerase	Glycolysis / Gluconeogenesis (ko00010)	[G]	Carbohydrate transport and metabolism	Aldose 1-epimerase	Putative glucose-6-phosphate 1-epimerase OS=Cenchrus ciliaris PE=2 SV=1	G	Carbohydrate transport and metabolism	PREDICTED: putative glucose-6-phosphate 1-epimerase [Glycine max]	cellular component: cell (GO:0005623);; cellular component: membrane (GO:0016020);; cellular component: cell part (GO:0044464);; biological process: metabolic process (GO:0008152);; biological process: response to stimulus (GO:0050896);; molecular function: catalytic activity (GO:0003824);; molecular function: binding (GO:0005488)
Glyma.06G064800.Wm82.a2.v1	Glyma.06G064800.Wm82.a2.v1	41.2366	3639	46.2639	3715	47.913	4162	59.7696	5224	34.242	2893	34.0905	3027	0.126393	-0.653416	normal	3.86024e-06	-1.42738	down	0.0234303	-0.850593	normal	[T]	Signal transduction mechanisms	Molecular Function: protein serine/threonine kinase activity (GO:0004674);; Molecular Function: MAP kinase activity (GO:0004707);; Molecular Function: protein tyrosine kinase activity (GO:0004713);; Molecular Function: ubiquitin-protein transferase activity (GO:0004842);; Molecular Function: protein binding (GO:0005515);; Molecular Function: ATP binding (GO:0005524);; Cellular Component: nucleus …	--	--	[G]	Carbohydrate transport and metabolism	Protein kinase domain;; Protein tyrosine kinase	Shaggy-related protein kinase eta OS=Arabidopsis thaliana GN=ASK7 PE=1 SV=2	T	Signal transduction mechanisms	PREDICTED: shaggy-related protein kinase eta-like [Glycine max]	biological process: metabolic process (GO:0008152);; biological process: cellular process (GO:0009987);; molecular function: catalytic activity (GO:0003824);; biological process: signaling (GO:0023052);; biological process: single-organism process (GO:0044699);; biological process: response to stimulus (GO:0050896);; biological process: biological regulation (GO:0065007);; molecular function: mol…
Glyma.04G018000.Wm82.a2.v1	Glyma.04G018000.Wm82.a2.v1	17.0499	1813	19.2769	1959	23.3076	2446	16.8868	1901	17.3533	1814	15.9986	1790	0.144564	-0.766485	normal	0.000666123	-1.18092	down	0.438341	-0.485562	normal	--	--	Cellular Component: mitochondrion (GO:0005739);; Cellular Component: chloroplast (GO:0009507);; Biological Process: single-organism process (GO:0044699);;	--	--	[R]	General function prediction only	PPR repeat family;; PPR repeat;; PPR repeat;; Pentatricopeptide repeat domain;; Pentacotripeptide-repeat region of PRORP;; Tetratricopeptide repeat;; Evolutionarily conserved signalling intermediate in Toll pathway;; Tetratricopeptide repeat;; Tetratricopeptide repeat;; Mitochondrial 28S ribosomal protein S27	Pentatricopeptide repeat-containing protein At5g42310, mitochondrial OS=Arabidopsis thaliana GN=At5g42310 PE=2 SV=1	S	Function unknown	hypothetical protein GLYMA_04G018000 [Glycine max]	cellular component: cell (GO:0005623);; cellular component: organelle (GO:0043226);; cellular component: cell part (GO:0044464);; biological process: single-organism process (GO:0044699)
Glyma.04G156300.Wm82.a2.v1	Glyma.04G156300.Wm82.a2.v1	13.1455	1151	13.0593	1097	12.9756	1130	15.8815	1439	10.725	900	8.45426	743	0.0585318	-0.805028	normal	3.49914e-05	-1.54729	down	0.103622	-0.811022	normal	--	--	--	--	--	--	--	--	--	S	Function unknown	PREDICTED: uncharacterized protein LOC100807349 [Glycine max]	--
Glyma.16G045800.Wm82.a2.v1	Glyma.16G045800.Wm82.a2.v1	9.23165	763	9.83216	804	14.7278	1161	13.1296	748	5.44921	427	3.60846	305	0.312385	-0.670676	normal	6.6189e-07	-2.18103	down	0.0138168	-1.53932	normal	--	--	--	--	--	--	--	Family of unknown function (DUF716)	--	S	Function unknown	hypothetical protein GLYMA_16G045800 [Glycine max]	--
Glyma.16G016300.Wm82.a2.v1	Glyma.16G016300.Wm82.a2.v1	38.4527	3215	32.8305	2705	73.1286	5962	35.4551	3158	14.5453	1156	11.4016	974	0.717799	-0.322369	normal	7.69468e-15	-2.55849	down	9.16103e-05	-2.24826	down	--	--	Molecular Function: catalytic activity (GO:0003824);; Molecular Function: calcium ion binding (GO:0005509);; Cellular Component: nucleus (GO:0005634);; Biological Process: metabolic process (GO:0008152);; Biological Process: response to cold (GO:0009409);;	--	--	[K]	Transcription	Endonuclease/Exonuclease/phosphatase family;; EF hand	Uncharacterized calcium-binding protein At1g02270 OS=Arabidopsis thaliana GN=At1g02270 PE=2 SV=2	S	Function unknown	hypothetical protein GLYMA_16G016300 [Glycine max]	molecular function: catalytic activity (GO:0003824);; molecular function: binding (GO:0005488);; cellular component: cell (GO:0005623);; cellular component: organelle (GO:0043226);; cellular component: cell part (GO:0044464);; biological process: metabolic process (GO:0008152);; biological process: response to stimulus (GO:0050896)
Glyma.04G099000.Wm82.a2.v1	Glyma.04G099000.Wm82.a2.v1	5.26265	452	4.91381	384	6.01581	403	8.62717	764	0.592662	52	2.2562	167	0.452688	-0.528837	normal	1.6799e-06	-3.01916	down	0.000566657	-2.47602	down	[J]	Translation, ribosomal structure and biogenesis	Cellular Component: mitochondrion (GO:0005739);; Molecular Function: queuine tRNA-ribosyltransferase activity (GO:0008479);; Biological Process: queuosine biosynthetic process (GO:0008616);;	K00773|0|gmx:100819664|K00773 queuine tRNA-ribosyltransferase [EC:2.4.2.29] | (RefSeq) queuine tRNA-ribosyltransferase-like	--	[A]	RNA processing and modification	Queuine tRNA-ribosyltransferase	--	J	Translation, ribosomal structure and biogenesis	PREDICTED: queuine tRNA-ribosyltransferase-like isoform X1 [Glycine max]	cellular component: cell (GO:0005623);; cellular component: organelle (GO:0043226);; cellular component: cell part (GO:0044464);; biological process: metabolic process (GO:0008152);; molecular function: catalytic activity (GO:0003824);; biological process: cellular process (GO:0009987);; biological process: single-organism process (GO:0044699)
Glyma.18G155100.Wm82.a2.v1	Glyma.18G155100.Wm82.a2.v1	27.8816	1846	34.2423	2207	38.1041	2381	24.9706	1739	29.559	1854	27.9771	1846	0.0801281	-0.940099	normal	0.000775001	-1.25161	down	0.606827	-0.376727	normal	--	--	Biological Process: multicellular organism development (GO:0007275);; Cellular Component: chloroplast (GO:0009507);; Cellular Component: integral component of membrane (GO:0016021);;	--	--	[T]	Signal transduction mechanisms	Protein of unknown function (DUF568);; Eukaryotic cytochrome b561	Cytochrome b561 and DOMON domain-containing protein At4g12980 OS=Arabidopsis thaliana GN=At4g12980 PE=2 SV=1	S	Function unknown	PREDICTED: cytochrome b561 and DOMON domain-containing protein At4g12980-like [Glycine max]	biological process: multicellular organismal process (GO:0032501);; biological process: developmental process (GO:0032502);; biological process: single-organism process (GO:0044699);; cellular component: cell (GO:0005623);; cellular component: organelle (GO:0043226);; cellular component: cell part (GO:0044464);; cellular component: membrane (GO:0016020);; cellular component: membrane part (GO:004…
Glyma.04G248000.Wm82.a2.v1	Glyma.04G248000.Wm82.a2.v1	3.97091	217	0.999504	42	4.52774	172	1.04176	34	0.658187	22	0.351813	16	0.503119	-0.975458	normal	0.000154634	-3.59551	down	0.0546954	-2.29508	normal	--	--	Cellular Component: lytic vacuole within protein storage vacuole (GO:0000327);; Molecular Function: protein binding (GO:0005515);; Cellular Component: vacuolar membrane (GO:0005774);; Cellular Component: endoplasmic reticulum lumen (GO:0005788);; Cellular Component: Golgi apparatus (GO:0005794);; Cellular Component: plasma membrane (GO:0005886);; Biological Process: response to heat (GO:0009408);…	K09580|1.55163e-103|pvu:PHAVU_009G126700g|K09580 protein disulfide-isomerase A1 [EC:5.3.4.1] | (RefSeq) hypothetical protein	Protein processing in endoplasmic reticulum (ko04141)	[O]	Posttranslational modification, protein turnover, chaperones	Thioredoxin-like domain;; Thioredoxin	Protein disulfide-isomerase OS=Medicago sativa GN=PDI PE=2 SV=1	O	Posttranslational modification, protein turnover, chaperones	hypothetical protein GLYMA_04G248000 [Glycine max]	cellular component: cell (GO:0005623);; cellular component: organelle (GO:0043226);; cellular component: organelle part (GO:0044422);; cellular component: cell part (GO:0044464);; molecular function: binding (GO:0005488);; cellular component: membrane (GO:0016020);; cellular component: membrane-enclosed lumen (GO:0031974);; biological process: response to stimulus (GO:0050896);; biological proces…
Glyma.16G222300.Wm82.a2.v1	Glyma.16G222300.Wm82.a2.v1	22.231	1693	16.0454	1160	26.5871	1912	17.9765	1547	12.4883	895	14.7457	1084	0.210619	-0.673588	normal	7.99739e-07	-1.62217	down	0.0347982	-1.01744	normal	--	--	Cellular Component: mitochondrion (GO:0005739);; Biological Process: protein glycosylation (GO:0006486);; Biological Process: transport (GO:0006810);; Cellular Component: integral component of membrane (GO:0016021);;	--	--	--	--	--	--	S	Function unknown	PREDICTED: uncharacterized protein LOC100795582 isoform X1 [Glycine max]	cellular component: cell (GO:0005623);; cellular component: organelle (GO:0043226);; cellular component: cell part (GO:0044464);; biological process: metabolic process (GO:0008152);; biological process: cellular process (GO:0009987);; biological process: single-organism process (GO:0044699);; biological process: localization (GO:0051179);; cellular component: membrane (GO:0016020);; cellular comp…
Glyma.08G314400.Wm82.a2.v1	Glyma.08G314400.Wm82.a2.v1	29.084	1010	29.6694	1018	33.6712	1137	40.3371	1490	20.0323	660	19.7701	700	0.183769	-0.631924	normal	5.31506e-07	-1.68747	down	0.00488093	-1.12591	down	--	--	--	--	--	--	--	Pollen proteins Ole e I like	--	S	Function unknown	uncharacterized LOC100527393 precursor [Glycine max]	--
Glyma.12G042600.Wm82.a2.v1	Glyma.12G042600.Wm82.a2.v1	35.8581	3848	39.1101	4148	49.6323	5178	54.2407	6191	27.0852	2755	23.6973	2594	0.299596	-0.500628	normal	4.38324e-07	-1.68984	down	0.000664223	-1.26313	down	[J]	Translation, ribosomal structure and biogenesis	--	K14857|0|gmx:100784758|K14857 AdoMet-dependent rRNA methyltransferase SPB1 [EC:2.1.1.-] | (RefSeq) adoMet-dependent rRNA methyltransferase spb1-like	--	[AR]	RNA processing and modification;; General function prediction only	Spb1 C-terminal domain;; FtsJ-like methyltransferase;; Domain of unknown function (DUF3381)	--	J	Translation, ribosomal structure and biogenesis	PREDICTED: adoMet-dependent rRNA methyltransferase spb1-like [Glycine max]	--
Glyma.08G177200.Wm82.a2.v1	Glyma.08G177200.Wm82.a2.v1	12.544	631	10.3253	513	11.195	547	18.0727	966	4.23462	202	5.23743	269	0.322281	-0.601049	normal	7.79199e-11	-2.3804	down	0.000195635	-1.81926	down	--	--	Cellular Component: plasma membrane (GO:0005886);; Biological Process: plant-type cell wall organization (GO:0009664);; Biological Process: pollen tube growth (GO:0009860);; Molecular Function: kinase activity (GO:0016301);; Cellular Component: extracellular matrix (GO:0031012);; Cellular Component: anchored component of membrane (GO:0031225);; Cellular Component: intracellular membrane-bounded o…	--	--	--	--	--	--	--	--	--	cellular component: cell (GO:0005623);; cellular component: membrane (GO:0016020);; cellular component: cell part (GO:0044464);; biological process: cellular process (GO:0009987);; biological process: cellular component organization or biogenesis (GO:0071840);; biological process: reproductive process (GO:0022414);; biological process: developmental process (GO:0032502);; biological process: grow…
Glyma.14G059900.Wm82.a2.v1	Glyma.14G059900.Wm82.a2.v1	1.42763	110	2.38268	160	2.44506	185	3.04856	188	1.36367	53	1.45161	104	0.585299	-0.525725	normal	0.00694759	-1.90136	down	0.0580946	-1.41177	normal	[QV]	Secondary metabolites biosynthesis, transport and catabolism;; Defense mechanisms	Biological Process: polysaccharide biosynthetic process (GO:0000271);; Biological Process: microtubule bundle formation (GO:0001578);; Cellular Component: mitochondrion (GO:0005739);; Biological Process: response to red or far red light (GO:0009639);; Biological Process: skotomorphogenesis (GO:0009647);; Biological Process: abscisic acid metabolic process (GO:0009687);; Biological Process: multid…	K09588|0|gmx:100775886|K09588 cytochrome P450 family 90 subfamily A polypeptide 1 [EC:1.14.-.-] | (RefSeq) cytochrome P450 90A1-like	Brassinosteroid biosynthesis (ko00905)	[QI]	Secondary metabolites biosynthesis, transport and catabolism;; Lipid transport and metabolism	Cytochrome P450	Cytochrome P450 90A1 OS=Arabidopsis thaliana GN=CYP90A1 PE=2 SV=1	Q	Secondary metabolites biosynthesis, transport and catabolism	PREDICTED: cytochrome P450 90A1-like [Glycine max]	biological process: metabolic process (GO:0008152);; biological process: single-organism process (GO:0044699);; biological process: cellular process (GO:0009987);; biological process: cellular component organization or biogenesis (GO:0071840);; cellular component: cell (GO:0005623);; cellular component: organelle (GO:0043226);; cellular component: cell part (GO:0044464);; biological process: resp…
Glyma.01G188600.Wm82.a2.v1	Glyma.01G188600.Wm82.a2.v1	18.4309	1244	31.6346	2110	30.0532	1972	26.4339	1897	10.8935	697	8.90385	613	0.207908	-0.791898	normal	3.68264e-07	-2.4674	down	4.51034e-05	-1.73106	down	--	--	Biological Process: respiratory burst involved in defense response (GO:0002679);; Molecular Function: DNA binding (GO:0003677);; Molecular Function: transcription factor activity, sequence-specific DNA binding (GO:0003700);; Cellular Component: nucleus (GO:0005634);; Biological Process: regulation of transcription, DNA-templated (GO:0006355);; Biological Process: response to water deprivation (GO…	K09286|3.25316e-97|gmx:100527066|K09286 EREBP-like factor | (RefSeq) uncharacterized LOC100527066	--	--	--	AP2 domain	Ethylene-responsive transcription factor ERF010 OS=Arabidopsis thaliana GN=ERF010 PE=2 SV=1	K	Transcription	dehydration responsive element-binding protein 1 [Glycine soja]	biological process: immune system process (GO:0002376);; biological process: metabolic process (GO:0008152);; biological process: single-organism process (GO:0044699);; molecular function: binding (GO:0005488);; biological process: biological regulation (GO:0065007);; molecular function: nucleic acid binding transcription factor activity (GO:0001071);; cellular component: cell (GO:0005623);; cell…
Glyma.04G010000.Wm82.a2.v1	Glyma.04G010000.Wm82.a2.v1	11.5647	1046	13.1789	1178	13.8634	1219	13.6946	1317	8.03169	689	6.02412	556	0.0831813	-0.805358	normal	1.70812e-06	-1.93533	down	0.0116439	-1.19229	normal	--	--	Molecular Function: zinc ion binding (GO:0008270);; Molecular Function: lyase activity (GO:0016829);;	--	--	--	--	--	--	S	Function unknown	PREDICTED: uncharacterized protein LOC100778123 [Glycine max]	molecular function: binding (GO:0005488);; biological process: metabolic process (GO:0008152);; molecular function: catalytic activity (GO:0003824)
Glyma.17G065000.Wm82.a2.v1	Glyma.17G065000.Wm82.a2.v1	52.044	2334	50.5177	2507	203.198	9856	35.9123	2000	9.1815	459	8.68317	464	0.762966	0.324128	normal	6.99329e-27	-3.4922	down	3.73353e-06	-3.65476	down	[G]	Carbohydrate transport and metabolism	--	K08235|0|gmx:547479|K08235 xyloglucan:xyloglucosyl transferase [EC:2.4.1.207] | (RefSeq) 19-1-5; syringolide-induced protein 19-1-5	--	--	--	Glycosyl hydrolases family 16;; Xyloglucan endo-transglycosylase (XET) C-terminus	Probable xyloglucan endotransglucosylase/hydrolase protein 23 OS=Arabidopsis thaliana GN=XTH23 PE=2 SV=1	G	Carbohydrate transport and metabolism	syringolide-induced protein 19-1-5 precursor [Glycine max]	--
Glyma.09G223700.Wm82.a2.v1	Glyma.09G223700.Wm82.a2.v1	26.6834	3180	16.2256	1765	38.4048	4565	22.5985	2917	9.58906	1112	5.70077	711	0.71214	-0.335358	normal	1.10352e-07	-2.47126	down	0.00017804	-2.16472	down	[G]	Carbohydrate transport and metabolism	--	K13783|0|gmx:100795072|K13783 MFS transporter, OPA family, solute carrier family 37 (glycerol-3-phosphate transporter), member 1/2 | (RefSeq) putative glycerol-3-phosphate transporter 1-like	--	[G]	Carbohydrate transport and metabolism	Major Facilitator Superfamily	Putative glycerol-3-phosphate transporter 1 OS=Arabidopsis thaliana GN=At3g47420 PE=2 SV=1	G	Carbohydrate transport and metabolism	putative glycerol-3-phosphate transporter 1-like [Glycine max]	--
Glyma.12G014000.Wm82.a2.v1	Glyma.12G014000.Wm82.a2.v1	8.35521	662	8.87132	642	12.557	1060	10.0644	836	6.08906	482	5.61303	455	0.518627	-0.435403	normal	2.00797e-05	-1.57897	down	0.0212077	-1.20612	normal	--	--	Cellular Component: nucleus (GO:0005634);; Biological Process: membrane fusion (GO:0006944);;	--	--	--	--	Conserved region of unknown function on GLTSCR protein	--	S	Function unknown	PREDICTED: probable E3 ubiquitin-protein ligase bre1 [Glycine max]	cellular component: cell (GO:0005623);; cellular component: organelle (GO:0043226);; cellular component: cell part (GO:0044464)
Glyma.14G042000.Wm82.a2.v1	Glyma.14G042000.Wm82.a2.v1	10.9648	584	7.93144	469	16.2164	827	5.82041	376	2.00764	116	4.94165	307	0.387855	-0.714465	normal	1.71879e-05	-2.41911	down	0.0401147	-1.69288	normal	[R]	General function prediction only	Molecular Function: binding (GO:0005488);; Cellular Component: cytosol (GO:0005829);; Biological Process: iron ion transport (GO:0006826);; Molecular Function: zinc ion binding (GO:0008270);; Biological Process: response to abiotic stimulus (GO:0009628);; Biological Process: cellular response to iron ion starvation (GO:0010106);; Biological Process: response to nitrate (GO:0010167);; Biological P…	K00121|0|gmx:100806887|K00121 S-(hydroxymethyl)glutathione dehydrogenase / alcohol dehydrogenase [EC:1.1.1.284 1.1.1.1] | (RefSeq) alcohol dehydrogenase-like 7	Glycolysis / Gluconeogenesis (ko00010);; Fatty acid degradation (ko00071);; Tyrosine metabolism (ko00350);; Carbon metabolism (ko01200)	[Q]	Secondary metabolites biosynthesis, transport and catabolism	Alcohol dehydrogenase GroES-like domain;; Zinc-binding dehydrogenase	Alcohol dehydrogenase-like 7 OS=Arabidopsis thaliana GN=At5g42250 PE=2 SV=1	C	Energy production and conversion	PREDICTED: alcohol dehydrogenase-like 7 [Glycine max]	molecular function: binding (GO:0005488);; cellular component: cell (GO:0005623);; cellular component: cell part (GO:0044464);; biological process: single-organism process (GO:0044699);; biological process: localization (GO:0051179);; biological process: response to stimulus (GO:0050896);; biological process: cellular process (GO:0009987);; biological process: biological regulation (GO:0065007);;…
Glyma.17G168200.Wm82.a2.v1	Glyma.17G168200.Wm82.a2.v1	56.8363	2591	74.3521	3352	75.4467	3327	69.41	3366	23.4254	1012	22.2279	1035	0.0925084	-0.824637	normal	1.22563e-12	-2.65145	down	2.08909e-07	-1.88847	down	--	--	Cellular Component: mitochondrion (GO:0005739);; Cellular Component: Golgi apparatus (GO:0005794);; Cellular Component: plasma membrane (GO:0005886);; Biological Process: retrograde vesicle-mediated transport, Golgi to ER (GO:0006890);; Biological Process: intra-Golgi vesicle-mediated transport (GO:0006891);; Biological Process: membrane fusion (GO:0006944);; Cellular Component: integral componen…	--	--	[U]	Intracellular trafficking, secretion, and vesicular transport	Rer1 family	Protein RER1A OS=Arabidopsis thaliana GN=RER1A PE=1 SV=1	U	Intracellular trafficking, secretion, and vesicular transport	PREDICTED: protein RER1A-like [Glycine max]	cellular component: cell (GO:0005623);; cellular component: organelle (GO:0043226);; cellular component: cell part (GO:0044464);; cellular component: membrane (GO:0016020);; biological process: single-organism process (GO:0044699);; biological process: localization (GO:0051179);; cellular component: membrane part (GO:0044425);; biological process: biological regulation (GO:0065007)
Glyma.11G088400.Wm82.a2.v1	Glyma.11G088400.Wm82.a2.v1	9.36024	768	7.01742	582	9.84144	800	8.15161	661	5.64905	444	4.897	416	0.105064	-0.83828	normal	1.93841e-06	-1.73645	down	0.0836452	-0.957448	normal	--	--	Molecular Function: DNA binding (GO:0003677);; Molecular Function: transcription factor activity, sequence-specific DNA binding (GO:0003700);; Cellular Component: nucleus (GO:0005634);; Biological Process: methylation-dependent chromatin silencing (GO:0006346);; Biological Process: embryo sac egg cell differentiation (GO:0009560);; Biological Process: gravitropism (GO:0009630);; Biological Proces…	--	--	[K]	Transcription	ARID/BRIGHT DNA binding domain;; Hsp20/alpha crystallin family	AT-rich interactive domain-containing protein 3 OS=Arabidopsis thaliana GN=ARID3 PE=1 SV=1	S	Function unknown	PREDICTED: AT-rich interactive domain-containing protein 6-like [Glycine max]	molecular function: binding (GO:0005488);; biological process: biological regulation (GO:0065007);; molecular function: nucleic acid binding transcription factor activity (GO:0001071);; cellular component: cell (GO:0005623);; cellular component: organelle (GO:0043226);; cellular component: cell part (GO:0044464);; biological process: cellular process (GO:0009987);; biological process: single-orga…
Glyma.06G064400.Wm82.a2.v1	Glyma.06G064400.Wm82.a2.v1	7.29343	581	5.18703	378	10.0507	769	5.66577	460	0.747667	56	1.30662	100	0.47767	-0.56668	normal	5.04099e-15	-3.68733	down	4.89929e-07	-3.0926	down	[T]	Signal transduction mechanisms	Biological Process: activation of MAPKK activity (GO:0000186);; Biological Process: RNA splicing, via endonucleolytic cleavage and ligation (GO:0000394);; Molecular Function: protein serine/threonine kinase activity (GO:0004674);; Molecular Function: MAP kinase kinase kinase activity (GO:0004709);; Molecular Function: ATP binding (GO:0005524);; Cellular Component: nucleus (GO:0005634);; Cellular …	--	--	[T]	Signal transduction mechanisms	Protein tyrosine kinase;; Protein kinase domain	Probable receptor-like protein kinase At1g80640 OS=Arabidopsis thaliana GN=At1g80640 PE=2 SV=1	T	Signal transduction mechanisms	hypothetical protein GLYMA_06G064400 [Glycine max]	biological process: biological regulation (GO:0065007);; biological process: metabolic process (GO:0008152);; biological process: cellular process (GO:0009987);; molecular function: catalytic activity (GO:0003824);; biological process: signaling (GO:0023052);; biological process: single-organism process (GO:0044699);; biological process: response to stimulus (GO:0050896);; molecular function: mol…
Glyma.11G084700.Wm82.a2.v1	Glyma.11G084700.Wm82.a2.v1	30.7709	2707	38.0132	3494	42.1159	3499	31.0757	2924	31.1724	2859	28.8317	2827	0.0698975	-0.927888	normal	0.00140815	-1.24874	down	0.533014	-0.389809	normal	--	--	--	K04523|0|gmx:100780421|K04523 ubiquilin | (RefSeq) ubiquitin domain-containing protein DSK2a	Protein processing in endoplasmic reticulum (ko04141)	[OR]	Posttranslational modification, protein turnover, chaperones;; General function prediction only	Ubiquitin family;; UBA/TS-N domain;; Ubiquitin-2 like Rad60 SUMO-like	Ubiquitin domain-containing protein DSK2b OS=Arabidopsis thaliana GN=DSK2B PE=1 SV=1	O	Posttranslational modification, protein turnover, chaperones	Ubiquilin-1 [Glycine soja]	--
Glyma.17G238200.Wm82.a2.v1	Glyma.17G238200.Wm82.a2.v1	8.47471	467	7.3603	401	6.35911	341	12.9095	755	1.68064	89	2.76261	155	0.344891	-0.671732	normal	7.05082e-11	-2.92899	down	0.000248456	-2.24908	down	[E]	Amino acid transport and metabolism	Molecular Function: asparaginase activity (GO:0004067);; Cellular Component: cytoplasm (GO:0005737);; Biological Process: glycoprotein catabolic process (GO:0006516);; Molecular Function: peptidase activity (GO:0008233);; Biological Process: protein metabolic process (GO:0019538);; Biological Process: asparagine catabolic process via L-aspartate (GO:0033345);; Biological Process: protein maturati…	K13051|0|gmx:100803038|K13051 beta-aspartyl-peptidase (threonine type) [EC:3.4.19.5] | (RefSeq) probable isoaspartyl peptidase/L-asparaginase 2	--	[E]	Amino acid transport and metabolism	Asparaginase	Probable isoaspartyl peptidase/L-asparaginase 2 OS=Arabidopsis thaliana GN=At3g16150 PE=2 SV=2	E	Amino acid transport and metabolism	PREDICTED: probable isoaspartyl peptidase/L-asparaginase 2 [Glycine max]	biological process: metabolic process (GO:0008152);; molecular function: catalytic activity (GO:0003824);; cellular component: cell (GO:0005623);; cellular component: cell part (GO:0044464);; biological process: cellular process (GO:0009987);; biological process: single-organism process (GO:0044699)
Glyma.07G234200.Wm82.a2.v1	Glyma.07G234200.Wm82.a2.v1	3.86633	531	3.55227	478	4.52292	663	3.4984	511	2.94545	417	3.13599	446	0.202587	-0.739609	normal	0.0002605	-1.33116	down	0.307162	-0.655896	normal	--	--	Molecular Function: DNA binding (GO:0003677);; Cellular Component: nucleus (GO:0005634);;	--	--	--	--	SBP domain;; Ankyrin repeat	Squamosa promoter-binding-like protein 1 OS=Arabidopsis thaliana GN=SPL1 PE=1 SV=2	S	Function unknown	PREDICTED: squamosa promoter-binding-like protein 1 [Glycine max]	molecular function: binding (GO:0005488);; cellular component: cell (GO:0005623);; cellular component: organelle (GO:0043226);; cellular component: cell part (GO:0044464)
Glyma.11G084600.Wm82.a2.v1	Glyma.11G084600.Wm82.a2.v1	12.2445	1618	8.23584	1024	22.8548	3066	16.23	2232	3.997	504	3.13981	439	0.958728	0.0410489	normal	1.36901e-11	-2.54957	down	2.14907e-08	-2.63708	down	[J]	Translation, ribosomal structure and biogenesis	Cellular Component: intracellular membrane-bounded organelle (GO:0043231);; Cellular Component: cytoplasmic part (GO:0044444);;	--	--	[J]	Translation, ribosomal structure and biogenesis	Poly A polymerase head domain;; Probable RNA and SrmB- binding site of polymerase A	--	J	Translation, ribosomal structure and biogenesis	hypothetical protein GLYMA_11G084600 [Glycine max]	cellular component: cell (GO:0005623);; cellular component: organelle (GO:0043226);; cellular component: cell part (GO:0044464)
Glyma.15G127200.Wm82.a2.v1	Glyma.15G127200.Wm82.a2.v1	11.1883	1358	12.4901	1353	12.4729	1410	23.1102	2871	6.79587	677	8.76093	1046	0.630664	-0.37141	normal	1.20102e-06	-1.77872	down	0.00498098	-1.4562	down	--	--	--	K14508|0|gmx:100217339|K14508 regulatory protein NPR1 | (RefSeq) NPR1-2 protein	Plant hormone signal transduction (ko04075)	[R]	General function prediction only	NPR1/NIM1 like defence protein C terminal;; BTB/POZ domain;; Ankyrin repeats (3 copies);; Ankyrin repeats (many copies);; Ankyrin repeat;; Ankyrin repeat	Regulatory protein NPR3 OS=Arabidopsis thaliana GN=NPR3 PE=1 SV=1	S	Function unknown	NPR1-2 protein [Glycine max]	--
Glyma.09G254300.Wm82.a2.v1	Glyma.09G254300.Wm82.a2.v1	7.71445	382	5.88077	288	7.65979	369	7.94176	419	2.69381	127	4.1634	211	0.173744	-0.738751	normal	7.65643e-06	-2.08532	down	0.0113922	-1.40274	normal	--	--	--	--	--	--	--	--	Desiccation protectant protein Lea14 homolog OS=Glycine max PE=2 SV=1	S	Function unknown	hypothetical protein GLYMA_09G254300 [Glycine max]	--
Glyma.03G172400.Wm82.a2.v1	Glyma.03G172400.Wm82.a2.v1	51.9914	4105	50.2796	3707	83.0018	6748	43.6903	3833	48.3165	3656	41.3628	3305	0.488046	-0.509237	normal	7.16633e-05	-1.26699	down	0.226454	-0.816831	normal	--	--	--	--	--	--	--	--	--	S	Function unknown	uncharacterized protein LOC100804857 [Glycine max]	--
Glyma.19G051800.Wm82.a2.v1	Glyma.19G051800.Wm82.a2.v1	1.02153	58	2.60929	202	3.15114	228	2.4396	202	0.66303	64	0.285291	27	0.799696	-0.29657	normal	0.0108996	-2.52497	normal	0.00686311	-2.23313	down	[NT]	Cell motility;; Signal transduction mechanisms	Molecular Function: DNA binding (GO:0003677);; Molecular Function: transcription factor activity, sequence-specific DNA binding (GO:0003700);; Molecular Function: protein binding (GO:0005515);; Cellular Component: nucleus (GO:0005634);; Cellular Component: mitochondrion (GO:0005739);; Biological Process: response to temperature stimulus (GO:0009266);; Biological Process: cytokinin-activated signa…	--	--	[K]	Transcription	Response regulator receiver domain	Two-component response regulator ARR1 OS=Arabidopsis thaliana GN=ARR1 PE=1 SV=2	K	Transcription	Two-component response regulator ARR1 [Glycine soja]	molecular function: binding (GO:0005488);; biological process: biological regulation (GO:0065007);; molecular function: nucleic acid binding transcription factor activity (GO:0001071);; cellular component: cell (GO:0005623);; cellular component: organelle (GO:0043226);; cellular component: cell part (GO:0044464);; biological process: response to stimulus (GO:0050896);; biological process: cellula…
Glyma.16G052500.Wm82.a2.v1	Glyma.16G052500.Wm82.a2.v1	5.71265	492	5.97302	515	9.21045	839	5.64134	546	4.56344	385	3.49637	309	0.516041	-0.501676	normal	0.000186015	-1.63157	down	0.070709	-1.17614	normal	--	--	Molecular Function: protein serine/threonine kinase activity (GO:0004674);; Molecular Function: ATP binding (GO:0005524);; Cellular Component: mitochondrion (GO:0005739);; Biological Process: protein phosphorylation (GO:0006468);;	--	--	--	--	--	--	S	Function unknown	PREDICTED: uncharacterized protein LOC100807268 [Glycine max]	biological process: metabolic process (GO:0008152);; biological process: cellular process (GO:0009987);; molecular function: catalytic activity (GO:0003824);; molecular function: binding (GO:0005488);; cellular component: cell (GO:0005623);; cellular component: organelle (GO:0043226);; cellular component: cell part (GO:0044464)
Glyma.03G255600.Wm82.a2.v1	Glyma.03G255600.Wm82.a2.v1	26.1061	1750	24.4126	1609	46.0881	3001	27.3592	1957	8.19026	523	7.12586	491	0.593842	-0.400006	normal	1.03115e-18	-2.82154	down	9.92305e-07	-2.44615	down	--	--	Molecular Function: phosphatidylinositol-3-phosphatase activity (GO:0004438);; Molecular Function: transporter activity (GO:0005215);; Cellular Component: nucleus (GO:0005634);; Cellular Component: mitochondrial inner membrane (GO:0005743);; Biological Process: cation transport (GO:0006812);; Biological Process: mitochondrial transport (GO:0006839);; Biological Process: nucleotide transport (GO:0…	K15119|0|gmx:100820345|K15119 solute carrier family 25, member 39/40 | (RefSeq) mitochondrial carrier protein MTM1-like	--	[C]	Energy production and conversion	Mitochondrial carrier protein	Mitochondrial carrier protein MTM1 OS=Arabidopsis thaliana GN=MTM1 PE=2 SV=1	S	Function unknown	PREDICTED: mitochondrial carrier protein MTM1-like [Glycine max]	biological process: metabolic process (GO:0008152);; biological process: cellular process (GO:0009987);; molecular function: catalytic activity (GO:0003824);; molecular function: transporter activity (GO:0005215);; cellular component: cell (GO:0005623);; cellular component: organelle (GO:0043226);; cellular component: cell part (GO:0044464);; cellular component: membrane (GO:0016020);; cellular c…
Glyma.11G246100.Wm82.a2.v1	Glyma.11G246100.Wm82.a2.v1	10.7987	619	9.33849	564	14.5635	830	15.1607	955	7.42367	477	4.5168	313	0.482428	-0.403993	normal	0.000445177	-1.65658	down	0.0183995	-1.3123	normal	--	--	--	--	--	[O]	Posttranslational modification, protein turnover, chaperones	Ring finger domain;; Zinc finger, C3HC4 type (RING finger);; Zinc finger, C3HC4 type (RING finger)	--	S	Function unknown	uncharacterized protein LOC100812518 [Glycine max]	--
Glyma.09G072200.Wm82.a2.v1	Glyma.09G072200.Wm82.a2.v1	10.8405	1850	10.1528	1679	20.9996	3361	11.157	2100	1.9984	312	2.07273	369	0.694418	-0.33072	normal	2.27457e-31	-3.47501	down	1.1234e-10	-3.15088	down	--	--	Molecular Function: DNA binding (GO:0003677);; Molecular Function: binding (GO:0005488);; Cellular Component: nucleus (GO:0005634);; Biological Process: regulation of transcription, DNA-templated (GO:0006355);; Biological Process: pattern specification process (GO:0007389);; Cellular Component: plastid (GO:0009536);; Biological Process: anatomical structure morphogenesis (GO:0009653);; Biological…	--	--	--	--	Auxin response factor;; B3 DNA binding domain;; AUX/IAA family	Auxin response factor 19 OS=Arabidopsis thaliana GN=ARF19 PE=1 SV=2	K	Transcription	PREDICTED: auxin response factor 19-like [Glycine max]	molecular function: binding (GO:0005488);; cellular component: cell (GO:0005623);; cellular component: organelle (GO:0043226);; cellular component: cell part (GO:0044464);; biological process: biological regulation (GO:0065007);; biological process: multicellular organismal process (GO:0032501);; biological process: developmental process (GO:0032502);; biological process: single-organism process …
Glyma.01G073100.Wm82.a2.v1	Glyma.01G073100.Wm82.a2.v1	10.7425	263	7.19878	174	13.6284	324	12.8775	335	6.00914	140	6.36516	159	0.652846	-0.376348	normal	0.00083513	-1.62646	down	0.0148461	-1.31456	normal	--	--	Molecular Function: transcription factor activity, sequence-specific DNA binding (GO:0003700);; Cellular Component: nucleus (GO:0005634);; Cellular Component: nucleolus (GO:0005730);; Biological Process: regulation of transcription, DNA-templated (GO:0006355);; Biological Process: circadian rhythm (GO:0007623);; Molecular Function: zinc ion binding (GO:0008270);; Biological Process: response to l…	--	--	[K]	Transcription	GATA zinc finger	GATA transcription factor 3 OS=Arabidopsis thaliana GN=GATA3 PE=2 SV=2	K	Transcription	PREDICTED: GATA transcription factor 9 [Glycine max]	biological process: biological regulation (GO:0065007);; molecular function: nucleic acid binding transcription factor activity (GO:0001071);; cellular component: cell (GO:0005623);; cellular component: organelle (GO:0043226);; cellular component: cell part (GO:0044464);; cellular component: organelle part (GO:0044422);; biological process: rhythmic process (GO:0048511);; molecular function: bind…
Glyma.12G007800.Wm82.a2.v1	Glyma.12G007800.Wm82.a2.v1	8.07164	1530	5.39825	1106	9.06136	1910	7.99925	1754	2.03624	358	2.70089	557	0.360123	-0.49415	normal	4.67855e-13	-2.62476	down	3.1191e-07	-2.18974	down	--	--	--	--	--	[T]	Signal transduction mechanisms	--	--	S	Function unknown	PREDICTED: altered inheritance of mitochondria protein 3-like isoform X1 [Glycine max]	--
Glyma.18G020000.Wm82.a2.v1	Glyma.18G020000.Wm82.a2.v1	18.793	912	26.8366	1234	30.1733	1403	23.4392	1209	15.1687	698	15.9328	788	0.237425	-0.704083	normal	6.93034e-05	-1.65698	down	0.030034	-1.01851	normal	[J]	Translation, ribosomal structure and biogenesis	--	K14563|3.77019e-179|gmx:100797625|K14563 rRNA 2'-O-methyltransferase fibrillarin [EC:2.1.1.-] | (RefSeq) mediator of RNA polymerase II transcription subunit 36a-like	Ribosome biogenesis in eukaryotes (ko03008)	[A]	RNA processing and modification	Fibrillarin;; tRNA methyltransferase complex GCD14 subunit	Mediator of RNA polymerase II transcription subunit 36a OS=Arabidopsis thaliana GN=MED36A PE=1 SV=2	J	Translation, ribosomal structure and biogenesis	rRNA 2&apos;-O-methyltransferase fibrillarin 2 [Glycine soja]	--
Glyma.19G096700.Wm82.a2.v1	Glyma.19G096700.Wm82.a2.v1	6.28165	687	7.18138	742	7.97107	803	5.88368	671	5.54948	562	4.84788	534	0.0727025	-0.923977	normal	0.000105424	-1.49165	down	0.300606	-0.630428	normal	--	--	--	K15559|0|gmx:100806108|K15559 regulator of Ty1 transposition protein 103 | (RefSeq) regulation of nuclear pre-mRNA domain-containing protein 1A-like	--	[A]	RNA processing and modification	RNA polymerase II-binding domain.	--	S	Function unknown	PREDICTED: regulation of nuclear pre-mRNA domain-containing protein 1A-like isoform X2 [Glycine max]	--
Glyma.08G340900.Wm82.a2.v1	Glyma.08G340900.Wm82.a2.v1	6.50452	746	4.57365	454	7.91781	602	7.63346	994	3.65649	278	4.97718	432	0.373865	-0.573164	normal	2.28681e-05	-1.84604	down	0.00899961	-1.33151	down	[R]	General function prediction only	Biological Process: response to molecule of bacterial origin (GO:0002237);; Molecular Function: cysteine-type endopeptidase activity (GO:0004197);; Cellular Component: extracellular region (GO:0005576);; Cellular Component: cytosol (GO:0005829);; Cellular Component: plasma membrane (GO:0005886);; Biological Process: proteolysis (GO:0006508);; Biological Process: protein targeting to membrane (GO:…	--	--	[DO]	Cell cycle control, cell division, chromosome partitioning;; Posttranslational modification, protein turnover, chaperones	Caspase domain;; LSD1 zinc finger	Metacaspase-1 OS=Arabidopsis thaliana GN=AMC1 PE=1 SV=1	O	Posttranslational modification, protein turnover, chaperones	PREDICTED: metacaspase-1 [Glycine max]	biological process: response to stimulus (GO:0050896);; biological process: metabolic process (GO:0008152);; molecular function: catalytic activity (GO:0003824);; cellular component: extracellular region (GO:0005576);; cellular component: cell (GO:0005623);; cellular component: cell part (GO:0044464);; cellular component: membrane (GO:0016020);; biological process: single-organism process (GO:004…
Glyma.20G103300.Wm82.a2.v1	Glyma.20G103300.Wm82.a2.v1	69.6639	2688	82.1828	3075	87.5734	3245	84.5081	3470	52.105	1906	51.7937	2039	0.0824468	-0.776864	normal	9.27953e-07	-1.66607	down	0.0115146	-0.962638	normal	[O]	Posttranslational modification, protein turnover, chaperones	Cellular Component: extracellular region (GO:0005576);; Cellular Component: plasma membrane (GO:0005886);; Biological Process: polysaccharide metabolic process (GO:0005976);; Biological Process: protein folding (GO:0006457);; Biological Process: plant-type cell wall organization (GO:0009664);; Cellular Component: prefoldin complex (GO:0016272);; Cellular Component: anchored component of membrane …	K04797|8.92593e-98|gmx:100784222|K04797 prefoldin alpha subunit | (RefSeq) probable prefoldin subunit 5	--	[O]	Posttranslational modification, protein turnover, chaperones	Prefoldin subunit	Probable prefoldin subunit 5 OS=Arabidopsis thaliana GN=At5g23290 PE=2 SV=1	O	Posttranslational modification, protein turnover, chaperones	PREDICTED: probable prefoldin subunit 5 [Glycine max]	cellular component: extracellular region (GO:0005576);; cellular component: cell (GO:0005623);; cellular component: membrane (GO:0016020);; cellular component: cell part (GO:0044464);; biological process: metabolic process (GO:0008152);; biological process: cellular process (GO:0009987);; biological process: cellular component organization or biogenesis (GO:0071840);; cellular component: macromol…
Glyma.09G278500.Wm82.a2.v1	Glyma.09G278500.Wm82.a2.v1	9.80336	1459	11.1163	1234	12.5827	2386	11.4183	2295	9.6176	1576	7.0932	1170	0.724403	-0.191162	normal	0.00915677	-1.0576	down	0.0723815	-0.942639	normal	--	--	Molecular Function: nucleotide binding (GO:0000166);; Biological Process: cytokinesis by cell plate formation (GO:0000911);; Molecular Function: RNA binding (GO:0003723);; Molecular Function: protein kinase activity (GO:0004672);; Molecular Function: protein binding (GO:0005515);; Biological Process: protein phosphorylation (GO:0006468);; Biological Process: protein N-linked glycosylation (GO:000…	K07204|0|gmx:100777178|K07204 regulatory associated protein of mTOR | (RefSeq) regulatory-associated protein of TOR 1-like	--	[D]	Cell cycle control, cell division, chromosome partitioning	Raptor N-terminal CASPase like domain;; WD domain, G-beta repeat;; HEAT repeat	Regulatory-associated protein of TOR 1 OS=Arabidopsis thaliana GN=RAPTOR1 PE=1 SV=1	S	Function unknown	PREDICTED: regulatory-associated protein of TOR 1-like [Glycine max]	molecular function: binding (GO:0005488);; biological process: cellular process (GO:0009987);; biological process: single-organism process (GO:0044699);; biological process: metabolic process (GO:0008152);; molecular function: catalytic activity (GO:0003824);; biological process: cellular component organization or biogenesis (GO:0071840);; biological process: multicellular organismal process (GO:…
Glyma.05G237500.Wm82.a2.v1	Glyma.05G237500.Wm82.a2.v1	6.63772	1085	5.28106	832	8.2957	1356	6.20803	1090	4.24122	653	2.41319	417	0.277011	-0.60783	normal	2.84435e-05	-1.90155	down	0.024674	-1.34426	normal	[R]	General function prediction only	--	K16276|0|gmx:100801725|K16276 zinc finger protein-like protein | (RefSeq) uncharacterized LOC100801725	--	[R]	General function prediction only	Hemerythrin HHE cation binding domain;; Zinc-ribbon;; CHY zinc finger;; Ring finger domain	Zinc finger protein BRUTUS OS=Arabidopsis thaliana GN=BTS PE=1 SV=1	S	Function unknown	PREDICTED: uncharacterized protein LOC100801725 isoform X1 [Glycine max]	--
Glyma.04G247600.Wm82.a2.v1	Glyma.04G247600.Wm82.a2.v1	1.73728	128	2.74533	130	3.58167	256	2.88673	144	1.12321	78	1.18787	89	0.732967	-0.318169	normal	0.0026807	-1.7223	down	0.0779908	-1.42185	normal	[R]	General function prediction only	Cellular Component: endoplasmic reticulum (GO:0005783);; Cellular Component: Golgi apparatus (GO:0005794);; Biological Process: proteolysis (GO:0006508);; Molecular Function: metallopeptidase activity (GO:0008237);; Cellular Component: chloroplast (GO:0009507);; Biological Process: jasmonic acid metabolic process (GO:0009694);; Biological Process: auxin metabolic process (GO:0009850);; Biological…	K14664|0|gmx:100800794|K14664 IAA-amino acid hydrolase [EC:3.5.1.-] | (RefSeq) IAA-amino acid hydrolase ILR1-like 6	--	--	--	Peptidase family M20/M25/M40;; Peptidase dimerisation domain	IAA-amino acid hydrolase ILR1-like 6 OS=Arabidopsis thaliana GN=ILL6 PE=2 SV=2	E	Amino acid transport and metabolism	PREDICTED: IAA-amino acid hydrolase ILR1-like 6 [Glycine max]	cellular component: cell (GO:0005623);; cellular component: organelle (GO:0043226);; cellular component: cell part (GO:0044464);; biological process: metabolic process (GO:0008152);; molecular function: catalytic activity (GO:0003824);; biological process: cellular process (GO:0009987);; biological process: single-organism process (GO:0044699);; biological process: biological regulation (GO:00650…
Glyma.08G202900.Wm82.a2.v1	Glyma.08G202900.Wm82.a2.v1	13.4962	1489	17.7139	1932	17.3124	1857	16.8395	1976	11.1781	1169	10.5499	1188	0.0925791	-0.834151	normal	2.47793e-05	-1.65856	down	0.0303631	-0.893822	normal	--	--	Biological Process: cell morphogenesis (GO:0000902);; Cellular Component: nucleus (GO:0005634);; Biological Process: protein targeting to vacuole (GO:0006623);; Cellular Component: membrane (GO:0016020);; Biological Process: cell growth (GO:0016049);; Biological Process: Golgi vesicle transport (GO:0048193);;	--	--	--	--	ENTH domain	VHS domain-containing protein At3g16270 OS=Arabidopsis thaliana GN=At3g16270 PE=1 SV=1	S	Function unknown	PREDICTED: VHS domain-containing protein At3g16270-like [Glycine max]	biological process: cellular process (GO:0009987);; biological process: developmental process (GO:0032502);; biological process: single-organism process (GO:0044699);; biological process: cellular component organization or biogenesis (GO:0071840);; cellular component: cell (GO:0005623);; cellular component: organelle (GO:0043226);; cellular component: cell part (GO:0044464);; biological process: …
Glyma.13G107500.Wm82.a2.v1	Glyma.13G107500.Wm82.a2.v1	38.5337	2499	33.8114	2066	55.2802	3755	23.3596	1739	10.1812	661	12.0981	783	0.401677	-0.651255	normal	2.55257e-22	-2.76184	down	0.000621476	-2.10068	down	--	--	Cellular Component: nucleus (GO:0005634);; Cellular Component: membrane (GO:0016020);;	--	--	[S]	Function unknown	Protein of unknown function (DUF2838)	--	S	Function unknown	Putative membrane protein [Glycine soja]	cellular component: cell (GO:0005623);; cellular component: organelle (GO:0043226);; cellular component: cell part (GO:0044464);; cellular component: membrane (GO:0016020)
Glyma.01G077200.Wm82.a2.v1	Glyma.01G077200.Wm82.a2.v1	39.5922	8228	26.276	5463	44.7544	9079	30.0439	6890	14.9671	3088	13.4568	3073	0.172508	-0.722196	normal	9.91264e-13	-2.23231	down	0.000522521	-1.56585	down	[L]	Replication, recombination and repair	Molecular Function: DNA binding (GO:0003677);; Molecular Function: catalytic activity (GO:0003824);; Molecular Function: endonuclease activity (GO:0004519);; Molecular Function: protein binding (GO:0005515);; Cellular Component: nucleus (GO:0005634);; Biological Process: response to heat (GO:0009408);; Biological Process: non-photoreactive DNA repair (GO:0010213);; Biological Process: response to…	K10846|0|gmx:100820295|K10846 DNA excision repair protein ERCC-5 | (RefSeq) DNA repair protein UVH3	Nucleotide excision repair (ko03420)	[L]	Replication, recombination and repair	XPG N-terminal domain;; XPG I-region	DNA repair protein UVH3 OS=Arabidopsis thaliana GN=UVH3 PE=2 SV=1	L	Replication, recombination and repair	PREDICTED: DNA repair protein UVH3 isoform X1 [Glycine max]	molecular function: binding (GO:0005488);; molecular function: catalytic activity (GO:0003824);; biological process: metabolic process (GO:0008152);; biological process: cellular process (GO:0009987);; cellular component: cell (GO:0005623);; cellular component: organelle (GO:0043226);; cellular component: cell part (GO:0044464);; biological process: response to stimulus (GO:0050896);; biological …
Glyma.17G124400.Wm82.a2.v1	Glyma.17G124400.Wm82.a2.v1	26.4423	1284	25.2092	1176	45.2639	2210	45.7055	2332	16.8306	752	15.6495	744	0.835945	-0.115618	normal	1.50599e-08	-1.81958	down	1.99742e-06	-1.77764	down	--	--	--	--	--	--	--	Drought induced 19 protein (Di19), zinc-binding;; Stress-induced protein Di19, C-terminal	Protein DEHYDRATION-INDUCED 19 homolog 5 OS=Oryza sativa subsp. japonica GN=DI19-5 PE=2 SV=1	S	Function unknown	PREDICTED: uncharacterized protein LOC100801801 isoform X2 [Glycine max]	--
Glycine_max_newGene_9258	--	0.024832	1	2.13795	84	0	0	3.82801	162	0	0	0	0	0.96918	-0.0741943	normal	0.000428236	-6.62718	down	0.664033	-0.888912	normal	--	--	Biological Process: protein polyubiquitination (GO:0000209);; Molecular Function: zinc ion binding (GO:0008270);; Cellular Component: integral component of membrane (GO:0016021);; Biological Process: protein ubiquitination involved in ubiquitin-dependent protein catabolic process (GO:0042787);; Biological Process: proteasome-mediated ubiquitin-dependent protein catabolic process (GO:0043161);; Mo…	--	--	[O]	Posttranslational modification, protein turnover, chaperones	--	Dolichyl-diphosphooligosaccharide--protein glycosyltransferase subunit STT3A OS=Arabidopsis thaliana OX=3702 GN=STT3A PE=2 SV=1	O	Posttranslational modification, protein turnover, chaperones	PREDICTED: uncharacterized protein LOC102667590 [Glycine max]	biological process: metabolic process (GO:0008152);; biological process: cellular process (GO:0009987);; molecular function: binding (GO:0005488);; cellular component: membrane (GO:0016020);; cellular component: membrane part (GO:0044425);; molecular function: catalytic activity (GO:0003824)
Glyma.11G042300.Wm82.a2.v1	Glyma.11G042300.Wm82.a2.v1	1.39034	171	1.67282	202	2.59258	308	2.05811	268	0.344801	40	0.685936	86	0.709597	-0.361216	normal	2.45038e-05	-2.66539	down	0.000524434	-2.32038	down	--	--	Biological Process: MAPK cascade (GO:0000165);; Molecular Function: protein serine/threonine phosphatase activity (GO:0004722);; Cellular Component: nucleus (GO:0005634);; Cellular Component: plasma membrane (GO:0005886);; Biological Process: N-terminal protein myristoylation (GO:0006499);; Biological Process: protein targeting to membrane (GO:0006612);; Biological Process: oligopeptide transport…	--	--	[T]	Signal transduction mechanisms	Protein phosphatase 2C	Protein phosphatase 2C 29 OS=Arabidopsis thaliana GN=PLL1 PE=1 SV=2	T	Signal transduction mechanisms	PREDICTED: protein phosphatase 2C 29-like [Glycine max]	biological process: metabolic process (GO:0008152);; biological process: cellular process (GO:0009987);; biological process: signaling (GO:0023052);; biological process: single-organism process (GO:0044699);; biological process: response to stimulus (GO:0050896);; biological process: biological regulation (GO:0065007);; molecular function: catalytic activity (GO:0003824);; cellular component: cel…
Glyma.01G205800.Wm82.a2.v1	Glyma.01G205800.Wm82.a2.v1	4.62924	150	2.51709	81	7.18634	226	10.2946	354	1.20627	37	0.770353	26	0.718717	0.312319	normal	6.35512e-05	-2.85925	down	3.58582e-07	-3.19545	down	--	--	Cellular Component: nucleus (GO:0005634);; Cellular Component: chloroplast (GO:0009507);;	--	--	--	--	--	--	S	Function unknown	unknown [Glycine max]	cellular component: cell (GO:0005623);; cellular component: organelle (GO:0043226);; cellular component: cell part (GO:0044464)
Glyma.08G149600.Wm82.a2.v1	Glyma.08G149600.Wm82.a2.v1	5.8461	675	6.23736	725	8.11412	966	5.52621	707	3.50863	402	2.87376	360	0.242473	-0.70798	normal	4.77268e-07	-1.97829	down	0.0184465	-1.31687	normal	--	--	Molecular Function: binding (GO:0005488);; Molecular Function: protein binding (GO:0005515);; Cellular Component: cell wall (GO:0005618);; Cellular Component: cytoplasm (GO:0005737);; Cellular Component: intracellular membrane-bounded organelle (GO:0043231);;	--	--	--	--	Bromodomain;; Myb-like DNA-binding domain	--	S	Function unknown	PREDICTED: uncharacterized protein LOC100811021 isoform X1 [Glycine max]	molecular function: binding (GO:0005488);; cellular component: cell (GO:0005623);; cellular component: cell part (GO:0044464);; cellular component: organelle (GO:0043226)
Glycine_max_newGene_4694	--	0.571223	24	0.119707	5	0.541503	22	0.373199	17	0	0	0	0	0.840112	-0.35621	normal	0.0055135	-5.50035	down	0.0185959	-3.65505	normal	--	--	--	--	--	--	--	--	--	--	--	--	--
Glyma.20G104300.Wm82.a2.v1	Glyma.20G104300.Wm82.a2.v1	47.3413	2697	60.6213	3343	59.0154	3187	74.7105	4398	30.6212	1547	32.794	1798	0.172196	-0.687652	normal	3.74831e-08	-1.9768	down	0.000130106	-1.35795	down	--	--	Molecular Function: ubiquitin-protein transferase activity (GO:0004842);; Biological Process: amino acid transport (GO:0006865);; Molecular Function: zinc ion binding (GO:0008270);; Molecular Function: ubiquitin conjugating enzyme binding (GO:0031624);; Cellular Component: intracellular part (GO:0044424);; Biological Process: negative regulation of organ growth (GO:0046621);; Molecular Function: …	K19045|3.43717e-138|gmx:100787418|K19045 E3 ubiquitin-protein ligase BIG BROTHER and related proteins [EC:2.3.2.27] | (RefSeq) E3 ubiquitin ligase BIG BROTHER-related-like	--	[O]	Posttranslational modification, protein turnover, chaperones	Ring finger domain;; RING-H2 zinc finger domain;; zinc-RING finger domain;; RING-like zinc finger;; Zinc finger, C3HC4 type (RING finger);; Anaphase-promoting complex subunit 11 RING-H2 finger	E3 ubiquitin ligase BIG BROTHER-related OS=Arabidopsis thaliana GN=BBR PE=2 SV=1	O	Posttranslational modification, protein turnover, chaperones	E3 ubiquitin ligase BIG BROTHER-related [Glycine soja]	biological process: metabolic process (GO:0008152);; molecular function: catalytic activity (GO:0003824);; biological process: single-organism process (GO:0044699);; biological process: localization (GO:0051179);; molecular function: binding (GO:0005488);; cellular component: cell (GO:0005623);; cellular component: cell part (GO:0044464);; biological process: biological regulation (GO:0065007);; …
Glyma.17G021000.Wm82.a2.v1	Glyma.17G021000.Wm82.a2.v1	22.9533	1684	24.5126	1777	34.8752	2487	45.0883	3517	12.3829	861	14.5701	1090	0.717799	-0.227122	normal	3.52172e-09	-1.94759	down	5.63987e-07	-1.79253	down	--	--	--	--	--	--	--	Proline-rich nuclear receptor coactivator motif	--	S	Function unknown	PREDICTED: uncharacterized protein LOC100780376 [Glycine max]	--
Glyma.19G145500.Wm82.a2.v1	Glyma.19G145500.Wm82.a2.v1	10.9963	1102	8.46016	786	12.4992	1190	8.47647	904	5.73964	555	8.30042	929	0.144375	-0.794651	normal	0.000334417	-1.4557	down	0.255112	-0.73021	normal	--	--	Biological Process: cell morphogenesis (GO:0000902);; Cellular Component: nucleus (GO:0005634);; Cellular Component: cytosol (GO:0005829);;	K16810|0|gmx:100800780|K16810 TBCC domain-containing protein 1 | (RefSeq) TBCC domain-containing protein 1	--	[S]	Function unknown	Tubulin binding cofactor C	--	S	Function unknown	PREDICTED: TBCC domain-containing protein 1 isoform X1 [Glycine max]	biological process: cellular process (GO:0009987);; biological process: developmental process (GO:0032502);; biological process: single-organism process (GO:0044699);; biological process: cellular component organization or biogenesis (GO:0071840);; cellular component: cell (GO:0005623);; cellular component: organelle (GO:0043226);; cellular component: cell part (GO:0044464)
Glyma.03G116900.Wm82.a2.v1	Glyma.03G116900.Wm82.a2.v1	5.88525	399	5.49756	399	4.74983	343	7.44913	629	3.1865	224	2.46992	193	0.249713	-0.724457	normal	2.58394e-06	-2.02719	down	0.0231257	-1.33532	normal	[I]	Lipid transport and metabolism	Biological Process: GPI anchor metabolic process (GO:0006505);; Biological Process: intracellular protein transport (GO:0006886);; Molecular Function: hydrolase activity, acting on ester bonds (GO:0016788);; Cellular Component: intrinsic component of endoplasmic reticulum membrane (GO:0031227);;	--	--	--	--	--	--	S	Function unknown	PREDICTED: uncharacterized protein LOC100811795 [Glycine max]	biological process: metabolic process (GO:0008152);; biological process: cellular process (GO:0009987);; biological process: single-organism process (GO:0044699);; biological process: localization (GO:0051179);; molecular function: catalytic activity (GO:0003824);; cellular component: cell (GO:0005623);; cellular component: membrane (GO:0016020);; cellular component: organelle (GO:0043226);; cell…
Glyma.19G036800.Wm82.a2.v1	Glyma.19G036800.Wm82.a2.v1	6.14643	434	8.2901	585	7.34554	527	8.71001	736	4.1836	300	4.44651	324	0.252626	-0.703364	normal	5.69226e-05	-1.82677	down	0.0102654	-1.18297	normal	[T]	Signal transduction mechanisms	--	--	--	[R]	General function prediction only	Serine aminopeptidase, S33;; alpha/beta hydrolase fold;; Prolyl oligopeptidase family;; Serine hydrolase (FSH1)	--	S	Function unknown	PREDICTED: alpha/beta hydrolase domain-containing protein 17B [Glycine max]	--
Glyma.15G055200.Wm82.a2.v1	Glyma.15G055200.Wm82.a2.v1	2.32569	132	1.94697	110	1.98786	110	3.47217	210	1.32861	72	1.75633	102	0.530005	-0.587857	normal	0.00801372	-1.56987	down	0.224916	-1.00767	normal	--	--	--	--	--	--	--	F-box associated domain;; F-box domain;; F-box-like;; F-box associated	Putative F-box protein At3g10430 OS=Arabidopsis thaliana GN=At3g10430 PE=4 SV=1	S	Function unknown	PREDICTED: putative F-box protein At3g10430 [Glycine max]	--
Glyma.04G071800.Wm82.a2.v1	Glyma.04G071800.Wm82.a2.v1	15.6546	1111	19.9917	1399	20.8406	1470	17.184	1332	9.22503	647	4.95202	372	0.113575	-0.826831	normal	3.10596e-06	-2.37367	down	0.00699664	-1.58667	down	--	--	Cellular Component: nucleus (GO:0005634);; Cellular Component: plasma membrane (GO:0005886);; Biological Process: nitrogen compound metabolic process (GO:0006807);; Biological Process: response to stress (GO:0006950);; Biological Process: multicellular organism development (GO:0007275);; Molecular Function: zinc ion binding (GO:0008270);; Biological Process: response to abiotic stimulus (GO:00096…	--	--	[O]	Posttranslational modification, protein turnover, chaperones	Ring finger domain;; RING-like zinc finger;; RING-H2 zinc finger domain;; Zinc finger, C3HC4 type (RING finger);; Zinc finger, C3HC4 type (RING finger);; RING-type zinc-finger	E3 ubiquitin-protein ligase At4g11680 OS=Arabidopsis thaliana GN=At4g11680 PE=2 SV=1	O	Posttranslational modification, protein turnover, chaperones	PREDICTED: E3 ubiquitin-protein ligase At1g12760-like [Glycine max]	cellular component: cell (GO:0005623);; cellular component: organelle (GO:0043226);; cellular component: cell part (GO:0044464);; cellular component: membrane (GO:0016020);; biological process: metabolic process (GO:0008152);; biological process: response to stimulus (GO:0050896);; biological process: multicellular organismal process (GO:0032501);; biological process: developmental process (GO:00…
Glyma.18G005200.Wm82.a2.v1	Glyma.18G005200.Wm82.a2.v1	11.4279	775	18.7266	1257	24.2434	1642	10.0949	876	8.50598	386	5.85358	322	0.449103	-0.648134	normal	1.04925e-07	-2.62367	down	0.00134605	-1.98198	down	--	--	--	--	--	--	--	--	--	S	Function unknown	uncharacterized protein LOC100306350 [Glycine max]	--
Glyma.12G033100.Wm82.a2.v1	Glyma.12G033100.Wm82.a2.v1	55.427	4405	42.7852	3312	75.6924	5664	39.1504	2891	14.7858	1105	15.3526	1295	0.259159	-0.767384	normal	4.82493e-23	-2.78016	down	0.000458557	-2.01595	down	[R]	General function prediction only	Biological Process: cytokinesis by cell plate formation (GO:0000911);; Molecular Function: protein binding (GO:0005515);; Cellular Component: chromatin silencing complex (GO:0005677);; Cellular Component: cytosol (GO:0005829);; Biological Process: regulation of DNA replication (GO:0006275);; Biological Process: DNA methylation (GO:0006306);; Biological Process: regulation of gene expression by ge…	K10752|0|gmx:100791834|K10752 histone-binding protein RBBP4 | (RefSeq) WD-40 repeat-containing protein MSI2-like	--	[B]	Chromatin structure and dynamics	WD domain, G-beta repeat;; Histone-binding protein RBBP4 or subunit C of CAF1 complex	WD-40 repeat-containing protein MSI2 OS=Arabidopsis thaliana GN=MSI2 PE=2 SV=1	S	Function unknown	uncharacterized protein LOC100791834 [Glycine max]	biological process: cellular process (GO:0009987);; biological process: single-organism process (GO:0044699);; molecular function: binding (GO:0005488);; cellular component: cell (GO:0005623);; cellular component: macromolecular complex (GO:0032991);; cellular component: organelle (GO:0043226);; cellular component: organelle part (GO:0044422);; cellular component: cell part (GO:0044464);; biologi…
Glyma.02G208500.Wm82.a2.v1	Glyma.02G208500.Wm82.a2.v1	7.75986	476	4.95086	309	11.9746	710	12.0706	781	3.73437	217	1.2604	79	0.934874	-0.059099	normal	0.000506396	-2.39422	down	0.00114759	-2.33794	down	[M]	Cell wall/membrane/envelope biogenesis	Molecular Function: protein serine/threonine kinase activity (GO:0004674);; Molecular Function: protein binding (GO:0005515);; Molecular Function: ATP binding (GO:0005524);; Cellular Component: nucleus (GO:0005634);; Cellular Component: cytosol (GO:0005829);; Cellular Component: plasma membrane (GO:0005886);; Biological Process: sucrose metabolic process (GO:0005985);; Biological Process: glycoly…	K14498|0|gmx:100798091|K14498 serine/threonine-protein kinase SRK2 [EC:2.7.11.1] | (RefSeq) serine/threonine-protein kinase SAPK2	Plant hormone signal transduction (ko04075)	[T]	Signal transduction mechanisms	Protein kinase domain;; Protein tyrosine kinase	Serine/threonine-protein kinase SAPK2 OS=Oryza sativa subsp. indica GN=SAPK2 PE=2 SV=2	T	Signal transduction mechanisms	PREDICTED: serine/threonine-protein kinase SAPK2 [Glycine max]	biological process: metabolic process (GO:0008152);; biological process: cellular process (GO:0009987);; molecular function: catalytic activity (GO:0003824);; molecular function: binding (GO:0005488);; cellular component: cell (GO:0005623);; cellular component: organelle (GO:0043226);; cellular component: cell part (GO:0044464);; cellular component: membrane (GO:0016020);; biological process: sin…
Glyma.11G116800.Wm82.a2.v1	Glyma.11G116800.Wm82.a2.v1	39.8644	4523	46.3638	5198	47.1891	5205	55.3397	6678	25.8419	2779	22.83	2642	0.110224	-0.72013	normal	1.47203e-08	-1.95414	down	0.000407112	-1.30281	down	[J]	Translation, ribosomal structure and biogenesis	Biological Process: RNA methylation (GO:0001510);; Molecular Function: nucleic acid binding (GO:0003676);; Cellular Component: nucleus (GO:0005634);; Biological Process: rRNA processing (GO:0006364);; Molecular Function: methyltransferase activity (GO:0008168);; Biological Process: methylglyoxal catabolic process to D-lactate via S-lactoyl-glutathione (GO:0019243);;	K14857|0|gmx:100790741|K14857 AdoMet-dependent rRNA methyltransferase SPB1 [EC:2.1.1.-] | (RefSeq) adoMet-dependent rRNA methyltransferase spb1-like	--	[AR]	RNA processing and modification;; General function prediction only	Spb1 C-terminal domain;; FtsJ-like methyltransferase;; Domain of unknown function (DUF3381)	--	J	Translation, ribosomal structure and biogenesis	PREDICTED: adoMet-dependent rRNA methyltransferase spb1-like [Glycine max]	biological process: metabolic process (GO:0008152);; biological process: cellular process (GO:0009987);; molecular function: binding (GO:0005488);; cellular component: cell (GO:0005623);; cellular component: organelle (GO:0043226);; cellular component: cell part (GO:0044464);; molecular function: catalytic activity (GO:0003824);; biological process: single-organism process (GO:0044699)
Glyma.06G322300.Wm82.a2.v1	Glyma.06G322300.Wm82.a2.v1	51.5508	3621	51.8768	3823	70.2718	4626	65.868	4832	40.6783	2690	34.1851	2246	0.143022	-0.650625	normal	2.27297e-06	-1.6942	down	0.0101575	-1.11407	normal	--	--	Molecular Function: DNA binding (GO:0003677);; Molecular Function: RNA binding (GO:0003723);; Molecular Function: protein binding (GO:0005515);; Cellular Component: nucleus (GO:0005634);; Cellular Component: cytosol (GO:0005829);; Biological Process: vernalization response (GO:0010048);; Biological Process: negative regulation of short-day photoperiodism, flowering (GO:0048577);; Biological Proce…	K14945|0|gmx:100790630|K14945 protein quaking | (RefSeq) KH domain-containing protein At5g56140-like	--	[A]	RNA processing and modification	Homodimerisation region of STAR domain protein	KH domain-containing protein At5g56140 OS=Arabidopsis thaliana GN=At5g56140 PE=2 SV=1	A	RNA processing and modification	PREDICTED: KH domain-containing protein At5g56140-like [Glycine max]	molecular function: binding (GO:0005488);; cellular component: cell (GO:0005623);; cellular component: organelle (GO:0043226);; cellular component: cell part (GO:0044464);; biological process: response to stimulus (GO:0050896);; biological process: biological regulation (GO:0065007)
Glyma.04G145400.Wm82.a2.v1	Glyma.04G145400.Wm82.a2.v1	17.1768	1187	13.2423	1027	18.3754	1429	18.2982	1561	11.4441	872	13.5677	1126	0.230529	-0.556189	normal	9.0671e-05	-1.2624	down	0.0642138	-0.786809	normal	[L]	Replication, recombination and repair	Biological Process: RNA methylation (GO:0001510);; Molecular Function: RNA binding (GO:0003723);; Molecular Function: ATP binding (GO:0005524);; Cellular Component: nucleolus (GO:0005730);; Cellular Component: cytosol (GO:0005829);; Biological Process: protein import into nucleus (GO:0006606);; Molecular Function: ATP-dependent helicase activity (GO:0008026);; Biological Process: pyrimidine ribon…	K13179|0|gmx:100798290|K13179 ATP-dependent RNA helicase DDX18/HAS1 [EC:3.6.4.13] | (RefSeq) DEAD-box ATP-dependent RNA helicase 27-like	--	[A]	RNA processing and modification	DEAD/DEAH box helicase;; Helicase conserved C-terminal domain;; Domain of unknown function (DUF4217);; Type III restriction enzyme, res subunit	DEAD-box ATP-dependent RNA helicase 27 OS=Oryza sativa subsp. japonica GN=Os03g0802700 PE=3 SV=1	L	Replication, recombination and repair	PREDICTED: DEAD-box ATP-dependent RNA helicase 27-like [Glycine max]	biological process: metabolic process (GO:0008152);; biological process: cellular process (GO:0009987);; molecular function: binding (GO:0005488);; cellular component: cell (GO:0005623);; cellular component: organelle (GO:0043226);; cellular component: organelle part (GO:0044422);; cellular component: cell part (GO:0044464);; biological process: single-organism process (GO:0044699);; biological p…
Glyma.16G044600.Wm82.a2.v1	Glyma.16G044600.Wm82.a2.v1	34.0624	3920	12.1821	1466	24.3999	2583	24.0468	2748	11.0579	1126	13.0724	1429	0.147288	-0.927123	normal	2.57612e-05	-2.11783	down	0.000693163	-1.26057	down	[I]	Lipid transport and metabolism	Molecular Function: acetate-CoA ligase activity (GO:0003987);; Cellular Component: cytosol (GO:0005829);; Biological Process: gluconeogenesis (GO:0006094);; Biological Process: cytoskeleton organization (GO:0007010);; Cellular Component: chloroplast stroma (GO:0009570);; Biological Process: proteasomal protein catabolic process (GO:0010498);; Molecular Function: AMP binding (GO:0016208);; Biologi…	K01895|0|gmx:100789257|K01895 acetyl-CoA synthetase [EC:6.2.1.1] | (RefSeq) acetyl-coenzyme A synthetase, chloroplastic/glyoxysomal	Glycolysis / Gluconeogenesis (ko00010);; Pyruvate metabolism (ko00620);; Propanoate metabolism (ko00640);; Carbon metabolism (ko01200)	[I]	Lipid transport and metabolism	AMP-binding enzyme;; AMP-binding enzyme C-terminal domain;; Acetyl-coenzyme A synthetase N-terminus	Acetyl-coenzyme A synthetase, chloroplastic/glyoxysomal OS=Arabidopsis thaliana GN=ACS PE=1 SV=1	I	Lipid transport and metabolism	PREDICTED: acetyl-coenzyme A synthetase, chloroplastic/glyoxysomal isoform X1 [Glycine max]	biological process: metabolic process (GO:0008152);; molecular function: catalytic activity (GO:0003824);; cellular component: cell (GO:0005623);; cellular component: cell part (GO:0044464);; biological process: single-organism process (GO:0044699);; biological process: cellular process (GO:0009987);; biological process: cellular component organization or biogenesis (GO:0071840);; cellular compon…
Glyma.09G228600.Wm82.a2.v1	Glyma.09G228600.Wm82.a2.v1	20.2123	2711	13.5656	1800	29.1746	3833	18.7712	2757	9.06509	1184	8.12205	1105	0.571011	-0.402897	normal	1.45433e-09	-2.05535	down	0.000423719	-1.70732	down	--	--	Biological Process: cellular process (GO:0009987);; Molecular Function: metal ion binding (GO:0046872);;	--	--	[R]	General function prediction only	PHD-finger	Histone-lysine N-methyltransferase ATX3 OS=Arabidopsis thaliana GN=ATX3 PE=2 SV=2	S	Function unknown	hypothetical protein GLYMA_09G228600 [Glycine max]	biological process: cellular process (GO:0009987);; molecular function: binding (GO:0005488)
Glyma.13G245400.Wm82.a2.v1	Glyma.13G245400.Wm82.a2.v1	15.254	954	15.2759	732	32.7073	1321	11.0081	489	1.58215	63	0.029259	3	0.366775	-0.781219	normal	0.00207477	-4.81951	down	0.00017804	-4.11715	down	[CR]	Energy production and conversion;; General function prediction only	--	--	--	[CR]	Energy production and conversion;; General function prediction only	--	--	C	Energy production and conversion	hypothetical protein glysoja_014343 [Glycine soja]	--
Glyma.02G009700.Wm82.a2.v1	Glyma.02G009700.Wm82.a2.v1	4.76217	597	4.25612	527	5.43245	662	4.15775	554	4.18302	497	3.76781	482	0.102	-0.847443	normal	0.00040916	-1.29944	down	0.434535	-0.519284	normal	--	--	Cellular Component: mitochondrion (GO:0005739);;	--	--	[R]	General function prediction only	PPR repeat family;; PPR repeat;; PPR repeat;; Pentatricopeptide repeat domain;; Pentacotripeptide-repeat region of PRORP	Putative pentatricopeptide repeat-containing protein At1g02420 OS=Arabidopsis thaliana GN=At1g02420 PE=3 SV=2	S	Function unknown	PREDICTED: putative pentatricopeptide repeat-containing protein At1g02420 [Glycine max]	cellular component: cell (GO:0005623);; cellular component: organelle (GO:0043226);; cellular component: cell part (GO:0044464)
Glyma.15G026600.Wm82.a2.v1	Glyma.15G026600.Wm82.a2.v1	26.0355	1381	18.0552	947	49.2973	2542	29.1422	1644	11.182	562	14.7526	798	0.890081	-0.108616	normal	1.58406e-07	-1.87343	down	0.00051498	-1.82092	down	--	--	--	K17794|3.67396e-96|gmx:100813158|K17794 mitochondrial import inner membrane translocase subunit TIM23 | (RefSeq) mitochondrial import inner membrane translocase subunit TIM23-2-like	--	[U]	Intracellular trafficking, secretion, and vesicular transport	Tim17/Tim22/Tim23/Pmp24 family	Mitochondrial import inner membrane translocase subunit TIM23-2 OS=Arabidopsis thaliana GN=TIM23-2 PE=1 SV=1	O	Posttranslational modification, protein turnover, chaperones	PREDICTED: mitochondrial import inner membrane translocase subunit TIM23-2-like [Glycine max]	--
Glyma.08G035700.Wm82.a2.v1	Glyma.08G035700.Wm82.a2.v1	29.1776	2412	31.9434	2664	35.7639	2925	28.4254	2559	23.7201	1816	17.0334	1435	0.0633332	-0.86769	normal	6.68988e-06	-1.74217	down	0.0722612	-0.937624	normal	[T]	Signal transduction mechanisms	Molecular Function: protein serine/threonine kinase activity (GO:0004674);; Molecular Function: ATP binding (GO:0005524);; Cellular Component: nucleus (GO:0005634);; Cellular Component: cytoplasm (GO:0005737);; Biological Process: protein phosphorylation (GO:0006468);;	--	--	[T]	Signal transduction mechanisms	Protein kinase domain;; Protein tyrosine kinase	Casein kinase 1-like protein 3 OS=Arabidopsis thaliana GN=CKL3 PE=1 SV=1	T	Signal transduction mechanisms	PREDICTED: casein kinase I-like [Glycine max]	biological process: metabolic process (GO:0008152);; biological process: cellular process (GO:0009987);; molecular function: catalytic activity (GO:0003824);; molecular function: binding (GO:0005488);; cellular component: cell (GO:0005623);; cellular component: organelle (GO:0043226);; cellular component: cell part (GO:0044464)
Glyma.05G183300.Wm82.a2.v1	Glyma.05G183300.Wm82.a2.v1	9.91196	526	7.32447	440	11.1092	665	9.73584	651	5.42995	322	6.9152	431	0.343763	-0.532617	normal	0.000101497	-1.46876	down	0.0393692	-1.0091	normal	--	--	Cellular Component: nucleolus (GO:0005730);; Cellular Component: cytoplasm (GO:0005737);; Biological Process: heat acclimation (GO:0010286);; Cellular Component: chromocenter (GO:0010369);;	--	--	--	--	--	--	S	Function unknown	PREDICTED: uncharacterized protein LOC100805080 [Glycine max]	cellular component: cell (GO:0005623);; cellular component: organelle (GO:0043226);; cellular component: organelle part (GO:0044422);; cellular component: cell part (GO:0044464);; biological process: response to stimulus (GO:0050896)
Glyma.08G140600.Wm82.a2.v1	Glyma.08G140600.Wm82.a2.v1	11.6355	1001	36.3444	2958	50.504	4261	34.3597	3247	2.86239	238	7.6787	686	0.916734	-0.112295	normal	8.76039e-06	-3.22481	down	1.1089e-07	-3.15288	down	[QV]	Secondary metabolites biosynthesis, transport and catabolism;; Defense mechanisms	Biological Process: very long-chain fatty acid metabolic process (GO:0000038);; Molecular Function: binding (GO:0005488);; Molecular Function: iron ion binding (GO:0005506);; Cellular Component: endoplasmic reticulum (GO:0005783);; Cellular Component: Golgi apparatus (GO:0005794);; Molecular Function: electron carrier activity (GO:0009055);; Biological Process: response to auxin (GO:0009733);; Bi…	K20562|0|gmx:100781617|K20562 biphenyl-4-hydroxylase | (RefSeq) cytochrome P450 CYP736A12-like	--	[Q]	Secondary metabolites biosynthesis, transport and catabolism	Cytochrome P450	Cytochrome P450 CYP736A12 OS=Panax ginseng PE=2 SV=1	Q	Secondary metabolites biosynthesis, transport and catabolism	PREDICTED: cytochrome P450 CYP736A12-like isoform X1 [Glycine max]	biological process: metabolic process (GO:0008152);; biological process: cellular process (GO:0009987);; biological process: single-organism process (GO:0044699);; molecular function: binding (GO:0005488);; cellular component: cell (GO:0005623);; cellular component: organelle (GO:0043226);; cellular component: cell part (GO:0044464);; molecular function: electron carrier activity (GO:0009055);; b…
Glyma.20G070600.Wm82.a2.v1	Glyma.20G070600.Wm82.a2.v1	20.1726	3767	18.1687	3146	22.4402	3761	18.7187	3450	9.16135	1619	7.70059	1385	0.0257662	-0.908725	normal	1.53835e-12	-2.28869	down	0.00100509	-1.43987	down	--	--	--	--	--	[YU]	Nuclear structure;; Intracellular trafficking, secretion, and vesicular transport	--	Nuclear pore complex protein NUP1 OS=Arabidopsis thaliana GN=NUP1 PE=1 SV=1	S	Function unknown	PREDICTED: nuclear pore complex protein NUP1-like isoform X2 [Glycine max]	--
Glyma.04G015200.Wm82.a2.v1	Glyma.04G015200.Wm82.a2.v1	3.65239	151	3.83898	157	7.33486	294	3.35012	147	0.91768	36	1.12223	48	0.717799	-0.419549	normal	2.25219e-07	-2.95137	down	0.0014718	-2.47235	down	--	--	Molecular Function: ubiquitin-protein transferase activity (GO:0004842);; Cellular Component: nucleus (GO:0005634);; Molecular Function: zinc ion binding (GO:0008270);; Cellular Component: chloroplast (GO:0009507);; Biological Process: pollen development (GO:0009555);; Biological Process: ethylene biosynthetic process (GO:0009693);; Biological Process: response to sucrose (GO:0009744);; Biologica…	--	--	[O]	Posttranslational modification, protein turnover, chaperones	Ring finger domain;; RING-like zinc finger;; Zinc finger, C3HC4 type (RING finger);; RING-H2 zinc finger domain;; Zinc finger, C3HC4 type (RING finger);; Anaphase-promoting complex subunit 11 RING-H2 finger;; RING-type zinc-finger;; FANCL C-terminal domain	RING-H2 finger protein ATL80 OS=Arabidopsis thaliana GN=ATL80 PE=2 SV=1	O	Posttranslational modification, protein turnover, chaperones	uncharacterized protein LOC100794614 [Glycine max]	biological process: metabolic process (GO:0008152);; molecular function: catalytic activity (GO:0003824);; cellular component: cell (GO:0005623);; cellular component: organelle (GO:0043226);; cellular component: cell part (GO:0044464);; molecular function: binding (GO:0005488);; biological process: multicellular organismal process (GO:0032501);; biological process: developmental process (GO:00325…
Glyma.17G065200.Wm82.a2.v1	Glyma.17G065200.Wm82.a2.v1	77.4004	3618	79.195	3643	309.301	14018	40.1272	1995	10.2806	456	9.57505	457	0.929684	0.163982	normal	3.86845e-41	-4.08763	down	3.06413e-06	-4.00173	down	[G]	Carbohydrate transport and metabolism	--	K08235|0|gmx:547479|K08235 xyloglucan:xyloglucosyl transferase [EC:2.4.1.207] | (RefSeq) 19-1-5; syringolide-induced protein 19-1-5	--	--	--	Glycosyl hydrolases family 16;; Xyloglucan endo-transglycosylase (XET) C-terminus	Probable xyloglucan endotransglucosylase/hydrolase protein 23 OS=Arabidopsis thaliana GN=XTH23 PE=2 SV=1	G	Carbohydrate transport and metabolism	syringolide-induced protein 19-1-5 precursor [Glycine max]	--
Glyma.13G162200.Wm82.a2.v1	Glyma.13G162200.Wm82.a2.v1	8.92901	1177	4.33727	569	9.52179	1194	5.14311	736	2.5389	333	3.7024	555	0.309021	-0.75395	normal	2.72585e-05	-2.04643	down	0.0333194	-1.33538	normal	[R]	General function prediction only	Molecular Function: GTP binding (GO:0005525);; Cellular Component: chloroplast outer membrane (GO:0009707);; Molecular Function: hydrolase activity, acting on acid anhydrides (GO:0016817);; Biological Process: protein targeting to chloroplast (GO:0045036);;	--	--	--	--	Translocase of chloroplast 159/132, membrane anchor domain;; AIG1 family;; 50S ribosome-binding GTPase	Translocase of chloroplast 90, chloroplastic OS=Arabidopsis thaliana GN=TOC90 PE=1 SV=1	S	Function unknown	PREDICTED: translocase of chloroplast 90, chloroplastic-like isoform X1 [Glycine max]	molecular function: binding (GO:0005488);; cellular component: cell (GO:0005623);; cellular component: membrane (GO:0016020);; cellular component: organelle (GO:0043226);; cellular component: organelle part (GO:0044422);; cellular component: cell part (GO:0044464);; biological process: metabolic process (GO:0008152);; molecular function: catalytic activity (GO:0003824);; biological process: singl…
Glyma.07G102200.Wm82.a2.v1	Glyma.07G102200.Wm82.a2.v1	17.4835	1079	19.3346	1087	27.5089	1581	28.1343	1863	10.7581	635	11.3576	721	0.564329	-0.33767	normal	5.97423e-08	-1.78945	down	2.49498e-05	-1.52686	down	[O]	Posttranslational modification, protein turnover, chaperones	--	K05309|0|gmx:100775694|K05309 microsomal prostaglandin-E synthase 2 [EC:5.3.99.3] | (RefSeq) prostaglandin E synthase 2	Arachidonic acid metabolism (ko00590)	[R]	General function prediction only	Glutathione S-transferase, N-terminal domain;; Glutaredoxin;; Glutathione S-transferase N-terminal domain;; Glutathione S-transferase, N-terminal domain;; Glutathione S-transferase, N-terminal domain	--	I	Lipid transport and metabolism	PREDICTED: prostaglandin E synthase 2 [Glycine max]	--
Glyma.14G129700.Wm82.a2.v1	Glyma.14G129700.Wm82.a2.v1	4.38078	594	2.10799	426	4.8358	917	2.6817	552	1.90226	393	1.56312	351	0.640477	-0.412747	normal	0.000136752	-1.53505	down	0.0748628	-1.1708	normal	--	--	Biological Process: single-organism process (GO:0044699);; Biological Process: response to stimulus (GO:0050896);; Biological Process: biological regulation (GO:0065007);;	--	--	--	--	Enhancer of polycomb-like	Histone-lysine N-methyltransferase TRX1 OS=Oryza sativa subsp. japonica GN=TRX1 PE=1 SV=1	S	Function unknown	PREDICTED: uncharacterized protein LOC100781778 isoform X1 [Glycine max]	biological process: single-organism process (GO:0044699);; biological process: response to stimulus (GO:0050896);; biological process: biological regulation (GO:0065007)
Glyma.12G056800.Wm82.a2.v1	Glyma.12G056800.Wm82.a2.v1	35.3563	1038	37.6823	1093	66.5659	1900	31.339	979	9.32177	260	13.8475	415	0.542923	-0.511684	normal	7.97136e-13	-2.77664	down	0.000205899	-2.26597	down	[CO]	Energy production and conversion;; Posttranslational modification, protein turnover, chaperones	--	--	--	--	--	CcmE	--	O	Posttranslational modification, protein turnover, chaperones	PREDICTED: cytochrome c-type biogenesis protein CcmE-like [Glycine max]	--
Glyma.10G286100.Wm82.a2.v1	Glyma.10G286100.Wm82.a2.v1	2.4646	172	1.08565	79	3.7739	255	2.73682	205	0.685561	47	0.246104	18	0.94618	-0.0727796	normal	0.000805638	-2.8648	down	0.000874044	-2.7559	down	[EH]	Amino acid transport and metabolism;; Coenzyme transport and metabolism	Biological Process: sulfate assimilation (GO:0000103);; Biological Process: tryptophan biosynthetic process (GO:0000162);; Biological Process: MAPK cascade (GO:0000165);; Molecular Function: anthranilate synthase activity (GO:0004049);; Molecular Function: sulfate adenylyltransferase (ATP) activity (GO:0004781);; Cellular Component: cytosol (GO:0005829);; Cellular Component: anthranilate synthase…	K01657|0|gmx:100783691|K01657 anthranilate synthase component I [EC:4.1.3.27] | (RefSeq) anthranilate synthase alpha subunit 2, chloroplastic-like	Phenylalanine, tyrosine and tryptophan biosynthesis (ko00400);; Biosynthesis of amino acids (ko01230)	[E]	Amino acid transport and metabolism	chorismate binding enzyme;; Anthranilate synthase component I, N terminal region	Anthranilate synthase alpha subunit 2, chloroplastic OS=Arabidopsis thaliana GN=ASA2 PE=2 SV=1	E	Amino acid transport and metabolism	hypothetical protein GLYMA_10G286100 [Glycine max]	biological process: metabolic process (GO:0008152);; biological process: cellular process (GO:0009987);; biological process: single-organism process (GO:0044699);; biological process: signaling (GO:0023052);; biological process: response to stimulus (GO:0050896);; biological process: biological regulation (GO:0065007);; molecular function: catalytic activity (GO:0003824);; cellular component: cel…
Glyma.17G110300.Wm82.a2.v1	Glyma.17G110300.Wm82.a2.v1	12.7678	998	9.17289	707	21.7066	1595	9.90209	758	2.11688	162	3.00605	234	0.63012	-0.455331	normal	6.15303e-18	-3.19371	down	1.30837e-05	-2.71128	down	--	--	Biological Process: metabolic process (GO:0008152);; Cellular Component: membrane (GO:0016020);; Molecular Function: transferase activity, transferring glycosyl groups (GO:0016757);;	K18789|0|gmx:100780563|K18789 xylogalacturonan beta-1,3-xylosyltransferase [EC:2.4.2.41] | (RefSeq) probable glycosyltransferase At3g42180	--	[GMW]	Carbohydrate transport and metabolism;; Cell wall/membrane/envelope biogenesis;; Extracellular structures	Exostosin family	Xylogalacturonan beta-1,3-xylosyltransferase OS=Arabidopsis thaliana GN=XGD1 PE=1 SV=2	S	Function unknown	PREDICTED: probable glycosyltransferase At3g42180 [Glycine max]	biological process: metabolic process (GO:0008152);; cellular component: membrane (GO:0016020);; molecular function: catalytic activity (GO:0003824)
Glyma.04G089300.Wm82.a2.v1	Glyma.04G089300.Wm82.a2.v1	9.60252	563	9.34792	602	13.278	725	10.792	668	3.99622	218	3.02871	185	0.176639	-0.723575	normal	2.56162e-10	-2.62084	down	8.33228e-05	-1.93959	down	--	--	Cellular Component: Golgi apparatus (GO:0005794);; Biological Process: protein glycosylation (GO:0006486);; Biological Process: plant-type secondary cell wall biogenesis (GO:0009834);; Biological Process: glucuronoxylan biosynthetic process (GO:0010417);; Biological Process: pollen exine formation (GO:0010584);; Molecular Function: galactosylgalactosylxylosylprotein 3-beta-glucuronosyltransferase…	K20869|1.81842e-94|gmx:100809892|K20869 putative beta-1,4-xylosyltransferase IRX9 [EC:2.4.2.-] | (RefSeq) probable beta-1,4-xylosyltransferase IRX9H	--	[O]	Posttranslational modification, protein turnover, chaperones	Glycosyltransferase family 43	Probable beta-1,4-xylosyltransferase IRX9H OS=Arabidopsis thaliana GN=IRX9H PE=2 SV=2	S	Function unknown	hypothetical protein GLYMA_04G0893001, partial [Glycine max]	cellular component: cell (GO:0005623);; cellular component: organelle (GO:0043226);; cellular component: cell part (GO:0044464);; biological process: metabolic process (GO:0008152);; biological process: cellular process (GO:0009987);; biological process: single-organism process (GO:0044699);; biological process: cellular component organization or biogenesis (GO:0071840);; biological process: mult…
Glyma.17G112500.Wm82.a2.v1	Glyma.17G112500.Wm82.a2.v1	35.9358	5941	33.7226	5510	36.1625	5592	38.6063	6725	17.4612	2707	16.7572	2730	0.0156229	-0.889431	normal	2.11481e-14	-2.17857	down	9.97128e-05	-1.35877	down	[R]	General function prediction only	Biological Process: regulation of transcription, DNA-templated (GO:0006355);; Biological Process: gravitropism (GO:0009630);; Biological Process: primary shoot apical meristem specification (GO:0010072);;	--	--	[R]	General function prediction only	WD domain, G-beta repeat;; Anaphase-promoting complex subunit 4 WD40 domain	Topless-related protein 4 OS=Arabidopsis thaliana GN=TPR4 PE=1 SV=2	S	Function unknown	PREDICTED: topless-related protein 4-like isoform X2 [Glycine max]	biological process: biological regulation (GO:0065007);; biological process: response to stimulus (GO:0050896);; biological process: reproductive process (GO:0022414);; biological process: multicellular organismal process (GO:0032501);; biological process: developmental process (GO:0032502);; biological process: single-organism process (GO:0044699)
Glyma.17G025200.Wm82.a2.v1	Glyma.17G025200.Wm82.a2.v1	16.5185	2090	16.7311	2016	19.4344	2385	17.977	2472	13.485	1573	16.3923	2093	0.0749293	-0.746565	normal	5.81466e-05	-1.28595	down	0.168499	-0.619359	normal	--	--	--	K03347|0|gmx:100793682|K03347 cullin 1 | (RefSeq) cullin-1	Ubiquitin mediated proteolysis (ko04120);; Protein processing in endoplasmic reticulum (ko04141)	[D]	Cell cycle control, cell division, chromosome partitioning	Cullin family;; Cullin protein neddylation domain	Cullin-1 OS=Arabidopsis thaliana GN=CUL1 PE=1 SV=1	O	Posttranslational modification, protein turnover, chaperones	PREDICTED: cullin-1 [Glycine max]	--
Glyma.03G107700.Wm82.a2.v1	Glyma.03G107700.Wm82.a2.v1	20.6348	3502	18.6343	3158	23.6193	3893	22.064	4069	15.7856	2520	12.3813	2162	0.0689156	-0.729553	normal	1.29203e-06	-1.60367	down	0.0315383	-0.947184	normal	[J]	Translation, ribosomal structure and biogenesis	Molecular Function: nucleotide binding (GO:0000166);; Biological Process: mRNA splicing, via spliceosome (GO:0000398);; Molecular Function: RNA binding (GO:0003723);; Biological Process: mRNA processing (GO:0006397);; Biological Process: response to stress (GO:0006950);; Biological Process: multicellular organism development (GO:0007275);; Cellular Component: chloroplast (GO:0009507);; Biological…	--	--	--	--	RNA recognition motif. (a.k.a. RRM, RBD, or RNP domain);; RNA recognition motif	Polyadenylate-binding protein 2 OS=Arabidopsis thaliana GN=PAB2 PE=1 SV=1	S	Function unknown	Heterogeneous nuclear ribonucleoprotein Q [Glycine soja]	molecular function: binding (GO:0005488);; biological process: metabolic process (GO:0008152);; biological process: cellular process (GO:0009987);; biological process: response to stimulus (GO:0050896);; biological process: multicellular organismal process (GO:0032501);; biological process: developmental process (GO:0032502);; biological process: single-organism process (GO:0044699);; cellular co…
Glyma.15G266800.Wm82.a2.v1	Glyma.15G266800.Wm82.a2.v1	0.060997	6	0.203543	19	0.207923	19	0.395982	38	0	0	0	0	0.971257	0.0708399	normal	0.00640289	-5.4313	down	0.00353294	-4.26273	down	[U]	Intracellular trafficking, secretion, and vesicular transport	Biological Process: mitotic cell cycle (GO:0000278);; Molecular Function: protein serine/threonine kinase activity (GO:0004674);; Molecular Function: 3-phosphoinositide-dependent protein kinase activity (GO:0004676);; Molecular Function: protein binding (GO:0005515);; Molecular Function: ATP binding (GO:0005524);; Cellular Component: nucleus (GO:0005634);; Cellular Component: vacuole (GO:0005773)…	--	--	[R]	General function prediction only	Protein kinase domain;; Protein tyrosine kinase	Serine/threonine-protein kinase AGC1-7 OS=Arabidopsis thaliana GN=AGC1-7 PE=1 SV=1	T	Signal transduction mechanisms	PREDICTED: serine/threonine-protein kinase RHS3-like [Glycine max]	biological process: cellular process (GO:0009987);; biological process: single-organism process (GO:0044699);; biological process: metabolic process (GO:0008152);; molecular function: catalytic activity (GO:0003824);; molecular function: binding (GO:0005488);; cellular component: cell (GO:0005623);; cellular component: organelle (GO:0043226);; cellular component: cell part (GO:0044464);; cellular…
Glyma.06G027100.Wm82.a2.v1	Glyma.06G027100.Wm82.a2.v1	6.08839	729	6.79005	811	7.3301	860	6.92393	870	2.83401	318	3.04651	366	0.092136	-0.820214	normal	7.19843e-10	-2.28414	down	0.000313169	-1.52412	down	--	--	Biological Process: macromolecule metabolic process (GO:0043170);; Biological Process: single-multicellular organism process (GO:0044707);; Biological Process: single-organism cellular process (GO:0044763);;	--	--	[KT]	Transcription;; Signal transduction mechanisms	N-terminal region of micro-spherule protein;; FHA domain	--	T	Signal transduction mechanisms	PREDICTED: uncharacterized protein LOC100803683 [Glycine max]	biological process: metabolic process (GO:0008152);; biological process: multicellular organismal process (GO:0032501);; biological process: single-organism process (GO:0044699);; biological process: cellular process (GO:0009987)
Glyma.10G234800.Wm82.a2.v1	Glyma.10G234800.Wm82.a2.v1	13.877	1038	14.9125	1099	20.5643	1491	14.5921	1161	11.0586	784	13.5558	1034	0.243799	-0.661053	normal	0.000139224	-1.35863	down	0.165832	-0.767522	normal	--	--	--	K03023|0|gmx:100803947|K03023 DNA-directed RNA polymerase III subunit RPC3 | (RefSeq) DNA-directed RNA polymerase III subunit RPC3-like	Purine metabolism (ko00230);; Pyrimidine metabolism (ko00240);; RNA polymerase (ko03020)	[K]	Transcription	RNA polymerase III subunit RPC82 helix-turn-helix domain;; RNA polymerase III subunit RPC82;; TFIIE alpha subunit	--	K	Transcription	PREDICTED: DNA-directed RNA polymerase III subunit RPC3-like [Glycine max]	--
Glyma.06G158900.Wm82.a2.v1	Glyma.06G158900.Wm82.a2.v1	45.4583	1952	48.8858	2106	65.7292	2783	53.4667	2445	19.8029	790	12.3543	529	0.229354	-0.619547	normal	2.20501e-10	-2.69806	down	2.27173e-05	-2.1188	down	--	--	Biological Process: translational initiation (GO:0006413);; Biological Process: chloroplast relocation (GO:0009902);; Biological Process: meristem growth (GO:0035266);; Cellular Component: cytoplasmic part (GO:0044444);; Biological Process: response to stimulus (GO:0050896);; Molecular Function: organic cyclic compound binding (GO:0097159);; Molecular Function: heterocyclic compound binding (GO:1…	K13173|7.26005e-50|gmx:100783001|K13173 arginine and glutamate-rich protein 1 | (RefSeq) uncharacterized protein At1g10890-like	--	--	--	Arginine and glutamate-rich 1	--	S	Function unknown	hypothetical protein GLYMA_06G158900 [Glycine max]	biological process: metabolic process (GO:0008152);; biological process: cellular process (GO:0009987);; biological process: localization (GO:0051179);; biological process: cellular component organization or biogenesis (GO:0071840);; biological process: developmental process (GO:0032502);; biological process: growth (GO:0040007);; biological process: single-organism process (GO:0044699);; cellula…
Glyma.15G272400.Wm82.a2.v1	Glyma.15G272400.Wm82.a2.v1	19.3695	1890	16.3408	1467	22.0844	2151	23.2067	2506	14.2003	1338	6.88412	680	0.260989	-0.516469	normal	0.000543458	-1.78142	down	0.0330219	-1.31958	normal	--	--	Molecular Function: nucleic acid binding (GO:0003676);; Cellular Component: nucleus (GO:0005634);; Molecular Function: zinc ion binding (GO:0008270);; Molecular Function: ligase activity (GO:0016874);;	K15687|0|gmx:100787817|K15687 E3 ubiquitin-protein ligase makorin [EC:2.3.2.27] | (RefSeq) zinc finger CCCH domain-containing protein 69	--	[O]	Posttranslational modification, protein turnover, chaperones	Zinc finger C-x8-C-x5-C-x3-H type (and similar);; Torus domain;; Zinc finger, C3HC4 type (RING finger)	Putative RING-type E3 ubiquitin transferase C3H69 OS=Arabidopsis thaliana GN=At3g63550 PE=3 SV=1	S	Function unknown	PREDICTED: zinc finger CCCH domain-containing protein 69 isoform X1 [Glycine max]	molecular function: binding (GO:0005488);; cellular component: cell (GO:0005623);; cellular component: organelle (GO:0043226);; cellular component: cell part (GO:0044464);; biological process: metabolic process (GO:0008152);; molecular function: catalytic activity (GO:0003824)
Glycine_max_newGene_11440	--	7.36252	388	5.93864	285	8.13058	474	6.21192	426	4.04892	162	3.41563	148	0.40158	-0.543382	normal	4.75631e-07	-2.19104	down	0.00148338	-1.695	down	--	--	Molecular Function: DNA binding (GO:0003677);; Molecular Function: protein dimerization activity (GO:0046983);;	--	--	--	--	Plant transposase (Ptta/En/Spm family)	--	S	Function unknown	hypothetical protein glysoja_043475 [Glycine soja]	molecular function: binding (GO:0005488)
Glyma.05G141500.Wm82.a2.v1	Glyma.05G141500.Wm82.a2.v1	5.24889	89	5.68703	95	14.643	239	4.49338	81	2.97379	48	1.69122	29	0.914902	-0.13875	normal	0.00249259	-2.28667	down	0.0425299	-2.05602	normal	--	--	--	--	--	[R]	General function prediction only	--	Pentatricopeptide repeat-containing protein At2g29760, chloroplastic OS=Arabidopsis thaliana GN=PCMP-H33 PE=2 SV=1	S	Function unknown	hypothetical protein GLYMA_05G141500 [Glycine max]	--
Glyma.06G193300.Wm82.a2.v1	Glyma.06G193300.Wm82.a2.v1	1.4149	146	1.1007	113	2.39127	240	1.1926	131	0.556537	55	0.527106	56	0.717799	-0.408612	normal	8.1575e-05	-2.28383	down	0.0208263	-1.85564	normal	[H]	Coenzyme transport and metabolism	Cellular Component: endosome (GO:0005768);; Cellular Component: Golgi apparatus (GO:0005794);; Cellular Component: trans-Golgi network (GO:0005802);; Molecular Function: methyltransferase activity (GO:0008168);; Cellular Component: membrane (GO:0016020);; Biological Process: methylation (GO:0032259);;	--	--	--	--	Putative S-adenosyl-L-methionine-dependent methyltransferase;; Methyltransferase domain;; Methyltransferase domain;; Methyltransferase domain;; Methyltransferase domain	Probable methyltransferase PMT2 OS=Arabidopsis thaliana GN=At1g26850 PE=2 SV=2	S	Function unknown	hypothetical protein GLYMA_06G193300 [Glycine max]	cellular component: cell (GO:0005623);; cellular component: organelle (GO:0043226);; cellular component: cell part (GO:0044464);; cellular component: organelle part (GO:0044422);; biological process: metabolic process (GO:0008152);; molecular function: catalytic activity (GO:0003824);; cellular component: membrane (GO:0016020)
Glyma.17G032400.Wm82.a2.v1	Glyma.17G032400.Wm82.a2.v1	36.9208	5644	29.8536	4686	33.3793	5019	37.8757	5682	17.3094	2304	13.7685	1978	0.00978639	-0.933419	normal	1.16419e-13	-2.35656	down	0.000155511	-1.48815	down	--	--	--	K17491|0|gmx:100786790|K17491 protein phosphatase 4 regulatory subunit 3 | (RefSeq) serine/threonine-protein phosphatase 4 regulatory subunit 3-like	--	[G]	Carbohydrate transport and metabolism	Component of IIS longevity pathway SMK-1	--	S	Function unknown	PREDICTED: serine/threonine-protein phosphatase 4 regulatory subunit 3-like isoform X1 [Glycine max]	--
Glyma.U020100.Wm82.a2.v1	Glyma.U020100.Wm82.a2.v1	14.6326	1858	13.002	1624	20.196	2602	16.0904	2457	10.9743	1438	7.26114	1040	0.390118	-0.444962	normal	7.29875e-05	-1.57266	down	0.0187292	-1.19484	normal	--	--	Molecular Function: DNA binding (GO:0003677);; Molecular Function: binding (GO:0005488);; Molecular Function: zinc ion binding (GO:0008270);; Biological Process: regulation of abscisic acid-activated signaling pathway (GO:0009787);; Biological Process: negative regulation of flower development (GO:0009910);; Biological Process: negative regulation of systemic acquired resistance (GO:0010113);; Bi…	--	--	[K]	Transcription	MIZ/SP-RING zinc finger;; PHD-finger;; SAP domain	E3 SUMO-protein ligase SIZ1 OS=Arabidopsis thaliana GN=SIZ1 PE=1 SV=2	S	Function unknown	hypothetical protein GLYMA_U020100 [Glycine max]	molecular function: binding (GO:0005488);; biological process: biological regulation (GO:0065007);; biological process: response to stimulus (GO:0050896);; biological process: cellular process (GO:0009987);; biological process: single-organism process (GO:0044699);; biological process: growth (GO:0040007);; biological process: metabolic process (GO:0008152);; molecular function: catalytic activit…
Glyma.15G079700.Wm82.a2.v1	Glyma.15G079700.Wm82.a2.v1	5.7623	411	6.09135	419	9.20993	645	6.6053	542	3.83132	273	2.48349	190	0.500497	-0.463635	normal	7.48918e-05	-1.92085	down	0.0116852	-1.50346	normal	[J]	Translation, ribosomal structure and biogenesis	Molecular Function: nucleic acid binding (GO:0003676);; Molecular Function: RNA helicase activity (GO:0003724);; Molecular Function: helicase activity (GO:0004386);; Molecular Function: ATP binding (GO:0005524);; Cellular Component: nucleus (GO:0005634);; Cellular Component: cytosol (GO:0005829);; Molecular Function: ATP-dependent helicase activity (GO:0008026);; Cellular Component: plasmodesma (…	K13117|1.78473e-96|pvu:PHAVU_006G179000g|K13117 ATP-dependent RNA helicase DDX35 [EC:3.6.4.13] | (RefSeq) hypothetical protein	--	[A]	RNA processing and modification	Helicase associated domain (HA2)	Probable pre-mRNA-splicing factor ATP-dependent RNA helicase DEAH9 OS=Arabidopsis thaliana GN=At4g18465 PE=3 SV=1	L	Replication, recombination and repair	hypothetical protein GLYMA_15G079700 [Glycine max]	molecular function: binding (GO:0005488);; biological process: metabolic process (GO:0008152);; molecular function: catalytic activity (GO:0003824);; cellular component: cell (GO:0005623);; cellular component: organelle (GO:0043226);; cellular component: cell part (GO:0044464);; biological process: cellular process (GO:0009987);; biological process: single-organism process (GO:0044699);; cellular…
Glyma.12G180800.Wm82.a2.v1	Glyma.12G180800.Wm82.a2.v1	3.59588	375	3.25577	320	7.18651	789	2.64704	321	1.77855	163	2.79977	256	0.786061	-0.255047	normal	3.31084e-05	-1.83886	down	0.0424924	-1.59206	normal	[KL]	Transcription;; Replication, recombination and repair	Molecular Function: DNA binding (GO:0003677);; Molecular Function: helicase activity (GO:0004386);; Molecular Function: ATP binding (GO:0005524);; Cellular Component: nucleus (GO:0005634);; Biological Process: DNA-dependent DNA replication (GO:0006261);; Molecular Function: zinc ion binding (GO:0008270);; Biological Process: DNA mediated transformation (GO:0009294);; Molecular Function: transfera…	K15505|0|gmx:100794452|K15505 DNA repair protein RAD5 [EC:3.6.4.-] | (RefSeq) putative SWI/SNF-related matrix-associated actin-dependent regulator of chromatin subfamily A member 3-like 2	--	[KL]	Transcription;; Replication, recombination and repair	SNF2 family N-terminal domain;; Helicase conserved C-terminal domain;; HIRAN domain;; Zinc finger, C3HC4 type (RING finger);; Zinc finger, C3HC4 type (RING finger);; Zinc finger, C3HC4 type (RING finger);; RING-type zinc-finger;; Prokaryotic RING finger family 4;; Ring finger domain	Putative SWI/SNF-related matrix-associated actin-dependent regulator of chromatin subfamily A member 3-like 2 OS=Arabidopsis thaliana GN=At5g22750 PE=2 SV=1	L	Replication, recombination and repair	PREDICTED: putative SWI/SNF-related matrix-associated actin-dependent regulator of chromatin subfamily A member 3-like 2 isoform X2 [Glycine max]	molecular function: binding (GO:0005488);; biological process: metabolic process (GO:0008152);; molecular function: catalytic activity (GO:0003824);; cellular component: cell (GO:0005623);; cellular component: organelle (GO:0043226);; cellular component: cell part (GO:0044464);; biological process: cellular process (GO:0009987);; biological process: multi-organism process (GO:0051704);; biologica…
Glyma.12G064900.Wm82.a2.v1	Glyma.12G064900.Wm82.a2.v1	33.3201	4009	45.5277	5068	51.622	3793	37.4395	4666	22.0209	2354	23.3881	2837	0.011022	-1.10222	normal	9.35935e-08	-1.93354	down	0.0133764	-0.898967	normal	--	--	Molecular Function: nucleic acid binding (GO:0003676);; Biological Process: defense response (GO:0006952);; Biological Process: response to abiotic stimulus (GO:0009628);; Biological Process: post-embryonic development (GO:0009791);; Biological Process: xylem and phloem pattern formation (GO:0010051);; Biological Process: gene expression (GO:0010467);; Biological Process: cellular component organ…	K12881|7.69923e-66|gmx:100775827|K12881 THO complex subunit 4 | (RefSeq) THO complex subunit 4A	RNA transport (ko03013);; mRNA surveillance pathway (ko03015);; Spliceosome (ko03040)	[A]	RNA processing and modification	C-terminal duplication domain of Friend of PRMT1;; RNA recognition motif. (a.k.a. RRM, RBD, or RNP domain)	THO complex subunit 4A OS=Arabidopsis thaliana GN=ALY1 PE=1 SV=1	S	Function unknown	hypothetical protein GLYMA_12G064900 [Glycine max]	molecular function: binding (GO:0005488);; biological process: response to stimulus (GO:0050896);; biological process: multicellular organismal process (GO:0032501);; biological process: developmental process (GO:0032502);; biological process: single-organism process (GO:0044699);; biological process: metabolic process (GO:0008152);; biological process: cellular component organization or biogenes…
Glyma.20G101400.Wm82.a2.v1	Glyma.20G101400.Wm82.a2.v1	3.8592	388	3.24779	343	8.54383	835	3.4301	385	1.07167	108	0.544278	60	0.822989	-0.204689	normal	8.07051e-09	-3.15305	down	9.61209e-05	-2.88193	down	--	--	Cellular Component: vacuolar membrane (GO:0005774);; Cellular Component: plasma membrane (GO:0005886);; Biological Process: response to aluminum ion (GO:0010044);; Biological Process: stomatal movement (GO:0010118);; Cellular Component: endomembrane system (GO:0012505);; Molecular Function: malate transmembrane transporter activity (GO:0015140);; Biological Process: malate transport (GO:0015743);;	--	--	[R]	General function prediction only	Aluminium activated malate transporter;; Fusaric acid resistance protein-like;; Fusaric acid resistance protein family	Aluminum-activated malate transporter 14 OS=Arabidopsis thaliana GN=ALMT14 PE=2 SV=1	S	Function unknown	PREDICTED: aluminum-activated malate transporter 14-like isoform X3 [Glycine max]	cellular component: cell (GO:0005623);; cellular component: membrane (GO:0016020);; cellular component: organelle (GO:0043226);; cellular component: organelle part (GO:0044422);; cellular component: cell part (GO:0044464);; biological process: response to stimulus (GO:0050896);; biological process: cellular process (GO:0009987);; biological process: single-organism process (GO:0044699);; biologic…
Glyma.20G164300.Wm82.a2.v1	Glyma.20G164300.Wm82.a2.v1	8.51496	871	7.90835	631	9.54554	910	9.75441	1086	7.29429	690	5.28662	532	0.254944	-0.572483	normal	0.00101917	-1.37197	down	0.101102	-0.870716	normal	[T]	Signal transduction mechanisms	--	--	--	[S]	Function unknown	WD domain, G-beta repeat;; Anaphase-promoting complex subunit 4 WD40 domain	U3 snoRNP-associated protein-like YAOH OS=Oryza sativa subsp. japonica GN=Os03g0625900 PE=2 SV=1	S	Function unknown	PREDICTED: WD repeat-containing protein 91 homolog [Glycine max]	--
Glyma.06G136300.Wm82.a2.v1	Glyma.06G136300.Wm82.a2.v1	13.007	232	16.8078	296	24.5341	425	11.7686	223	6.42263	109	1.90759	35	0.484385	-0.644179	normal	0.000175743	-2.86698	down	0.0203897	-2.14786	normal	--	--	--	--	--	--	--	--	--	--	--	hypothetical protein GLYMA_06G136300 [Glycine max]	--
Glyma.10G047200.Wm82.a2.v1	Glyma.10G047200.Wm82.a2.v1	13.7704	785	10.5936	597	38.3473	2123	7.5808	460	4.4614	241	5.77916	336	0.992721	-0.0137829	normal	9.65631e-11	-2.35861	down	0.0091711	-2.26651	down	--	--	Biological Process: developmental process involved in reproduction (GO:0003006);; Molecular Function: ubiquitin-protein transferase activity (GO:0004842);; Molecular Function: protein binding (GO:0005515);; Cellular Component: nucleus (GO:0005634);; Cellular Component: cytosol (GO:0005829);; Biological Process: nitrogen compound metabolic process (GO:0006807);; Biological Process: amino acid tran…	--	--	[O]	Posttranslational modification, protein turnover, chaperones	Ring finger domain;; RING-like zinc finger;; Zinc finger, C3HC4 type (RING finger)	E3 ubiquitin-protein ligase SGR9, amyloplastic OS=Arabidopsis thaliana GN=SGR9 PE=1 SV=1	O	Posttranslational modification, protein turnover, chaperones	PREDICTED: E3 ubiquitin-protein ligase SGR9, amyloplastic-like [Glycine max]	biological process: reproductive process (GO:0022414);; biological process: developmental process (GO:0032502);; biological process: metabolic process (GO:0008152);; molecular function: catalytic activity (GO:0003824);; molecular function: binding (GO:0005488);; cellular component: cell (GO:0005623);; cellular component: organelle (GO:0043226);; cellular component: cell part (GO:0044464);; biolog…
Glyma.14G106000.Wm82.a2.v1	Glyma.14G106000.Wm82.a2.v1	5.40381	501	6.25678	573	11.3312	1014	4.79591	474	4.68359	412	3.75542	355	0.634725	-0.472011	normal	0.000243445	-1.58946	down	0.136288	-1.14562	normal	--	--	Cellular Component: nucleus (GO:0005634);; Cellular Component: plasmodesma (GO:0009506);; Molecular Function: oxidoreductase activity, acting on paired donors, with incorporation or reduction of molecular oxygen, 2-oxoglutarate as one donor, and incorporation of one atom each of oxygen into both donors (GO:0016706);; Biological Process: oxidation-reduction process (GO:0055114);;	--	--	[S]	Function unknown	2OG-Fe(II) oxygenase superfamily	--	S	Function unknown	hypothetical protein GLYMA_14G106000 [Glycine max]	cellular component: cell (GO:0005623);; cellular component: organelle (GO:0043226);; cellular component: cell part (GO:0044464);; cellular component: cell junction (GO:0030054);; biological process: metabolic process (GO:0008152);; biological process: single-organism process (GO:0044699);; molecular function: catalytic activity (GO:0003824)
Glyma.07G227400.Wm82.a2.v1	Glyma.07G227400.Wm82.a2.v1	6.22331	857	6.23945	810	8.43304	1083	6.23761	876	3.70833	456	3.27944	435	0.164517	-0.734392	normal	9.83608e-09	-2.00284	down	0.00862575	-1.32282	down	--	--	--	K13211|0|gmx:100803160|K13211 GC-rich sequence DNA-binding factor | (RefSeq) PAX3- and PAX7-binding protein 1-like	--	[K]	Transcription	GC-rich sequence DNA-binding factor-like protein	Transcriptional repressor ILP1 OS=Arabidopsis thaliana GN=ILP1 PE=1 SV=1	K	Transcription	PREDICTED: PAX3- and PAX7-binding protein 1-like [Glycine max]	--
Glycine_max_newGene_2927	--	5.79418	395	4.27379	249	9.41934	703	5.06919	364	1.73677	31	2.62917	124	0.822532	-0.202896	normal	1.98126e-05	-3.10428	down	0.000597705	-2.84163	down	--	--	--	--	--	--	--	--	--	--	--	hypothetical protein glysoja_017203, partial [Glycine soja]	--
Glyma.16G035000.Wm82.a2.v1	Glyma.16G035000.Wm82.a2.v1	34.4057	2177	23.1786	1241	34.8614	2219	43.9402	2382	23.8696	1289	13.2782	856	0.348847	-0.533567	normal	0.00023941	-1.71733	down	0.0165354	-1.24944	normal	[O]	Posttranslational modification, protein turnover, chaperones	Molecular Function: ubiquitin-protein transferase activity (GO:0004842);; Molecular Function: protein binding (GO:0005515);; Molecular Function: ATP binding (GO:0005524);; Cellular Component: cytosol (GO:0005829);; Cellular Component: plasma membrane (GO:0005886);; Biological Process: postreplication repair (GO:0006301);; Biological Process: ubiquitin-dependent protein catabolic process (GO:00065…	K10576|8.08721e-118|gmx:548025|K10576 ubiquitin-conjugating enzyme E2 H [EC:2.3.2.23] | (RefSeq) UBC4; ubiquitin carrier protein 4	Ubiquitin mediated proteolysis (ko04120)	[O]	Posttranslational modification, protein turnover, chaperones	Ubiquitin-conjugating enzyme	Ubiquitin-conjugating enzyme E2 5 OS=Arabidopsis thaliana GN=UBC5 PE=2 SV=2	O	Posttranslational modification, protein turnover, chaperones	ubiquitin carrier protein 4 [Glycine max]	biological process: metabolic process (GO:0008152);; molecular function: catalytic activity (GO:0003824);; molecular function: binding (GO:0005488);; cellular component: cell (GO:0005623);; cellular component: cell part (GO:0044464);; cellular component: membrane (GO:0016020);; biological process: cellular process (GO:0009987);; biological process: single-organism process (GO:0044699);; biologica…
Glyma.08G269900.Wm82.a2.v1	Glyma.08G269900.Wm82.a2.v1	4.746	137	3.26573	93	5.48278	154	3.1449	97	2.07658	57	2.06078	61	0.407681	-0.772335	normal	0.000992069	-2.02015	down	0.170459	-1.24004	normal	--	--	--	--	--	--	--	--	--	--	--	hypothetical protein GLYMA_08G269900 [Glycine max]	--
Glyma.06G229200.Wm82.a2.v1	Glyma.06G229200.Wm82.a2.v1	1.27457	94	1.26646	93	1.45219	104	1.64862	129	0.811612	58	0.826782	63	0.465904	-0.655082	normal	0.00848752	-1.71133	down	0.187431	-1.08266	normal	--	--	Cellular Component: cell periphery (GO:0071944);;	--	--	--	--	--	--	S	Function unknown	PREDICTED: uncharacterized protein LOC102666876 isoform X1 [Glycine max]	cellular component: cell (GO:0005623);; cellular component: cell part (GO:0044464)
Glyma.12G028700.Wm82.a2.v1	Glyma.12G028700.Wm82.a2.v1	32.8903	1586	26.0765	1224	36.7022	1501	36.5887	1766	23.5971	926	21.5751	894	0.0652648	-0.7659	normal	9.33822e-08	-1.71768	down	0.0124222	-1.02394	normal	--	--	--	--	--	[O]	Posttranslational modification, protein turnover, chaperones	Ring finger domain;; Zinc finger, C3HC4 type (RING finger);; Zinc finger, C3HC4 type (RING finger);; RING-type zinc-finger;; Zinc finger, C3HC4 type (RING finger);; zinc-RING finger domain	Putative SWI/SNF-related matrix-associated actin-dependent regulator of chromatin subfamily A member 3-like 1 OS=Arabidopsis thaliana GN=At5g05130 PE=2 SV=1	O	Posttranslational modification, protein turnover, chaperones	uncharacterized protein LOC100306616 [Glycine max]	--
Glyma.07G000400.Wm82.a2.v1	Glyma.07G000400.Wm82.a2.v1	11.8439	2499	8.07887	1677	15.1785	3108	11.5932	2557	7.38171	1571	6.79476	1478	0.3707	-0.516525	normal	7.04261e-06	-1.53512	down	0.021896	-1.08917	normal	--	--	Molecular Function: transcription cofactor activity (GO:0003712);; Molecular Function: histone acetyltransferase activity (GO:0004402);; Molecular Function: protein binding (GO:0005515);; Cellular Component: nucleus (GO:0005634);; Biological Process: regulation of transcription, DNA-templated (GO:0006355);; Biological Process: response to stress (GO:0006950);; Molecular Function: zinc ion binding…	K04498|0|gmx:100809207|K04498 E1A/CREB-binding protein [EC:2.3.1.48] | (RefSeq) histone acetyltransferase HAC1-like	--	[K]	Transcription	Histone acetylation protein;; TAZ zinc finger;; PHD-finger;; Zinc finger, ZZ type	Histone acetyltransferase HAC12 OS=Arabidopsis thaliana GN=HAC12 PE=3 SV=2	B	Chromatin structure and dynamics	PREDICTED: histone acetyltransferase HAC1-like isoform X1 [Glycine max]	biological process: biological regulation (GO:0065007);; molecular function: protein binding transcription factor activity (GO:0000988);; biological process: metabolic process (GO:0008152);; molecular function: catalytic activity (GO:0003824);; molecular function: binding (GO:0005488);; cellular component: cell (GO:0005623);; cellular component: organelle (GO:0043226);; cellular component: cell p…
Glyma.11G011800.Wm82.a2.v1	Glyma.11G011800.Wm82.a2.v1	15.0557	641	15.5076	693	16.3011	664	16.1789	773	4.68659	212	7.03542	357	0.058597	-0.885927	normal	4.56263e-08	-2.3508	down	0.00179708	-1.52272	down	[R]	General function prediction only	Biological Process: microtubule cytoskeleton organization (GO:0000226);; Molecular Function: DNA binding (GO:0003677);; Molecular Function: transcription factor activity, sequence-specific DNA binding (GO:0003700);; Molecular Function: transporter activity (GO:0005215);; Molecular Function: protein binding (GO:0005515);; Molecular Function: GTP binding (GO:0005525);; Cellular Component: nucleus (…	K07977|7.05605e-138|pvu:PHAVU_002G038400g|K07977 Arf/Sar family, other | (RefSeq) hypothetical protein	--	[U]	Intracellular trafficking, secretion, and vesicular transport	ADP-ribosylation factor family;; Ras of Complex, Roc, domain of DAPkinase;; Ras family;; Signal recognition particle receptor beta subunit;; Gtr1/RagA G protein conserved region	ADP-ribosylation factor 1 OS=Oryza sativa subsp. japonica GN=Os01g0813400 PE=2 SV=3	S	Function unknown	ADP-ribosylation factor-like protein [Glycine max]	biological process: cellular process (GO:0009987);; biological process: single-organism process (GO:0044699);; biological process: cellular component organization or biogenesis (GO:0071840);; molecular function: binding (GO:0005488);; biological process: biological regulation (GO:0065007);; molecular function: nucleic acid binding transcription factor activity (GO:0001071);; molecular function: t…
Glyma.03G069100.Wm82.a2.v1	Glyma.03G069100.Wm82.a2.v1	4.65472	500	2.37727	254	8.02408	831	0	0	1.31236	117	1.24432	198	0.915823	-0.200029	normal	1.25223e-05	-2.32353	down	0.778234	-0.593063	normal	[R]	General function prediction only	Molecular Function: calmodulin binding (GO:0005516);; Cellular Component: nucleus (GO:0005634);; Cellular Component: plasma membrane (GO:0005886);; Biological Process: iron ion transport (GO:0006826);; Biological Process: response to abscisic acid (GO:0009737);; Biological Process: abscisic acid-activated signaling pathway (GO:0009738);; Biological Process: blue light signaling pathway (GO:000978…	K06911|8.70203e-137|gmx:102668539|K06911 uncharacterized protein | (RefSeq) uncharacterized LOC102668539	--	--	--	Pirin	Pirin-like protein OS=Solanum lycopersicum PE=2 SV=1	C	Energy production and conversion	hypothetical protein GLYMA_03G069100 [Glycine max]	molecular function: binding (GO:0005488);; cellular component: cell (GO:0005623);; cellular component: organelle (GO:0043226);; cellular component: cell part (GO:0044464);; cellular component: membrane (GO:0016020);; biological process: single-organism process (GO:0044699);; biological process: localization (GO:0051179);; biological process: response to stimulus (GO:0050896);; biological process:…
Glyma.01G158300.Wm82.a2.v1	Glyma.01G158300.Wm82.a2.v1	8.48909	644	8.72442	648	13.5873	960	9.97618	798	6.48099	467	5.63914	430	0.378465	-0.533458	normal	1.94452e-05	-1.62856	down	0.0257124	-1.15758	normal	--	--	--	--	--	--	--	--	--	S	Function unknown	PREDICTED: uncharacterized protein LOC100794366 [Glycine max]	--
Glyma.04G200500.Wm82.a2.v1	Glyma.04G200500.Wm82.a2.v1	1.66538	129	1.35147	103	2.12261	160	2.4957	205	0.838713	62	1.20885	96	0.717799	-0.334628	normal	0.00778098	-1.64512	down	0.0476587	-1.35898	normal	--	--	Biological Process: transition metal ion transport (GO:0000041);; Molecular Function: DNA binding (GO:0003677);; Molecular Function: protein binding (GO:0005515);; Cellular Component: nucleus (GO:0005634);; Biological Process: response to hormone (GO:0009725);; Biological Process: post-embryonic animal morphogenesis (GO:0009886);; Biological Process: flower development (GO:0009908);; Biological P…	--	--	--	--	Helix-loop-helix DNA-binding domain	Transcription factor ICE1 OS=Arabidopsis thaliana GN=SCRM PE=1 SV=1	K	Transcription	inducer of CBF expression 1 [Glycine max]	biological process: single-organism process (GO:0044699);; biological process: localization (GO:0051179);; molecular function: binding (GO:0005488);; cellular component: cell (GO:0005623);; cellular component: organelle (GO:0043226);; cellular component: cell part (GO:0044464);; biological process: response to stimulus (GO:0050896);; biological process: developmental process (GO:0032502);; biolog…
Glyma.18G259100.Wm82.a2.v1	Glyma.18G259100.Wm82.a2.v1	26.9162	1760	20.9106	1349	19.1729	1223	32.4726	2253	7.95611	496	10.8453	727	0.103167	-0.836845	normal	3.07389e-13	-2.44939	down	0.000474055	-1.65365	down	--	--	--	K09422|0|gmx:778080|K09422 myb proto-oncogene protein, plant | (RefSeq) MYB60; MYB transcription factor MYB60	--	[K]	Transcription	Myb-like DNA-binding domain;; Myb-like DNA-binding domain	Myb-related protein 306 OS=Antirrhinum majus GN=MYB306 PE=2 SV=1	K	Transcription	MYB transcription factor MYB60 [Glycine max]	--
Glyma.01G036500.Wm82.a2.v1	Glyma.01G036500.Wm82.a2.v1	27.1267	1969	18.3057	1398	34.5893	2654	23.9464	1963	9.21881	702	11.3504	921	0.430476	-0.497169	normal	2.64343e-11	-2.14983	down	0.00028394	-1.70888	down	[O]	Posttranslational modification, protein turnover, chaperones	Cellular Component: nucleus (GO:0005634);; Cellular Component: Golgi stack (GO:0005795);; Cellular Component: plasma membrane (GO:0005886);; Biological Process: DNA-dependent DNA replication (GO:0006261);; Biological Process: protein folding (GO:0006457);; Molecular Function: cytoskeletal protein binding (GO:0008092);; Biological Process: phototropism (GO:0009638);; Biological Process: response t…	--	--	[O]	Posttranslational modification, protein turnover, chaperones	DnaJ domain	Chaperone protein dnaJ 16 OS=Arabidopsis thaliana GN=ATJ16 PE=2 SV=1	O	Posttranslational modification, protein turnover, chaperones	PREDICTED: chaperone protein dnaJ 16-like isoform X1 [Glycine max]	cellular component: cell (GO:0005623);; cellular component: organelle (GO:0043226);; cellular component: cell part (GO:0044464);; cellular component: organelle part (GO:0044422);; cellular component: membrane (GO:0016020);; biological process: metabolic process (GO:0008152);; biological process: cellular process (GO:0009987);; molecular function: binding (GO:0005488);; biological process: respons…
Glyma.11G105900.Wm82.a2.v1	Glyma.11G105900.Wm82.a2.v1	0.978708	75	3.19205	242	5.47107	407	4.45844	363	0	0	0.109108	9	0.859398	0.204671	normal	6.35337e-07	-5.8414	down	1.66443e-11	-5.9019	down	[K]	Transcription	Molecular Function: transcription antitermination factor activity, RNA binding (GO:0001072);; Molecular Function: DNA binding (GO:0003677);; Molecular Function: double-stranded DNA binding (GO:0003690);; Molecular Function: single-stranded DNA binding (GO:0003697);; Molecular Function: mRNA binding (GO:0003729);; Molecular Function: copper ion binding (GO:0005507);; Molecular Function: protein bi…	--	--	[J]	Translation, ribosomal structure and biogenesis	'Cold-shock' DNA-binding domain;; Ribonuclease B OB domain	Glycine-rich protein 2 OS=Nicotiana sylvestris GN=GRP-2 PE=2 SV=1	K	Transcription	hypothetical protein GLYMA_11G105900 [Glycine max]	biological process: biological regulation (GO:0065007);; molecular function: nucleic acid binding transcription factor activity (GO:0001071);; molecular function: binding (GO:0005488);; cellular component: extracellular region (GO:0005576);; cellular component: cell (GO:0005623);; cellular component: cell part (GO:0044464);; cellular component: organelle (GO:0043226);; cellular component: organel…
Glyma.15G128400.Wm82.a2.v1	Glyma.15G128400.Wm82.a2.v1	75.343	3081	75.3585	3145	107.68	4363	95.1041	4164	59.2252	2129	50.611	1940	0.272007	-0.537204	normal	2.28856e-07	-1.71852	down	0.0027288	-1.252	down	--	--	--	--	--	[S]	Function unknown	Glycolipid transfer protein (GLTP)	Accelerated cell death 11 OS=Arabidopsis thaliana GN=ACD11 PE=1 SV=1	U	Intracellular trafficking, secretion, and vesicular transport	hypothetical protein GLYMA_15G128400 [Glycine max]	--
Glyma.07G029300.Wm82.a2.v1	Glyma.07G029300.Wm82.a2.v1	22.1502	647	18.6078	485	25.0977	769	21.9961	683	10.2832	276	14.8996	411	0.283791	-0.604681	normal	3.58104e-06	-1.82356	down	0.0113904	-1.28398	normal	--	--	--	K15148|7.19442e-92|gmx:100792250|K15148 mediator of RNA polymerase II transcription subunit 7 | (RefSeq) mediator of RNA polymerase II transcription subunit 7-like	--	[K]	Transcription	MED7 protein	Mediator of RNA polymerase II transcription subunit 7b OS=Arabidopsis thaliana GN=MED7B PE=1 SV=1	K	Transcription	PREDICTED: uncharacterized protein LOC100812231 isoform X1 [Glycine max]	--
Glyma.09G018400.Wm82.a2.v1	Glyma.09G018400.Wm82.a2.v1	5.24867	360	5.95493	402	7.80658	519	7.38132	584	4.23771	278	4.12644	290	0.471041	-0.468506	normal	0.000333909	-1.53571	down	0.0159646	-1.13623	normal	[S]	Function unknown	Cellular Component: plasma membrane (GO:0005886);;	--	--	--	--	SNARE associated Golgi protein	--	S	Function unknown	PREDICTED: transmembrane protein 64-like [Glycine max]	cellular component: cell (GO:0005623);; cellular component: membrane (GO:0016020);; cellular component: cell part (GO:0044464)
Glyma.20G208500.Wm82.a2.v1	Glyma.20G208500.Wm82.a2.v1	13.4925	917	10.9016	696	14.7289	909	12.7019	949	10.8593	691	8.1134	599	0.0912244	-0.768969	normal	0.000172624	-1.40693	down	0.180061	-0.7103	normal	--	--	Molecular Function: calcium ion binding (GO:0005509);; Cellular Component: nucleus (GO:0005634);; Cellular Component: cytoplasm (GO:0005737);; Cellular Component: mitochondrion (GO:0005739);; Cellular Component: cytosol (GO:0005829);; Biological Process: cytoskeleton organization (GO:0007010);; Biological Process: response to red or far red light (GO:0009639);; Biological Process: determination o…	K11583|0|gmx:100793000|K11583 serine/threonine-protein phosphatase 2A regulatory subunit B'' | (RefSeq) serine/threonine protein phosphatase 2A regulatory subunit B''beta-like	mRNA surveillance pathway (ko03015)	[A]	RNA processing and modification	EF-hand domain pair;; EF-hand domain;; EF hand;; EF hand	Serine/threonine protein phosphatase 2A regulatory subunit B&apos;&apos;beta OS=Arabidopsis thaliana GN=B&apos;&apos;BETA PE=1 SV=1	T	Signal transduction mechanisms	Serine/threonine-protein phosphatase 2A regulatory subunit B&apos;&apos; subunit alpha [Glycine soja]	molecular function: binding (GO:0005488);; cellular component: cell (GO:0005623);; cellular component: organelle (GO:0043226);; cellular component: cell part (GO:0044464);; biological process: cellular process (GO:0009987);; biological process: cellular component organization or biogenesis (GO:0071840);; biological process: response to stimulus (GO:0050896);; biological process: multicellular org…
Glyma.08G158400.Wm82.a2.v1	Glyma.08G158400.Wm82.a2.v1	4.08509	282	4.34966	296	5.16969	346	4.44479	326	3.87821	254	3.96918	279	0.20622	-0.757841	normal	0.00548819	-1.22996	down	0.428212	-0.538072	normal	[MDT]	Cell wall/membrane/envelope biogenesis;; Cell cycle control, cell division, chromosome partitioning;; Signal transduction mechanisms	Molecular Function: binding (GO:0005488);; Molecular Function: ATP binding (GO:0005524);; Cellular Component: nucleus (GO:0005634);; Cellular Component: membrane (GO:0016020);; Cellular Component: cytoplasmic vesicle (GO:0016023);; Molecular Function: transferase activity, transferring phosphorus-containing groups (GO:0016772);; Molecular Function: hydrolase activity (GO:0016787);; Molecular Func…	K08900|0|gmx:100783574|K08900 mitochondrial chaperone BCS1 | (RefSeq) ATP-dependent zinc metalloprotease FtsH 2-like	--	[O]	Posttranslational modification, protein turnover, chaperones	Domain associated at C-terminal with AAA;; ATPase family associated with various cellular activities (AAA)	AAA-ATPase At4g25835 OS=Arabidopsis thaliana GN=At4g25835 PE=2 SV=1	O	Posttranslational modification, protein turnover, chaperones	PREDICTED: ATP-dependent zinc metalloprotease FtsH 2-like [Glycine max]	molecular function: binding (GO:0005488);; cellular component: cell (GO:0005623);; cellular component: organelle (GO:0043226);; cellular component: cell part (GO:0044464);; cellular component: membrane (GO:0016020);; biological process: metabolic process (GO:0008152);; molecular function: catalytic activity (GO:0003824);; cellular component: organelle part (GO:0044422);; biological process: cellu…
Glyma.02G259700.Wm82.a2.v1	Glyma.02G259700.Wm82.a2.v1	33.6405	1181	4.80749	167	12.5686	429	37.0289	1383	7.0832	236	3.32049	119	0.717799	-0.485628	normal	0.00158559	-2.7926	down	0.00270342	-2.28958	down	--	--	Cellular Component: integral component of membrane (GO:0016021);;	--	--	--	--	Hypoxia induced protein conserved region	--	S	Function unknown	unknown [Glycine max]	cellular component: membrane (GO:0016020);; cellular component: membrane part (GO:0044425)
Glyma.18G210100.Wm82.a2.v1	Glyma.18G210100.Wm82.a2.v1	32.5445	3576	30.971	3394	43.8992	5030	29.1973	3605	22.4542	2395	14.985	1655	0.238637	-0.65378	normal	3.10716e-06	-1.86495	down	0.0287705	-1.26226	normal	--	--	Biological Process: developmental process involved in reproduction (GO:0003006);; Cellular Component: plasma membrane (GO:0005886);; Biological Process: anatomical structure morphogenesis (GO:0009653);; Biological Process: post-embryonic development (GO:0009791);; Biological Process: cellular component organization (GO:0016043);; Cellular Component: intracellular membrane-bounded organelle (GO:00…	--	--	[U]	Intracellular trafficking, secretion, and vesicular transport	VHS domain;; GAT domain	--	S	Function unknown	PREDICTED: mediator of RNA polymerase II transcription subunit 15-like [Glycine max]	biological process: reproductive process (GO:0022414);; biological process: developmental process (GO:0032502);; cellular component: cell (GO:0005623);; cellular component: membrane (GO:0016020);; cellular component: cell part (GO:0044464);; biological process: multicellular organismal process (GO:0032501);; biological process: single-organism process (GO:0044699);; biological process: cellular c…
Glyma.05G214000.Wm82.a2.v1	Glyma.05G214000.Wm82.a2.v1	11.8023	1121	17.6818	1659	14.9984	1385	37.1636	3753	2.75504	248	2.07774	202	0.837358	-0.183158	normal	3.78615e-16	-3.71407	down	3.66387e-10	-3.4965	down	[G]	Carbohydrate transport and metabolism	Molecular Function: phosphogluconate dehydrogenase (decarboxylating) activity (GO:0004616);; Cellular Component: mitochondrion (GO:0005739);; Cellular Component: cytosol (GO:0005829);; Biological Process: pentose-phosphate shunt (GO:0006098);; Cellular Component: plasmodesma (GO:0009506);; Cellular Component: chloroplast stroma (GO:0009570);; Biological Process: response to salt stress (GO:000965…	K00033|0|gmx:100818789|K00033 6-phosphogluconate dehydrogenase [EC:1.1.1.44 1.1.1.343] | (RefSeq) 6-phosphogluconate dehydrogenase, decarboxylating 2, chloroplastic-like	Pentose phosphate pathway (ko00030);; Glutathione metabolism (ko00480);; Carbon metabolism (ko01200)	[G]	Carbohydrate transport and metabolism	6-phosphogluconate dehydrogenase, C-terminal domain;; NAD binding domain of 6-phosphogluconate dehydrogenase	6-phosphogluconate dehydrogenase, decarboxylating 2, chloroplastic OS=Arabidopsis thaliana GN=At5g41670 PE=1 SV=1	G	Carbohydrate transport and metabolism	PREDICTED: 6-phosphogluconate dehydrogenase, decarboxylating 2, chloroplastic-like [Glycine max]	biological process: metabolic process (GO:0008152);; biological process: single-organism process (GO:0044699);; molecular function: catalytic activity (GO:0003824);; cellular component: cell (GO:0005623);; cellular component: organelle (GO:0043226);; cellular component: cell part (GO:0044464);; biological process: cellular process (GO:0009987);; cellular component: cell junction (GO:0030054);; ce…
Glyma.13G243200.Wm82.a2.v1	Glyma.13G243200.Wm82.a2.v1	4.13944	249	3.54918	207	2.1403	125	7.11816	433	2.06116	117	0.993177	61	0.478779	-0.707869	normal	0.000123479	-2.3856	down	0.0916627	-1.59999	normal	--	--	Biological Process: response to hypoxia (GO:0001666);; Molecular Function: transcription factor activity, sequence-specific DNA binding (GO:0003700);; Cellular Component: nucleus (GO:0005634);; Biological Process: protein targeting to membrane (GO:0006612);; Biological Process: regulation of cell size (GO:0008361);; Biological Process: response to cold (GO:0009409);; Biological Process: response …	--	--	--	--	No apical meristem (NAM) protein	NAC transcription factor 25 OS=Arabidopsis thaliana GN=NAC025 PE=2 SV=1	K	Transcription	PREDICTED: NAC transcription factor 25-like [Glycine max]	biological process: response to stimulus (GO:0050896);; biological process: biological regulation (GO:0065007);; molecular function: nucleic acid binding transcription factor activity (GO:0001071);; cellular component: cell (GO:0005623);; cellular component: organelle (GO:0043226);; cellular component: cell part (GO:0044464);; biological process: single-organism process (GO:0044699);; biological …
Glyma.06G029200.Wm82.a2.v1	Glyma.06G029200.Wm82.a2.v1	0.690169	56	0.62618	47	0.512174	38	0.945896	93	0.244622	18	0.160524	16	0.653434	-0.61559	normal	0.00294382	-2.59231	down	0.0971633	-1.8406	normal	--	--	Biological Process: regionalization (GO:0003002);; Molecular Function: DNA binding (GO:0003677);; Molecular Function: transcription factor activity, sequence-specific DNA binding (GO:0003700);; Cellular Component: nucleus (GO:0005634);; Cellular Component: cytoplasm (GO:0005737);; Biological Process: cellular amino acid metabolic process (GO:0006520);; Biological Process: fatty acid metabolic pro…	--	--	[K]	Transcription	Associated with HOX;; Homeobox KN domain;; Homeobox domain	BEL1-like homeodomain protein 11 OS=Arabidopsis thaliana GN=BLH11 PE=2 SV=1	K	Transcription	PREDICTED: BEL1-like homeodomain protein 11 [Glycine max]	biological process: multicellular organismal process (GO:0032501);; biological process: developmental process (GO:0032502);; biological process: single-organism process (GO:0044699);; molecular function: binding (GO:0005488);; biological process: biological regulation (GO:0065007);; molecular function: nucleic acid binding transcription factor activity (GO:0001071);; cellular component: cell (GO:…
Glyma.06G070400.Wm82.a2.v1	Glyma.06G070400.Wm82.a2.v1	14.5436	1850	7.29703	1015	19.867	2815	13.5742	1948	8.07566	974	4.81075	655	0.772652	-0.208994	normal	9.21697e-05	-1.85556	down	0.00310525	-1.69799	down	--	--	--	--	--	--	--	Agenet domain	--	S	Function unknown	hypothetical protein GLYMA_06G070400 [Glycine max]	--
Glyma.08G196100.Wm82.a2.v1	Glyma.08G196100.Wm82.a2.v1	10.957	1821	10.5386	1696	13.5841	2210	11.2036	1979	9.32061	1512	7.25477	1267	0.115324	-0.724597	normal	5.24141e-05	-1.43595	down	0.137757	-0.782138	normal	--	--	Biological Process: multicellular organism development (GO:0007275);;	--	--	--	--	Occludin homology domain	--	S	Function unknown	PREDICTED: dentin sialophosphoprotein-like [Glycine max]	biological process: multicellular organismal process (GO:0032501);; biological process: developmental process (GO:0032502);; biological process: single-organism process (GO:0044699)
Glyma.11G059500.Wm82.a2.v1	Glyma.11G059500.Wm82.a2.v1	34.9123	1337	44.2916	1551	42.5823	1581	43.8737	1744	18.9922	756	20.1743	786	0.0867847	-0.794795	normal	1.80594e-08	-2.01992	down	0.000779668	-1.29288	down	[I]	Lipid transport and metabolism	Molecular Function: protein binding (GO:0005515);; Cellular Component: cytoplasm (GO:0005737);; Biological Process: protein targeting to membrane (GO:0006612);; Biological Process: water transport (GO:0006833);; Biological Process: response to wounding (GO:0009611);; Biological Process: response to salt stress (GO:0009651);; Biological Process: jasmonic acid metabolic process (GO:0009694);; Biolo…	K08233|0|gmx:100818925|K08233 polyneuridine-aldehyde esterase [EC:3.1.1.78] | (RefSeq) methylesterase 3-like	--	--	--	Alpha/beta hydrolase family;; alpha/beta hydrolase fold;; Serine aminopeptidase, S33	Methylesterase 3 OS=Arabidopsis thaliana GN=MES3 PE=2 SV=1	S	Function unknown	PREDICTED: methylesterase 3-like isoform X1 [Glycine max]	molecular function: binding (GO:0005488);; cellular component: cell (GO:0005623);; cellular component: cell part (GO:0044464);; biological process: single-organism process (GO:0044699);; biological process: localization (GO:0051179);; biological process: cellular component organization or biogenesis (GO:0071840);; biological process: response to stimulus (GO:0050896);; biological process: metabol…
Glyma.05G234700.Wm82.a2.v1	Glyma.05G234700.Wm82.a2.v1	48.543	2533	50.6719	2608	55.9696	2848	53.9634	2993	30.2808	1494	18.973	1011	0.0526716	-0.807467	normal	3.58826e-07	-2.11899	down	0.00629568	-1.3702	down	--	--	Cellular Component: nucleus (GO:0005634);; Biological Process: response to blue light (GO:0009637);; Biological Process: embryo development ending in seed dormancy (GO:0009793);; Biological Process: seed germination (GO:0009845);; Biological Process: ethylene-activated signaling pathway (GO:0009873);; Biological Process: regulation of flower development (GO:0009909);; Biological Process: meristem…	K13119|0|gmx:100810412|K13119 protein FAM50 | (RefSeq) protein XAP5 CIRCADIAN TIMEKEEPER	--	[S]	Function unknown	XAP5, circadian clock regulator	Protein XAP5 CIRCADIAN TIMEKEEPER OS=Arabidopsis thaliana GN=XCT PE=1 SV=1	S	Function unknown	PREDICTED: protein XAP5 CIRCADIAN TIMEKEEPER isoform X1 [Glycine max]	cellular component: cell (GO:0005623);; cellular component: organelle (GO:0043226);; cellular component: cell part (GO:0044464);; biological process: response to stimulus (GO:0050896);; biological process: reproductive process (GO:0022414);; biological process: multicellular organismal process (GO:0032501);; biological process: developmental process (GO:0032502);; biological process: single-organ…
Glyma.01G000300.Wm82.a2.v1	Glyma.01G000300.Wm82.a2.v1	2.86561	44	3.95797	60	10.5762	156	3.17868	52	0.930665	14	0.581764	9	0.985081	0.0293308	normal	0.0010357	-3.13074	down	0.00503983	-2.96095	down	--	--	--	K14759|4.80931e-15|gmx:100798570|K14759 isochorismate synthase / 2-succinyl-5-enolpyruvyl-6-hydroxy-3-cyclohexene-1-carboxylate synthase / 2-succinyl-6-hydroxy-2,4-cyclohexadiene-1-carboxylate synthase / O-succinylbenzoate synthase [EC:5.4.4.2 2.2.1.9 4.2.99.20 4.2.1.113] | (RefSeq) protein PHYLLO, chloroplastic	Ubiquinone and other terpenoid-quinone biosynthesis (ko00130)	--	--	--	--	E	Amino acid transport and metabolism	hypothetical protein GLYMA_01G000300 [Glycine max]	--
Glyma.03G131800.Wm82.a2.v1	Glyma.03G131800.Wm82.a2.v1	9.126	948	7.69561	836	12.7192	1325	8.74201	1058	5.9445	600	5.44382	590	0.341462	-0.550863	normal	4.83482e-07	-1.68372	down	0.0169574	-1.19545	normal	--	--	Biological Process: GPI anchor biosynthetic process (GO:0006506);; Cellular Component: integral component of membrane (GO:0016021);; Molecular Function: phosphatidylinositol N-acetylglucosaminyltransferase activity (GO:0017176);;	K03860|0|gmx:100793897|K03860 phosphatidylinositol glycan, class Q | (RefSeq) uncharacterized LOC100793897	Glycosylphosphatidylinositol(GPI)-anchor biosynthesis (ko00563)	[MO]	Cell wall/membrane/envelope biogenesis;; Posttranslational modification, protein turnover, chaperones	N-acetylglucosaminyl transferase component (Gpi1)	--	S	Function unknown	PREDICTED: uncharacterized protein LOC100793897 isoform X1 [Glycine max]	biological process: metabolic process (GO:0008152);; biological process: cellular process (GO:0009987);; biological process: single-organism process (GO:0044699);; cellular component: membrane (GO:0016020);; cellular component: membrane part (GO:0044425);; molecular function: catalytic activity (GO:0003824)
Glyma.03G018500.Wm82.a2.v1	Glyma.03G018500.Wm82.a2.v1	22.0813	1436	22.9211	1469	29.854	1865	25.1658	1724	19.5832	1192	18.8817	1239	0.157724	-0.679316	normal	3.33328e-05	-1.37057	down	0.101491	-0.76533	normal	[P]	Inorganic ion transport and metabolism	Molecular Function: protein binding (GO:0005515);; Molecular Function: ATP binding (GO:0005524);; Cellular Component: endoplasmic reticulum (GO:0005783);; Biological Process: obsolete ATP catabolic process (GO:0006200);; Biological Process: anion transport (GO:0006820);; Biological Process: intra-Golgi vesicle-mediated transport (GO:0006891);; Biological Process: membrane fusion (GO:0006944);; Ce…	K01551|0|gmx:100788968|K01551 arsenite-transporting ATPase [EC:3.6.3.16] | (RefSeq) ATPase ASNA1 homolog	--	[P]	Inorganic ion transport and metabolism	Anion-transporting ATPase;; AAA domain;; CobQ/CobB/MinD/ParA nucleotide binding domain	--	P	Inorganic ion transport and metabolism	PREDICTED: ATPase ASNA1 homolog [Glycine max]	molecular function: binding (GO:0005488);; cellular component: cell (GO:0005623);; cellular component: organelle (GO:0043226);; cellular component: cell part (GO:0044464);; biological process: metabolic process (GO:0008152);; biological process: cellular process (GO:0009987);; biological process: single-organism process (GO:0044699);; biological process: localization (GO:0051179);; cellular compo…
Glyma.04G123600.Wm82.a2.v1	Glyma.04G123600.Wm82.a2.v1	10.4465	1463	7.37895	1113	9.77533	1377	10.3151	1402	5.70431	780	5.10175	790	0.0411402	-0.861386	normal	1.34364e-08	-1.80642	down	0.0173929	-1.015	normal	--	--	Molecular Function: protein binding (GO:0005515);; Cellular Component: spindle (GO:0005819);; Biological Process: actin filament organization (GO:0007015);; Molecular Function: microtubule binding (GO:0008017);; Cellular Component: phragmoplast (GO:0009524);; Biological Process: microsporogenesis (GO:0009556);; Cellular Component: preprophase band (GO:0009574);; Molecular Function: hydrolase acti…	--	--	--	--	Formin Homology 2 Domain;; C2 domain of PTEN tumour-suppressor protein	Formin-like protein 14 OS=Arabidopsis thaliana GN=FH14 PE=3 SV=3	S	Function unknown	PREDICTED: formin-like protein 14 isoform X1 [Glycine max]	molecular function: binding (GO:0005488);; cellular component: cell (GO:0005623);; cellular component: organelle (GO:0043226);; cellular component: organelle part (GO:0044422);; cellular component: cell part (GO:0044464);; biological process: cellular component organization or biogenesis (GO:0071840);; biological process: reproduction (GO:0000003);; biological process: cellular process (GO:000998…
Glyma.03G023100.Wm82.a2.v1	Glyma.03G023100.Wm82.a2.v1	0.360471	13	0.956088	33	0.949787	32	0.869258	32	0	0	0	0	0.750217	-0.46115	normal	0.000367788	-6.48043	down	0.00123454	-4.57098	down	--	--	Molecular Function: protein binding (GO:0005515);; Cellular Component: nucleus (GO:0005634);; Cellular Component: nucleoplasm (GO:0005654);; Cellular Component: mitochondrion (GO:0005739);; Biological Process: regulation of transcription, DNA-templated (GO:0006355);; Biological Process: response to auxin (GO:0009733);; Biological Process: response to brassinosteroid (GO:0009741);; Biological Proc…	--	--	--	--	Lateral organ boundaries (LOB) domain	LOB domain-containing protein 31 OS=Arabidopsis thaliana GN=LBD31 PE=2 SV=2	S	Function unknown	PREDICTED: LOB domain-containing protein 19-like [Glycine max]	molecular function: binding (GO:0005488);; cellular component: cell (GO:0005623);; cellular component: organelle (GO:0043226);; cellular component: cell part (GO:0044464);; cellular component: organelle part (GO:0044422);; biological process: biological regulation (GO:0065007);; biological process: response to stimulus (GO:0050896);; biological process: multicellular organismal process (GO:003250…
Glyma.07G066200.Wm82.a2.v1	Glyma.07G066200.Wm82.a2.v1	1.38802	30	0.518747	12	1.51504	32	1.30434	30	0	0	0	0	0.836558	-0.318762	normal	0.000665037	-6.27713	down	0.00151576	-4.51326	down	--	--	--	--	--	--	--	--	--	--	--	hypothetical protein GLYMA_07G066200 [Glycine max]	--
Glyma.19G146400.Wm82.a2.v1	Glyma.19G146400.Wm82.a2.v1	21.3383	1080	13.2494	695	18.0741	920	24.2413	1304	12.0476	625	6.95146	427	0.213606	-0.655878	normal	7.55246e-05	-1.80835	down	0.026501	-1.21003	normal	[J]	Translation, ribosomal structure and biogenesis	Molecular Function: nucleotide binding (GO:0000166);; Molecular Function: DNA binding (GO:0003677);; Molecular Function: chromatin binding (GO:0003682);; Molecular Function: double-stranded DNA binding (GO:0003690);; Molecular Function: single-stranded DNA binding (GO:0003697);; Molecular Function: copper ion binding (GO:0005507);; Molecular Function: ATP binding (GO:0005524);; Cellular Component…	K12741|0|gmx:100802911|K12741 heterogeneous nuclear ribonucleoprotein A1/A3 | (RefSeq) UBP1-associated protein 2C	Spliceosome (ko03040)	[R]	General function prediction only	RNA recognition motif. (a.k.a. RRM, RBD, or RNP domain);; RNA recognition motif;; Nup53/35/40-type RNA recognition motif	UBP1-associated protein 2C OS=Arabidopsis thaliana GN=UBA2C PE=2 SV=1	S	Function unknown	PREDICTED: UBP1-associated protein 2C [Glycine max]	molecular function: binding (GO:0005488);; cellular component: cell (GO:0005623);; cellular component: organelle (GO:0043226);; cellular component: cell part (GO:0044464);; biological process: metabolic process (GO:0008152);; biological process: cellular process (GO:0009987);; biological process: single-organism process (GO:0044699);; biological process: localization (GO:0051179);; biological pro…
Glyma.03G136100.Wm82.a2.v1	Glyma.03G136100.Wm82.a2.v1	4.96709	384	3.95061	263	3.58528	234	5.8148	447	2.96008	183	2.50909	187	0.157089	-0.903558	normal	1.39338e-05	-1.8835	down	0.123927	-1.01045	normal	--	--	Molecular Function: RNA polymerase II transcription factor activity, sequence-specific DNA binding (GO:0000981);; Molecular Function: DNA binding (GO:0003677);; Molecular Function: transcription factor activity, sequence-specific DNA binding (GO:0003700);; Molecular Function: protein binding (GO:0005515);; Cellular Component: nucleus (GO:0005634);; Cellular Component: nucleolus (GO:0005730);; Bio…	K09285|0|gmx:100814117|K09285 AP2-like factor, ANT lineage | (RefSeq) AP2-like ethylene-responsive transcription factor At2g41710	--	--	--	AP2 domain	AP2-like ethylene-responsive transcription factor At2g41710 OS=Arabidopsis thaliana GN=At2g41710 PE=2 SV=2	K	Transcription	PREDICTED: AP2-like ethylene-responsive transcription factor At2g41710 isoform X1 [Glycine max]	biological process: biological regulation (GO:0065007);; molecular function: nucleic acid binding transcription factor activity (GO:0001071);; molecular function: binding (GO:0005488);; cellular component: cell (GO:0005623);; cellular component: organelle (GO:0043226);; cellular component: cell part (GO:0044464);; cellular component: organelle part (GO:0044422);; biological process: response to s…
Glyma.03G129900.Wm82.a2.v1	Glyma.03G129900.Wm82.a2.v1	11.499	1021	8.91684	753	9.34411	749	11.7237	1037	7.57397	504	8.11755	559	0.0264147	-0.971537	normal	3.32718e-08	-1.83218	down	0.0369058	-0.925111	normal	--	--	--	--	--	--	--	Plant protein 1589 of unknown function (A_thal_3526)	--	S	Function unknown	PREDICTED: uncharacterized protein LOC100787548 isoform X3 [Glycine max]	--
Glyma.02G287800.Wm82.a2.v1	Glyma.02G287800.Wm82.a2.v1	4.07887	138	6.03981	199	3.50463	116	7.78551	279	2.71379	88	2.41302	82	0.399564	-0.780553	normal	0.000631711	-2.08186	down	0.117935	-1.28485	normal	[J]	Translation, ribosomal structure and biogenesis	Cellular Component: intracellular organelle (GO:0043229);; Cellular Component: cytoplasmic part (GO:0044444);;	K02874|2.02124e-29|jcu:105631805|K02874 large subunit ribosomal protein L14 | (RefSeq) 50S ribosomal protein HLP, mitochondrial	Ribosome (ko03010)	[J]	Translation, ribosomal structure and biogenesis	Ribosomal protein L14p/L23e	50S ribosomal protein HLP, mitochondrial OS=Arabidopsis thaliana GN=HLP PE=2 SV=1	J	Translation, ribosomal structure and biogenesis	hypothetical protein GLYMA_02G287800 [Glycine max]	cellular component: cell (GO:0005623);; cellular component: organelle (GO:0043226);; cellular component: cell part (GO:0044464)
Glyma.03G019700.Wm82.a2.v1	Glyma.03G019700.Wm82.a2.v1	3.53918	370	3.28023	320	3.73259	369	4.53782	515	2.69783	245	3.11787	341	0.26458	-0.637392	normal	0.00126527	-1.34769	down	0.165761	-0.778417	normal	--	--	Cellular Component: mitochondrion (GO:0005739);; Cellular Component: endosome (GO:0005768);; Cellular Component: Golgi apparatus (GO:0005794);; Cellular Component: trans-Golgi network (GO:0005802);; Biological Process: pollen development (GO:0009555);; Biological Process: pollen tube growth (GO:0009860);; Biological Process: regulation of meristem growth (GO:0010075);; Biological Process: homogal…	K13648|0|gmx:102664546|K13648 alpha-1,4-galacturonosyltransferase [EC:2.4.1.43] | (RefSeq) polygalacturonate 4-alpha-galacturonosyltransferase-like	Starch and sucrose metabolism (ko00500);; Amino sugar and nucleotide sugar metabolism (ko00520)	--	--	Glycosyl transferase family 8	Polygalacturonate 4-alpha-galacturonosyltransferase OS=Arabidopsis thaliana GN=GAUT1 PE=1 SV=1	M	Cell wall/membrane/envelope biogenesis	PREDICTED: polygalacturonate 4-alpha-galacturonosyltransferase-like [Glycine max]	cellular component: cell (GO:0005623);; cellular component: organelle (GO:0043226);; cellular component: cell part (GO:0044464);; cellular component: organelle part (GO:0044422);; biological process: multicellular organismal process (GO:0032501);; biological process: developmental process (GO:0032502);; biological process: single-organism process (GO:0044699);; biological process: cellular proces…
Glyma.08G282300.Wm82.a2.v1	Glyma.08G282300.Wm82.a2.v1	0.332254	30	0	0	0.114703	11	0.674639	65	0	0	0.004635	1	0.919278	0.21118	normal	0.105036	-3.6146	normal	0.00713144	-3.89352	down	--	--	Cellular Component: mitochondrion (GO:0005739);; Cellular Component: Golgi apparatus (GO:0005794);; Cellular Component: plastid (GO:0009536);; Molecular Function: transferase activity, transferring glycosyl groups (GO:0016757);; Biological Process: cell wall biogenesis (GO:0042546);;	K20892|0|gmx:100788538|K20892 beta-arabinofuranosyltransferase [EC:2.4.2.-] | (RefSeq) uncharacterized LOC100788538	--	--	--	Nucleotide-diphospho-sugar transferase	Beta-arabinofuranosyltransferase RAY1 OS=Arabidopsis thaliana GN=RAY1 PE=2 SV=1	S	Function unknown	hypothetical protein GLYMA_08G282300 [Glycine max]	cellular component: cell (GO:0005623);; cellular component: organelle (GO:0043226);; cellular component: cell part (GO:0044464);; biological process: metabolic process (GO:0008152);; molecular function: catalytic activity (GO:0003824);; biological process: cellular process (GO:0009987);; biological process: cellular component organization or biogenesis (GO:0071840)
Glyma.13G076300.Wm82.a2.v1	Glyma.13G076300.Wm82.a2.v1	17.0703	1496	20.8986	1846	21.4573	1731	20.3448	1824	12.7786	1068	10.8085	940	0.0537477	-0.905109	normal	3.28263e-06	-1.84433	down	0.0244044	-1.00419	normal	[J]	Translation, ribosomal structure and biogenesis	Molecular Function: nucleotide binding (GO:0000166);; Molecular Function: DNA binding (GO:0003677);; Molecular Function: RNA binding (GO:0003723);; Molecular Function: metal ion binding (GO:0046872);;	--	--	[R]	General function prediction only	RNA recognition motif. (a.k.a. RRM, RBD, or RNP domain);; Torus domain	Zinc finger CCCH domain-containing protein 40 OS=Oryza sativa subsp. japonica GN=Os06g0170500 PE=2 SV=1	S	Function unknown	PREDICTED: zinc finger CCCH domain-containing protein 40-like [Glycine max]	molecular function: binding (GO:0005488)
Glyma.01G211900.Wm82.a2.v1	Glyma.01G211900.Wm82.a2.v1	2.39322	259	2.334	226	2.74944	233	6.09552	728	0.133905	17	0.626456	72	0.952193	-0.0652358	normal	3.27535e-06	-3.4942	down	0.000113838	-3.2976	down	[K]	Transcription	Molecular Function: protein serine/threonine kinase activity (GO:0004674);; Molecular Function: ATP binding (GO:0005524);; Biological Process: protein phosphorylation (GO:0006468);; Biological Process: transmembrane receptor protein tyrosine kinase signaling pathway (GO:0007169);; Cellular Component: integral component of membrane (GO:0016021);; Molecular Function: oxidoreductase activity (GO:001…	--	--	--	--	Protein tyrosine kinase;; Protein kinase domain;; Leucine rich repeat;; Leucine Rich repeats (2 copies);; Leucine rich repeat N-terminal domain;; Leucine Rich Repeat	Protein NSP-INTERACTING KINASE 2 OS=Arabidopsis thaliana GN=NIK2 PE=1 SV=1	T	Signal transduction mechanisms	PREDICTED: probable LRR receptor-like serine/threonine-protein kinase At4g30520 isoform X1 [Glycine max]	biological process: metabolic process (GO:0008152);; biological process: cellular process (GO:0009987);; molecular function: catalytic activity (GO:0003824);; molecular function: binding (GO:0005488);; biological process: signaling (GO:0023052);; biological process: single-organism process (GO:0044699);; biological process: response to stimulus (GO:0050896);; biological process: biological regula…
Glyma.04G207900.Wm82.a2.v1	Glyma.04G207900.Wm82.a2.v1	16.8388	1346	19.2604	1693	22.2954	1930	17.0419	1495	6.58402	511	4.19404	351	0.155998	-0.802019	normal	1.2917e-10	-2.89907	down	6.37051e-05	-2.12412	down	[T]	Signal transduction mechanisms	Biological Process: mitotic cell cycle (GO:0000278);; Biological Process: cytokinesis (GO:0000910);; Molecular Function: cyclin-dependent protein serine/threonine kinase activity (GO:0004693);; Molecular Function: protein binding (GO:0005515);; Molecular Function: ATP binding (GO:0005524);; Cellular Component: nucleus (GO:0005634);; Cellular Component: cytosol (GO:0005829);; Cellular Component: p…	K02208|0|gmx:100813433|K02208 cyclin-dependent kinase 8/11 [EC:2.7.11.22 2.7.11.23] | (RefSeq) cyclin-dependent kinase E-1-like	--	[K]	Transcription	Protein kinase domain;; Protein tyrosine kinase	Cyclin-dependent kinase E-1 OS=Oryza sativa subsp. japonica GN=CDKE-1 PE=2 SV=2	T	Signal transduction mechanisms	PREDICTED: cyclin-dependent kinase E-1-like isoform X2 [Glycine max]	biological process: cellular process (GO:0009987);; biological process: single-organism process (GO:0044699);; biological process: metabolic process (GO:0008152);; biological process: biological regulation (GO:0065007);; molecular function: catalytic activity (GO:0003824);; molecular function: binding (GO:0005488);; cellular component: cell (GO:0005623);; cellular component: organelle (GO:0043226…
Glyma.02G182400.Wm82.a2.v1	Glyma.02G182400.Wm82.a2.v1	7.5275	592	5.56885	458	9.28556	694	7.29399	599	1.31564	105	3.07223	251	0.236656	-0.66118	normal	5.2578e-07	-2.65771	down	0.00106894	-2.03112	down	[F]	Nucleotide transport and metabolism	--	K00942|0|gmx:100812658|K00942 guanylate kinase [EC:2.7.4.8] | (RefSeq) guanylate kinase 2-like	Purine metabolism (ko00230)	[F]	Nucleotide transport and metabolism	Guanylate kinase	Guanylate kinase 2 OS=Arabidopsis thaliana GN=GK-2 PE=2 SV=1	F	Nucleotide transport and metabolism	PREDICTED: guanylate kinase 2-like [Glycine max]	--
Glyma.05G227400.Wm82.a2.v1	Glyma.05G227400.Wm82.a2.v1	9.44155	854	10.5034	940	11.6743	1029	19.0105	1828	3.16589	291	9.01096	864	0.632993	-0.358691	normal	0.00298457	-1.77277	down	0.036104	-1.45918	normal	[C]	Energy production and conversion	--	K00029|0|gmx:100782096|K00029 malate dehydrogenase (oxaloacetate-decarboxylating)(NADP+) [EC:1.1.1.40] | (RefSeq) NADP-dependent malic enzyme	Pyruvate metabolism (ko00620);; Carbon fixation in photosynthetic organisms (ko00710);; Carbon metabolism (ko01200)	[C]	Energy production and conversion	Malic enzyme, NAD binding domain;; Malic enzyme, N-terminal domain	NADP-dependent malic enzyme OS=Vitis vinifera PE=2 SV=1	C	Energy production and conversion	PREDICTED: NADP-dependent malic enzyme isoform X1 [Glycine max]	--
Glyma.10G200700.Wm82.a2.v1	Glyma.10G200700.Wm82.a2.v1	3.06116	481	3.85201	512	7.55317	881	6.92374	1007	1.62111	256	1.54474	235	0.896704	-0.0861117	normal	2.53725e-07	-2.11447	down	5.90804e-07	-2.09352	down	[G]	Carbohydrate transport and metabolism	--	--	--	[GMW]	Carbohydrate transport and metabolism;; Cell wall/membrane/envelope biogenesis;; Extracellular structures	Glycosyl transferase family 64 domain;; Glycosyl hydrolases family 43	Glycosyltransferase family protein 64 protein C5 OS=Arabidopsis thaliana GN=At5g04500 PE=2 SV=1	S	Function unknown	PREDICTED: glycosyltransferase family protein 64 protein C5-like [Glycine max]	--
Glyma.04G059500.Wm82.a2.v1	Glyma.04G059500.Wm82.a2.v1	14.4462	1132	16.2355	1104	16.6891	1258	15.0655	1351	11.1881	917	10.4803	932	0.0778373	-0.767265	normal	3.1519e-05	-1.38358	down	0.129661	-0.691227	normal	--	--	Cellular Component: nucleus (GO:0005634);;	--	--	--	--	Protein of unknown function (DUF1336)	Protein ENHANCED DISEASE RESISTANCE 2 OS=Arabidopsis thaliana GN=EDR2 PE=2 SV=1	S	Function unknown	hypothetical protein GLYMA_04G059500 [Glycine max]	cellular component: cell (GO:0005623);; cellular component: organelle (GO:0043226);; cellular component: cell part (GO:0044464)
Glyma.U010600.Wm82.a2.v1	Glyma.U010600.Wm82.a2.v1	9.59734	921	9.92141	881	10.7136	954	11.41	1127	7.99446	696	5.00208	477	0.0712868	-0.785792	normal	0.000106312	-1.70026	down	0.0833147	-0.977629	normal	[J]	Translation, ribosomal structure and biogenesis	Molecular Function: GTP binding (GO:0005525);;	K14539|0|gmx:100815023|K14539 large subunit GTPase 1 [EC:3.6.1.-] | (RefSeq) GTPase LSG1-2-like	Ribosome biogenesis in eukaryotes (ko03008)	[R]	General function prediction only	50S ribosome-binding GTPase;; Ferrous iron transport protein B	GTPase LSG1-2 OS=Arabidopsis thaliana GN=LSG1-2 PE=1 SV=1	S	Function unknown	PREDICTED: GTPase LSG1-2-like [Glycine max]	molecular function: binding (GO:0005488)
Glyma.04G100900.Wm82.a2.v1	Glyma.04G100900.Wm82.a2.v1	15.3976	1178	15.0592	1139	25.0421	1863	11.0764	902	4.63494	337	3.42262	268	0.381255	-0.673212	normal	1.32235e-15	-3.01821	down	0.00027778	-2.31951	down	--	--	Biological Process: developmental process involved in reproduction (GO:0003006);; Biological Process: response to oxidative stress (GO:0006979);; Cellular Component: chloroplast (GO:0009507);; Biological Process: anatomical structure morphogenesis (GO:0009653);; Biological Process: post-embryonic development (GO:0009791);; Biological Process: proline transport (GO:0015824);; Cellular Component: m…	--	--	--	--	Plant organelle RNA recognition domain	Protein ROOT PRIMORDIUM DEFECTIVE 1 OS=Arabidopsis thaliana GN=RPD1 PE=1 SV=1	S	Function unknown	PREDICTED: protein ROOT PRIMORDIUM DEFECTIVE 1-like [Glycine max]	biological process: reproductive process (GO:0022414);; biological process: developmental process (GO:0032502);; biological process: response to stimulus (GO:0050896);; cellular component: cell (GO:0005623);; cellular component: organelle (GO:0043226);; cellular component: cell part (GO:0044464);; biological process: multicellular organismal process (GO:0032501);; biological process: single-organ…
Glyma.17G166000.Wm82.a2.v1	Glyma.17G166000.Wm82.a2.v1	11.8542	828	12.7795	894	18.894	1270	15.6952	1261	6.89025	491	6.89808	531	0.452466	-0.441103	normal	1.91212e-07	-1.86596	down	0.000230747	-1.49475	down	[H]	Coenzyme transport and metabolism	Biological Process: response to hypoxia (GO:0001666);; Molecular Function: dimethylallyltranstransferase activity (GO:0004161);; Cellular Component: mitochondrion (GO:0005739);; Cellular Component: endoplasmic reticulum (GO:0005783);; Cellular Component: cytosol (GO:0005829);; Cellular Component: plasma membrane (GO:0005886);; Biological Process: ubiquinone biosynthetic process (GO:0006744);; Bio…	K14066|0|gmx:100780374|K14066 geranyl diphosphate synthase [EC:2.5.1.1] | (RefSeq) solanesyl diphosphate synthase 3, chloroplastic/mitochondrial-like	Terpenoid backbone biosynthesis (ko00900)	[H]	Coenzyme transport and metabolism	Polyprenyl synthetase	Solanesyl diphosphate synthase 3, chloroplastic/mitochondrial OS=Arabidopsis thaliana GN=SPS3 PE=1 SV=1	H	Coenzyme transport and metabolism	PREDICTED: solanesyl diphosphate synthase 3, chloroplastic/mitochondrial-like isoform X1 [Glycine max]	biological process: response to stimulus (GO:0050896);; biological process: metabolic process (GO:0008152);; molecular function: catalytic activity (GO:0003824);; cellular component: cell (GO:0005623);; cellular component: organelle (GO:0043226);; cellular component: cell part (GO:0044464);; cellular component: membrane (GO:0016020);; biological process: cellular process (GO:0009987);; biological…
Glyma.08G356700.Wm82.a2.v1	Glyma.08G356700.Wm82.a2.v1	48.287	1997	30.9345	1304	63.5321	2540	44.653	2012	27.6644	1151	19.5879	1122	0.433942	-0.488928	normal	3.11185e-06	-1.61877	down	0.0125796	-1.19781	normal	[R]	General function prediction only	Cellular Component: intracellular part (GO:0044424);; Molecular Function: Hsp90 protein binding (GO:0051879);;	--	--	[R]	General function prediction only	Tetratricopeptide repeat;; Tetratricopeptide repeat;; Tetratricopeptide repeat;; TPR repeat;; Tetratricopeptide repeat	Peptidyl-prolyl cis-trans isomerase FKBP62 OS=Arabidopsis thaliana GN=FKBP62 PE=1 SV=2	S	Function unknown	PREDICTED: tetratricopeptide repeat protein 1-like [Glycine max]	cellular component: cell (GO:0005623);; cellular component: cell part (GO:0044464);; molecular function: binding (GO:0005488)
Glyma.06G053100.Wm82.a2.v1	Glyma.06G053100.Wm82.a2.v1	12.5962	835	11.6956	787	14.0601	935	16.2668	1166	10.8293	690	7.6485	550	0.184579	-0.625824	normal	0.000199961	-1.47938	down	0.0691351	-0.922204	normal	--	--	Cellular Component: chloroplast (GO:0009507);; Molecular Function: magnesium ion transmembrane transporter activity (GO:0015095);; Biological Process: magnesium ion transport (GO:0015693);; Cellular Component: membrane (GO:0016020);;	--	--	--	--	Magnesium transporter NIPA	Probable magnesium transporter NIPA9 OS=Arabidopsis thaliana GN=At5g11960 PE=2 SV=1	S	Function unknown	PREDICTED: probable magnesium transporter NIPA9 [Glycine max]	cellular component: cell (GO:0005623);; cellular component: organelle (GO:0043226);; cellular component: cell part (GO:0044464);; biological process: cellular process (GO:0009987);; biological process: single-organism process (GO:0044699);; biological process: localization (GO:0051179);; molecular function: transporter activity (GO:0005215);; cellular component: membrane (GO:0016020)
Glyma.01G027300.Wm82.a2.v1	Glyma.01G027300.Wm82.a2.v1	9.44429	640	8.24015	557	8.17177	529	10.0622	708	5.54568	413	7.57828	549	0.036122	-0.941089	normal	7.4753e-05	-1.42814	down	0.308349	-0.557071	normal	--	--	--	K12393|0|gmx:100808175|K12393 AP-1 complex subunit mu | (RefSeq) AP-1 complex subunit mu-2	--	[U]	Intracellular trafficking, secretion, and vesicular transport	Adaptor complexes medium subunit family;; Clathrin adaptor complex small chain	AP-1 complex subunit mu-2 OS=Arabidopsis thaliana GN=AP1M2 PE=1 SV=1	U	Intracellular trafficking, secretion, and vesicular transport	PREDICTED: AP-1 complex subunit mu-2 [Glycine max]	--
Glyma.11G001200.Wm82.a2.v1	Glyma.11G001200.Wm82.a2.v1	6.29228	372	5.032	313	7.91277	438	10.3607	599	2.44693	132	2.48669	141	0.549629	-0.401967	normal	3.26992e-09	-2.41515	down	7.32607e-06	-2.06381	down	[K]	Transcription	Molecular Function: kinase activity (GO:0016301);; Biological Process: phosphorylation (GO:0016310);;	--	--	[R]	General function prediction only	Leucine rich repeat;; Leucine Rich repeats (2 copies);; Leucine rich repeat N-terminal domain;; Leucine Rich Repeat	Leucine-rich repeat protein 2 OS=Arabidopsis thaliana GN=LRR2 PE=2 SV=1	S	Function unknown	PREDICTED: somatic embryogenesis receptor kinase 1-like [Glycine max]	biological process: metabolic process (GO:0008152);; molecular function: catalytic activity (GO:0003824);; biological process: cellular process (GO:0009987)
Glyma.08G354200.Wm82.a2.v1	Glyma.08G354200.Wm82.a2.v1	21.7948	761	21.9042	756	40.7076	1382	20.0846	746	12.2405	405	11.3044	403	0.595652	-0.459828	normal	1.49952e-08	-2.01227	down	0.011516	-1.5796	normal	--	--	Cellular Component: nucleus (GO:0005634);; Cellular Component: plastid (GO:0009536);;	--	--	--	--	--	--	S	Function unknown	hypothetical protein glysoja_038046 [Glycine soja]	cellular component: cell (GO:0005623);; cellular component: organelle (GO:0043226);; cellular component: cell part (GO:0044464)
Glyma.03G015500.Wm82.a2.v1	Glyma.03G015500.Wm82.a2.v1	22.1225	768	29.7758	1020	33.1512	1118	36.5905	1350	18.4757	608	15.4933	549	0.363758	-0.54846	normal	6.33306e-05	-1.74094	down	0.00320233	-1.26007	down	[Q]	Secondary metabolites biosynthesis, transport and catabolism	Cellular Component: peroxisome (GO:0005777);; Molecular Function: acyl-CoA hydrolase activity (GO:0047617);;	K17362|1.2256e-126|gmx:100788965|K17362 acyl-coenzyme A thioesterase 13 [EC:3.1.2.-] | (RefSeq) uncharacterized LOC100788965	--	[R]	General function prediction only	Thioesterase superfamily	--	Q	Secondary metabolites biosynthesis, transport and catabolism	PREDICTED: uncharacterized protein LOC100788965 [Glycine max]	cellular component: cell (GO:0005623);; cellular component: organelle (GO:0043226);; cellular component: cell part (GO:0044464);; biological process: metabolic process (GO:0008152);; molecular function: catalytic activity (GO:0003824)
Glyma.16G098100.Wm82.a2.v1	Glyma.16G098100.Wm82.a2.v1	14.4413	1732	10.4663	1257	21.7844	2788	16.8573	2296	4.35494	499	5.6092	730	0.732958	-0.203759	normal	4.10054e-12	-2.38194	down	2.31747e-07	-2.23841	down	[E]	Amino acid transport and metabolism	Molecular Function: aminopeptidase activity (GO:0004177);; Cellular Component: vacuole (GO:0005773);; Cellular Component: cytosol (GO:0005829);; Biological Process: gluconeogenesis (GO:0006094);; Biological Process: glycolytic process (GO:0006096);; Biological Process: proteolysis (GO:0006508);; Biological Process: protein targeting to vacuole (GO:0006623);; Biological Process: water transport (G…	K01255|0|gmx:102659388|K01255 leucyl aminopeptidase [EC:3.4.11.1] | (RefSeq) leucine aminopeptidase 3, chloroplastic-like	Glutathione metabolism (ko00480)	[R]	General function prediction only	Cytosol aminopeptidase family, catalytic domain;; Cytosol aminopeptidase family, N-terminal domain	Leucine aminopeptidase 2, chloroplastic OS=Arabidopsis thaliana GN=LAP2 PE=2 SV=2	E	Amino acid transport and metabolism	hypothetical protein GLYMA_16G098100 [Glycine max]	biological process: metabolic process (GO:0008152);; molecular function: catalytic activity (GO:0003824);; cellular component: cell (GO:0005623);; cellular component: organelle (GO:0043226);; cellular component: cell part (GO:0044464);; biological process: single-organism process (GO:0044699);; biological process: cellular process (GO:0009987);; biological process: localization (GO:0051179);; bio…
Glyma.03G250400.Wm82.a2.v1	Glyma.03G250400.Wm82.a2.v1	12.6379	1497	22.5612	2589	21.6743	2552	16.7719	2183	16.102	1887	12.0189	1563	0.235542	-0.778324	normal	0.00796035	-1.36795	down	0.254717	-0.651722	normal	--	--	Cellular Component: plasma membrane (GO:0005886);;	--	--	[R]	General function prediction only	GPCR-chaperone	--	S	Function unknown	PREDICTED: ankyrin repeat domain-containing protein 13C [Glycine max]	cellular component: cell (GO:0005623);; cellular component: membrane (GO:0016020);; cellular component: cell part (GO:0044464)
Glyma.17G149900.Wm82.a2.v1	Glyma.17G149900.Wm82.a2.v1	14.2707	1003	9.86219	684	15.5238	1070	11.4526	864	5.6932	381	5.69325	411	0.169656	-0.749999	normal	5.87994e-10	-2.17423	down	0.00221502	-1.47808	down	[NW]	Cell motility;; Extracellular structures	Biological Process: RNA splicing, via endonucleolytic cleavage and ligation (GO:0000394);; Biological Process: respiratory burst involved in defense response (GO:0002679);; Molecular Function: protein serine/threonine kinase activity (GO:0004674);; Molecular Function: protein binding (GO:0005515);; Molecular Function: ATP binding (GO:0005524);; Cellular Component: nucleolus (GO:0005730);; Cellula…	--	--	[T]	Signal transduction mechanisms	Protein tyrosine kinase;; Protein kinase domain	Probable serine/threonine-protein kinase PBL19 OS=Arabidopsis thaliana GN=PBL19 PE=1 SV=1	T	Signal transduction mechanisms	PREDICTED: probable receptor-like protein kinase At5g47070 [Glycine max]	biological process: metabolic process (GO:0008152);; biological process: cellular process (GO:0009987);; biological process: immune system process (GO:0002376);; biological process: single-organism process (GO:0044699);; molecular function: catalytic activity (GO:0003824);; molecular function: binding (GO:0005488);; cellular component: cell (GO:0005623);; cellular component: organelle (GO:0043226…
Glyma.08G324000.Wm82.a2.v1	Glyma.08G324000.Wm82.a2.v1	9.82399	709	8.63489	638	12.377	890	10.2354	790	7.42246	507	6.1703	459	0.211288	-0.654882	normal	1.97498e-05	-1.57547	down	0.0590548	-0.986095	normal	[B]	Chromatin structure and dynamics	Molecular Function: DNA binding (GO:0003677);;	K15223|0|gmx:100801960|K15223 upstream activation factor subunit UAF30 | (RefSeq) uncharacterized LOC100801960	--	[K]	Transcription	SWIB/MDM2 domain;; DEK C terminal domain	--	B	Chromatin structure and dynamics	PREDICTED: uncharacterized protein LOC100801960 [Glycine max]	molecular function: binding (GO:0005488)
Glyma.12G147300.Wm82.a2.v1	Glyma.12G147300.Wm82.a2.v1	13.7122	792	9.97845	563	19.8798	1126	12.6326	886	9.51833	509	6.59416	381	0.590045	-0.38902	normal	9.9592e-05	-1.67416	down	0.0174614	-1.34283	normal	[CO]	Energy production and conversion;; Posttranslational modification, protein turnover, chaperones	Cellular Component: plasma membrane (GO:0005886);; Cellular Component: chloroplast thylakoid membrane (GO:0009535);; Biological Process: cytochrome b6f complex assembly (GO:0010190);; Cellular Component: integral component of membrane (GO:0016021);; Biological Process: electron transport chain (GO:0022900);; Biological Process: cell redox homeostasis (GO:0045454);;	--	--	--	--	Cytochrome C biogenesis protein transmembrane region	Cytochrome c-type biogenesis ccda-like chloroplastic protein 2 OS=Oryza sativa subsp. japonica GN=CCDA2 PE=3 SV=1	O	Posttranslational modification, protein turnover, chaperones	cytochrome c-type biogenesis ccda-like chloroplastic protein 2-like [Glycine max]	cellular component: cell (GO:0005623);; cellular component: membrane (GO:0016020);; cellular component: cell part (GO:0044464);; cellular component: organelle (GO:0043226);; cellular component: organelle part (GO:0044422);; biological process: cellular component organization or biogenesis (GO:0071840);; cellular component: membrane part (GO:0044425);; biological process: metabolic process (GO:000…
Glyma.07G092600.Wm82.a2.v1	Glyma.07G092600.Wm82.a2.v1	12.0328	1276	11.8019	1213	14.9217	1408	11.0947	1323	9.98561	956	6.76349	779	0.0564369	-0.843888	normal	1.51674e-05	-1.61432	down	0.114075	-0.83769	normal	--	--	--	--	--	--	--	Plant protein of unknown function (DUF639)	--	S	Function unknown	PREDICTED: uncharacterized protein LOC100803163 [Glycine max]	--
Glyma.08G107700.Wm82.a2.v1	Glyma.08G107700.Wm82.a2.v1	6.08488	801	5.16153	672	10.2625	1313	3.59166	503	2.45289	306	2.61426	351	0.52632	-0.601759	normal	1.03863e-11	-2.26427	down	0.0283637	-1.64391	normal	[K]	Transcription	Molecular Function: protein serine/threonine kinase activity (GO:0004674);; Molecular Function: transmembrane receptor protein serine/threonine kinase activity (GO:0004675);; Molecular Function: protein binding (GO:0005515);; Molecular Function: ATP binding (GO:0005524);; Cellular Component: plasma membrane (GO:0005886);; Biological Process: polysaccharide metabolic process (GO:0005976);; Biologi…	--	--	--	--	Protein kinase domain;; Protein tyrosine kinase;; Leucine rich repeat;; Leucine Rich repeats (2 copies);; Leucine rich repeat N-terminal domain;; Leucine Rich Repeat	Receptor-like kinase TMK4 OS=Arabidopsis thaliana GN=TMK4 PE=1 SV=1	S	Function unknown	hypothetical protein GLYMA_08G107700 [Glycine max]	biological process: metabolic process (GO:0008152);; biological process: cellular process (GO:0009987);; molecular function: catalytic activity (GO:0003824);; biological process: signaling (GO:0023052);; biological process: single-organism process (GO:0044699);; biological process: response to stimulus (GO:0050896);; biological process: biological regulation (GO:0065007);; molecular function: rec…
Glyma.15G026900.Wm82.a2.v1	Glyma.15G026900.Wm82.a2.v1	1.45897	111	1.04789	66	1.58535	97	2.52504	191	0.575141	35	0.559447	40	0.770459	-0.28757	normal	0.00133038	-2.27012	down	0.0112184	-1.9751	normal	--	--	--	--	--	--	--	--	--	S	Function unknown	PREDICTED: uncharacterized protein LOC100811539 [Glycine max]	--
Glyma.13G228000.Wm82.a2.v1	Glyma.13G228000.Wm82.a2.v1	3.04646	270	2.91812	235	4.00502	331	3.34358	293	0.551642	42	1.72964	142	0.308073	-0.659197	normal	0.000271354	-2.54585	down	0.018788	-1.89712	normal	[M]	Cell wall/membrane/envelope biogenesis	Biological Process: polysaccharide biosynthetic process (GO:0000271);; Molecular Function: protein serine/threonine kinase activity (GO:0004674);; Molecular Function: ATP binding (GO:0005524);; Cellular Component: extracellular region (GO:0005576);; Cellular Component: plasma membrane (GO:0005886);; Biological Process: protein phosphorylation (GO:0006468);; Biological Process: microtubule nucleat…	--	--	--	--	Protein kinase domain;; Protein tyrosine kinase;; Leucine rich repeat;; Leucine rich repeat N-terminal domain;; Leucine Rich repeats (2 copies)	Probable LRR receptor-like serine/threonine-protein kinase At5g45780 OS=Arabidopsis thaliana GN=At5g45780 PE=2 SV=1	S	Function unknown	PREDICTED: probable LRR receptor-like serine/threonine-protein kinase At5g45780 isoform X1 [Glycine max]	biological process: metabolic process (GO:0008152);; biological process: single-organism process (GO:0044699);; biological process: cellular process (GO:0009987);; molecular function: catalytic activity (GO:0003824);; molecular function: binding (GO:0005488);; cellular component: extracellular region (GO:0005576);; cellular component: cell (GO:0005623);; cellular component: membrane (GO:0016020);…
Glyma.15G094900.Wm82.a2.v1	Glyma.15G094900.Wm82.a2.v1	2.63005	129	1.12904	79	2.66638	209	2.79773	228	0.815129	51	0.985333	76	0.931882	0.0826309	normal	0.00800797	-1.77655	down	0.00197497	-1.92008	down	[M]	Cell wall/membrane/envelope biogenesis	Cellular Component: membrane (GO:0016020);; Molecular Function: phosphotransferase activity, for other substituted phosphate groups (GO:0016780);; Biological Process: cellular macromolecule biosynthetic process (GO:0034645);; Biological Process: cellular protein metabolic process (GO:0044267);; Cellular Component: cell part (GO:0044464);;	K01000|0|gmx:100811886|K01000 phospho-N-acetylmuramoyl-pentapeptide-transferase [EC:2.7.8.13] | (RefSeq) phospho-N-acetylmuramoyl-pentapeptide-transferase homolog	Vancomycin resistance (ko01502)	--	--	Glycosyl transferase family 4	Phospho-N-acetylmuramoyl-pentapeptide-transferase homolog OS=Arabidopsis thaliana GN=ATTRANS 11 PE=2 SV=3	M	Cell wall/membrane/envelope biogenesis	hypothetical protein GLYMA_15G094900 [Glycine max]	cellular component: membrane (GO:0016020);; biological process: metabolic process (GO:0008152);; molecular function: catalytic activity (GO:0003824);; biological process: cellular process (GO:0009987);; cellular component: cell part (GO:0044464)
Glyma.01G039800.Wm82.a2.v1	Glyma.01G039800.Wm82.a2.v1	6.51736	675	10.3588	1051	10.4079	1044	9.13756	1002	2.39574	240	2.24276	241	0.23313	-0.750541	normal	2.90961e-10	-2.95087	down	8.64051e-08	-2.25089	down	--	--	Cellular Component: endosome (GO:0005768);; Cellular Component: Golgi apparatus (GO:0005794);; Cellular Component: trans-Golgi network (GO:0005802);; Biological Process: microtubule nucleation (GO:0007020);; Biological Process: arabinogalactan protein metabolic process (GO:0010405);; Cellular Component: endomembrane system (GO:0012505);; Biological Process: protein O-linked glycosylation via hydr…	K20843|0|gmx:100818349|K20843 hydroxyproline O-galactosyltransferase 2/3/4/5/6 [EC:2.4.1.-] | (RefSeq) probable beta-1,3-galactosyltransferase 19	--	[G]	Carbohydrate transport and metabolism	Galactoside-binding lectin;; Galactosyltransferase	Hydroxyproline O-galactosyltransferase GALT6 OS=Arabidopsis thaliana GN=GALT6 PE=2 SV=2	S	Function unknown	hypothetical protein GLYMA_01G039800 [Glycine max]	cellular component: cell (GO:0005623);; cellular component: organelle (GO:0043226);; cellular component: cell part (GO:0044464);; cellular component: organelle part (GO:0044422);; biological process: cellular process (GO:0009987);; biological process: single-organism process (GO:0044699);; biological process: cellular component organization or biogenesis (GO:0071840);; biological process: metabol…
Glyma.02G113100.Wm82.a2.v1	Glyma.02G113100.Wm82.a2.v1	2.06598	124	2.80155	151	3.90082	222	4.81753	292	0.037752	3	0	0	0.891372	-0.121376	normal	1.81765e-12	-7.09895	down	6.53889e-14	-6.55913	down	--	--	Biological Process: tryptophan biosynthetic process (GO:0000162);; Molecular Function: chorismate mutase activity (GO:0004106);; Cellular Component: cytosol (GO:0005829);; Biological Process: glucose catabolic process (GO:0006007);; Cellular Component: chloroplast (GO:0009507);; Molecular Function: L-ascorbate peroxidase activity (GO:0016688);; Biological Process: defense response to bacterium (G…	K01850|0|gmx:100793500|K01850 chorismate mutase [EC:5.4.99.5] | (RefSeq) chorismate mutase 3, chloroplastic-like	Phenylalanine, tyrosine and tryptophan biosynthesis (ko00400);; Biosynthesis of amino acids (ko01230)	[E]	Amino acid transport and metabolism	--	Chorismate mutase 3, chloroplastic OS=Arabidopsis thaliana GN=CM3 PE=1 SV=1	E	Amino acid transport and metabolism	PREDICTED: chorismate mutase 3, chloroplastic-like [Glycine max]	biological process: metabolic process (GO:0008152);; biological process: cellular process (GO:0009987);; biological process: single-organism process (GO:0044699);; molecular function: catalytic activity (GO:0003824);; cellular component: cell (GO:0005623);; cellular component: cell part (GO:0044464);; cellular component: organelle (GO:0043226);; molecular function: antioxidant activity (GO:001620…
Glyma.07G262600.Wm82.a2.v1	Glyma.07G262600.Wm82.a2.v1	83.3553	6978	73.0169	6188	99.5949	8259	108.072	9596	73.9372	5941	42.8485	3666	0.176901	-0.557002	normal	0.000444368	-1.52817	down	0.0585074	-1.03881	normal	--	--	Cellular Component: protein storage vacuole (GO:0000326);; Molecular Function: aspartic-type endopeptidase activity (GO:0004190);; Cellular Component: proteinaceous extracellular matrix (GO:0005578);; Cellular Component: cell wall (GO:0005618);; Cellular Component: vacuole (GO:0005773);; Cellular Component: endoplasmic reticulum (GO:0005783);; Cellular Component: cytosol (GO:0005829);; Biological…	K08245|0|gmx:100779619|K08245 phytepsin [EC:3.4.23.40] | (RefSeq) aspartic proteinase-like	--	[O]	Posttranslational modification, protein turnover, chaperones	Eukaryotic aspartyl protease;; Saposin-like type B, region 1;; Xylanase inhibitor N-terminal;; Saposin-like type B, region 2	Aspartic proteinase OS=Cucurbita pepo PE=2 SV=1	O	Posttranslational modification, protein turnover, chaperones	PREDICTED: aspartic proteinase-like [Glycine max]	cellular component: cell (GO:0005623);; cellular component: organelle (GO:0043226);; cellular component: cell part (GO:0044464);; biological process: metabolic process (GO:0008152);; molecular function: catalytic activity (GO:0003824);; cellular component: extracellular region (GO:0005576);; cellular component: extracellular matrix (GO:0031012);; cellular component: extracellular region part (GO:…
Glyma.09G237300.Wm82.a2.v1	Glyma.09G237300.Wm82.a2.v1	14.6307	687	16.2483	766	15.757	734	16.8944	867	11.4454	525	11.5875	569	0.0712098	-0.856469	normal	5.18019e-05	-1.52636	down	0.110135	-0.739269	normal	--	--	Biological Process: auxin-activated signaling pathway (GO:0009734);;	K17822|0|gmx:100792801|K17822 DCN1-like protein 1/2 | (RefSeq) DCN1-like protein 2	--	[S]	Function unknown	Cullin binding	--	S	Function unknown	PREDICTED: DCN1-like protein 2 [Glycine max]	biological process: cellular process (GO:0009987);; biological process: signaling (GO:0023052);; biological process: single-organism process (GO:0044699);; biological process: response to stimulus (GO:0050896);; biological process: biological regulation (GO:0065007)
Glyma.19G007600.Wm82.a2.v1	Glyma.19G007600.Wm82.a2.v1	2.41522	134	2.78462	153	6.26062	338	2.92471	173	0.211012	12	0.070941	5	0.900021	-0.13339	normal	6.5985e-11	-4.99708	down	2.75329e-08	-4.62312	down	--	--	Biological Process: cellular process (GO:0009987);; Cellular Component: intracellular membrane-bounded organelle (GO:0043231);; Cellular Component: intracellular organelle part (GO:0044446);;	--	--	--	--	Protein of unknown function (DUF1645)	--	S	Function unknown	PREDICTED: uncharacterized protein LOC102669230 [Glycine max]	biological process: cellular process (GO:0009987);; cellular component: cell (GO:0005623);; cellular component: organelle (GO:0043226);; cellular component: cell part (GO:0044464);; cellular component: organelle part (GO:0044422)
Glyma.19G188800.Wm82.a2.v1	Glyma.19G188800.Wm82.a2.v1	19.9179	2009	26.3832	2630	31.6199	3101	26.5413	2847	18.5342	1772	13.9608	1437	0.257036	-0.636445	normal	0.000112284	-1.64091	down	0.0262324	-1.07036	normal	--	--	--	--	--	[T]	Signal transduction mechanisms	Cactus-binding C-terminus of cactin protein;; Conserved mid region of cactin	Cactin OS=Arabidopsis thaliana GN=CTN PE=1 SV=1	S	Function unknown	PREDICTED: cactin-like [Glycine max]	--
Glyma.14G192100.Wm82.a2.v1	Glyma.14G192100.Wm82.a2.v1	11.4184	1465	13.4661	1767	14.0867	1727	12.6349	1740	9.0052	1117	11.2971	1447	0.0584522	-0.889716	normal	9.68117e-05	-1.46482	down	0.158472	-0.648132	normal	[O]	Posttranslational modification, protein turnover, chaperones	Molecular Function: ATP-dependent peptidase activity (GO:0004176);; Molecular Function: metalloendopeptidase activity (GO:0004222);; Molecular Function: ATP binding (GO:0005524);; Biological Process: pentose-phosphate shunt (GO:0006098);; Biological Process: transcription, DNA-templated (GO:0006351);; Biological Process: proteolysis (GO:0006508);; Molecular Function: zinc ion binding (GO:0008270)…	K03798|0|gmx:100787279|K03798 cell division protease FtsH [EC:3.4.24.-] | (RefSeq) ATP-dependent zinc metalloprotease FTSH 9, chloroplastic	--	[O]	Posttranslational modification, protein turnover, chaperones	ATPase family associated with various cellular activities (AAA);; Peptidase family M41;; FtsH Extracellular;; AAA domain (Cdc48 subfamily)	ATP-dependent zinc metalloprotease FTSH 9, chloroplastic OS=Arabidopsis thaliana GN=FTSH9 PE=2 SV=1	O	Posttranslational modification, protein turnover, chaperones	PREDICTED: ATP-dependent zinc metalloprotease FTSH 9, chloroplastic [Glycine max]	biological process: metabolic process (GO:0008152);; biological process: cellular process (GO:0009987);; biological process: single-organism process (GO:0044699);; molecular function: catalytic activity (GO:0003824);; molecular function: binding (GO:0005488);; cellular component: cell (GO:0005623);; cellular component: membrane (GO:0016020);; cellular component: organelle (GO:0043226);; cellular …
Glyma.20G055700.Wm82.a2.v1	Glyma.20G055700.Wm82.a2.v1	11.7209	1338	13.2703	1481	13.805	1588	12.7315	1667	8.13536	1011	5.6488	722	0.084836	-0.786062	normal	2.79014e-05	-1.79322	down	0.0404017	-1.07005	normal	--	--	--	--	--	--	--	Plant transposase (Ptta/En/Spm family)	--	S	Function unknown	PREDICTED: mucin-6-like isoform X2 [Glycine max]	--
Glyma.02G261900.Wm82.a2.v1	Glyma.02G261900.Wm82.a2.v1	28.8894	1320	27.714	1251	36.344	1614	23.9136	1162	10.1546	440	22.1098	1030	0.112433	-0.844667	normal	8.38386e-05	-1.93362	down	0.0919858	-1.14425	normal	[C]	Energy production and conversion	Molecular Function: protein phosphatase inhibitor activity (GO:0004864);; Molecular Function: receptor activity (GO:0004872);; Cellular Component: nucleus (GO:0005634);; Cellular Component: mitochondrion (GO:0005739);; Biological Process: tryptophan catabolic process (GO:0006569);; Biological Process: fatty acid catabolic process (GO:0009062);; Cellular Component: chloroplast (GO:0009507);; Biolo…	K14496|8.37502e-151|gmx:100798803|K14496 abscisic acid receptor PYR/PYL family | (RefSeq) abscisic acid receptor PYL4-like	Plant hormone signal transduction (ko04075)	--	--	Polyketide cyclase / dehydrase and lipid transport	Abscisic acid receptor PYL5 OS=Arabidopsis thaliana GN=PYL5 PE=1 SV=1	S	Function unknown	PREDICTED: abscisic acid receptor PYL4-like [Glycine max]	biological process: biological regulation (GO:0065007);; molecular function: enzyme regulator activity (GO:0030234);; molecular function: receptor activity (GO:0004872);; cellular component: cell (GO:0005623);; cellular component: organelle (GO:0043226);; cellular component: cell part (GO:0044464);; biological process: metabolic process (GO:0008152);; biological process: cellular process (GO:0009…
Glyma.10G028700.Wm82.a2.v1	Glyma.10G028700.Wm82.a2.v1	19.0663	2066	15.6692	1791	25.084	2915	18.1324	2308	16.1831	1515	13.5433	1678	0.339358	-0.531417	normal	2.26052e-06	-1.38056	down	0.0600057	-0.921059	normal	[I]	Lipid transport and metabolism	Molecular Function: biotin carboxylase activity (GO:0004075);; Molecular Function: methylcrotonoyl-CoA carboxylase activity (GO:0004485);; Molecular Function: ATP binding (GO:0005524);; Cellular Component: mitochondrial matrix (GO:0005759);; Biological Process: leucine catabolic process (GO:0006552);; Biological Process: response to sucrose (GO:0009744);; Biological Process: response to fructose …	K01968|0|gmx:100804850|K01968 3-methylcrotonyl-CoA carboxylase alpha subunit [EC:6.4.1.4] | (RefSeq) methylcrotonoyl-CoA carboxylase subunit alpha, mitochondrial-like	Valine, leucine and isoleucine degradation (ko00280)	[IE]	Lipid transport and metabolism;; Amino acid transport and metabolism	Carbamoyl-phosphate synthase L chain, ATP binding domain;; Biotin carboxylase, N-terminal domain;; Biotin carboxylase C-terminal domain;; Biotin-requiring enzyme;; D-ala D-ala ligase C-terminus;; HlyD family secretion protein	Methylcrotonoyl-CoA carboxylase subunit alpha, mitochondrial OS=Glycine max GN=MCCA PE=1 SV=2	I	Lipid transport and metabolism	PREDICTED: methylcrotonoyl-CoA carboxylase subunit alpha, mitochondrial-like [Glycine max]	biological process: metabolic process (GO:0008152);; molecular function: catalytic activity (GO:0003824);; molecular function: binding (GO:0005488);; cellular component: cell (GO:0005623);; cellular component: membrane-enclosed lumen (GO:0031974);; cellular component: organelle (GO:0043226);; cellular component: organelle part (GO:0044422);; cellular component: cell part (GO:0044464);; biological…
Glyma.11G086300.Wm82.a2.v1	Glyma.11G086300.Wm82.a2.v1	3.03252	437	2.88234	310	6.94834	1064	4.66756	836	1.74732	279	1.06729	156	0.645175	0.361635	normal	0.00118064	-1.82132	down	0.000263503	-2.22217	down	[L]	Replication, recombination and repair	Cellular Component: condensed nuclear chromosome (GO:0000794);; Biological Process: DNA repair (GO:0006281);; Biological Process: DNA recombination (GO:0006310);; Biological Process: sister chromatid cohesion (GO:0007062);; Biological Process: meiosis I (GO:0007127);; Biological Process: synapsis (GO:0007129);; Biological Process: reciprocal meiotic recombination (GO:0007131);; Biological Process…	K08739|0|gmx:100788019|K08739 DNA mismatch repair protein MLH3 | (RefSeq) DNA mismatch repair protein MLH3-like	Mismatch repair (ko03430)	[L]	Replication, recombination and repair	MutL C terminal dimerisation domain;; Histidine kinase-, DNA gyrase B-, and HSP90-like ATPase;; Histidine kinase-, DNA gyrase B-, and HSP90-like ATPase	DNA mismatch repair protein MLH3 OS=Arabidopsis thaliana GN=MLH3 PE=2 SV=2	L	Replication, recombination and repair	hypothetical protein GLYMA_11G086300 [Glycine max]	cellular component: cell (GO:0005623);; cellular component: membrane-enclosed lumen (GO:0031974);; cellular component: organelle (GO:0043226);; cellular component: organelle part (GO:0044422);; cellular component: cell part (GO:0044464);; biological process: metabolic process (GO:0008152);; biological process: cellular process (GO:0009987);; biological process: single-organism process (GO:0044699…
Glyma.03G245200.Wm82.a2.v1	Glyma.03G245200.Wm82.a2.v1	22.3616	1810	19.3127	1545	34.5577	2719	28.2142	2429	13.1949	1013	13.9308	1150	0.538655	-0.363022	normal	2.83377e-09	-1.73946	down	0.00037424	-1.44826	down	--	--	Cellular Component: intracellular membrane-bounded organelle (GO:0043231);;	--	--	--	--	Protein of unknown function, DUF573	Probable transcription factor At5g28040 OS=Arabidopsis thaliana GN=At5g28040 PE=1 SV=1	K	Transcription	PREDICTED: mediator-associated protein 1-like [Glycine max]	cellular component: cell (GO:0005623);; cellular component: organelle (GO:0043226);; cellular component: cell part (GO:0044464)
Glyma.11G086400.Wm82.a2.v1	Glyma.11G086400.Wm82.a2.v1	5.54586	422	6.49303	488	9.2508	684	6.77237	548	3.75475	271	4.16737	324	0.430779	-0.542294	normal	3.47802e-05	-1.73156	down	0.0185693	-1.24824	normal	--	--	--	--	--	--	--	--	--	S	Function unknown	PREDICTED: uncharacterized protein LOC100784719 [Glycine max]	--
Glyma.16G197700.Wm82.a2.v1	Glyma.16G197700.Wm82.a2.v1	5.86972	308	6.38044	349	11.803	617	2.58792	160	3.0812	161	3.03995	172	0.599381	-0.636837	normal	3.03289e-06	-2.0859	down	0.16614	-1.38284	normal	[Q]	Secondary metabolites biosynthesis, transport and catabolism	Biological Process: transition metal ion transport (GO:0000041);; Cellular Component: cytosol (GO:0005829);; Biological Process: aging (GO:0007568);; Biological Process: toxin catabolic process (GO:0009407);; Biological Process: response to water deprivation (GO:0009414);; Cellular Component: plasmodesma (GO:0009506);; Biological Process: response to wounding (GO:0009611);; Biological Process: po…	--	--	[QR]	Secondary metabolites biosynthesis, transport and catabolism;; General function prediction only	2OG-Fe(II) oxygenase superfamily;; non-haem dioxygenase in morphine synthesis N-terminal	1-aminocyclopropane-1-carboxylate oxidase homolog 1 OS=Arabidopsis thaliana GN=At1g06620 PE=2 SV=1	S	Function unknown	PREDICTED: 1-aminocyclopropane-1-carboxylate oxidase homolog 1-like isoform X1 [Glycine max]	biological process: single-organism process (GO:0044699);; biological process: localization (GO:0051179);; cellular component: cell (GO:0005623);; cellular component: cell part (GO:0044464);; biological process: developmental process (GO:0032502);; biological process: metabolic process (GO:0008152);; biological process: cellular process (GO:0009987);; biological process: response to stimulus (GO:…
Glyma.03G170400.Wm82.a2.v1	Glyma.03G170400.Wm82.a2.v1	0.611052	52	0.086376	8	0.836363	69	0.488938	45	0	0	0	0	0.992134	0.0199951	normal	0.000271838	-6.60928	down	1.65144e-05	-5.54471	down	[T]	Signal transduction mechanisms	Molecular Function: catalytic activity (GO:0003824);; Molecular Function: binding (GO:0005488);; Biological Process: primary metabolic process (GO:0044238);; Biological Process: cellular macromolecule metabolic process (GO:0044260);; Cellular Component: cell part (GO:0044464);; Biological Process: single-organism cellular process (GO:0044763);;	--	--	[R]	General function prediction only	Ankyrin repeats (3 copies);; Ankyrin repeats (many copies);; Domain of unknown function;; Ankyrin repeat;; Ankyrin repeats (many copies);; Ankyrin repeat	Ankyrin repeat-containing protein BDA1 OS=Arabidopsis thaliana GN=BAD1 PE=1 SV=1	S	Function unknown	PREDICTED: protein phosphatase 1 regulatory subunit 12A-like [Glycine max]	molecular function: catalytic activity (GO:0003824);; molecular function: binding (GO:0005488);; biological process: metabolic process (GO:0008152);; biological process: cellular process (GO:0009987);; cellular component: cell part (GO:0044464);; biological process: single-organism process (GO:0044699)
Glyma.14G140400.Wm82.a2.v1	Glyma.14G140400.Wm82.a2.v1	66.3955	2541	33.5759	1270	73.0982	2720	94.4624	3846	25.6555	931	33.5829	1311	0.769902	-0.194783	normal	1.71741e-05	-1.8392	down	4.07124e-06	-1.72568	down	[P]	Inorganic ion transport and metabolism	Biological Process: response to hypoxia (GO:0001666);; Molecular Function: oxygen transporter activity (GO:0005344);; Molecular Function: iron ion binding (GO:0005506);; Biological Process: response to auxin (GO:0009733);; Biological Process: oxygen transport (GO:0015671);; Molecular Function: oxygen binding (GO:0019825);; Molecular Function: heme binding (GO:0020037);;	--	--	--	--	Bacterial-like globin	Two-on-two hemoglobin-3 OS=Arabidopsis thaliana GN=GLB3 PE=1 SV=1	S	Function unknown	Group 2 hemoglobin yjbI [Glycine soja]	biological process: response to stimulus (GO:0050896);; biological process: localization (GO:0051179);; molecular function: transporter activity (GO:0005215);; molecular function: binding (GO:0005488);; biological process: single-organism process (GO:0044699)
Glyma.05G216500.Wm82.a2.v1	Glyma.05G216500.Wm82.a2.v1	21.0429	1969	24.5678	2157	29.3301	2766	21.3516	2185	8.25843	810	5.34685	548	0.181323	-0.711916	normal	2.57004e-10	-2.68169	down	0.000132285	-2.00473	down	[K]	Transcription	--	--	--	--	--	Leucine Rich repeats (2 copies);; Leucine Rich repeat;; Leucine rich repeat;; Leucine Rich Repeat	--	S	Function unknown	PREDICTED: putative adenylate cyclase regulatory protein [Glycine max]	--
Glyma.16G143500.Wm82.a2.v1	Glyma.16G143500.Wm82.a2.v1	9.0322	588	11.0625	641	14.1098	831	7.69414	555	7.79289	376	4.57426	261	0.21901	-0.780711	normal	1.32281e-05	-2.03101	down	0.0536441	-1.28308	normal	--	--	--	--	--	--	--	Domain of unknown function (DUF588)	CASP-like protein ARALYDRAFT_485429 OS=Arabidopsis lyrata subsp. lyrata GN=ARALYDRAFT_485429 PE=3 SV=2	S	Function unknown	PREDICTED: CASP-like protein ARALYDRAFT_485429 [Glycine max]	--
Glyma.17G257600.Wm82.a2.v1	Glyma.17G257600.Wm82.a2.v1	15.9916	1318	16.929	1368	18.8363	1695	21.9322	2001	7.81248	641	8.14464	733	0.261535	-0.54336	normal	2.09851e-10	-2.0812	down	6.59287e-06	-1.60898	down	--	--	Biological Process: mitotic cell cycle (GO:0000278);; Molecular Function: translation initiation factor activity (GO:0003743);; Cellular Component: nucleus (GO:0005634);; Biological Process: RNA processing (GO:0006396);; Biological Process: regulation of translational initiation (GO:0006446);; Biological Process: protein import into nucleus (GO:0006606);; Molecular Function: methyltransferase act…	K03256|0|gmx:100783601|K03256 tRNA (adenine-N(1)-)-methyltransferase non-catalytic subunit | (RefSeq) tRNA (adenine(58)-N(1))-methyltransferase non-catalytic subunit trm6-like	--	[J]	Translation, ribosomal structure and biogenesis	Gcd10p family	--	S	Function unknown	PREDICTED: tRNA (adenine(58)-N(1))-methyltransferase non-catalytic subunit trm6-like isoform X1 [Glycine max]	biological process: cellular process (GO:0009987);; biological process: single-organism process (GO:0044699);; biological process: metabolic process (GO:0008152);; molecular function: binding (GO:0005488);; cellular component: cell (GO:0005623);; cellular component: organelle (GO:0043226);; cellular component: cell part (GO:0044464);; biological process: biological regulation (GO:0065007);; biolo…
Glyma.20G166300.Wm82.a2.v1	Glyma.20G166300.Wm82.a2.v1	10.8933	1300	12.6132	1425	12.2994	1604	12.0344	1612	11.9091	1412	10.3944	1233	0.107334	-0.752036	normal	0.00270941	-1.15207	down	0.404923	-0.47517	normal	--	--	Molecular Function: calcium ion binding (GO:0005509);; Cellular Component: nucleus (GO:0005634);; Cellular Component: cytosol (GO:0005829);; Biological Process: vegetative to reproductive phase transition of meristem (GO:0010228);; Biological Process: protein desumoylation (GO:0016926);; Biological Process: hydrogen peroxide biosynthetic process (GO:0050665);;	--	--	[S]	Function unknown	Domain of unknown function (DUF4205)	--	S	Function unknown	PREDICTED: protein FAM188A-like isoform X2 [Glycine max]	molecular function: binding (GO:0005488);; cellular component: cell (GO:0005623);; cellular component: organelle (GO:0043226);; cellular component: cell part (GO:0044464);; biological process: reproductive process (GO:0022414);; biological process: developmental process (GO:0032502);; biological process: metabolic process (GO:0008152);; biological process: cellular process (GO:0009987)
Glyma.18G105600.Wm82.a2.v1	Glyma.18G105600.Wm82.a2.v1	5.42211	519	3.99446	378	5.65582	525	5.95945	604	3.89287	354	4.00765	390	0.225637	-0.644787	normal	0.000374998	-1.36291	down	0.108365	-0.79112	normal	--	--	--	--	--	[L]	Replication, recombination and repair	Domain of unknown function (DUF4413);; hAT family C-terminal dimerisation region;; BED zinc finger	Zinc finger BED domain-containing protein RICESLEEPER 2 OS=Oryza sativa subsp. japonica GN=Os03g0733400 PE=2 SV=1	S	Function unknown	PREDICTED: zinc finger BED domain-containing protein RICESLEEPER 2-like [Glycine max]	--
Glyma.04G187700.Wm82.a2.v1	Glyma.04G187700.Wm82.a2.v1	4.55254	374	3.20024	303	9.4422	727	2.5869	241	0.517174	30	0.637216	63	0.717799	-0.387929	normal	6.3972e-14	-3.93338	down	2.68518e-05	-3.38408	down	--	--	--	--	--	--	--	PB1 domain	--	S	Function unknown	PREDICTED: uncharacterized protein LOC100810563 [Glycine max]	--
Glyma.08G266000.Wm82.a2.v1	Glyma.08G266000.Wm82.a2.v1	7.1852	853	6.52022	768	9.13093	1008	5.7559	763	3.28297	291	1.40373	153	0.120659	-0.828357	normal	1.40328e-08	-2.9081	down	0.00116629	-2.08829	down	[M]	Cell wall/membrane/envelope biogenesis	--	--	--	--	--	LrgB-like family	Plastidal glycolate/glycerate translocator 1, chloroplastic OS=Arabidopsis thaliana GN=PLGG1 PE=1 SV=1	M	Cell wall/membrane/envelope biogenesis	hypothetical protein GLYMA_08G266000 [Glycine max]	--
Glycine_max_newGene_11478	--	1.16927	139	0.56895	51	1.23756	88	1.47925	124	0.087068	10	0.032027	4	0.499702	-0.7404	normal	1.9477e-06	-4.5372	down	0.00012742	-3.59729	down	--	--	Molecular Function: methylmalonate-semialdehyde dehydrogenase (acylating) activity (GO:0004491);; Biological Process: regulation of transcription, DNA-templated (GO:0006355);; Biological Process: oxidation-reduction process (GO:0055114);;	--	--	--	--	MULE transposase domain	Protein FAR1-RELATED SEQUENCE 5 OS=Arabidopsis thaliana OX=3702 GN=FRS5 PE=1 SV=1	S	Function unknown	Protein FAR1-RELATED SEQUENCE 5, partial [Glycine soja]	biological process: metabolic process (GO:0008152);; biological process: single-organism process (GO:0044699);; molecular function: catalytic activity (GO:0003824);; biological process: biological regulation (GO:0065007)
Glyma.20G055200.Wm82.a2.v1	Glyma.20G055200.Wm82.a2.v1	19.126	1505	17.5484	1380	27.9171	2162	23.3454	1966	14.4694	1171	13.9924	1162	0.382426	-0.466313	normal	8.84993e-06	-1.41143	down	0.0221165	-1.01942	normal	--	--	Molecular Function: nucleic acid binding (GO:0003676);; Cellular Component: nucleus (GO:0005634);; Biological Process: DNA metabolic process (GO:0006259);; Biological Process: mRNA processing (GO:0006397);; Biological Process: response to stress (GO:0006950);; Molecular Function: zinc ion binding (GO:0008270);; Biological Process: RNA splicing (GO:0008380);; Biological Process: response to abioti…	--	--	[O]	Posttranslational modification, protein turnover, chaperones	Zinc knuckle	Cold shock protein 1 OS=Arabidopsis thaliana GN=CSP1 PE=1 SV=1	OU	Posttranslational modification, protein turnover, chaperones;; Intracellular trafficking, secretion, and vesicular transport	PREDICTED: zinc finger CCHC domain-containing protein 7-like [Glycine max]	molecular function: binding (GO:0005488);; cellular component: cell (GO:0005623);; cellular component: organelle (GO:0043226);; cellular component: cell part (GO:0044464);; biological process: metabolic process (GO:0008152);; biological process: cellular process (GO:0009987);; biological process: response to stimulus (GO:0050896);; biological process: biological regulation (GO:0065007)
Glyma.13G106700.Wm82.a2.v1	Glyma.13G106700.Wm82.a2.v1	10.6203	2184	8.30517	1697	15.7323	3078	10.0775	1923	4.39523	841	3.28388	734	0.382753	-0.576782	normal	7.39085e-13	-2.38257	down	0.000707865	-1.83728	down	--	--	--	--	--	--	--	--	--	S	Function unknown	PREDICTED: uncharacterized protein LOC100775655 [Glycine max]	--
Glyma.14G077500.Wm82.a2.v1	Glyma.14G077500.Wm82.a2.v1	23.9655	1993	19.4094	1460	43.4123	3313	21.8745	2046	11.2943	898	8.9516	765	0.717799	-0.314086	normal	1.01129e-09	-2.13125	down	0.000701875	-1.85602	down	[I]	Lipid transport and metabolism	Cellular Component: mitochondrion (GO:0005739);; Biological Process: phosphatidylglycerol biosynthetic process (GO:0006655);; Biological Process: systemic acquired resistance, salicylic acid mediated signaling pathway (GO:0009862);; Molecular Function: transferase activity, transferring acyl groups (GO:0016746);;	K13513|0|gmx:100808657|K13513 lysocardiolipin and lysophospholipid acyltransferase [EC:2.3.1.- 2.3.1.51] | (RefSeq) probable 1-acyl-sn-glycerol-3-phosphate acyltransferase 4-like	Glycerolipid metabolism (ko00561);; Glycerophospholipid metabolism (ko00564)	[I]	Lipid transport and metabolism	Acyltransferase;; Acyltransferase C-terminus	Probable 1-acyl-sn-glycerol-3-phosphate acyltransferase 4 OS=Arabidopsis thaliana GN=LPAT4 PE=2 SV=1	I	Lipid transport and metabolism	uncharacterized protein LOC100808657 [Glycine max]	cellular component: cell (GO:0005623);; cellular component: organelle (GO:0043226);; cellular component: cell part (GO:0044464);; biological process: metabolic process (GO:0008152);; biological process: cellular process (GO:0009987);; biological process: single-organism process (GO:0044699);; biological process: signaling (GO:0023052);; biological process: response to stimulus (GO:0050896);; biol…
Glyma.15G101100.Wm82.a2.v1	Glyma.15G101100.Wm82.a2.v1	4.74744	706	3.08947	400	7.10652	1087	5.42237	910	2.57542	370	1.64807	279	0.890081	-0.107034	normal	0.000159553	-1.81761	down	0.000723928	-1.77201	down	[K]	Transcription	Molecular Function: binding (GO:0005488);; Biological Process: protein glycosylation (GO:0006486);; Biological Process: ubiquitin-dependent protein catabolic process (GO:0006511);; Biological Process: cellular response to hormone stimulus (GO:0032870);; Cellular Component: intracellular membrane-bounded organelle (GO:0043231);; Cellular Component: cytoplasmic part (GO:0044444);; Biological Proces…	K10268|0|gmx:100816140|K10268 F-box and leucine-rich repeat protein 2/20 | (RefSeq) F-box/LRR-repeat protein 4-like	--	[R]	General function prediction only	Leucine Rich repeats (2 copies);; Leucine Rich repeat;; F-box-like	F-box/LRR-repeat protein 4 OS=Arabidopsis thaliana GN=FBL4 PE=2 SV=1	S	Function unknown	hypothetical protein GLYMA_15G101100 [Glycine max]	molecular function: binding (GO:0005488);; biological process: metabolic process (GO:0008152);; biological process: cellular process (GO:0009987);; biological process: single-organism process (GO:0044699);; biological process: response to stimulus (GO:0050896);; cellular component: cell (GO:0005623);; cellular component: organelle (GO:0043226);; cellular component: cell part (GO:0044464);; biolog…
Glyma.11G095200.Wm82.a2.v1	Glyma.11G095200.Wm82.a2.v1	9.31371	505	11.6153	625	13.9615	721	13.6955	801	1.6639	87	1.6291	95	0.337045	-0.574096	normal	4.50401e-18	-3.72834	down	1.76588e-14	-3.19522	down	--	--	Molecular Function: hydrolase activity, hydrolyzing O-glycosyl compounds (GO:0004553);; Cellular Component: extracellular region (GO:0005576);; Biological Process: carbohydrate metabolic process (GO:0005975);; Biological Process: response to stimulus (GO:0050896);;	--	--	--	--	Glycosyl hydrolases family 17	Glucan endo-1,3-beta-glucosidase, acidic isoform GL153 OS=Nicotiana tabacum GN=GGL4 PE=2 SV=1	G	Carbohydrate transport and metabolism	hypothetical protein GLYMA_11G095200 [Glycine max]	biological process: metabolic process (GO:0008152);; molecular function: catalytic activity (GO:0003824);; cellular component: extracellular region (GO:0005576);; biological process: response to stimulus (GO:0050896)
Glyma.10G161100.Wm82.a2.v1	Glyma.10G161100.Wm82.a2.v1	8.56204	374	10.414	450	23.2216	986	16.1779	752	4.36	181	4.23445	189	0.928151	0.0742137	normal	2.81077e-07	-2.26179	down	9.69273e-07	-2.38946	down	--	--	--	K17794|2.81274e-110|gmx:100779163|K17794 mitochondrial import inner membrane translocase subunit TIM23 | (RefSeq) mitochondrial import inner membrane translocase subunit TIM23-1	--	[U]	Intracellular trafficking, secretion, and vesicular transport	Tim17/Tim22/Tim23/Pmp24 family	Mitochondrial import inner membrane translocase subunit TIM23-1 OS=Arabidopsis thaliana GN=TIM23-1 PE=2 SV=1	O	Posttranslational modification, protein turnover, chaperones	PREDICTED: mitochondrial import inner membrane translocase subunit TIM23-1 [Glycine max]	--
Glyma.13G158200.Wm82.a2.v1	Glyma.13G158200.Wm82.a2.v1	79.7357	4412	126.409	6913	96.7645	5206	122.862	7231	38.0802	1998	58.3943	3296	0.110305	-0.881373	normal	1.27359e-06	-2.23889	down	0.000659362	-1.41897	down	--	--	--	--	--	--	--	Plastocyanin-like domain	Stellacyanin OS=Toxicodendron vernicifluum PE=1 SV=1	S	Function unknown	PREDICTED: blue copper protein-like [Glycine max]	--
Glyma.12G007600.Wm82.a2.v1	Glyma.12G007600.Wm82.a2.v1	20.1431	1393	21.3608	1422	24.5625	1656	22.8099	1958	13.0929	865	16.3114	1201	0.156247	-0.640639	normal	5.53369e-06	-1.57079	down	0.0126615	-1.00661	normal	[Z]	Cytoskeleton	Biological Process: RNA splicing, via endonucleolytic cleavage and ligation (GO:0000394);; Molecular Function: structural constituent of cytoskeleton (GO:0005200);; Cellular Component: nucleus (GO:0005634);; Cellular Component: cytoplasm (GO:0005737);; Biological Process: chromatin organization (GO:0006325);; Biological Process: methionine biosynthetic process (GO:0009086);; Biological Process: v…	K16615|0|gmx:100813266|K16615 actin-related protein 7, plant | (RefSeq) actin-related protein 7-like	--	[Z]	Cytoskeleton	Actin;; MreB/Mbl protein	Actin-related protein 7 OS=Arabidopsis thaliana GN=ARP7 PE=1 SV=1	Z	Cytoskeleton	uncharacterized protein LOC100813266 [Glycine max]	biological process: metabolic process (GO:0008152);; biological process: cellular process (GO:0009987);; molecular function: structural molecule activity (GO:0005198);; cellular component: cell (GO:0005623);; cellular component: organelle (GO:0043226);; cellular component: cell part (GO:0044464);; biological process: cellular component organization or biogenesis (GO:0071840);; biological process:…
Glyma.08G213300.Wm82.a2.v1	Glyma.08G213300.Wm82.a2.v1	91.5188	4606	109.902	5466	105.838	5179	125.917	6740	83.9966	4007	72.8092	3738	0.0917724	-0.767586	normal	3.7402e-05	-1.49419	down	0.0525139	-0.798079	normal	--	--	Biological Process: single-organism cellular process (GO:0044763);;	--	--	--	--	CUE domain;; DMRTA motif	--	S	Function unknown	PREDICTED: uncharacterized protein LOC100791728 [Glycine max]	biological process: cellular process (GO:0009987);; biological process: single-organism process (GO:0044699)
Glyma.02G141600.Wm82.a2.v1	Glyma.02G141600.Wm82.a2.v1	12.6457	1428	8.74408	950	15.804	1763	10.3629	1019	8.78165	948	8.32552	884	0.316	-0.694081	normal	5.85265e-05	-1.45636	down	0.242382	-0.814439	normal	[M]	Cell wall/membrane/envelope biogenesis	Molecular Function: transferase activity, transferring glycosyl groups (GO:0016757);;	K13648|0|gmx:100819255|K13648 alpha-1,4-galacturonosyltransferase [EC:2.4.1.43] | (RefSeq) probable galacturonosyltransferase 6	Starch and sucrose metabolism (ko00500);; Amino sugar and nucleotide sugar metabolism (ko00520)	--	--	Glycosyl transferase family 8	Probable galacturonosyltransferase 6 OS=Arabidopsis thaliana GN=GAUT6 PE=2 SV=1	M	Cell wall/membrane/envelope biogenesis	PREDICTED: probable galacturonosyltransferase 6 isoform X2 [Glycine max]	biological process: metabolic process (GO:0008152);; molecular function: catalytic activity (GO:0003824)
Glyma.01G156800.Wm82.a2.v1	Glyma.01G156800.Wm82.a2.v1	5.88058	716	4.38237	568	9.72259	1447	6.67943	1018	0.924216	190	1.3362	181	0.970581	-0.0300671	normal	3.37557e-15	-2.87125	down	6.31586e-09	-2.86945	down	--	--	Molecular Function: ATP binding (GO:0005524);; Molecular Function: zinc ion binding (GO:0008270);;	--	--	[D]	Cell cycle control, cell division, chromosome partitioning	Histidine kinase-, DNA gyrase B-, and HSP90-like ATPase;; CW-type Zinc Finger;; Histidine kinase-, DNA gyrase B-, and HSP90-like ATPase	Protein MICRORCHIDIA 2 OS=Arabidopsis thaliana GN=MORC2 PE=1 SV=1	S	Function unknown	PREDICTED: MORC family CW-type zinc finger protein 3-like isoform X1 [Glycine max]	molecular function: binding (GO:0005488)
Glyma.13G084900.Wm82.a2.v1	Glyma.13G084900.Wm82.a2.v1	0.975829	30	1.30846	38	1.20634	37	2.75921	76	0.190883	3	0	0	0.833726	-0.278973	normal	0.000632473	-4.85783	down	0.00258246	-3.91557	down	[E]	Amino acid transport and metabolism	Biological Process: one-carbon metabolic process (GO:0006730);; Biological Process: serine family amino acid metabolic process (GO:0009069);; Molecular Function: transferase activity, transferring one-carbon groups (GO:0016741);; Biological Process: response to cadmium ion (GO:0046686);;	K00600|5.58606e-21|aip:107606105|K00600 glycine hydroxymethyltransferase [EC:2.1.2.1] | (RefSeq) serine hydroxymethyltransferase 4-like	Glycine, serine and threonine metabolism (ko00260);; Cyanoamino acid metabolism (ko00460);; Glyoxylate and dicarboxylate metabolism (ko00630);; One carbon pool by folate (ko00670);; Carbon metabolism (ko01200);; Biosynthesis of amino acids (ko01230)	[E]	Amino acid transport and metabolism	Serine hydroxymethyltransferase	Serine hydroxymethyltransferase 6 OS=Arabidopsis thaliana GN=SHM6 PE=2 SV=1	E	Amino acid transport and metabolism	hypothetical protein GLYMA_13G084900 [Glycine max]	biological process: metabolic process (GO:0008152);; biological process: cellular process (GO:0009987);; biological process: single-organism process (GO:0044699);; molecular function: catalytic activity (GO:0003824);; biological process: response to stimulus (GO:0050896)
Glycine_max_newGene_4231	--	9.12582	182	7.68316	152	17.2154	334	10.1064	215	4.73514	90	4.60327	94	0.779082	-0.239831	normal	0.000162707	-1.9416	down	0.0114994	-1.72814	normal	--	--	--	K10268|1.7094e-37|gmx:100816140|K10268 F-box and leucine-rich repeat protein 2/20 | (RefSeq) F-box/LRR-repeat protein 4-like	--	--	--	--	F-box/LRR-repeat protein 4 OS=Arabidopsis thaliana OX=3702 GN=FBL4 PE=2 SV=1	S	Function unknown	F-box/LRR-repeat protein 4 [Glycine soja]	--
Glyma.08G020400.Wm82.a2.v1	Glyma.08G020400.Wm82.a2.v1	1.04931	67	0.624218	40	0.950791	59	1.49707	102	0.166722	11	0.186021	13	0.730224	-0.376791	normal	0.000543458	-3.10601	down	0.00493389	-2.62696	down	--	--	--	--	--	--	--	Protein of unknown function (DUF1191)	--	S	Function unknown	PREDICTED: uncharacterized protein LOC100775907 [Glycine max]	--
Glyma.08G341500.Wm82.a2.v1	Glyma.08G341500.Wm82.a2.v1	21.9832	2519	17.3556	1966	12.3544	1377	31.1829	3801	14.9386	1623	8.64648	1011	0.246114	-0.798864	normal	3.05639e-05	-1.83008	down	0.165994	-1.04343	normal	--	--	Molecular Function: serine-type endopeptidase inhibitor activity (GO:0004867);; Biological Process: proteolysis (GO:0006508);; Molecular Function: peptidase activity (GO:0008233);; Biological Process: negative regulation of endopeptidase activity (GO:0010951);;	--	--	--	--	Trypsin and protease inhibitor	Trypsin inhibitor A OS=Glycine max GN=KTI3 PE=1 SV=2	--	--	trypsin inhibitor A precursor [Glycine max]	biological process: biological regulation (GO:0065007);; molecular function: enzyme regulator activity (GO:0030234);; biological process: metabolic process (GO:0008152);; molecular function: catalytic activity (GO:0003824)
Glyma.17G074000.Wm82.a2.v1	Glyma.17G074000.Wm82.a2.v1	6.44189	549	8.0282	626	9.0739	789	6.48141	588	5.60894	485	4.92069	436	0.231039	-0.737914	normal	0.000503876	-1.45925	down	0.223734	-0.779451	normal	--	--	--	--	--	--	--	WRKY DNA -binding domain	Probable WRKY transcription factor 32 OS=Arabidopsis thaliana GN=WRKY32 PE=2 SV=1	K	Transcription	PREDICTED: probable WRKY transcription factor 32 [Glycine max]	--
Glyma.12G151100.Wm82.a2.v1	Glyma.12G151100.Wm82.a2.v1	5.44718	707	3.60058	450	5.0064	783	6.87315	920	3.53599	549	3.32681	558	0.511281	-0.419033	normal	0.00428243	-1.14624	down	0.0786705	-0.806628	normal	--	--	Biological Process: developmental process involved in reproduction (GO:0003006);; Molecular Function: RNA binding (GO:0003723);; Cellular Component: cytoplasm (GO:0005737);; Biological Process: RNA processing (GO:0006396);; Biological Process: anatomical structure morphogenesis (GO:0009653);; Biological Process: post-embryonic development (GO:0009791);; Biological Process: cellular component orga…	--	--	[A]	RNA processing and modification	RNA polymerase II-binding domain.;; Surp module	--	S	Function unknown	PREDICTED: calcium homeostasis endoplasmic reticulum protein-like isoform X1 [Glycine max]	biological process: reproductive process (GO:0022414);; biological process: developmental process (GO:0032502);; molecular function: binding (GO:0005488);; cellular component: cell (GO:0005623);; cellular component: cell part (GO:0044464);; biological process: metabolic process (GO:0008152);; biological process: cellular process (GO:0009987);; biological process: multicellular organismal process …
Glyma.10G027800.Wm82.a2.v1	Glyma.10G027800.Wm82.a2.v1	8.06872	768	5.69724	535	8.67216	798	6.56946	666	5.19162	473	6.48771	629	0.148648	-0.781041	normal	0.000346923	-1.34119	down	0.289649	-0.631292	normal	--	--	--	--	--	--	--	Proline-rich nuclear receptor coactivator motif	--	S	Function unknown	PREDICTED: uncharacterized protein LOC100527889 [Glycine max]	--
Glyma.07G247800.Wm82.a2.v1	Glyma.07G247800.Wm82.a2.v1	0.382003	11	0.622477	18	1.47418	41	1.03764	32	0	0	0	0	0.876618	0.253431	normal	0.00281297	-5.75819	down	0.000525028	-4.79889	down	--	--	--	--	--	[L]	Replication, recombination and repair	--	Putative F-box protein At1g67623 OS=Arabidopsis thaliana GN=At1g67623 PE=4 SV=1	L	Replication, recombination and repair	PREDICTED: putative F-box protein At1g67623 [Glycine max]	--
Glyma.13G072800.Wm82.a2.v1	Glyma.13G072800.Wm82.a2.v1	21.8508	1477	19.7903	1329	22.2946	1487	25.7964	1896	9.4032	602	6.40917	443	0.0832333	-0.727461	normal	1.2735e-10	-2.50129	down	6.98665e-05	-1.82602	down	--	--	Molecular Function: zinc ion binding (GO:0008270);;	K11982|0|gmx:100819514|K11982 E3 ubiquitin-protein ligase RNF115/126 [EC:2.3.2.27] | (RefSeq) E3 ubiquitin-protein ligase RING1-like	--	[O]	Posttranslational modification, protein turnover, chaperones	Ring finger domain;; zinc-ribbon;; Zinc finger, C3HC4 type (RING finger);; RING-type zinc-finger;; RING-like zinc finger;; Zinc finger, C3HC4 type (RING finger)	Probable E3 ubiquitin-protein ligase RHC1A OS=Arabidopsis thaliana GN=RHC1A PE=2 SV=1	O	Posttranslational modification, protein turnover, chaperones	PREDICTED: E3 ubiquitin-protein ligase RING1-like [Glycine max]	molecular function: binding (GO:0005488)
Glyma.17G042200.Wm82.a2.v1	Glyma.17G042200.Wm82.a2.v1	2.39305	81	1.1461	39	1.2606	42	4.46608	161	0.031416	2	0.287454	10	0.861121	-0.238065	normal	0.000136586	-4.13995	down	0.00183187	-3.53135	down	[O]	Posttranslational modification, protein turnover, chaperones	--	K08770|1.1695e-103|gmx:102664645|K08770 ubiquitin C | (RefSeq) polyubiquitin-like	--	[OR]	Posttranslational modification, protein turnover, chaperones;; General function prediction only	Ubiquitin family;; Ubiquitin-2 like Rad60 SUMO-like;; Ubiquitin-like domain;; Ubiquitin-2 like Rad60 SUMO-like;; DUF2407 ubiquitin-like domain	Polyubiquitin 11 OS=Arabidopsis thaliana GN=UBQ11 PE=2 SV=1	O	Posttranslational modification, protein turnover, chaperones	PREDICTED: polyubiquitin-like [Glycine max]	--
Glyma.16G050700.Wm82.a2.v1	Glyma.16G050700.Wm82.a2.v1	8.64585	378	11.7674	517	14.6629	634	9.58922	452	1.74531	74	2.05679	94	0.339941	-0.690489	normal	1.87293e-13	-3.51337	down	2.00782e-07	-2.82626	down	--	--	Biological Process: heat acclimation (GO:0010286);;	--	--	--	--	GRAM domain	GEM-like protein 5 OS=Arabidopsis thaliana GN=At5g13200 PE=1 SV=1	S	Function unknown	PREDICTED: GEM-like protein 5 [Glycine max]	biological process: response to stimulus (GO:0050896)
Glyma.08G071900.Wm82.a2.v1	Glyma.08G071900.Wm82.a2.v1	15.0949	903	19.5164	1153	17.0407	1069	30.3776	1909	10.8249	719	11.8306	718	0.476585	-0.497491	normal	5.58048e-05	-1.63538	down	0.0129456	-1.19401	normal	[T]	Signal transduction mechanisms	Biological Process: response to molecule of bacterial origin (GO:0002237);; Molecular Function: protein serine/threonine phosphatase activity (GO:0004722);; Cellular Component: nucleus (GO:0005634);; Cellular Component: mitochondrion (GO:0005739);; Cellular Component: plasma membrane (GO:0005886);; Biological Process: protein dephosphorylation (GO:0006470);; Biological Process: membrane fusion (G…	K17506|0|gmx:100776795|K17506 protein phosphatase 1L [EC:3.1.3.16] | (RefSeq) probable protein phosphatase 2C 9	--	[T]	Signal transduction mechanisms	Protein phosphatase 2C	Probable protein phosphatase 2C 10 OS=Arabidopsis thaliana GN=At1g34750 PE=2 SV=1	T	Signal transduction mechanisms	PREDICTED: probable protein phosphatase 2C 9 isoform X1 [Glycine max]	biological process: response to stimulus (GO:0050896);; biological process: metabolic process (GO:0008152);; biological process: cellular process (GO:0009987);; molecular function: catalytic activity (GO:0003824);; cellular component: cell (GO:0005623);; cellular component: organelle (GO:0043226);; cellular component: cell part (GO:0044464);; cellular component: membrane (GO:0016020);; cellular c…
Glyma.02G230100.Wm82.a2.v1	Glyma.02G230100.Wm82.a2.v1	37.9473	2223	38.4344	2194	52.1541	2906	57.8724	3498	23.1118	1266	19.3031	1127	0.326553	-0.469017	normal	3.40468e-09	-1.98389	down	3.89574e-05	-1.58362	down	--	--	Biological Process: mRNA export from nucleus (GO:0006406);; Biological Process: protein import into nucleus (GO:0006606);;	K14840|0|gmx:100802185|K14840 nucleolar protein 53 | (RefSeq) uncharacterized protein At2g40430-like	--	[R]	General function prediction only	Nop53 (60S ribosomal biogenesis)	Uncharacterized protein At2g40430 OS=Arabidopsis thaliana GN=At2g40430 PE=1 SV=2	S	Function unknown	PREDICTED: uncharacterized protein At2g40430-like [Glycine max]	biological process: localization (GO:0051179);; biological process: single-organism process (GO:0044699)
Glyma.01G064900.Wm82.a2.v1	Glyma.01G064900.Wm82.a2.v1	2.67875	245	1.76051	145	2.80983	221	2.75983	247	1.59032	128	1.38245	111	0.339719	-0.686925	normal	0.00147751	-1.75886	down	0.0843778	-1.12087	normal	--	--	--	--	--	--	--	--	--	S	Function unknown	PREDICTED: uncharacterized protein LOC100796112 [Glycine max]	--
Glyma.13G066200.Wm82.a2.v1	Glyma.13G066200.Wm82.a2.v1	8.92232	1321	8.30393	1117	13.5889	1737	8.37959	1224	6.22853	733	5.88627	787	0.245797	-0.672724	normal	6.10143e-09	-1.78363	down	0.0284623	-1.16624	normal	--	--	--	K11723|0|gmx:100792844|K11723 bromodomain-containing protein 7/9 | (RefSeq) uncharacterized LOC100792844	--	[R]	General function prediction only	Bromodomain	Transcription factor GTE12 OS=Arabidopsis thaliana GN=GTE12 PE=2 SV=2	BK	Chromatin structure and dynamics;; Transcription	hypothetical protein GLYMA_13G066200 [Glycine max]	--
Glyma.01G140000.Wm82.a2.v1	Glyma.01G140000.Wm82.a2.v1	8.11689	940	5.11118	708	9.767	1264	5.87496	832	2.86559	307	3.51172	509	0.371181	-0.59552	normal	9.60262e-08	-2.11889	down	0.00712019	-1.56709	down	[J]	Translation, ribosomal structure and biogenesis	Molecular Function: metalloendopeptidase activity (GO:0004222);; Cellular Component: mitochondrial inner membrane (GO:0005743);; Biological Process: proteolysis (GO:0006508);; Cellular Component: chloroplast (GO:0009507);; Biological Process: embryo development (GO:0009790);; Biological Process: mRNA modification (GO:0016556);; Biological Process: tRNA threonylcarbamoyladenosine modification (GO:…	K01409|0|gmx:106794272|K01409 N6-L-threonylcarbamoyladenine synthase [EC:2.3.1.234] | (RefSeq) probable tRNA N6-adenosine threonylcarbamoyltransferase, mitochondrial	--	[O]	Posttranslational modification, protein turnover, chaperones	Glycoprotease family	Probable tRNA N6-adenosine threonylcarbamoyltransferase, mitochondrial OS=Arabidopsis thaliana GN=GCP1 PE=2 SV=2	O	Posttranslational modification, protein turnover, chaperones	hypothetical protein GLYMA_01G140000 [Glycine max]	biological process: metabolic process (GO:0008152);; molecular function: catalytic activity (GO:0003824);; cellular component: cell (GO:0005623);; cellular component: membrane (GO:0016020);; cellular component: organelle (GO:0043226);; cellular component: organelle part (GO:0044422);; cellular component: cell part (GO:0044464);; biological process: developmental process (GO:0032502);; biological …
Glyma.05G173800.Wm82.a2.v1	Glyma.05G173800.Wm82.a2.v1	8.0071	1430	8.14599	1519	12.8998	2298	6.9822	1607	2.96368	577	2.38211	429	0.375399	-0.563174	normal	5.15451e-11	-2.63578	down	8.47763e-05	-2.10135	down	--	--	--	--	--	--	--	--	--	--	--	hypothetical protein GLYMA_05G173800 [Glycine max]	--
Glyma.20G157600.Wm82.a2.v1	Glyma.20G157600.Wm82.a2.v1	14.7378	2136	14.3646	1994	21.6734	3000	15.7942	2546	13.59	1852	8.09056	1208	0.289384	-0.552169	normal	0.000465707	-1.51226	down	0.0818787	-1.0239	normal	[L]	Replication, recombination and repair	Molecular Function: DNA secondary structure binding (GO:0000217);; Cellular Component: nuclear chromosome (GO:0000228);; Biological Process: mitotic cell cycle (GO:0000278);; Molecular Function: heteroduplex DNA loop binding (GO:0000404);; Biological Process: meiotic mismatch repair (GO:0000710);; Cellular Component: condensed nuclear chromosome (GO:0000794);; Molecular Function: damaged DNA bind…	K08736|0|gmx:100789883|K08736 DNA mismatch repair protein MSH3 | (RefSeq) DNA mismatch repair protein MSH3	Mismatch repair (ko03430)	[L]	Replication, recombination and repair	MutS domain V;; MutS domain III;; MutS domain I;; MutS domain II;; MutS family domain IV	DNA mismatch repair protein MSH3 OS=Arabidopsis thaliana GN=MSH3 PE=1 SV=2	L	Replication, recombination and repair	PREDICTED: DNA mismatch repair protein MSH3 isoform X1 [Glycine max]	molecular function: binding (GO:0005488);; cellular component: cell (GO:0005623);; cellular component: organelle (GO:0043226);; cellular component: organelle part (GO:0044422);; cellular component: cell part (GO:0044464);; biological process: cellular process (GO:0009987);; biological process: single-organism process (GO:0044699);; biological process: reproduction (GO:0000003);; biological proces…
Glyma.11G114300.Wm82.a2.v1	Glyma.11G114300.Wm82.a2.v1	39.3655	3114	53.7004	4197	54.1804	4166	49.8846	4197	30.2574	2268	35.5246	2866	0.113315	-0.803728	normal	2.76242e-05	-1.64385	down	0.0206219	-0.91251	normal	[J]	Translation, ribosomal structure and biogenesis	Biological Process: RNA methylation (GO:0001510);; Molecular Function: DNA binding (GO:0003677);; Cellular Component: nucleolus (GO:0005730);; Biological Process: purine nucleotide biosynthetic process (GO:0006164);; Biological Process: pyrimidine ribonucleotide biosynthetic process (GO:0009220);; Cellular Component: membrane (GO:0016020);;	K14565|0|gmx:100784721|K14565 nucleolar protein 58 | (RefSeq) probable nucleolar protein 5-2	Ribosome biogenesis in eukaryotes (ko03008)	[AJ]	RNA processing and modification;; Translation, ribosomal structure and biogenesis	snoRNA binding domain, fibrillarin;; NOP5NT (NUC127) domain	Probable nucleolar protein 5-2 OS=Arabidopsis thaliana GN=NOP5-2 PE=1 SV=1	J	Translation, ribosomal structure and biogenesis	PREDICTED: probable nucleolar protein 5-2 [Glycine max]	biological process: metabolic process (GO:0008152);; biological process: cellular process (GO:0009987);; molecular function: binding (GO:0005488);; cellular component: cell (GO:0005623);; cellular component: organelle (GO:0043226);; cellular component: organelle part (GO:0044422);; cellular component: cell part (GO:0044464);; biological process: single-organism process (GO:0044699);; cellular com…
Glyma.05G111000.Wm82.a2.v1	Glyma.05G111000.Wm82.a2.v1	9.56808	635	10.7394	661	13.8845	868	13.1205	914	3.06478	217	3.19014	244	0.324196	-0.535998	normal	1.68617e-12	-2.59691	down	1.64686e-07	-2.11937	down	--	--	--	--	--	--	--	--	--	--	--	hypothetical protein GLYMA_05G111000 [Glycine max]	--
Glyma.01G143800.Wm82.a2.v1	Glyma.01G143800.Wm82.a2.v1	1.48822	66	1.12068	49	2.15052	92	2.30376	108	0.484546	21	0.197351	9	0.865075	-0.183676	normal	0.00297864	-2.8565	down	0.00686355	-2.58914	down	--	--	Molecular Function: protein binding (GO:0005515);; Cellular Component: nucleoplasm (GO:0005654);; Cellular Component: mitochondrion (GO:0005739);; Biological Process: regulation of transcription, DNA-templated (GO:0006355);; Biological Process: response to auxin (GO:0009733);; Biological Process: response to brassinosteroid (GO:0009741);; Biological Process: determination of bilateral symmetry (G…	--	--	--	--	Lateral organ boundaries (LOB) domain	LOB domain-containing protein 31 OS=Arabidopsis thaliana GN=LBD31 PE=2 SV=2	S	Function unknown	hypothetical protein GLYMA_01G143800 [Glycine max]	molecular function: binding (GO:0005488);; cellular component: cell (GO:0005623);; cellular component: organelle (GO:0043226);; cellular component: organelle part (GO:0044422);; cellular component: cell part (GO:0044464);; biological process: biological regulation (GO:0065007);; biological process: response to stimulus (GO:0050896);; biological process: multicellular organismal process (GO:003250…
Glyma.20G219800.Wm82.a2.v1	Glyma.20G219800.Wm82.a2.v1	14.7993	899	18.2048	1063	13.9427	753	26.4098	1670	11.6708	672	8.98018	557	0.284605	-0.721261	normal	1.8753e-05	-1.77808	down	0.078069	-1.08819	normal	[J]	Translation, ribosomal structure and biogenesis	Molecular Function: translation release factor activity (GO:0003747);; Cellular Component: nucleus (GO:0005634);; Biological Process: translational termination (GO:0006415);; Biological Process: meiotic cell cycle (GO:0007126);;	K06965|0|gmx:100793935|K06965 protein pelota | (RefSeq) protein pelota-like	mRNA surveillance pathway (ko03015)	[J]	Translation, ribosomal structure and biogenesis	eRF1 domain 1;; eRF1 domain 2;; eRF1 domain 3	Protein PELOTA 1 OS=Arabidopsis thaliana GN=PEL1 PE=2 SV=1	S	Function unknown	Protein pelota [Glycine soja]	biological process: metabolic process (GO:0008152);; biological process: cellular process (GO:0009987);; biological process: single-organism process (GO:0044699);; biological process: cellular component organization or biogenesis (GO:0071840);; molecular function: binding (GO:0005488);; cellular component: cell (GO:0005623);; cellular component: organelle (GO:0043226);; cellular component: cell p…
Glyma.02G109900.Wm82.a2.v1	Glyma.02G109900.Wm82.a2.v1	25.7879	4468	23.4244	4253	29.3178	5164	25.0033	4801	24.3998	4241	21.8694	4110	0.0624456	-0.788059	normal	0.000150687	-1.17063	down	0.385122	-0.460481	normal	--	--	Molecular Function: helicase activity (GO:0004386);; Molecular Function: calcium ion binding (GO:0005509);; Cellular Component: cytosol (GO:0005829);; Biological Process: protein glycosylation (GO:0006486);; Biological Process: apoptotic process (GO:0006915);; Biological Process: multicellular organism development (GO:0007275);; Biological Process: RNA splicing (GO:0008380);; Biological Process: …	--	--	[R]	General function prediction only	DBC1	--	D	Cell cycle control, cell division, chromosome partitioning	PREDICTED: cell division cycle and apoptosis regulator protein 1-like [Glycine max]	biological process: metabolic process (GO:0008152);; molecular function: catalytic activity (GO:0003824);; molecular function: binding (GO:0005488);; cellular component: cell (GO:0005623);; cellular component: cell part (GO:0044464);; biological process: cellular process (GO:0009987);; biological process: single-organism process (GO:0044699);; biological process: multicellular organismal process …
Glyma.05G186700.Wm82.a2.v1	Glyma.05G186700.Wm82.a2.v1	16.9797	1152	19.4037	1301	42.516	2804	22.492	1623	2.55472	165	1.22425	85	0.881627	-0.123975	normal	2.13177e-17	-4.3248	down	1.84584e-11	-4.13293	down	--	--	Biological Process: respiratory burst involved in defense response (GO:0002679);; Molecular Function: DNA binding (GO:0003677);; Molecular Function: transcription factor activity, sequence-specific DNA binding (GO:0003700);; Molecular Function: protein binding (GO:0005515);; Cellular Component: nucleus (GO:0005634);; Cellular Component: nucleolus (GO:0005730);; Cellular Component: plasma membrane…	--	--	--	--	AP2 domain	Ethylene-responsive transcription factor ABR1 OS=Arabidopsis thaliana GN=ABR1 PE=2 SV=1	K	Transcription	PREDICTED: ethylene-responsive transcription factor ABR1-like [Glycine max]	biological process: immune system process (GO:0002376);; biological process: metabolic process (GO:0008152);; biological process: single-organism process (GO:0044699);; molecular function: binding (GO:0005488);; biological process: biological regulation (GO:0065007);; molecular function: nucleic acid binding transcription factor activity (GO:0001071);; cellular component: cell (GO:0005623);; cell…
Glyma.04G044500.Wm82.a2.v1	Glyma.04G044500.Wm82.a2.v1	16.2783	959	14.8297	864	15.7161	900	16.8183	1054	13.4248	750	13.7536	827	0.0326108	-0.887648	normal	4.65126e-05	-1.31825	down	0.303472	-0.505817	normal	[R]	General function prediction only	Cellular Component: cytoplasm (GO:0005737);; Biological Process: nucleotide biosynthetic process (GO:0009165);; Molecular Function: protein-arginine N-methyltransferase activity (GO:0016274);; Molecular Function: guanidinoacetate N-methyltransferase activity (GO:0030731);; Biological Process: peptidyl-arginine N-methylation (GO:0035246);;	K18477|0|gmx:100796916|K18477 type IV protein arginine methyltransferase [EC:2.1.1.322] | (RefSeq) protein arginine N-methyltransferase 2-like	--	[E]	Amino acid transport and metabolism	Ankyrin repeats (many copies);; Ankyrin repeats (3 copies);; Ankyrin repeats (many copies)	--	O	Posttranslational modification, protein turnover, chaperones	hypothetical protein GLYMA_04G044500 [Glycine max]	cellular component: cell (GO:0005623);; cellular component: cell part (GO:0044464);; biological process: metabolic process (GO:0008152);; biological process: cellular process (GO:0009987);; biological process: single-organism process (GO:0044699);; molecular function: catalytic activity (GO:0003824)
Glyma.08G042800.Wm82.a2.v1	Glyma.08G042800.Wm82.a2.v1	1.39853	54	0.485109	19	1.42807	54	3.00752	124	0.165175	7	0.051159	3	0.856993	0.248491	normal	0.00368339	-3.56546	down	0.000400013	-3.6605	down	--	--	--	--	--	--	--	--	--	--	--	hypothetical protein GLYMA_08G042800 [Glycine max]	--
Glyma.08G347800.Wm82.a2.v1	Glyma.08G347800.Wm82.a2.v1	43.8162	3547	51.8602	4215	64.6335	5010	61.0496	5185	32.7605	2564	28.8022	2350	0.221794	-0.607738	normal	1.19669e-06	-1.77151	down	0.001863	-1.23483	down	--	--	Molecular Function: nucleotide binding (GO:0000166);; Molecular Function: nucleic acid binding (GO:0003676);; Cellular Component: nucleus (GO:0005634);; Cellular Component: cytoplasm (GO:0005737);; Biological Process: RNA processing (GO:0006396);; Biological Process: lipid metabolic process (GO:0006629);; Biological Process: transport (GO:0006810);; Biological Process: response to stress (GO:0006…	--	--	[T]	Signal transduction mechanisms	Nuclear transport factor 2 (NTF2) domain;; RNA recognition motif. (a.k.a. RRM, RBD, or RNP domain)	Nuclear transport factor 2 OS=Oryza sativa subsp. japonica GN=NTF2 PE=2 SV=1	S	Function unknown	PREDICTED: putative G3BP-like protein isoform X2 [Glycine max]	molecular function: binding (GO:0005488);; cellular component: cell (GO:0005623);; cellular component: organelle (GO:0043226);; cellular component: cell part (GO:0044464);; biological process: metabolic process (GO:0008152);; biological process: cellular process (GO:0009987);; biological process: single-organism process (GO:0044699);; biological process: localization (GO:0051179);; biological pro…
Glyma.02G009500.Wm82.a2.v1	Glyma.02G009500.Wm82.a2.v1	12.2597	359	18.7264	541	23.608	671	39.8868	1241	4.12861	115	9.10941	272	0.979748	0.0248411	normal	0.000108148	-2.34968	down	5.296e-05	-2.40898	down	--	--	Biological Process: regulation of transcription, DNA-templated (GO:0006355);; Biological Process: signal transduction (GO:0007165);; Biological Process: response to bacterium (GO:0009617);; Biological Process: systemic acquired resistance (GO:0009627);; Biological Process: response to organic substance (GO:0010033);; Biological Process: regulation of multi-organism process (GO:0043900);; Biologic…	--	--	--	--	NPR1 interacting	--	--	--	uncharacterized protein LOC100306595 [Glycine max]	biological process: biological regulation (GO:0065007);; biological process: cellular process (GO:0009987);; biological process: response to stimulus (GO:0050896);; biological process: multi-organism process (GO:0051704);; biological process: immune system process (GO:0002376)
Glyma.06G319700.Wm82.a2.v1	Glyma.06G319700.Wm82.a2.v1	28.244	2286	47.3891	3790	49.2267	3874	45.2301	3894	14.8405	1139	15.0714	1245	0.311913	-0.652757	normal	4.09602e-08	-2.47396	down	9.94479e-08	-1.88898	down	[K]	Transcription	Biological Process: cell fate specification (GO:0001708);; Molecular Function: protein kinase activity (GO:0004672);; Molecular Function: protein binding (GO:0005515);; Biological Process: cellular glucan metabolic process (GO:0006073);; Biological Process: response to stress (GO:0006950);; Biological Process: cell cycle (GO:0007049);; Biological Process: signal transduction (GO:0007165);; Biolog…	--	--	[R]	General function prediction only	Leucine rich repeat;; Leucine Rich Repeat;; Leucine Rich repeats (2 copies);; Leucine rich repeat N-terminal domain	Probable LRR receptor-like serine/threonine-protein kinase IRK OS=Arabidopsis thaliana GN=IRK PE=1 SV=1	S	Function unknown	disease resistance protein/LRR protein-related protein precursor [Glycine max]	biological process: cellular process (GO:0009987);; biological process: developmental process (GO:0032502);; biological process: single-organism process (GO:0044699);; biological process: metabolic process (GO:0008152);; molecular function: catalytic activity (GO:0003824);; molecular function: binding (GO:0005488);; biological process: response to stimulus (GO:0050896);; biological process: biolo…
Glyma.06G082800.Wm82.a2.v1	Glyma.06G082800.Wm82.a2.v1	11.223	1207	6.80962	713	8.05887	916	18.9638	2414	6.79875	771	6.66028	694	0.788464	-0.221483	normal	0.000345979	-1.45894	down	0.0443262	-1.27513	normal	--	--	Biological Process: cell morphogenesis (GO:0000902);; Cellular Component: Golgi stack (GO:0005795);; Cellular Component: cytosol (GO:0005829);; Cellular Component: plasma membrane (GO:0005886);; Biological Process: protein N-linked glycosylation (GO:0006487);; Biological Process: protein targeting to vacuole (GO:0006623);; Biological Process: intra-Golgi vesicle-mediated transport (GO:0006891);; …	--	--	[U]	Intracellular trafficking, secretion, and vesicular transport	VHS domain;; GAT domain	--	S	Function unknown	PREDICTED: TOM1-like protein 1 isoform X1 [Glycine max]	biological process: cellular process (GO:0009987);; biological process: developmental process (GO:0032502);; biological process: single-organism process (GO:0044699);; biological process: cellular component organization or biogenesis (GO:0071840);; cellular component: cell (GO:0005623);; cellular component: organelle (GO:0043226);; cellular component: organelle part (GO:0044422);; cellular compon…
Glyma.11G054200.Wm82.a2.v1	Glyma.11G054200.Wm82.a2.v1	3.79472	361	4.30637	364	4.80032	456	5.00954	473	1.27345	107	1.55243	134	0.272302	-0.629399	normal	1.62619e-10	-2.68991	down	9.4997e-06	-2.1064	down	[G]	Carbohydrate transport and metabolism	Molecular Function: phospholipase C activity (GO:0004629);; Biological Process: lipid metabolic process (GO:0006629);; Biological Process: intracellular signal transduction (GO:0035556);; Cellular Component: anchored component of plasma membrane (GO:0046658);;	--	--	--	--	--	PI-PLC X domain-containing protein At5g67130 OS=Arabidopsis thaliana GN=At5g67130 PE=1 SV=1	S	Function unknown	PREDICTED: PI-PLC X domain-containing protein At5g67130-like isoform X1 [Glycine max]	biological process: metabolic process (GO:0008152);; molecular function: catalytic activity (GO:0003824);; biological process: single-organism process (GO:0044699);; biological process: cellular process (GO:0009987);; biological process: signaling (GO:0023052);; biological process: response to stimulus (GO:0050896);; biological process: biological regulation (GO:0065007);; cellular component: cel…
Glyma.13G126500.Wm82.a2.v1	Glyma.13G126500.Wm82.a2.v1	2.27318	128	2.24268	125	3.12984	171	2.95977	177	1.08013	58	1.65462	95	0.547631	-0.517839	normal	0.00295842	-1.82667	down	0.0598647	-1.34897	normal	[C]	Energy production and conversion	Molecular Function: glutathione transferase activity (GO:0004364);; Biological Process: toxin catabolic process (GO:0009407);; Cellular Component: chloroplast (GO:0009507);; Biological Process: response to cyclopentenone (GO:0010583);;	K07393|5.63721e-171|gmx:100812499|K07393 putative glutathione S-transferase | (RefSeq) glutathionyl-hydroquinone reductase YqjG	--	[O]	Posttranslational modification, protein turnover, chaperones	Glutathione S-transferase, C-terminal domain;; Glutathione S-transferase, C-terminal domain;; Glutathione S-transferase, C-terminal domain;; Glutathione S-transferase, N-terminal domain	--	O	Posttranslational modification, protein turnover, chaperones	hypothetical protein GLYMA_13G126500 [Glycine max]	biological process: metabolic process (GO:0008152);; molecular function: catalytic activity (GO:0003824);; biological process: cellular process (GO:0009987);; biological process: single-organism process (GO:0044699);; cellular component: cell (GO:0005623);; cellular component: organelle (GO:0043226);; cellular component: cell part (GO:0044464);; biological process: response to stimulus (GO:005089…
Glyma.09G255400.Wm82.a2.v1	Glyma.09G255400.Wm82.a2.v1	38.8082	5922	27.2471	4154	40.6722	6009	33.6473	5664	27.4851	4155	20.6971	3271	0.0872019	-0.751887	normal	3.63678e-05	-1.51464	down	0.0979946	-0.835246	normal	--	--	--	--	--	--	--	--	--	S	Function unknown	PREDICTED: uncharacterized protein LOC100776293 isoform X3 [Glycine max]	--
Glyma.08G111400.Wm82.a2.v1	Glyma.08G111400.Wm82.a2.v1	5.04769	1417	7.1902	1458	8.89203	2676	7.31991	2659	3.98727	1320	3.27104	1166	0.850738	-0.111301	normal	0.000287737	-1.31505	down	0.00258234	-1.28043	down	[NW]	Cell motility;; Extracellular structures	Biological Process: cell fate specification (GO:0001708);; Molecular Function: ATP binding (GO:0005524);; Cellular Component: nucleus (GO:0005634);; Biological Process: embryo development (GO:0009790);; Biological Process: auxin polar transport (GO:0009926);; Biological Process: leaf vascular tissue pattern formation (GO:0010305);; Biological Process: stem cell population maintenance (GO:0019827)…	--	--	--	--	Domain of unknown function (DUF3883)	--	S	Function unknown	PREDICTED: uncharacterized protein LOC100780184 [Glycine max]	biological process: cellular process (GO:0009987);; biological process: developmental process (GO:0032502);; biological process: single-organism process (GO:0044699);; molecular function: binding (GO:0005488);; cellular component: cell (GO:0005623);; cellular component: organelle (GO:0043226);; cellular component: cell part (GO:0044464);; biological process: localization (GO:0051179);; biological…
Glyma.09G193600.Wm82.a2.v1	Glyma.09G193600.Wm82.a2.v1	16.2441	1840	16.8332	1888	22.8291	2437	18.3025	2119	13.0107	1442	11.6498	1239	0.158968	-0.690715	normal	1.08635e-05	-1.5776	down	0.0556951	-0.954308	normal	[T]	Signal transduction mechanisms	Molecular Function: protein serine/threonine kinase activity (GO:0004674);; Molecular Function: protein binding (GO:0005515);; Molecular Function: ATP binding (GO:0005524);; Cellular Component: nucleus (GO:0005634);; Cellular Component: cytoplasm (GO:0005737);; Biological Process: DNA metabolic process (GO:0006259);; Biological Process: protein phosphorylation (GO:0006468);; Biological Process: r…	--	--	[T]	Signal transduction mechanisms	Protein kinase domain;; Protein tyrosine kinase	Casein kinase 1-like protein 3 OS=Arabidopsis thaliana GN=CKL3 PE=1 SV=1	T	Signal transduction mechanisms	PREDICTED: casein kinase I-like isoform X2 [Glycine max]	biological process: metabolic process (GO:0008152);; biological process: cellular process (GO:0009987);; molecular function: catalytic activity (GO:0003824);; molecular function: binding (GO:0005488);; cellular component: cell (GO:0005623);; cellular component: organelle (GO:0043226);; cellular component: cell part (GO:0044464);; biological process: response to stimulus (GO:0050896);; biological …
Glyma.19G094100.Wm82.a2.v1	Glyma.19G094100.Wm82.a2.v1	4.61524	201	8.96324	387	7.683	324	6.67776	309	1.77929	74	4.46554	199	0.260309	-0.875129	normal	0.00210199	-2.24068	down	0.0691354	-1.39376	normal	--	--	Biological Process: immune effector process (GO:0002252);; Molecular Function: transcription factor activity, sequence-specific DNA binding (GO:0003700);; Cellular Component: nucleus (GO:0005634);; Biological Process: regulation of transcription, DNA-templated (GO:0006355);; Biological Process: amino acid transport (GO:0006865);; Biological Process: toxin catabolic process (GO:0009407);; Biologic…	--	--	--	--	WRKY DNA -binding domain	Probable WRKY transcription factor 75 OS=Arabidopsis thaliana GN=WRKY75 PE=2 SV=1	K	Transcription	Putative WRKY transcription factor 75 [Glycine soja]	biological process: immune system process (GO:0002376);; biological process: biological regulation (GO:0065007);; molecular function: nucleic acid binding transcription factor activity (GO:0001071);; cellular component: cell (GO:0005623);; cellular component: organelle (GO:0043226);; cellular component: cell part (GO:0044464);; biological process: single-organism process (GO:0044699);; biological…
Glyma.17G137800.Wm82.a2.v1	Glyma.17G137800.Wm82.a2.v1	286.815	22133	371.296	28316	354.914	26628	345.976	28398	206.518	15105	88.1173	6936	0.0564983	-0.873936	normal	3.72755e-05	-2.25616	down	0.0232709	-1.42643	normal	[O]	Posttranslational modification, protein turnover, chaperones	Molecular Function: cysteine-type endopeptidase activity (GO:0004197);; Biological Process: proteolysis (GO:0006508);; Biological Process: vacuolar protein processing (GO:0006624);;	K01369|0|gmx:547964|K01369 legumain [EC:3.4.22.34] | (RefSeq) VPE; cysteine proteinase	--	[O]	Posttranslational modification, protein turnover, chaperones	Peptidase C13 family;; Caspase domain	Vacuolar-processing enzyme OS=Glycine max PE=2 SV=1	O	Posttranslational modification, protein turnover, chaperones	vacuolar-processing enzyme precursor [Glycine max]	biological process: metabolic process (GO:0008152);; molecular function: catalytic activity (GO:0003824);; biological process: cellular process (GO:0009987)
Glyma.20G221800.Wm82.a2.v1	Glyma.20G221800.Wm82.a2.v1	12.2668	1487	16.3961	1873	30.19	3428	17.2864	2218	4.84149	549	3.70233	451	0.741141	-0.234729	normal	3.3356e-12	-2.84441	down	2.92379e-07	-2.63473	down	[T]	Signal transduction mechanisms	Molecular Function: phosphorelay sensor kinase activity (GO:0000155);; Molecular Function: phosphorelay response regulator activity (GO:0000156);; Biological Process: response to molecule of bacterial origin (GO:0002237);; Molecular Function: protein histidine kinase activity (GO:0004673);; Molecular Function: protein serine/threonine kinase activity (GO:0004674);; Molecular Function: ATP binding…	K14509|0|gmx:100811462|K14509 ethylene receptor [EC:2.7.13.-] | (RefSeq) protein EIN4-like	Plant hormone signal transduction (ko04075)	[T]	Signal transduction mechanisms	Response regulator receiver domain;; GAF domain;; Histidine kinase-, DNA gyrase B-, and HSP90-like ATPase	Protein EIN4 OS=Arabidopsis thaliana GN=EIN4 PE=1 SV=1	T	Signal transduction mechanisms	PREDICTED: protein EIN4-like [Glycine max]	biological process: metabolic process (GO:0008152);; biological process: cellular process (GO:0009987);; biological process: signaling (GO:0023052);; biological process: single-organism process (GO:0044699);; biological process: response to stimulus (GO:0050896);; biological process: biological regulation (GO:0065007);; molecular function: catalytic activity (GO:0003824);; molecular function: rec…
Glyma.07G072500.Wm82.a2.v1	Glyma.07G072500.Wm82.a2.v1	8.81361	1339	10.9993	1618	16.1925	2179	12.181	1696	5.32924	757	5.20125	789	0.3354	-0.590909	normal	2.84858e-08	-2.05169	down	0.00108781	-1.51779	down	--	--	--	--	--	--	--	Plant phosphoribosyltransferase C-terminal;; C2 domain	FT-interacting protein 1 OS=Arabidopsis thaliana GN=FTIP1 PE=1 SV=1	--	--	PREDICTED: protein QUIRKY-like [Glycine max]	--
Glyma.12G205800.Wm82.a2.v1	Glyma.12G205800.Wm82.a2.v1	12.1976	1903	11.2755	1711	12.3707	1779	12.2965	1982	8.70521	1257	7.99441	1238	0.0155888	-0.928665	normal	1.12533e-07	-1.63711	down	0.066688	-0.781491	normal	[P]	Inorganic ion transport and metabolism	--	K01530|0|gmx:100786505|K01530 phospholipid-translocating ATPase [EC:3.6.3.1] | (RefSeq) phospholipid-transporting ATPase 2	--	[R]	General function prediction only	Phospholipid-translocating P-type ATPase C-terminal;; Phospholipid-translocating ATPase N-terminal;; haloacid dehalogenase-like hydrolase;; Cation transport ATPase (P-type);; E1-E2 ATPase;; haloacid dehalogenase-like hydrolase	Phospholipid-transporting ATPase 2 OS=Arabidopsis thaliana GN=ALA2 PE=1 SV=1	U	Intracellular trafficking, secretion, and vesicular transport	PREDICTED: phospholipid-transporting ATPase 2 isoform X1 [Glycine max]	--
Glyma.12G165000.Wm82.a2.v1	Glyma.12G165000.Wm82.a2.v1	5.44004	340	5.13519	281	8.76924	620	10.4582	858	1.76958	119	2.67736	177	0.718717	0.2318	normal	1.09357e-06	-2.16894	down	2.92904e-08	-2.4648	down	--	--	--	--	--	--	--	--	--	S	Function unknown	PREDICTED: uncharacterized protein LOC100795149 [Glycine max]	--
Glyma.11G107100.Wm82.a2.v1	Glyma.11G107100.Wm82.a2.v1	14.2752	762	14.1119	744	16.3883	850	18.6197	1057	4.97456	252	10.6814	582	0.165395	-0.658947	normal	0.000101331	-1.97819	down	0.019397	-1.38092	normal	--	--	Molecular Function: DNA binding (GO:0003677);; Molecular Function: chromatin binding (GO:0003682);; Molecular Function: transcription factor activity, sequence-specific DNA binding (GO:0003700);; Cellular Component: nucleus (GO:0005634);; Biological Process: polyamine catabolic process (GO:0006598);; Biological Process: oligopeptide transport (GO:0006857);; Biological Process: purine nucleobase t…	K09422|4.77136e-154|gmx:780553|K09422 myb proto-oncogene protein, plant | (RefSeq) MYB179, MYB79, MYBZ2; transcription factor MYBZ2	--	[K]	Transcription	Myb-like DNA-binding domain;; Myb-like DNA-binding domain	Myb-related protein 308 OS=Antirrhinum majus GN=MYB308 PE=2 SV=1	K	Transcription	unknown [Glycine max]	molecular function: binding (GO:0005488);; biological process: biological regulation (GO:0065007);; molecular function: nucleic acid binding transcription factor activity (GO:0001071);; cellular component: cell (GO:0005623);; cellular component: organelle (GO:0043226);; cellular component: cell part (GO:0044464);; biological process: metabolic process (GO:0008152);; biological process: cellular p…
Glyma.01G165900.Wm82.a2.v1	Glyma.01G165900.Wm82.a2.v1	0.563945	59	0.432787	45	0.694088	70	0.601628	67	0.102623	11	0.246461	27	0.679169	-0.535448	normal	0.00920839	-2.46702	down	0.0813344	-1.86461	normal	--	--	Cellular Component: cytoplasm (GO:0005737);; Cellular Component: plasma membrane (GO:0005886);;	--	--	--	--	Armadillo/beta-catenin-like repeat	--	--	--	PREDICTED: uncharacterized protein LOC100816188 [Glycine max]	cellular component: cell (GO:0005623);; cellular component: cell part (GO:0044464);; cellular component: membrane (GO:0016020)
Glyma.18G102400.Wm82.a2.v1	Glyma.18G102400.Wm82.a2.v1	11.423	707	8.60725	559	13.5317	861	19.6633	1386	1.39702	99	1.29171	98	0.762366	-0.185105	normal	2.99574e-24	-3.75743	down	4.17687e-17	-3.59713	down	--	--	--	K07976|0|gmx:100800216|K07976 Rab family, other | (RefSeq) septum-promoting GTP-binding protein 1-like	--	[R]	General function prediction only	Ras family;; Ras of Complex, Roc, domain of DAPkinase	Ras-related protein RHN1 OS=Nicotiana plumbaginifolia GN=RHN1 PE=2 SV=1	S	Function unknown	PREDICTED: septum-promoting GTP-binding protein 1-like isoform X1 [Glycine max]	--
Glyma.04G004500.Wm82.a2.v1	Glyma.04G004500.Wm82.a2.v1	20.7287	2164	18.6636	1644	36.8866	3652	26.5699	2832	4.34487	418	6.11309	618	0.736018	-0.201222	normal	3.13156e-19	-2.9777	down	1.13e-10	-2.82131	down	--	--	Biological Process: cell morphogenesis (GO:0000902);; Biological Process: circadian rhythm (GO:0007623);; Cellular Component: chloroplast (GO:0009507);; Biological Process: cell growth (GO:0016049);; Biological Process: glucosinolate biosynthetic process (GO:0019761);; Biological Process: root development (GO:0048364);; Biological Process: cell development (GO:0048468);; Biological Process: devel…	--	--	--	--	Nodulin-like	Protein NUCLEAR FUSION DEFECTIVE 4 OS=Arabidopsis thaliana GN=NFD4 PE=3 SV=1	S	Function unknown	PREDICTED: protein NUCLEAR FUSION DEFECTIVE 4-like [Glycine max]	biological process: cellular process (GO:0009987);; biological process: developmental process (GO:0032502);; biological process: single-organism process (GO:0044699);; biological process: cellular component organization or biogenesis (GO:0071840);; biological process: rhythmic process (GO:0048511);; cellular component: cell (GO:0005623);; cellular component: organelle (GO:0043226);; cellular comp…
Glyma.07G214300.Wm82.a2.v1	Glyma.07G214300.Wm82.a2.v1	1.63424	140	2.15515	182	5.44118	451	3.27002	297	0.199503	17	0.927024	81	0.817335	0.207722	normal	0.00134811	-2.78923	down	0.000579473	-2.94685	down	[L]	Replication, recombination and repair	Cellular Component: ubiquitin ligase complex (GO:0000151);; Biological Process: immune system process (GO:0002376);; Molecular Function: ubiquitin-protein transferase activity (GO:0004842);; Molecular Function: protein binding (GO:0005515);; Cellular Component: cytoplasm (GO:0005737);; Biological Process: defense response (GO:0006952);; Biological Process: signal transduction (GO:0007165);; Biolo…	--	--	--	--	U-box domain	U-box domain-containing protein 26 OS=Arabidopsis thaliana GN=PUB26 PE=2 SV=1	O	Posttranslational modification, protein turnover, chaperones	hypothetical protein GLYMA_07G214300 [Glycine max]	cellular component: cell (GO:0005623);; cellular component: macromolecular complex (GO:0032991);; cellular component: cell part (GO:0044464);; biological process: immune system process (GO:0002376);; biological process: metabolic process (GO:0008152);; molecular function: catalytic activity (GO:0003824);; molecular function: binding (GO:0005488);; biological process: response to stimulus (GO:0050…
Glyma.11G168600.Wm82.a2.v1	Glyma.11G168600.Wm82.a2.v1	4.70957	245	5.02384	258	5.13435	267	5.23797	290	3.76676	183	5.01684	264	0.155279	-0.832819	normal	0.00756486	-1.29247	down	0.466325	-0.524958	normal	--	--	Molecular Function: phosphatidate cytidylyltransferase activity (GO:0004605);; Cellular Component: nucleus (GO:0005634);; Biological Process: phospholipid biosynthetic process (GO:0008654);; Biological Process: response to abscisic acid (GO:0009737);; Biological Process: vegetative to reproductive phase transition of meristem (GO:0010228);; Cellular Component: membrane (GO:0016020);; Biological P…	K11363|1.09561e-72|gmx:100802564|K11363 SAGA-associated factor 11 | (RefSeq) ataxin-7-like protein 3-like	--	[S]	Function unknown	Sgf11 (transcriptional regulation protein)	--	K	Transcription	PREDICTED: uncharacterized protein LOC100802564 isoform X1 [Glycine max]	biological process: metabolic process (GO:0008152);; molecular function: catalytic activity (GO:0003824);; cellular component: cell (GO:0005623);; cellular component: organelle (GO:0043226);; cellular component: cell part (GO:0044464);; biological process: cellular process (GO:0009987);; biological process: single-organism process (GO:0044699);; biological process: response to stimulus (GO:005089…
Glyma.06G276900.Wm82.a2.v1	Glyma.06G276900.Wm82.a2.v1	9.1592	1133	9.65887	1184	16.8629	2038	12.071	1638	7.11077	826	6.3726	796	0.664077	-0.319268	normal	3.83182e-06	-1.62293	down	0.00371752	-1.36993	down	--		--	--	--	[T]	Signal transduction mechanisms	Protein tyrosine kinase;; Ethylene-responsive protein kinase Le-CTR1;; Protein kinase domain	Serine/threonine-protein kinase CTR1 OS=Arabidopsis thaliana GN=CTR1 PE=1 SV=1	T	Signal transduction mechanisms	PREDICTED: serine/threonine-protein kinase EDR1 isoform X1 [Glycine max]	--
Glyma.14G177500.Wm82.a2.v1	Glyma.14G177500.Wm82.a2.v1	3.21972	240	5.79568	426	11.9235	862	3.98796	316	2.15455	152	1.80399	137	0.898403	-0.147258	normal	8.00165e-05	-2.3079	down	0.00546409	-2.14124	down	[E]	Amino acid transport and metabolism	Biological Process: amino acid transmembrane transport (GO:0003333);; Cellular Component: plasma membrane (GO:0005886);; Molecular Function: polyamine transmembrane transporter activity (GO:0015203);; Molecular Function: basic amino acid transmembrane transporter activity (GO:0015326);; Biological Process: chlorophyll catabolic process (GO:0015996);; Cellular Component: integral component of memb…	--	--	[E]	Amino acid transport and metabolism	Amino acid permease;; Amino acid permease	Probable polyamine transporter At3g13620 OS=Arabidopsis thaliana GN=At3g13620 PE=2 SV=1	E	Amino acid transport and metabolism	PREDICTED: probable polyamine transporter At3g13620 [Glycine max]	biological process: cellular process (GO:0009987);; biological process: single-organism process (GO:0044699);; biological process: localization (GO:0051179);; cellular component: cell (GO:0005623);; cellular component: membrane (GO:0016020);; cellular component: cell part (GO:0044464);; molecular function: transporter activity (GO:0005215);; biological process: metabolic process (GO:0008152);; ce…
Glyma.15G179800.Wm82.a2.v1	Glyma.15G179800.Wm82.a2.v1	18.9867	814	9.42309	400	30.524	1272	16.1804	738	7.43053	302	6.59994	289	0.820078	-0.197549	normal	9.9478e-06	-2.08668	down	0.00101452	-1.93066	down	--	--	--	--	--	--	--	zinc-finger of the FCS-type, C2-C2	Protein MARD1 OS=Arabidopsis thaliana GN=MARD1 PE=2 SV=2	S	Function unknown	PREDICTED: uncharacterized protein LOC100813156 [Glycine max]	--
Glyma.11G197900.Wm82.a2.v1	Glyma.11G197900.Wm82.a2.v1	18.2663	2785	16.5929	2496	15.897	2292	25.763	4091	8.75735	1263	9.42589	1479	0.142673	-0.736838	normal	3.98957e-13	-2.05511	down	0.00163951	-1.36997	down	--	--	--	--	--	--	--	B3 DNA binding domain;; CW-type Zinc Finger	B3 domain-containing transcription repressor VAL1 OS=Arabidopsis thaliana GN=VAL1 PE=1 SV=1	K	Transcription	PREDICTED: B3 domain-containing transcription repressor VAL1-like [Glycine max]	--
Glyma.08G116500.Wm82.a2.v1	Glyma.08G116500.Wm82.a2.v1	15.1889	1271	24.8091	2052	33.8092	2751	22.2766	1983	18.4063	1460	13.4892	1152	0.557879	-0.47965	normal	0.00357699	-1.46436	down	0.0693206	-1.04496	normal	[T]	Signal transduction mechanisms	Biological Process: cytokinesis by cell plate formation (GO:0000911);; Molecular Function: hydrolase activity, hydrolyzing O-glycosyl compounds (GO:0004553);; Molecular Function: protein serine/threonine kinase activity (GO:0004674);; Molecular Function: calmodulin-dependent protein kinase activity (GO:0004683);; Molecular Function: protein binding (GO:0005515);; Molecular Function: ATP binding (…	--	--	[T]	Signal transduction mechanisms	Protein kinase domain;; Protein tyrosine kinase;; NAF domain;; Kinase-like	CBL-interacting serine/threonine-protein kinase 12 OS=Arabidopsis thaliana GN=CIPK12 PE=1 SV=1	T	Signal transduction mechanisms	PREDICTED: CBL-interacting serine/threonine-protein kinase 12 [Glycine max]	biological process: cellular process (GO:0009987);; biological process: single-organism process (GO:0044699);; biological process: metabolic process (GO:0008152);; molecular function: catalytic activity (GO:0003824);; molecular function: binding (GO:0005488);; cellular component: cell (GO:0005623);; cellular component: organelle (GO:0043226);; cellular component: cell part (GO:0044464);; cellular…
Glyma.05G092800.Wm82.a2.v1	Glyma.05G092800.Wm82.a2.v1	18.3976	671	18.1222	653	25.8061	915	18.3594	712	7.78976	269	5.31067	198	0.247867	-0.669405	normal	1.65134e-09	-2.57955	down	0.000469373	-1.94054	down	--	--	Biological Process: defense response to insect (GO:0002213);; Biological Process: respiratory burst involved in defense response (GO:0002679);; Molecular Function: DNA binding (GO:0003677);; Molecular Function: transcription factor activity, sequence-specific DNA binding (GO:0003700);; Cellular Component: nucleus (GO:0005634);; Biological Process: regulation of transcription, DNA-templated (GO:00…	--	--	--	--	AP2 domain	Ethylene-responsive transcription factor ERF010 OS=Arabidopsis thaliana GN=ERF010 PE=2 SV=1	K	Transcription	PREDICTED: ethylene-responsive transcription factor ERF010-like [Glycine max]	biological process: response to stimulus (GO:0050896);; biological process: multi-organism process (GO:0051704);; biological process: immune system process (GO:0002376);; biological process: metabolic process (GO:0008152);; biological process: single-organism process (GO:0044699);; molecular function: binding (GO:0005488);; biological process: biological regulation (GO:0065007);; molecular functi…
Glyma.18G240800.Wm82.a2.v1	Glyma.18G240800.Wm82.a2.v1	0.92172	107	0	0	0.776862	88	0.351303	44	0	0	0	0	0.924049	-0.192716	normal	0.407167	-2.13543	normal	6.69697e-06	-5.7222	down	[K]	Transcription	Cellular Component: plasma membrane (GO:0005886);; Biological Process: signal transduction (GO:0007165);; Biological Process: determination of bilateral symmetry (GO:0009855);; Biological Process: regulation of flower development (GO:0009909);; Biological Process: leaf morphogenesis (GO:0009965);; Biological Process: meristem initiation (GO:0010014);; Biological Process: meristem maintenance (GO:…	--	--	[R]	General function prediction only	Leucine rich repeat;; Leucine Rich repeats (2 copies);; Leucine Rich Repeat;; Leucine Rich repeat;; Leucine rich repeat N-terminal domain	Leucine-rich repeat receptor-like protein CLAVATA2 OS=Arabidopsis thaliana GN=CLV2 PE=1 SV=1	S	Function unknown	PREDICTED: leucine-rich repeat receptor-like protein CLAVATA2 isoform X2 [Glycine max]	cellular component: cell (GO:0005623);; cellular component: membrane (GO:0016020);; cellular component: cell part (GO:0044464);; biological process: cellular process (GO:0009987);; biological process: response to stimulus (GO:0050896);; biological process: biological regulation (GO:0065007);; biological process: multicellular organismal process (GO:0032501);; biological process: developmental pro…
Glyma.02G272600.Wm82.a2.v1	Glyma.02G272600.Wm82.a2.v1	2.68021	118	4.03507	175	5.50244	235	3.39148	158	1.58066	66	2.66366	119	0.606083	-0.540335	normal	0.00842292	-1.78718	down	0.118181	-1.27345	normal	--	--	Biological Process: response to stress (GO:0006950);;	--	--	[O]	Posttranslational modification, protein turnover, chaperones	--	--	O	Posttranslational modification, protein turnover, chaperones	PREDICTED: uncharacterized protein LOC100806235 [Glycine max]	biological process: response to stimulus (GO:0050896)
Glyma.05G046000.Wm82.a2.v1	Glyma.05G046000.Wm82.a2.v1	81.3184	10374	41.7197	4209	94.5387	10194	55.1992	6934	22.4089	2574	17.8659	2163	0.374425	-0.668453	normal	3.07447e-08	-2.64425	down	4.65487e-05	-2.01995	down	[T]	Signal transduction mechanisms	--	K08818|0|gmx:100788840|K08818 cell division cycle 2-like [EC:2.7.11.22] | (RefSeq) cyclin-dependent kinase G-2	--	[R]	General function prediction only	Protein kinase domain;; Protein tyrosine kinase;; Kinase-like;; RIO1 family	Cyclin-dependent kinase G-2 OS=Oryza sativa subsp. japonica GN=CDKG-2 PE=2 SV=2	T	Signal transduction mechanisms	PREDICTED: cyclin-dependent kinase G-2 [Glycine max]	--
Glyma.01G017700.Wm82.a2.v1	Glyma.01G017700.Wm82.a2.v1	111.32	8277	103.373	7642	136.831	10025	114.25	9124	61.9903	4416	51.6452	3977	0.0986939	-0.712787	normal	4.96967e-11	-2.02122	down	0.00101511	-1.37404	down	--	--	--	--	--	--	--	PLATZ transcription factor	--	S	Function unknown	uncharacterized protein LOC100797900 [Glycine max]	--
Glyma.13G137000.Wm82.a2.v1	Glyma.13G137000.Wm82.a2.v1	1.41213	130	0.80924	74	1.74357	156	1.01648	99	0.506034	44	0.590427	56	0.604303	-0.578577	normal	0.00222759	-2.07279	down	0.086894	-1.48872	normal	--	--	--	--	--	--	--	PWWP domain	Serine/threonine-protein kinase ATM OS=Arabidopsis thaliana GN=ATM PE=2 SV=1	S	Function unknown	hypothetical protein GLYMA_13G137000 [Glycine max]	--
Glyma.12G239500.Wm82.a2.v1	Glyma.12G239500.Wm82.a2.v1	10.6865	831	13.9098	1005	17.0961	1295	13.4414	1111	11.2786	833	8.80646	683	0.318986	-0.596814	normal	0.00135731	-1.38367	down	0.126633	-0.853516	normal	[O]	Posttranslational modification, protein turnover, chaperones	Cellular Component: nucleus (GO:0005634);; Cellular Component: Golgi stack (GO:0005795);; Cellular Component: plasma membrane (GO:0005886);; Biological Process: DNA-dependent DNA replication (GO:0006261);; Biological Process: protein folding (GO:0006457);; Molecular Function: cytoskeletal protein binding (GO:0008092);; Biological Process: phototropism (GO:0009638);; Biological Process: response t…	K03686|0|gmx:100799735|K03686 molecular chaperone DnaJ | (RefSeq) chaperone protein DnaJ	--	[O]	Posttranslational modification, protein turnover, chaperones	DnaJ C terminal domain;; DnaJ domain;; DnaJ central domain	Chaperone protein dnaJ GFA2, mitochondrial OS=Arabidopsis thaliana GN=GFA2 PE=2 SV=1	O	Posttranslational modification, protein turnover, chaperones	PREDICTED: chaperone protein DnaJ [Glycine max]	cellular component: cell (GO:0005623);; cellular component: organelle (GO:0043226);; cellular component: cell part (GO:0044464);; cellular component: organelle part (GO:0044422);; cellular component: membrane (GO:0016020);; biological process: metabolic process (GO:0008152);; biological process: cellular process (GO:0009987);; molecular function: binding (GO:0005488);; biological process: respons…
Glyma.08G142300.Wm82.a2.v1	Glyma.08G142300.Wm82.a2.v1	7.90887	468	6.88666	377	8.10472	476	7.42221	475	4.91186	283	5.5046	341	0.116768	-0.798333	normal	4.85113e-05	-1.53915	down	0.131033	-0.808459	normal	--	--	Molecular Function: GTPase activity (GO:0003924);; Molecular Function: phospholipase activity (GO:0004620);; Molecular Function: triglyceride lipase activity (GO:0004806);; Molecular Function: protein binding (GO:0005515);; Molecular Function: ATP binding (GO:0005524);; Molecular Function: GTP binding (GO:0005525);; Cellular Component: extracellular space (GO:0005615);; Cellular Component: nucleu…	K07933|0|gmx:100784826|K07933 Rab-like protein 3 | (RefSeq) uncharacterized GTP-binding protein At5g64813-like	--	--	--	Ras family;; Ras of Complex, Roc, domain of DAPkinase;; ADP-ribosylation factor family;; 50S ribosome-binding GTPase	Small GTPase LIP1 OS=Arabidopsis thaliana GN=LIP1 PE=1 SV=1	S	Function unknown	PREDICTED: uncharacterized GTP-binding protein At5g64813-like [Glycine max]	biological process: metabolic process (GO:0008152);; molecular function: catalytic activity (GO:0003824);; molecular function: binding (GO:0005488);; cellular component: extracellular region (GO:0005576);; cellular component: extracellular region part (GO:0044421);; cellular component: cell (GO:0005623);; cellular component: organelle (GO:0043226);; cellular component: cell part (GO:0044464);; ce…
Glyma.08G101200.Wm82.a2.v1	Glyma.08G101200.Wm82.a2.v1	16.3676	1706	10.8494	1129	16.4757	1747	15.3438	1759	9.66985	975	7.97953	862	0.176318	-0.658974	normal	3.43621e-06	-1.70093	down	0.0124505	-1.11297	normal	--	--	--	--	--	--	--	--	F-box protein SKIP14 OS=Arabidopsis thaliana GN=SKIP14 PE=1 SV=1	S	Function unknown	F-box protein SKIP14 [Glycine soja]	--
Glyma.10G024500.Wm82.a2.v1	Glyma.10G024500.Wm82.a2.v1	15.0221	2683	13.7788	2167	19.2175	3512	15.1709	3144	10.6379	1837	8.47389	1693	0.303761	-0.517667	normal	8.83599e-07	-1.55132	down	0.0133913	-1.10571	normal	--	--	--	--	--	[K]	Transcription	PWWP domain;; RNA polymerase II-binding domain.	Protein HUA2-LIKE 2 OS=Arabidopsis thaliana GN=HULK2 PE=2 SV=2	S	Function unknown	PREDICTED: protein HUA2-LIKE 2 isoform X1 [Glycine max]	--
Glyma.20G109400.Wm82.a2.v1	Glyma.20G109400.Wm82.a2.v1	13.1242	1309	18.538	1829	24.7098	2320	13.9494	1500	8.99429	897	7.98016	881	0.326033	-0.684224	normal	3.76978e-06	-1.93859	down	0.0188307	-1.3001	normal	--	--	Molecular Function: nucleic acid binding (GO:0003676);; Cellular Component: nucleus (GO:0005634);; Biological Process: regulation of transcription, DNA-templated (GO:0006355);; Biological Process: response to abiotic stimulus (GO:0009628);; Biological Process: post-embryonic development (GO:0009791);; Biological Process: regulation of meristem growth (GO:0010075);; Molecular Function: protein hom…	--	--	[R]	General function prediction only	Zinc-finger double-stranded RNA-binding	Protein indeterminate-domain 5, chloroplastic OS=Arabidopsis thaliana GN=IDD5 PE=1 SV=1	S	Function unknown	PREDICTED: protein indeterminate-domain 5, chloroplastic-like [Glycine max]	molecular function: binding (GO:0005488);; cellular component: cell (GO:0005623);; cellular component: organelle (GO:0043226);; cellular component: cell part (GO:0044464);; biological process: biological regulation (GO:0065007);; biological process: response to stimulus (GO:0050896);; biological process: multicellular organismal process (GO:0032501);; biological process: developmental process (GO…
Glyma.09G068800.Wm82.a2.v1	Glyma.09G068800.Wm82.a2.v1	13.7016	2128	16.0678	1876	13.5295	1821	17.2236	3005	10.5714	1584	8.518	1148	0.121671	-0.737326	normal	3.06903e-05	-1.6337	down	0.0836533	-0.953679	normal	--	--	Cellular Component: nucleus (GO:0005634);;	--	--	--	--	DENN (AEX-3) domain;; uDENN domain	DENN domain and WD repeat-containing protein SCD1 OS=Arabidopsis thaliana GN=SCD1 PE=1 SV=1	S	Function unknown	PREDICTED: uncharacterized protein LOC100814801 [Glycine max]	cellular component: cell (GO:0005623);; cellular component: organelle (GO:0043226);; cellular component: cell part (GO:0044464)
Glyma.10G209400.Wm82.a2.v1	Glyma.10G209400.Wm82.a2.v1	17.9697	842	24.3496	1128	33.2558	1515	40.3972	2013	10.6262	472	9.07562	434	0.767208	-0.190116	normal	1.79696e-07	-2.22995	down	5.49598e-08	-2.10735	down	--	--	Cellular Component: mitochondrion (GO:0005739);; Molecular Function: zinc ion binding (GO:0008270);;	K17808|9.74148e-138|gmx:100527239|K17808 mitochondrial protein import protein ZIM17 | (RefSeq) uncharacterized LOC100527239	--	[S]	Function unknown	DNL zinc finger	--	S	Function unknown	DNL-type zinc finger protein [Glycine soja]	cellular component: cell (GO:0005623);; cellular component: organelle (GO:0043226);; cellular component: cell part (GO:0044464);; molecular function: binding (GO:0005488)
Glyma.04G235800.Wm82.a2.v1	Glyma.04G235800.Wm82.a2.v1	37.0187	3845	45.5414	4614	43.1957	4250	46.3188	5284	36.2296	3698	13.8095	1523	0.0621961	-0.834129	normal	0.00304128	-1.75467	down	0.196903	-0.973151	normal	--	--	Molecular Function: protein binding (GO:0005515);; Molecular Function: ATP binding (GO:0005524);; Cellular Component: nucleus (GO:0005634);; Cellular Component: mitochondrion (GO:0005739);; Biological Process: pyrimidine ribonucleotide biosynthetic process (GO:0009220);; Cellular Component: chloroplast (GO:0009507);; Biological Process: embryo sac egg cell differentiation (GO:0009560);; Biologica…	--	--	[R]	General function prediction only	PPR repeat family;; PPR repeat;; PPR repeat;; Pentatricopeptide repeat domain;; Pentacotripeptide-repeat region of PRORP;; Tetratricopeptide repeat;; Tetratricopeptide repeat;; Tetratricopeptide repeat;; Tetratricopeptide repeat	Pentatricopeptide repeat-containing protein At3g49240 OS=Arabidopsis thaliana GN=EMB1796 PE=2 SV=1	S	Function unknown	PREDICTED: pentatricopeptide repeat-containing protein At3g49240-like [Glycine max]	molecular function: binding (GO:0005488);; cellular component: cell (GO:0005623);; cellular component: organelle (GO:0043226);; cellular component: cell part (GO:0044464);; biological process: metabolic process (GO:0008152);; biological process: cellular process (GO:0009987);; biological process: single-organism process (GO:0044699);; biological process: reproduction (GO:0000003);; biological pro…
Glyma.06G125200.Wm82.a2.v1	Glyma.06G125200.Wm82.a2.v1	11.0529	753	8.62012	601	24.1306	1643	8.28917	635	4.43593	310	5.51775	412	0.85262	-0.179715	normal	1.18745e-08	-2.01046	down	0.0112586	-1.83353	normal	--	--	--	K15119|0|gmx:100810960|K15119 solute carrier family 25, member 39/40 | (RefSeq) mitochondrial carrier protein MTM1-like	--	[C]	Energy production and conversion	Mitochondrial carrier protein	Mitochondrial carrier protein MTM1 OS=Arabidopsis thaliana GN=MTM1 PE=2 SV=1	S	Function unknown	PREDICTED: mitochondrial carrier protein MTM1-like [Glycine max]	--
Glyma.20G079600.Wm82.a2.v1	Glyma.20G079600.Wm82.a2.v1	8.7656	1119	6.86404	810	7.88899	1093	10.2201	1433	7.26424	924	5.56484	799	0.219954	-0.598597	normal	0.000899687	-1.24579	down	0.14828	-0.721412	normal	--	--	Cellular Component: nucleus (GO:0005634);; Cellular Component: cytosol (GO:0005829);; Biological Process: regulation of transcription, DNA-templated (GO:0006355);; Biological Process: flower development (GO:0009908);; Biological Process: trichome branching (GO:0010091);; Cellular Component: intracellular part (GO:0044424);; Biological Process: cotyledon morphogenesis (GO:0048826);; Biological Pro…	--	--	--	--	--	--	S	Function unknown	PREDICTED: uncharacterized protein LOC100811137 isoform X3 [Glycine max]	cellular component: cell (GO:0005623);; cellular component: organelle (GO:0043226);; cellular component: cell part (GO:0044464);; biological process: biological regulation (GO:0065007);; biological process: reproductive process (GO:0022414);; biological process: multicellular organismal process (GO:0032501);; biological process: developmental process (GO:0032502);; biological process: single-orga…
Glyma.09G281300.Wm82.a2.v1	Glyma.09G281300.Wm82.a2.v1	34.0444	1540	33.5846	1518	33.3459	1487	45.4438	2199	32.4421	1400	26.1118	1219	0.107324	-0.738494	normal	0.000202795	-1.32578	down	0.202672	-0.656004	normal	--	--	--	--	--	[O]	Posttranslational modification, protein turnover, chaperones	Zinc finger, C3HC4 type (RING finger);; Ring finger domain;; Zinc finger, C3HC4 type (RING finger);; Zinc finger, C3HC4 type (RING finger);; zinc-RING finger domain;; RING-type zinc-finger	Putative SWI/SNF-related matrix-associated actin-dependent regulator of chromatin subfamily A member 3-like 1 OS=Arabidopsis thaliana GN=At5g05130 PE=2 SV=1	O	Posttranslational modification, protein turnover, chaperones	PREDICTED: E3 ubiquitin-protein ligase RNF4-like [Glycine max]	--
Glyma.20G062300.Wm82.a2.v1	Glyma.20G062300.Wm82.a2.v1	9.68694	498	10.5298	536	16.3627	794	12.6817	714	5.94892	301	5.45333	298	0.501224	-0.444112	normal	1.96636e-06	-1.89335	down	0.00147447	-1.5104	down	--	--	Biological Process: mitotic cell cycle (GO:0000278);; Biological Process: nuclear-transcribed mRNA catabolic process (GO:0000956);; Molecular Function: DNA binding (GO:0003677);; Molecular Function: chromatin binding (GO:0003682);; Molecular Function: transcription factor activity, sequence-specific DNA binding (GO:0003700);; Molecular Function: transcription coactivator activity (GO:0003713);; M…	K11314|1.29909e-177|gmx:100811839|K11314 transcriptional adapter 2-alpha | (RefSeq) transcriptional adapter ADA2-like	--	[B]	Chromatin structure and dynamics	Myb-like DNA-binding domain;; Zinc finger, ZZ type;; Myb-like DNA-binding domain	Transcriptional adapter ADA2 OS=Oryza sativa subsp. japonica GN=ADA2 PE=2 SV=2	B	Chromatin structure and dynamics	hypothetical protein GLYMA_20G062300 [Glycine max]	biological process: cellular process (GO:0009987);; biological process: single-organism process (GO:0044699);; biological process: metabolic process (GO:0008152);; molecular function: binding (GO:0005488);; biological process: biological regulation (GO:0065007);; molecular function: nucleic acid binding transcription factor activity (GO:0001071);; molecular function: protein binding transcription…
Glyma.08G145300.Wm82.a2.v1	Glyma.08G145300.Wm82.a2.v1	33.4191	1782	64.7679	3371	97.701	5007	42.3521	2427	7.0719	368	6.54303	379	0.684423	-0.441323	normal	2.08954e-15	-3.88789	down	1.07179e-09	-3.4237	down	--	--	Biological Process: immune effector process (GO:0002252);; Molecular Function: DNA binding (GO:0003677);; Molecular Function: transcription factor activity, sequence-specific DNA binding (GO:0003700);; Molecular Function: protein binding (GO:0005515);; Cellular Component: nucleus (GO:0005634);; Cellular Component: plasma membrane (GO:0005886);; Biological Process: regulation of transcription, DNA…	--	--	--	--	AP2 domain	Ethylene-responsive transcription factor ERF114 OS=Arabidopsis thaliana GN=ERF114 PE=1 SV=1	K	Transcription	PREDICTED: ethylene-responsive transcription factor ERF112-like [Glycine max]	biological process: immune system process (GO:0002376);; molecular function: binding (GO:0005488);; biological process: biological regulation (GO:0065007);; molecular function: nucleic acid binding transcription factor activity (GO:0001071);; cellular component: cell (GO:0005623);; cellular component: organelle (GO:0043226);; cellular component: cell part (GO:0044464);; cellular component: membra…
Glyma.19G067400.Wm82.a2.v1	Glyma.19G067400.Wm82.a2.v1	11.0873	1028	11.3715	1025	14.2609	1490	14.2432	1638	9.51924	976	9.76262	1074	0.477663	-0.393328	normal	0.000887866	-1.11819	down	0.0509931	-0.80601	normal	--	--	Molecular Function: protein serine/threonine kinase activity (GO:0004674);; Molecular Function: binding (GO:0005488);; Cellular Component: plasma membrane (GO:0005886);; Biological Process: intracellular protein transport (GO:0006886);; Biological Process: pollen development (GO:0009555);; Cellular Component: membrane (GO:0016020);; Cellular Component: intracellular membrane-bounded organelle (GO…	--	--	[T]	Signal transduction mechanisms	Putative GTPase activating protein for Arf	Probable ADP-ribosylation factor GTPase-activating protein AGD14 OS=Arabidopsis thaliana GN=AGD14 PE=1 SV=2	U	Intracellular trafficking, secretion, and vesicular transport	PREDICTED: probable ADP-ribosylation factor GTPase-activating protein AGD14 isoform X1 [Glycine max]	biological process: metabolic process (GO:0008152);; biological process: cellular process (GO:0009987);; molecular function: catalytic activity (GO:0003824);; molecular function: binding (GO:0005488);; cellular component: cell (GO:0005623);; cellular component: membrane (GO:0016020);; cellular component: cell part (GO:0044464);; biological process: localization (GO:0051179);; biological process: …
Glyma.18G000200.Wm82.a2.v1	Glyma.18G000200.Wm82.a2.v1	12.9465	861	18.0919	1227	24.2072	1501	18.3056	1289	8.69755	548	9.8398	644	0.386149	-0.575514	normal	7.43856e-06	-1.93598	down	0.00127664	-1.42475	down	--	--	Biological Process: RNA splicing, via endonucleolytic cleavage and ligation (GO:0000394);; Molecular Function: ubiquitin-protein transferase activity (GO:0004842);; Molecular Function: protein binding (GO:0005515);; Cellular Component: nucleus (GO:0005634);; Cellular Component: vacuolar membrane (GO:0005774);; Cellular Component: cytosol (GO:0005829);; Biological Process: postreplication repair (…	K11982|7.01641e-143|cam:101495020|K11982 E3 ubiquitin-protein ligase RNF115/126 [EC:2.3.2.27] | (RefSeq) E3 ubiquitin-protein ligase RING1-like	--	[O]	Posttranslational modification, protein turnover, chaperones	Ring finger domain;; zinc-ribbon;; Zinc finger, C3HC4 type (RING finger);; RING-like zinc finger;; Zinc finger, C3HC4 type (RING finger)	E3 ubiquitin-protein ligase RING1 OS=Gossypium hirsutum GN=RING1 PE=1 SV=1	O	Posttranslational modification, protein turnover, chaperones	E3 ubiquitin-protein ligase RING1 [Glycine soja]	biological process: metabolic process (GO:0008152);; biological process: cellular process (GO:0009987);; molecular function: catalytic activity (GO:0003824);; molecular function: binding (GO:0005488);; cellular component: cell (GO:0005623);; cellular component: organelle (GO:0043226);; cellular component: cell part (GO:0044464);; cellular component: membrane (GO:0016020);; cellular component: org…
Glyma.13G318800.Wm82.a2.v1	Glyma.13G318800.Wm82.a2.v1	40.8502	1364	47.0056	1551	54.782	1778	62.7874	2230	30.14	954	37.1926	1267	0.283959	-0.551538	normal	2.88176e-05	-1.52078	down	0.00702848	-1.04549	down	[J]	Translation, ribosomal structure and biogenesis	Biological Process: RNA methylation (GO:0001510);; Molecular Function: structural constituent of ribosome (GO:0003735);; Molecular Function: catalytic activity (GO:0003824);; Cellular Component: nucleolus (GO:0005730);; Biological Process: rRNA processing (GO:0006364);; Biological Process: translation (GO:0006412);; Cellular Component: cytosolic large ribosomal subunit (GO:0022625);;	K02896|7.60999e-108|gmx:100778077|K02896 large subunit ribosomal protein L24e | (RefSeq) probable ribosome biogenesis protein RLP24	Ribosome (ko03010)	[J]	Translation, ribosomal structure and biogenesis	Ribosomal protein L24e	Probable ribosome biogenesis protein RLP24 OS=Arabidopsis thaliana GN=At2g44860 PE=1 SV=1	J	Translation, ribosomal structure and biogenesis	PREDICTED: probable ribosome biogenesis protein RLP24 [Glycine max]	biological process: metabolic process (GO:0008152);; biological process: cellular process (GO:0009987);; molecular function: structural molecule activity (GO:0005198);; molecular function: catalytic activity (GO:0003824);; cellular component: cell (GO:0005623);; cellular component: organelle (GO:0043226);; cellular component: organelle part (GO:0044422);; cellular component: cell part (GO:0044464…
Glyma.08G117900.Wm82.a2.v1	Glyma.08G117900.Wm82.a2.v1	3.99488	254	7.8506	517	7.79719	590	5.12366	332	2.40023	177	2.47728	177	0.467525	-0.698923	normal	0.000228944	-2.23699	down	0.021306	-1.55274	normal	[S]	Function unknown	--	--	--	--	--	Uncharacterized ACR, COG1399	Large ribosomal RNA subunit accumulation protein YCED homolog 1, chloroplastic OS=Arabidopsis thaliana GN=At3g19810 PE=2 SV=1	S	Function unknown	hypothetical protein GLYMA_08G117900 [Glycine max]	--
Glyma.07G192500.Wm82.a2.v1	Glyma.07G192500.Wm82.a2.v1	10.5233	1862	7.08299	1182	13.5908	2566	10.0862	2248	4.89914	892	4.39069	794	0.680965	-0.301893	normal	2.07692e-07	-1.92289	down	0.00012041	-1.68809	down	[S]	Function unknown	--	--	--	[KL]	Transcription;; Replication, recombination and repair	SNF2 family N-terminal domain;; Helicase conserved C-terminal domain;; Zinc finger, C3HC4 type (RING finger)	Helicase-like transcription factor CHR28 OS=Arabidopsis thaliana GN=CHR28 PE=1 SV=1	L	Replication, recombination and repair	hypothetical protein GLYMA_07G192500 [Glycine max]	--
Glycine_max_newGene_7312	--	1.90581	66	1.78333	62	3.11093	105	1.82414	68	0	0	0	0	0.710532	-0.493547	normal	2.8642e-07	-8.12265	down	2.65163e-07	-6.2217	down	[Q]	Secondary metabolites biosynthesis, transport and catabolism	Molecular Function: lyase activity (GO:0016829);;	--	--	--	--	--	--	S	Function unknown	uncharacterized protein LOC109799075 [Cajanus cajan]	biological process: metabolic process (GO:0008152);; molecular function: catalytic activity (GO:0003824)
Glyma.15G074600.Wm82.a2.v1	Glyma.15G074600.Wm82.a2.v1	0.78461	79	0.850685	84	2.09933	204	1.41386	150	0.128037	13	0.475148	49	0.909779	0.119424	normal	0.00808101	-2.45113	down	0.00509178	-2.5359	down	[M]	Cell wall/membrane/envelope biogenesis	Biological Process: transition metal ion transport (GO:0000041);; Biological Process: MAPK cascade (GO:0000165);; Molecular Function: RNA binding (GO:0003723);; Molecular Function: RNA-directed DNA polymerase activity (GO:0003964);; Molecular Function: protein serine/threonine kinase activity (GO:0004674);; Molecular Function: transmembrane receptor protein serine/threonine kinase activity (GO:00…	--	--	--	--	Legume lectin domain;; Protein kinase domain;; Protein tyrosine kinase	L-type lectin-domain containing receptor kinase VII.1 OS=Arabidopsis thaliana GN=LECRK71 PE=2 SV=1	T	Signal transduction mechanisms	PREDICTED: L-type lectin-domain containing receptor kinase VII.1-like [Glycine max]	biological process: single-organism process (GO:0044699);; biological process: localization (GO:0051179);; biological process: metabolic process (GO:0008152);; biological process: cellular process (GO:0009987);; biological process: signaling (GO:0023052);; biological process: response to stimulus (GO:0050896);; biological process: biological regulation (GO:0065007);; molecular function: binding (…
Glyma.20G035200.Wm82.a2.v1	Glyma.20G035200.Wm82.a2.v1	1.3962	107	1.96156	148	2.51169	187	2.10716	171	0.707771	52	0.592338	47	0.621192	-0.49534	normal	0.000203085	-2.43948	down	0.00431961	-1.95811	down	--	--	Molecular Function: DNA binding (GO:0003677);; Molecular Function: transcription factor activity, sequence-specific DNA binding (GO:0003700);; Cellular Component: nucleus (GO:0005634);; Biological Process: regulation of transcription, DNA-templated (GO:0006355);; Biological Process: determination of bilateral symmetry (GO:0009855);; Biological Process: polarity specification of adaxial/abaxial ax…	--	--	--	--	Dof domain, zinc finger	Cyclic dof factor 2 OS=Arabidopsis thaliana GN=CDF2 PE=1 SV=2	--	--	PREDICTED: cyclic dof factor 1-like [Glycine max]	molecular function: binding (GO:0005488);; biological process: biological regulation (GO:0065007);; molecular function: nucleic acid binding transcription factor activity (GO:0001071);; cellular component: cell (GO:0005623);; cellular component: organelle (GO:0043226);; cellular component: cell part (GO:0044464);; biological process: multicellular organismal process (GO:0032501);; biological proc…
Glyma.16G022300.Wm82.a2.v1	Glyma.16G022300.Wm82.a2.v1	28.2908	1924	34.157	1816	33.9523	2210	33.9263	2477	30.6629	1986	27.845	1758	0.11235	-0.668734	normal	0.00143685	-1.10094	down	0.317725	-0.511059	normal	--	--	Molecular Function: nucleotide binding (GO:0000166);; Biological Process: mRNA splicing, via spliceosome (GO:0000398);; Molecular Function: RNA binding (GO:0003723);; Molecular Function: protein binding (GO:0005515);; Cellular Component: nucleoplasm (GO:0005654);; Cellular Component: spliceosomal complex (GO:0005681);; Biological Process: mRNA processing (GO:0006397);; Biological Process: respons…	K12893|4.47641e-158|gmx:100797709|K12893 splicing factor, arginine/serine-rich 4/5/6 | (RefSeq) serine/arginine-rich splicing factor RS31	Spliceosome (ko03040)	[A]	RNA processing and modification	RNA recognition motif. (a.k.a. RRM, RBD, or RNP domain);; Nup53/35/40-type RNA recognition motif;; RNA binding motif	Serine/arginine-rich splicing factor RS31 OS=Arabidopsis thaliana GN=RS31 PE=1 SV=2	S	Function unknown	PREDICTED: serine/arginine-rich splicing factor RS31 isoform X1 [Glycine max]	molecular function: binding (GO:0005488);; biological process: metabolic process (GO:0008152);; biological process: cellular process (GO:0009987);; cellular component: cell (GO:0005623);; cellular component: organelle (GO:0043226);; cellular component: organelle part (GO:0044422);; cellular component: cell part (GO:0044464);; cellular component: macromolecular complex (GO:0032991);; biological pr…
Glyma.16G154800.Wm82.a2.v1	Glyma.16G154800.Wm82.a2.v1	0.52045	74	0.309586	44	0.719354	99	0.524062	79	0.067853	10	0.028016	5	0.747781	-0.338267	normal	7.06473e-05	-3.82571	down	0.000658663	-3.3086	down	--	--	--	--	--	--	--	--	WPP domain-associated protein OS=Arabidopsis thaliana GN=WAP PE=1 SV=2	S	Function unknown	PREDICTED: WPP domain-associated protein-like [Glycine max]	--
Glyma.07G002200.Wm82.a2.v1	Glyma.07G002200.Wm82.a2.v1	108.295	9127	151.768	11440	123.411	10615	176.791	13951	125.03	7513	102.982	7093	0.110138	-0.756959	normal	1.39323e-05	-1.61137	down	0.0174671	-0.924708	normal	[O]	Posttranslational modification, protein turnover, chaperones	Biological Process: karyogamy (GO:0000741);; Molecular Function: calmodulin binding (GO:0005516);; Molecular Function: ATP binding (GO:0005524);; Cellular Component: cell wall (GO:0005618);; Cellular Component: nucleolus (GO:0005730);; Cellular Component: cytosol (GO:0005829);; Cellular Component: plasma membrane (GO:0005886);; Biological Process: gluconeogenesis (GO:0006094);; Biological Process…	K03066|0|gmx:100812783|K03066 26S proteasome regulatory subunit T6 | (RefSeq) 26S protease regulatory subunit 8 homolog A-like	Proteasome (ko03050)	[O]	Posttranslational modification, protein turnover, chaperones	ATPase family associated with various cellular activities (AAA);; AAA domain (Cdc48 subfamily);; AAA domain (dynein-related subfamily);; Holliday junction DNA helicase ruvB N-terminus	26S protease regulatory subunit 8 homolog A OS=Arabidopsis thaliana GN=RPT6A PE=1 SV=1	O	Posttranslational modification, protein turnover, chaperones	uncharacterized protein LOC100812783 [Glycine max]	biological process: cellular process (GO:0009987);; biological process: cellular component organization or biogenesis (GO:0071840);; molecular function: binding (GO:0005488);; cellular component: cell (GO:0005623);; cellular component: cell part (GO:0044464);; cellular component: organelle (GO:0043226);; cellular component: organelle part (GO:0044422);; cellular component: membrane (GO:0016020);;…
Glyma.08G213700.Wm82.a2.v1	Glyma.08G213700.Wm82.a2.v1	1.57252	159	0.996769	100	2.03912	190	1.80514	194	0.852526	82	0.501809	52	0.698624	-0.391381	normal	0.00375145	-1.97326	down	0.031548	-1.6087	normal	--	--	Molecular Function: nucleic acid binding (GO:0003676);;	--	--	[L]	Replication, recombination and repair	BED zinc finger	Zinc finger BED domain-containing protein DAYSLEEPER OS=Arabidopsis thaliana GN=HAT PE=1 SV=1	S	Function unknown	hypothetical protein GLYMA_08G213700 [Glycine max]	molecular function: binding (GO:0005488)
Glyma.18G075600.Wm82.a2.v1	Glyma.18G075600.Wm82.a2.v1	5.98252	656	8.66496	885	10.8711	1080	8.82973	954	5.58626	573	4.83272	524	0.357492	-0.591879	normal	0.000323656	-1.60555	down	0.0306923	-1.07807	normal	--	--	Molecular Function: binding (GO:0005488);; Cellular Component: plasma membrane (GO:0005886);; Biological Process: anatomical structure morphogenesis (GO:0009653);; Biological Process: chloroplast relocation (GO:0009902);; Biological Process: flower development (GO:0009908);; Cellular Component: intracellular organelle (GO:0043229);; Biological Process: primary metabolic process (GO:0044238);; Bio…	--	--	--	--	Weak chloroplast movement under blue light	WEB family protein At5g55860 OS=Arabidopsis thaliana GN=At5g55860 PE=1 SV=1	S	Function unknown	PREDICTED: WEB family protein At5g55860-like [Glycine max]	molecular function: binding (GO:0005488);; cellular component: cell (GO:0005623);; cellular component: membrane (GO:0016020);; cellular component: cell part (GO:0044464);; biological process: developmental process (GO:0032502);; biological process: cellular process (GO:0009987);; biological process: localization (GO:0051179);; biological process: cellular component organization or biogenesis (GO:…
Glyma.06G002500.Wm82.a2.v1	Glyma.06G002500.Wm82.a2.v1	5.55156	238	5.15792	218	7.44523	310	4.52648	206	1.54304	63	1.73429	76	0.306613	-0.758874	normal	3.95686e-09	-2.79838	down	0.00251479	-2.0301	down	--	--	--	--	--	--	--	--	--	--	--	hypothetical protein glysoja_014562 [Glycine soja]	--
Glyma.18G212400.Wm82.a2.v1	Glyma.18G212400.Wm82.a2.v1	13.4869	1930	13.6156	1924	19.241	2699	15.5404	2380	8.58641	1179	12.115	1792	0.248623	-0.584436	normal	2.36462e-05	-1.50263	down	0.0370723	-0.993123	normal	--	--	Cellular Component: intracellular membrane-bounded organelle (GO:0043231);; Cellular Component: intracellular part (GO:0044424);; Cellular Component: cytoplasmic part (GO:0044444);;	--	--	--	--	--	--	S	Function unknown	PREDICTED: stress response protein nst1-like [Glycine max]	cellular component: cell (GO:0005623);; cellular component: organelle (GO:0043226);; cellular component: cell part (GO:0044464)
Glyma.10G170600.Wm82.a2.v1	Glyma.10G170600.Wm82.a2.v1	3.74233	271	5.02132	329	5.335	367	7.88005	604	1.98194	130	2.54999	192	0.71268	-0.333977	normal	4.38023e-05	-2.01784	down	0.00104122	-1.73334	down	--	--	--	--	--	--	--	Protein of unknown function (DUF707)	--	S	Function unknown	PREDICTED: uncharacterized protein LOC100807140 isoform X1 [Glycine max]	--
Glyma.20G151300.Wm82.a2.v1	Glyma.20G151300.Wm82.a2.v1	10.8177	1334	8.26924	991	12.4009	1540	7.49141	1036	6.00709	724	5.12512	661	0.17372	-0.789119	normal	1.07362e-07	-1.83129	down	0.0621341	-1.0914	normal	[K]	Transcription	Molecular Function: protein kinase activity (GO:0004672);; Molecular Function: protein serine/threonine kinase activity (GO:0004674);; Molecular Function: binding (GO:0005488);; Molecular Function: ATP binding (GO:0005524);; Cellular Component: nucleus (GO:0005634);; Cellular Component: cytoplasm (GO:0005737);; Cellular Component: cilium (GO:0005929);; Biological Process: protein phosphorylation …	--	--	--	--	Protein kinase domain;; Ethylene-responsive protein kinase Le-CTR1;; Protein tyrosine kinase;; Leucine rich repeat;; Leucine Rich repeats (2 copies);; Leucine Rich Repeat	Serine/threonine-protein kinase CTR1 OS=Arabidopsis thaliana GN=CTR1 PE=1 SV=1	S	Function unknown	PREDICTED: ras guanine nucleotide exchange factor L-like isoform X2 [Glycine max]	biological process: metabolic process (GO:0008152);; biological process: cellular process (GO:0009987);; molecular function: catalytic activity (GO:0003824);; molecular function: binding (GO:0005488);; cellular component: cell (GO:0005623);; cellular component: organelle (GO:0043226);; cellular component: cell part (GO:0044464);; biological process: response to stimulus (GO:0050896);; biological …
Glyma.07G043900.Wm82.a2.v1	Glyma.07G043900.Wm82.a2.v1	5.99754	730	4.55911	530	4.91761	594	8.56979	1270	3.79901	470	5.05926	640	0.574669	-0.444838	normal	0.000590811	-1.28639	down	0.146102	-0.895641	normal	--	--	Molecular Function: phosphatidylinositol-4,5-bisphosphate 5-phosphatase activity (GO:0004439);; Cellular Component: nucleus (GO:0005634);; Cellular Component: mitochondrion (GO:0005739);; Cellular Component: Golgi apparatus (GO:0005794);; Biological Process: protein N-linked glycosylation (GO:0006487);; Biological Process: response to stress (GO:0006950);; Biological Process: cell adhesion (GO:00…	--	--	[I]	Lipid transport and metabolism	SacI homology domain	Phosphoinositide phosphatase SAC2 OS=Arabidopsis thaliana GN=SAC2 PE=2 SV=1	T	Signal transduction mechanisms	PREDICTED: phosphoinositide phosphatase SAC2-like isoform X1 [Glycine max]	biological process: metabolic process (GO:0008152);; biological process: cellular process (GO:0009987);; molecular function: catalytic activity (GO:0003824);; cellular component: cell (GO:0005623);; cellular component: organelle (GO:0043226);; cellular component: cell part (GO:0044464);; biological process: single-organism process (GO:0044699);; biological process: response to stimulus (GO:005089…
Glyma.10G014900.Wm82.a2.v1	Glyma.10G014900.Wm82.a2.v1	13.1875	1378	16.2273	1411	28.3699	2687	24.4569	2154	6.84945	717	9.08217	776	0.751308	-0.192293	normal	5.64202e-10	-2.013	down	1.3291e-05	-1.88336	down	[F]	Nucleotide transport and metabolism	Molecular Function: CTP synthase activity (GO:0003883);; Cellular Component: cytoplasm (GO:0005737);; Biological Process: pyrimidine nucleotide biosynthetic process (GO:0006221);;	K01937|0|gmx:100778080|K01937 CTP synthase [EC:6.3.4.2] | (RefSeq) CTP synthase-like	Pyrimidine metabolism (ko00240)	[F]	Nucleotide transport and metabolism	CTP synthase N-terminus;; Glutamine amidotransferase class-I;; Peptidase C26	--	F	Nucleotide transport and metabolism	CTP synthase [Glycine soja]	biological process: metabolic process (GO:0008152);; molecular function: catalytic activity (GO:0003824);; cellular component: cell (GO:0005623);; cellular component: cell part (GO:0044464);; biological process: cellular process (GO:0009987);; biological process: single-organism process (GO:0044699)
Glyma.05G096900.Wm82.a2.v1	Glyma.05G096900.Wm82.a2.v1	33.1977	1420	29.2977	1639	40.8484	1662	33.9022	1539	14.5514	594	12.1883	544	0.0511341	-0.917172	normal	8.01497e-12	-2.52978	down	0.000117978	-1.66595	down	--	--	Cellular Component: mitochondrion (GO:0005739);; Cellular Component: Golgi apparatus (GO:0005794);; Cellular Component: plasma membrane (GO:0005886);; Biological Process: retrograde vesicle-mediated transport, Golgi to ER (GO:0006890);; Biological Process: intra-Golgi vesicle-mediated transport (GO:0006891);; Biological Process: membrane fusion (GO:0006944);; Cellular Component: integral componen…	--	--	[U]	Intracellular trafficking, secretion, and vesicular transport	Rer1 family	Protein RER1A OS=Arabidopsis thaliana GN=RER1A PE=1 SV=1	U	Intracellular trafficking, secretion, and vesicular transport	PREDICTED: protein RER1A-like [Glycine max]	cellular component: cell (GO:0005623);; cellular component: organelle (GO:0043226);; cellular component: cell part (GO:0044464);; cellular component: membrane (GO:0016020);; biological process: single-organism process (GO:0044699);; biological process: localization (GO:0051179);; cellular component: membrane part (GO:0044425);; biological process: biological regulation (GO:0065007)
Glyma.17G169300.Wm82.a2.v1	Glyma.17G169300.Wm82.a2.v1	6.95371	703	8.53792	853	8.35765	821	8.5934	924	5.81211	557	5.22381	539	0.0970001	-0.831818	normal	6.80814e-05	-1.61973	down	0.0661132	-0.854722	normal	--		Molecular Function: protein serine/threonine kinase activity (GO:0004674);; Molecular Function: ATP binding (GO:0005524);; Cellular Component: cell wall (GO:0005618);; Biological Process: polysaccharide metabolic process (GO:0005976);; Biological Process: chromatin silencing (GO:0006342);; Biological Process: protein phosphorylation (GO:0006468);; Biological Process: transmembrane receptor protei…	--	--	--	--	Protein kinase domain;; Protein tyrosine kinase;; Leucine Rich repeats (2 copies);; Leucine rich repeat	Probable inactive receptor kinase At5g67200 OS=Arabidopsis thaliana GN=At5g67200 PE=1 SV=1	T	Signal transduction mechanisms	PREDICTED: probable inactive receptor kinase At5g67200 [Glycine max]	biological process: metabolic process (GO:0008152);; biological process: cellular process (GO:0009987);; molecular function: catalytic activity (GO:0003824);; molecular function: binding (GO:0005488);; cellular component: cell (GO:0005623);; cellular component: cell part (GO:0044464);; biological process: single-organism process (GO:0044699);; biological process: biological regulation (GO:0065007…
Glycine_max_newGene_8262	--	2.26337	245	1.521	175	1.13672	114	3.07504	359	0.036374	5	0.016927	3	0.38294	-0.808723	normal	1.20491e-19	-6.58009	down	1.0486e-09	-5.31389	down	--	--	Molecular Function: methylmalonate-semialdehyde dehydrogenase (acylating) activity (GO:0004491);; Biological Process: regulation of transcription, DNA-templated (GO:0006355);; Biological Process: oxidation-reduction process (GO:0055114);;	--	--	--	--	MULE transposase domain	Protein FAR1-RELATED SEQUENCE 5 OS=Arabidopsis thaliana OX=3702 GN=FRS5 PE=1 SV=1	S	Function unknown	Protein FAR1-RELATED SEQUENCE 6, partial [Glycine soja]	biological process: metabolic process (GO:0008152);; biological process: single-organism process (GO:0044699);; molecular function: catalytic activity (GO:0003824);; biological process: biological regulation (GO:0065007)
Glyma.13G273900.Wm82.a2.v1	Glyma.13G273900.Wm82.a2.v1	12.2249	1191	11.4515	1085	17.487	1721	10.5977	1106	9.47183	852	9.48614	946	0.319788	-0.637861	normal	3.69688e-06	-1.44988	down	0.157012	-0.87046	normal	--	--	--	--	--	--	--	--	--	S	Function unknown	PREDICTED: uncharacterized protein LOC100805450 [Glycine max]	--
Glyma.16G208900.Wm82.a2.v1	Glyma.16G208900.Wm82.a2.v1	27.8099	788	19.4644	545	10.5071	290	88.2119	2659	13.7903	371	7.27286	211	0.966261	0.059056	normal	1.3126e-05	-2.23375	down	0.0311858	-2.14956	normal	--	--	Molecular Function: serine-type endopeptidase inhibitor activity (GO:0004867);; Cellular Component: extracellular region (GO:0005576);; Biological Process: proteolysis (GO:0006508);; Molecular Function: peptidase activity (GO:0008233);; Biological Process: negative regulation of peptidase activity (GO:0010466);;	--	--	--	--	Bowman-Birk serine protease inhibitor family	Bowman-Birk type proteinase inhibitor D-II OS=Glycine max PE=1 SV=2	--	--	Bowman-Birk type proteinase inhibitor D-II precursor [Glycine max]	biological process: biological regulation (GO:0065007);; molecular function: enzyme regulator activity (GO:0030234);; cellular component: extracellular region (GO:0005576);; biological process: metabolic process (GO:0008152);; molecular function: catalytic activity (GO:0003824)
Glyma.04G253000.Wm82.a2.v1	Glyma.04G253000.Wm82.a2.v1	9.73239	1231	12.447	1568	10.6221	1286	15.5921	2091	3.95491	471	4.3818	497	0.178311	-0.749554	normal	6.00658e-12	-2.64482	down	2.15638e-06	-1.9424	down	--	--	Biological Process: MAPK cascade (GO:0000165);; Cellular Component: nucleus (GO:0005634);; Biological Process: protein targeting to membrane (GO:0006612);; Molecular Function: oxysterol binding (GO:0008142);; Biological Process: steroid metabolic process (GO:0008202);; Biological Process: response to cold (GO:0009409);; Biological Process: response to ethylene (GO:0009723);; Biological Process: a…	K20456|0|gmx:100818933|K20456 oxysterol-binding protein 1 | (RefSeq) oxysterol-binding protein-related protein 1C-like	--	[I]	Lipid transport and metabolism	Oxysterol-binding protein;; Pleckstrin homology domain;; PH domain	Oxysterol-binding protein-related protein 1C OS=Arabidopsis thaliana GN=ORP1C PE=2 SV=1	S	Function unknown	PREDICTED: oxysterol-binding protein-related protein 1C-like isoform X1 [Glycine max]	biological process: metabolic process (GO:0008152);; biological process: cellular process (GO:0009987);; biological process: signaling (GO:0023052);; biological process: single-organism process (GO:0044699);; biological process: response to stimulus (GO:0050896);; biological process: biological regulation (GO:0065007);; cellular component: cell (GO:0005623);; cellular component: organelle (GO:004…
Glyma.09G112500.Wm82.a2.v1	Glyma.09G112500.Wm82.a2.v1	10.7166	1131	9.92294	936	13.6325	1359	13.0987	1329	8.36641	700	7.16941	540	0.209993	-0.59981	normal	2.89018e-06	-1.81706	down	0.00952614	-1.28108	down	--	--	--	--	--	[R]	General function prediction only	ENT domain	Protein EMSY-LIKE 3 OS=Arabidopsis thaliana GN=EML3 PE=1 SV=1	S	Function unknown	hypothetical protein GLYMA_09G112500 [Glycine max]	--
Glyma.02G080200.Wm82.a2.v1	Glyma.02G080200.Wm82.a2.v1	12.4486	992	45.1017	3329	30.0199	2360	33.0322	2751	10.139	872	6.89187	631	0.407141	-0.770723	normal	0.000174769	-2.6207	down	2.30398e-05	-1.90146	down	--	--	Biological Process: MAPK cascade (GO:0000165);; Biological Process: respiratory burst involved in defense response (GO:0002679);; Molecular Function: DNA binding (GO:0003677);; Molecular Function: transcription factor activity, sequence-specific DNA binding (GO:0003700);; Cellular Component: nucleolus (GO:0005730);; Cellular Component: plasma membrane (GO:0005886);; Biological Process: protein ta…	--	--	--	--	AP2 domain	Ethylene-responsive transcription factor ERF110 OS=Arabidopsis thaliana GN=ERF110 PE=2 SV=2	K	Transcription	PREDICTED: ethylene-responsive transcription factor ABR1-like isoform X1 [Glycine max]	biological process: metabolic process (GO:0008152);; biological process: cellular process (GO:0009987);; biological process: signaling (GO:0023052);; biological process: single-organism process (GO:0044699);; biological process: response to stimulus (GO:0050896);; biological process: biological regulation (GO:0065007);; biological process: immune system process (GO:0002376);; molecular function: …
Glyma.18G096800.Wm82.a2.v1	Glyma.18G096800.Wm82.a2.v1	3.68573	850	4.43232	675	4.7695	1306	4.372	1141	2.3232	613	1.65728	417	0.682748	-0.2939	normal	0.000241933	-1.63559	down	0.0115459	-1.40132	normal	--	--	Biological Process: developmental process involved in reproduction (GO:0003006);; Biological Process: cell differentiation (GO:0030154);; Biological Process: single-organism developmental process (GO:0044767);; Biological Process: system development (GO:0048731);; Biological Process: regulation of developmental process (GO:0050793);;	--	--	[S]	Function unknown	Ribosome 60S biogenesis N-terminal;; Nucleolar pre-ribosomal-associated protein 1	--	S	Function unknown	hypothetical protein GLYMA_18G096800 [Glycine max]	biological process: reproductive process (GO:0022414);; biological process: developmental process (GO:0032502);; biological process: cellular process (GO:0009987);; biological process: single-organism process (GO:0044699);; biological process: biological regulation (GO:0065007)
Glyma.14G019100.Wm82.a2.v1	Glyma.14G019100.Wm82.a2.v1	10.3032	713	10.1267	686	12.5931	861	10.1303	756	7.37794	491	6.57436	472	0.132172	-0.76407	normal	5.49878e-06	-1.64133	down	0.0707185	-0.941146	normal	[P]	Inorganic ion transport and metabolism	Biological Process: reproduction (GO:0000003);; Molecular Function: nucleotide binding (GO:0000166);; Molecular Function: ATP binding (GO:0005524);; Biological Process: multicellular organism development (GO:0007275);; Biological Process: metabolic process (GO:0008152);; Molecular Function: Mo-molybdopterin cofactor sulfurase activity (GO:0008265);; Molecular Function: small protein activating en…	K11996|0|gmx:100814736|K11996 adenylyltransferase and sulfurtransferase [EC:2.7.7.80 2.8.1.11] | (RefSeq) adenylyltransferase and sulfurtransferase MOCS3-like	Sulfur relay system (ko04122)	[H]	Coenzyme transport and metabolism	ThiF family;; Rhodanese-like domain	Adenylyltransferase and sulfurtransferase MOCS3 OS=Arabidopsis thaliana GN=MOCS3 PE=2 SV=1	P	Inorganic ion transport and metabolism	PREDICTED: adenylyltransferase and sulfurtransferase MOCS3-like [Glycine max]	biological process: reproduction (GO:0000003);; molecular function: binding (GO:0005488);; biological process: multicellular organismal process (GO:0032501);; biological process: developmental process (GO:0032502);; biological process: single-organism process (GO:0044699);; biological process: metabolic process (GO:0008152);; molecular function: catalytic activity (GO:0003824);; cellular componen…
Glyma.14G069900.Wm82.a2.v1	Glyma.14G069900.Wm82.a2.v1	7.55746	389	9.17664	467	6.14536	308	11.5119	630	2.70777	132	4.69084	247	0.181388	-0.879718	normal	5.61708e-06	-2.29916	down	0.0290909	-1.43761	normal	--	--	Molecular Function: kinase activity (GO:0016301);; Cellular Component: intrinsic component of membrane (GO:0031224);; Cellular Component: intracellular membrane-bounded organelle (GO:0043231);; Biological Process: primary metabolic process (GO:0044238);; Biological Process: cellular macromolecule metabolic process (GO:0044260);; Cellular Component: cytoplasmic part (GO:0044444);; Cellular Compone…	--	--	--	--	--	--	S	Function unknown	PREDICTED: uncharacterized protein LOC102665063 [Glycine max]	biological process: metabolic process (GO:0008152);; molecular function: catalytic activity (GO:0003824);; cellular component: membrane (GO:0016020);; cellular component: membrane part (GO:0044425);; cellular component: cell (GO:0005623);; cellular component: organelle (GO:0043226);; cellular component: cell part (GO:0044464);; biological process: cellular process (GO:0009987)
Glyma.14G216800.Wm82.a2.v1	Glyma.14G216800.Wm82.a2.v1	27.4068	1744	18.002	1104	35.6802	2222	19.7918	1363	10.2261	629	11.7995	773	0.398851	-0.594799	normal	1.36947e-09	-2.10792	down	0.00473733	-1.55568	down	[I]	Lipid transport and metabolism	Molecular Function: phospholipase A2 activity (GO:0004623);; Biological Process: toxin catabolic process (GO:0009407);; Biological Process: response to chitin (GO:0010200);; Biological Process: response to cyclopentenone (GO:0010583);; Molecular Function: lysophosphatidic acid acyltransferase activity (GO:0042171);; Biological Process: defense response by callose deposition (GO:0052542);; Biologi…	--	--	[R]	General function prediction only	alpha/beta hydrolase fold;; Serine aminopeptidase, S33;; Alpha/beta hydrolase family;; Chlorophyllase enzyme;; Ndr family;; Serine hydrolase	Probable 1-acylglycerol-3-phosphate O-acyltransferase OS=Oryza sativa subsp. japonica GN=Os09g0520200 PE=3 SV=3	S	Function unknown	uncharacterized protein LOC100789925 [Glycine max]	biological process: metabolic process (GO:0008152);; molecular function: catalytic activity (GO:0003824);; biological process: cellular process (GO:0009987);; biological process: single-organism process (GO:0044699);; biological process: response to stimulus (GO:0050896);; biological process: localization (GO:0051179);; biological process: biological regulation (GO:0065007)
Glyma.04G186000.Wm82.a2.v1	Glyma.04G186000.Wm82.a2.v1	12.9901	1451	11.4896	1279	6.29904	691	41.462	5503	3.06748	324	0.847515	102	0.949314	0.0831934	normal	1.11397e-08	-3.65485	down	0.000228245	-3.46167	down	[O]	Posttranslational modification, protein turnover, chaperones	Molecular Function: calmodulin binding (GO:0005516);; Molecular Function: ATP binding (GO:0005524);; Cellular Component: cell wall (GO:0005618);; Cellular Component: nuclear envelope (GO:0005635);; Cellular Component: nucleoplasm (GO:0005654);; Cellular Component: nucleolus (GO:0005730);; Cellular Component: Golgi apparatus (GO:0005794);; Cellular Component: spindle (GO:0005819);; Cellular Compon…	K13525|0|gmx:100798680|K13525 transitional endoplasmic reticulum ATPase | (RefSeq) cell division cycle protein 48 homolog	Protein processing in endoplasmic reticulum (ko04141)	[O]	Posttranslational modification, protein turnover, chaperones	ATPase family associated with various cellular activities (AAA);; Cell division protein 48 (CDC48), N-terminal domain;; Holliday junction DNA helicase ruvB N-terminus;; AAA ATPase domain;; AAA domain (Cdc48 subfamily);; AAA domain (dynein-related subfamily);; AAA domain;; AAA domain;; Cell division protein 48 (CDC48), domain 2;; TIP49 C-terminus;; AAA domain;; AAA domain;; RNA helicase;; Magnesiu…	Cell division cycle protein 48 homolog OS=Glycine max GN=CDC48 PE=2 SV=1	O	Posttranslational modification, protein turnover, chaperones	PREDICTED: cell division cycle protein 48 homolog [Glycine max]	molecular function: binding (GO:0005488);; cellular component: cell (GO:0005623);; cellular component: cell part (GO:0044464);; cellular component: organelle (GO:0043226);; cellular component: organelle part (GO:0044422);; cellular component: membrane (GO:0016020);; biological process: metabolic process (GO:0008152);; biological process: single-organism process (GO:0044699);; biological process: …
Glyma.08G144400.Wm82.a2.v1	Glyma.08G144400.Wm82.a2.v1	1.27027	32	0.135411	4	1.38085	47	1.42006	38	0.033046	2	0	0	0.889164	0.249424	normal	0.0325027	-3.96336	normal	0.00321341	-3.93529	down	[G]	Carbohydrate transport and metabolism	Molecular Function: phosphoglycerate mutase activity (GO:0004619);; Biological Process: glycolytic process (GO:0006096);; Cellular Component: chloroplast (GO:0009507);;	K01834|1.61672e-146|gmx:100790837|K01834 2,3-bisphosphoglycerate-dependent phosphoglycerate mutase [EC:5.4.2.11] | (RefSeq) 2,3-bisphosphoglycerate-dependent phosphoglycerate mutase-like	Glycolysis / Gluconeogenesis (ko00010);; Glycine, serine and threonine metabolism (ko00260);; Carbon metabolism (ko01200);; Biosynthesis of amino acids (ko01230)	[G]	Carbohydrate transport and metabolism	Histidine phosphatase superfamily (branch 1)	--	G	Carbohydrate transport and metabolism	hypothetical protein GLYMA_08G144400, partial [Glycine max]	biological process: metabolic process (GO:0008152);; molecular function: catalytic activity (GO:0003824);; biological process: cellular process (GO:0009987);; biological process: single-organism process (GO:0044699);; cellular component: cell (GO:0005623);; cellular component: organelle (GO:0043226);; cellular component: cell part (GO:0044464)
Glyma.05G012400.Wm82.a2.v1	Glyma.05G012400.Wm82.a2.v1	15.5284	4618	22.3218	4072	27.7457	5244	15.7822	5359	13.0183	4044	11.7313	3815	0.0843707	-0.698242	normal	4.37472e-05	-1.24679	down	0.168607	-0.627497	normal	--	--	Cellular Component: nucleus (GO:0005634);; Cellular Component: late endosome (GO:0005770);; Cellular Component: vacuolar membrane (GO:0005774);; Cellular Component: endoplasmic reticulum (GO:0005783);; Cellular Component: Golgi apparatus (GO:0005794);; Cellular Component: trans-Golgi network (GO:0005802);; Cellular Component: plasma membrane (GO:0005886);; Biological Process: protein folding (GO:…	K09533|0|gmx:100805259|K09533 DnaJ homolog subfamily C member 13 | (RefSeq) dnaJ homolog subfamily C GRV2-like	--	[UO]	Intracellular trafficking, secretion, and vesicular transport;; Posttranslational modification, protein turnover, chaperones	Domain of unknown function (DUF4339);; DnaJ domain	DnaJ homolog subfamily C GRV2 OS=Arabidopsis thaliana GN=GRV2 PE=1 SV=1	O	Posttranslational modification, protein turnover, chaperones	PREDICTED: dnaJ homolog subfamily C GRV2-like isoform X1 [Glycine max]	cellular component: cell (GO:0005623);; cellular component: organelle (GO:0043226);; cellular component: cell part (GO:0044464);; cellular component: membrane (GO:0016020);; cellular component: organelle part (GO:0044422);; biological process: metabolic process (GO:0008152);; biological process: cellular process (GO:0009987);; biological process: single-organism process (GO:0044699);; biological …
Glyma.14G024300.Wm82.a2.v1	Glyma.14G024300.Wm82.a2.v1	8.24331	727	6.4225	643	11.4158	1073	7.06359	728	6.80754	661	6.02001	636	0.404648	-0.560336	normal	0.000952926	-1.18034	down	0.308181	-0.685301	normal	[L]	Replication, recombination and repair	Biological Process: developmental process involved in reproduction (GO:0003006);; Molecular Function: RNA binding (GO:0003723);; Molecular Function: ATP binding (GO:0005524);; Cellular Component: nucleolus (GO:0005730);; Biological Process: cellular protein modification process (GO:0006464);; Biological Process: protein import into nucleus (GO:0006606);; Biological Process: organelle organization…	K14776|0|gmx:100820055|K14776 ATP-dependent RNA helicase DDX10/DBP4 [EC:3.6.4.13] | (RefSeq) DEAD-box ATP-dependent RNA helicase 32	--	[A]	RNA processing and modification	DEAD/DEAH box helicase;; Helicase conserved C-terminal domain;; Domain of unknown function (DUF4217);; Type III restriction enzyme, res subunit	DEAD-box ATP-dependent RNA helicase 32 OS=Arabidopsis thaliana GN=RH32 PE=2 SV=1	L	Replication, recombination and repair	PREDICTED: DEAD-box ATP-dependent RNA helicase 32 [Glycine max]	biological process: reproductive process (GO:0022414);; biological process: developmental process (GO:0032502);; molecular function: binding (GO:0005488);; cellular component: cell (GO:0005623);; cellular component: organelle (GO:0043226);; cellular component: organelle part (GO:0044422);; cellular component: cell part (GO:0044464);; biological process: metabolic process (GO:0008152);; biological…
Glyma.19G111900.Wm82.a2.v1	Glyma.19G111900.Wm82.a2.v1	2.34078	258	3.43362	372	2.33946	295	7.24477	873	0.144641	16	0.190235	22	0.859679	-0.178123	normal	5.61859e-19	-5.10009	down	6.05517e-13	-4.77916	down	--	--	Molecular Function: transferase activity (GO:0016740);; Molecular Function: carbohydrate binding (GO:0030246);; Biological Process: recognition of pollen (GO:0048544);;	--	--	--	--	--	PAN domain-containing protein At5g03700 OS=Arabidopsis thaliana GN=At5g03700 PE=1 SV=1	S	Function unknown	hypothetical protein GLYMA_19G111900 [Glycine max]	biological process: metabolic process (GO:0008152);; molecular function: catalytic activity (GO:0003824);; molecular function: binding (GO:0005488);; biological process: cellular process (GO:0009987);; biological process: single-organism process (GO:0044699)
Glyma.14G077000.Wm82.a2.v1	Glyma.14G077000.Wm82.a2.v1	10.1535	559	8.82916	463	10.3809	583	12.3922	803	9.83975	541	6.2131	442	0.30563	-0.557395	normal	0.00627672	-1.14375	down	0.264386	-0.656968	normal	[J]	Translation, ribosomal structure and biogenesis	Molecular Function: nucleic acid binding (GO:0003676);; Molecular Function: methyltransferase activity (GO:0008168);; Biological Process: methylation (GO:0032259);;	--	--	[KT]	Transcription;; Signal transduction mechanisms	MT-A70	Methyltransferase-like protein 2 OS=Arabidopsis thaliana GN=At1g19340 PE=2 SV=2	S	Function unknown	PREDICTED: methyltransferase-like protein 2 isoform X1 [Glycine max]	molecular function: binding (GO:0005488);; biological process: metabolic process (GO:0008152);; molecular function: catalytic activity (GO:0003824)
Glyma.02G251700.Wm82.a2.v1	Glyma.02G251700.Wm82.a2.v1	47.4358	3503	57.7475	4215	53.7734	3861	65.7276	5163	32.8481	2299	28.3251	2134	0.0901099	-0.78598	normal	1.56553e-07	-1.91209	down	0.00214754	-1.19235	down	[R]	General function prediction only	Molecular Function: nucleotide binding (GO:0000166);; Biological Process: mitotic cell cycle (GO:0000278);; Molecular Function: protein binding (GO:0005515);; Cellular Component: nucleus (GO:0005634);; Cellular Component: heterotrimeric G-protein complex (GO:0005834);; Biological Process: RNA processing (GO:0006396);; Biological Process: cell cycle (GO:0007049);; Biological Process: pyrimidine ri…	K11806|0|gmx:100812671|K11806 WD repeat and SOF domain-containing protein 1 | (RefSeq) DDB1- and CUL4-associated factor 13	--	[A]	RNA processing and modification	Sof1-like domain;; WD domain, G-beta repeat;; Anaphase-promoting complex subunit 4 WD40 domain;; Eukaryotic translation initiation factor eIF2A	COMPASS-like H3K4 histone methylase component WDR5B OS=Arabidopsis thaliana GN=WDR5B PE=1 SV=1	S	Function unknown	PREDICTED: DDB1- and CUL4-associated factor 13 [Glycine max]	molecular function: binding (GO:0005488);; biological process: cellular process (GO:0009987);; biological process: single-organism process (GO:0044699);; cellular component: cell (GO:0005623);; cellular component: organelle (GO:0043226);; cellular component: cell part (GO:0044464);; cellular component: membrane (GO:0016020);; cellular component: macromolecular complex (GO:0032991);; cellular comp…
Glyma.06G063800.Wm82.a2.v1	Glyma.06G063800.Wm82.a2.v1	14.5083	633	15.7953	675	18.027	754	15.1315	714	12.004	501	12.6158	571	0.103904	-0.814658	normal	0.000155975	-1.40492	down	0.211075	-0.660373	normal	--	--	Cellular Component: plasma membrane (GO:0005886);; Cellular Component: chloroplast (GO:0009507);;	--	--	[S]	Function unknown	PPPDE putative peptidase domain	DeSI-like protein At4g17486 OS=Arabidopsis thaliana GN=At4g17486 PE=2 SV=1	S	Function unknown	PREDICTED: deSI-like protein At4g17486 [Glycine max]	cellular component: cell (GO:0005623);; cellular component: membrane (GO:0016020);; cellular component: cell part (GO:0044464);; cellular component: organelle (GO:0043226)
Glyma.09G014800.Wm82.a2.v1	Glyma.09G014800.Wm82.a2.v1	21.0964	744	21.8546	740	30.4029	1109	25.3153	1014	7.37139	266	8.42539	324	0.421715	-0.469698	normal	3.7048e-12	-2.44019	down	1.66796e-06	-2.02839	down	[L]	Replication, recombination and repair	Cellular Component: nucleus (GO:0005634);; Biological Process: DNA repair (GO:0006281);; Molecular Function: oxidoreductase activity, acting on single donors with incorporation of molecular oxygen, incorporation of two atoms of oxygen (GO:0016702);; Molecular Function: oxidoreductase activity, acting on paired donors, with incorporation or reduction of molecular oxygen, 2-oxoglutarate as one dono…	--	--	--	--	2OG-Fe(II) oxygenase superfamily	DNA oxidative demethylase ALKBH2 OS=Arabidopsis thaliana GN=ALKBH2 PE=2 SV=2	L	Replication, recombination and repair	PREDICTED: DNA oxidative demethylase ALKBH2 [Glycine max]	cellular component: cell (GO:0005623);; cellular component: organelle (GO:0043226);; cellular component: cell part (GO:0044464);; biological process: metabolic process (GO:0008152);; biological process: cellular process (GO:0009987);; biological process: single-organism process (GO:0044699);; biological process: response to stimulus (GO:0050896);; molecular function: catalytic activity (GO:000382…
Glyma.15G245700.Wm82.a2.v1	Glyma.15G245700.Wm82.a2.v1	3.79389	177	4.31342	199	6.32197	286	4.8719	241	2.32946	103	2.15754	103	0.560748	-0.490238	normal	0.00018641	-1.96372	down	0.01514	-1.51354	normal	--	--	--	--	--	[R]	General function prediction only	PPR repeat family;; PPR repeat;; PPR repeat;; Pentatricopeptide repeat domain;; Pentacotripeptide-repeat region of PRORP	Pentatricopeptide repeat-containing protein At3g14580, mitochondrial OS=Arabidopsis thaliana GN=At3g14580 PE=2 SV=1	S	Function unknown	PREDICTED: pentatricopeptide repeat-containing protein At3g14580, mitochondrial-like [Glycine max]	--
Glyma.14G086300.Wm82.a2.v1	Glyma.14G086300.Wm82.a2.v1	25.7502	1534	46.2421	2722	36.311	2230	47.0539	2981	5.14576	293	13.6642	834	0.265777	-0.729119	normal	6.48798e-07	-3.04868	down	5.38929e-05	-2.35178	down	[E]	Amino acid transport and metabolism	Molecular Function: asparaginase activity (GO:0004067);; Cellular Component: cytoplasm (GO:0005737);; Biological Process: glycoprotein catabolic process (GO:0006516);; Molecular Function: peptidase activity (GO:0008233);; Biological Process: protein metabolic process (GO:0019538);; Biological Process: asparagine catabolic process via L-aspartate (GO:0033345);; Biological Process: protein maturati…	K13051|0|gmx:100803038|K13051 beta-aspartyl-peptidase (threonine type) [EC:3.4.19.5] | (RefSeq) probable isoaspartyl peptidase/L-asparaginase 2	--	[E]	Amino acid transport and metabolism	Asparaginase	Probable isoaspartyl peptidase/L-asparaginase 2 OS=Arabidopsis thaliana GN=At3g16150 PE=2 SV=2	E	Amino acid transport and metabolism	L-asparaginase [Glycine max]	biological process: metabolic process (GO:0008152);; molecular function: catalytic activity (GO:0003824);; cellular component: cell (GO:0005623);; cellular component: cell part (GO:0044464);; biological process: cellular process (GO:0009987);; biological process: single-organism process (GO:0044699)
Glyma.06G116500.Wm82.a2.v1	Glyma.06G116500.Wm82.a2.v1	9.63957	903	6.37716	600	10.5885	994	7.62427	745	2.94114	262	4.82266	479	0.217884	-0.729052	normal	2.00956e-06	-2.11712	down	0.0136146	-1.43947	normal	--	--	--	--	--	[R]	General function prediction only	--	Auxilin-related protein 1 OS=Arabidopsis thaliana GN=AUXI1 PE=1 SV=2	O	Posttranslational modification, protein turnover, chaperones	PREDICTED: auxilin-related protein 1 [Glycine max]	--
Glyma.01G185200.Wm82.a2.v1	Glyma.01G185200.Wm82.a2.v1	5.05047	324	5.75225	371	6.25475	407	5.07504	371	3.83207	223	4.13033	282	0.167935	-0.812973	normal	0.000376064	-1.58093	down	0.161005	-0.828172	normal	--	--	Molecular Function: sulfotransferase activity (GO:0008146);;	--	--	--	--	Sulfotransferase domain	--	S	Function unknown	PREDICTED: uncharacterized protein LOC100789437 isoform X1 [Glycine max]	biological process: metabolic process (GO:0008152);; molecular function: catalytic activity (GO:0003824)
Glyma.01G220200.Wm82.a2.v1	Glyma.01G220200.Wm82.a2.v1	21.7093	1788	26.0608	2111	30.7529	2477	29.1359	2553	21.0991	1657	15.9805	1351	0.208212	-0.631787	normal	0.000237334	-1.48068	down	0.0529626	-0.919573	normal	--	--	--	--	--	[K]	Transcription	Transcription factor S-II (TFIIS), central domain;; BAH domain	Chromatin remodeling protein EBS OS=Arabidopsis thaliana GN=EBS PE=1 SV=1	S	Function unknown	hypothetical protein GLYMA_01G220200 [Glycine max]	--
Glyma.09G018500.Wm82.a2.v1	Glyma.09G018500.Wm82.a2.v1	40.8142	3659	51.9565	4604	57.9243	5049	51.7056	4931	23.9402	2035	37.4903	3429	0.147891	-0.723755	normal	3.04269e-05	-1.73684	down	0.0182887	-1.08571	normal	[Q]	Secondary metabolites biosynthesis, transport and catabolism	Biological Process: regionalization (GO:0003002);; Cellular Component: early endosome (GO:0005769);; Cellular Component: Golgi apparatus (GO:0005794);; Cellular Component: trans-Golgi network (GO:0005802);; Cellular Component: plasma membrane (GO:0005886);; Biological Process: carbohydrate metabolic process (GO:0005975);; Biological Process: glycolytic process (GO:0006096);; Biological Process: w…	--	--	--	--	Glycosyl hydrolase family 9	Endoglucanase 25 OS=Arabidopsis thaliana GN=KOR PE=1 SV=1	U	Intracellular trafficking, secretion, and vesicular transport	endo-1,4-beta-glucancase precursor, partial [Glycine max]	biological process: multicellular organismal process (GO:0032501);; biological process: developmental process (GO:0032502);; biological process: single-organism process (GO:0044699);; cellular component: cell (GO:0005623);; cellular component: organelle (GO:0043226);; cellular component: cell part (GO:0044464);; cellular component: organelle part (GO:0044422);; cellular component: membrane (GO:00…
Glyma.04G204500.Wm82.a2.v1	Glyma.04G204500.Wm82.a2.v1	9.43322	1149	10.8993	1288	11.7129	1341	10.4762	1330	6.64253	739	6.75701	859	0.0655007	-0.855545	normal	9.44141e-07	-1.72926	down	0.0274847	-0.943184	normal	[R]	General function prediction only	Cellular Component: nucleus (GO:0005634);; Biological Process: mRNA export from nucleus (GO:0006406);; Biological Process: protein import into nucleus (GO:0006606);; Biological Process: embryo sac egg cell differentiation (GO:0009560);; Biological Process: photomorphogenesis (GO:0009640);; Biological Process: regulation of flower development (GO:0009909);; Biological Process: maintenance of meris…	--	--	[R]	General function prediction only	Tetratricopeptide repeat;; Tetratricopeptide repeat;; Tetratricopeptide repeat;; Tetratricopeptide repeat;; Tetratricopeptide repeat;; TPR repeat;; Tetratricopeptide repeat	--	S	Function unknown	PREDICTED: tetratricopeptide repeat protein 27 [Glycine max]	cellular component: cell (GO:0005623);; cellular component: organelle (GO:0043226);; cellular component: cell part (GO:0044464);; biological process: localization (GO:0051179);; biological process: single-organism process (GO:0044699);; biological process: reproduction (GO:0000003);; biological process: cellular process (GO:0009987);; biological process: reproductive process (GO:0022414);; biolog…
Glyma.19G132200.Wm82.a2.v1	Glyma.19G132200.Wm82.a2.v1	19.7362	1234	16.0382	964	18.1628	1156	19.3907	1387	10.517	629	8.07821	547	0.0678407	-0.773946	normal	1.8496e-08	-1.98534	down	0.00343314	-1.27677	down	--	--	--	--	--	--	--	Plant protein 1589 of unknown function (A_thal_3526)	--	S	Function unknown	PREDICTED: uncharacterized protein LOC100813964 isoform X1 [Glycine max]	--
Glyma.04G026200.Wm82.a2.v1	Glyma.04G026200.Wm82.a2.v1	11.5164	966	10.7302	885	14.5687	1204	8.7317	789	9.36423	753	9.1562	793	0.151867	-0.83757	normal	3.00236e-05	-1.36731	down	0.405919	-0.588537	normal	--	--	Molecular Function: double-stranded DNA binding (GO:0003690);; Molecular Function: transcription factor activity, sequence-specific DNA binding (GO:0003700);; Cellular Component: nucleus (GO:0005634);; Biological Process: regulation of transcription, DNA-templated (GO:0006355);; Biological Process: mRNA export from nucleus (GO:0006406);; Biological Process: sulfate transport (GO:0008272);; Biolog…	--	--	--	--	bZIP transcription factor;; Basic region leucine zipper	Transcription factor RF2a OS=Oryza sativa subsp. japonica GN=RF2a PE=1 SV=1	--	--	PREDICTED: uncharacterized protein LOC100779731 isoform X1 [Glycine max]	molecular function: binding (GO:0005488);; biological process: biological regulation (GO:0065007);; molecular function: nucleic acid binding transcription factor activity (GO:0001071);; cellular component: cell (GO:0005623);; cellular component: organelle (GO:0043226);; cellular component: cell part (GO:0044464);; biological process: localization (GO:0051179);; biological process: single-organism…
Glyma.01G096300.Wm82.a2.v1	Glyma.01G096300.Wm82.a2.v1	20.5466	1925	21.6433	1692	27.7347	2531	23.2373	2327	12.2098	1005	16.6713	1497	0.254841	-0.554322	normal	9.32263e-07	-1.65017	down	0.00858367	-1.17035	down	--	--	Molecular Function: DNA binding (GO:0003677);; Molecular Function: copper ion binding (GO:0005507);; Molecular Function: protein binding (GO:0005515);; Cellular Component: nucleus (GO:0005634);; Cellular Component: endosome (GO:0005768);; Cellular Component: vacuole (GO:0005773);; Cellular Component: trans-Golgi network (GO:0005802);; Cellular Component: cytosol (GO:0005829);; Cellular Component:…	K12493|0|gmx:100789796|K12493 ADP-ribosylation factor GTPase-activating protein 2/3 | (RefSeq) probable ADP-ribosylation factor GTPase-activating protein AGD8	Endocytosis (ko04144)	[T]	Signal transduction mechanisms	Putative GTPase activating protein for Arf	Probable ADP-ribosylation factor GTPase-activating protein AGD8 OS=Arabidopsis thaliana GN=AGD8 PE=1 SV=1	U	Intracellular trafficking, secretion, and vesicular transport	PREDICTED: probable ADP-ribosylation factor GTPase-activating protein AGD8 [Glycine max]	molecular function: binding (GO:0005488);; cellular component: cell (GO:0005623);; cellular component: organelle (GO:0043226);; cellular component: cell part (GO:0044464);; cellular component: organelle part (GO:0044422);; cellular component: membrane (GO:0016020);; biological process: cellular process (GO:0009987);; biological process: single-organism process (GO:0044699);; biological process: b…
Glyma.16G052900.Wm82.a2.v1	Glyma.16G052900.Wm82.a2.v1	47.98	1876	58.9968	2272	65.1471	2476	76.362	3164	47.4023	1757	36.7687	1464	0.276134	-0.57107	normal	0.000255756	-1.47389	down	0.0288154	-0.973079	normal	--	--	--	--	--	--	--	Ubiquitin-2 like Rad60 SUMO-like	Membrane-anchored ubiquitin-fold protein 3 OS=Arabidopsis thaliana GN=MUB3 PE=1 SV=1	S	Function unknown	uncharacterized protein LOC100500075 [Glycine max]	--
Glyma.02G058500.Wm82.a2.v1	Glyma.02G058500.Wm82.a2.v1	10.5763	807	4.79843	370	16.664	1179	7.25317	543	3.35285	217	5.20737	390	0.718717	-0.347457	normal	0.000175282	-2.02147	down	0.0179791	-1.69838	normal	--	--	--	--	--	[R]	General function prediction only	Zinc finger, C2H2 type	Protein indeterminate-domain 2 OS=Arabidopsis thaliana GN=IDD2 PE=2 SV=1	S	Function unknown	PREDICTED: protein indeterminate-domain 2-like [Glycine max]	--
Glyma.02G155300.Wm82.a2.v1	Glyma.02G155300.Wm82.a2.v1	40.3924	1883	47.0507	2168	44.2562	2007	47.8255	2371	22.6482	1001	20.2745	965	0.0416847	-0.888331	normal	1.3685e-09	-2.15296	down	0.000511968	-1.33001	down	--	--	Molecular Function: RNA binding (GO:0003723);; Cellular Component: spliceosomal complex (GO:0005681);; Cellular Component: small nucleolar ribonucleoprotein complex (GO:0005732);; Cellular Component: cytoplasm (GO:0005737);; Biological Process: mRNA processing (GO:0006397);; Biological Process: RNA splicing (GO:0008380);; Biological Process: embryo development ending in seed dormancy (GO:0009793)…	K12623|1.02478e-59|nnu:104598968|K12623 U6 snRNA-associated Sm-like protein LSm4 | (RefSeq) probable U6 snRNA-associated Sm-like protein LSm4	RNA degradation (ko03018);; Spliceosome (ko03040)	[A]	RNA processing and modification	LSM domain	Probable U6 snRNA-associated Sm-like protein LSm4 OS=Nicotiana tabacum PE=2 SV=1	K	Transcription	PREDICTED: probable U6 snRNA-associated Sm-like protein LSm4 isoform X1 [Nelumbo nucifera]	molecular function: binding (GO:0005488);; cellular component: cell (GO:0005623);; cellular component: macromolecular complex (GO:0032991);; cellular component: organelle (GO:0043226);; cellular component: organelle part (GO:0044422);; cellular component: cell part (GO:0044464);; biological process: metabolic process (GO:0008152);; biological process: cellular process (GO:0009987);; biological pr…
Glyma.20G213100.Wm82.a2.v1	Glyma.20G213100.Wm82.a2.v1	0.128502	14	0.18623	19	0.277365	28	0.093025	11	0	0	0	0	0.730224	-0.551304	normal	0.00150686	-5.98795	down	0.0230174	-3.56718	normal	[C]	Energy production and conversion	Molecular Function: UDP-N-acetylmuramate dehydrogenase activity (GO:0008762);; Molecular Function: oxidoreductase activity (GO:0016491);; Molecular Function: reticuline oxidase activity (GO:0050468);; Molecular Function: flavin adenine dinucleotide binding (GO:0050660);; Biological Process: oxidation-reduction process (GO:0055114);;	--	--	--	--	FAD binding domain;; Berberine and berberine like	Reticuline oxidase OS=Eschscholzia californica GN=BBE1 PE=1 SV=1	C	Energy production and conversion	PREDICTED: reticuline oxidase-like [Glycine max]	biological process: metabolic process (GO:0008152);; biological process: single-organism process (GO:0044699);; molecular function: catalytic activity (GO:0003824);; molecular function: binding (GO:0005488)
[truncated: 1,357 more rows]

## Sheet: Cluster 2
Table S3. Hierarchy clustering of DEGs-Cluster 2
#ID	gene_name	0HAG-rep1_FPKM	0HAG-rep1_count	0HAG-rep2_FPKM	0HAG-rep2_count	18HAG-rep1_FPKM	18HAG-rep1_count	18HAG-rep2_FPKM	18HAG-rep2_count	36HAG-rep1_FPKM	36HAG-rep1_count	36HAG-rep2_FPKM	36HAG-rep2_count	0HAG-rep1_0HAG-rep2_vs_18HAG-rep1_18HAG-rep2_DESeq2_FDR	0HAG-rep1_0HAG-rep2_vs_18HAG-rep1_18HAG-rep2_DESeq2_log2FC	0HAG-rep1_0HAG-rep2_vs_18HAG-rep1_18HAG-rep2_DESeq2_(FDR_0.01_FC_2)_regulated	0HAG-rep1_0HAG-rep2_vs_36HAG-rep1_36HAG-rep2_DESeq2_FDR	0HAG-rep1_0HAG-rep2_vs_36HAG-rep1_36HAG-rep2_DESeq2_log2FC	0HAG-rep1_0HAG-rep2_vs_36HAG-rep1_36HAG-rep2_DESeq2_(FDR_0.01_FC_2)_regulated	18HAG-rep1_18HAG-rep2_vs_36HAG-rep1_36HAG-rep2_DESeq2_FDR	18HAG-rep1_18HAG-rep2_vs_36HAG-rep1_36HAG-rep2_DESeq2_log2FC	18HAG-rep1_18HAG-rep2_vs_36HAG-rep1_36HAG-rep2_DESeq2_(FDR_0.01_FC_2)_regulated	COG_class	COG_class_annotation	GO_annotation	KEGG_annotation	KEGG_pathway_annotation	KOG_class	KOG_class_annotation	Pfam_annotation	Swiss_Prot_annotation	eggNOG_class	eggNOG_class_annotation	NR_annotation	GO_second_level_annotation
[truncated: 980 more rows]

## Sheet: Cluster 3
Table S3. Hierarchy clustering of DEGs-Cluster 3
[truncated: 1,722 more rows]

## Sheet: Cluster 4
Table S3. Hierarchy clustering of DEGs-Cluster 4
[truncated: 360 more rows]

## Sheet: Cluster 5
Table S3. Hierarchy clustering of DEGs-Cluster 5
[truncated: 1,735 more rows]

## Sheet: Cluster 6
Table S3. Hierarchy clustering of DEGs-Cluster 6
[truncated: 3,323 more rows]

## Sheet: Cluster 7
Table S3. Hierarchy clustering of DEGs-Cluster 7
[truncated: 2,046 more rows]

## Sheet: Cluster 8
Table S3. Hierarchy clustering of DEGs-Cluster 8
[truncated: 5,537 more rows]
