# Supplementary material for: Nutritional evaluation and transcriptome analyses of short-time germinated seeds in soybean (Glycine max L. Merri.)
Source: Sci Rep. 2021 Nov 22;11:22714. doi: 10.1038/s41598-021-02132-2 (PMC8608788; doi:10.1038/s41598-021-02132-2)
Supplement: Supplementary file 4 — Supplementary Information 4. [file 41598_2021_2132_MOESM4_ESM.xlsx]

## Sheet: Cluster 1
Table S4. KEGG enrichment of clusters-Cluster 1
#Kegg_pathway	ko_id	Cluster_frequency	Genome_frequency	P-value	Corrected_P-value	rich_factor
mRNA surveillance pathway	ko03015	27 out of 330 8.18181818181818%	251 out of 10379 2.41834473456017%	2.67329e-08	2.59309e-06	3.38323
Ribosome biogenesis in eukaryotes	ko03008	23 out of 330 6.96969696969697%	196 out of 10379 1.88842855766451%	6.00228e-08	5.82221e-06	3.69074
Spliceosome	ko03040	29 out of 330 8.78787878787879%	360 out of 10379 3.46854224877156%	3.82543e-06	0.000371067	2.53359
RNA transport	ko03013	24 out of 330 7.27272727272727%	325 out of 10379 3.13132286347432%	0.000107197	0.0103981	2.32257
Basal transcription factors	ko03022	9 out of 330 2.72727272727273%	102 out of 10379 0.982753637151941%	0.00509203	0.493927	2.77513
Vancomycin resistance	ko01502	1 out of 330 0.303030303030303%	4 out of 10379 0.038539358319684%	0.121259	1	7.86288
Caffeine metabolism	ko00232	1 out of 330 0.303030303030303%	4 out of 10379 0.038539358319684%	0.121259	1	7.86288
Lipoic acid metabolism	ko00785	1 out of 330 0.303030303030303%	10 out of 10379 0.0963483957992099%	0.276212	1	3.14515
Other types of O-glycan biosynthesis	ko00514	1 out of 330 0.303030303030303%	10 out of 10379 0.0963483957992099%	0.276212	1	3.14515
Sulfur relay system	ko04122	2 out of 330 0.606060606060606%	20 out of 10379 0.19269679159842%	0.131686	1	3.14515
Glycosylphosphatidylinositol(GPI)-anchor biosynthesis	ko00563	4 out of 330 1.21212121212121%	46 out of 10379 0.443202620676366%	0.0576088	1	2.73491
RNA polymerase	ko03020	6 out of 330 1.81818181818182%	90 out of 10379 0.867135562192889%	0.0666002	1	2.09677
Ubiquitin mediated proteolysis	ko04120	15 out of 330 4.54545454545455%	243 out of 10379 2.3412660179208%	0.0108153	1	1.94145
Taurine and hypotaurine metabolism	ko00430	2 out of 330 0.606060606060606%	34 out of 10379 0.327584545717314%	0.294503	1	1.85009
Arachidonic acid metabolism	ko00590	2 out of 330 0.606060606060606%	34 out of 10379 0.327584545717314%	0.294503	1	1.85009
C5-Branched dibasic acid metabolism	ko00660	1 out of 330 0.303030303030303%	18 out of 10379 0.173427112438578%	0.441271	1	1.74731
SNARE interactions in vesicular transport	ko04130	5 out of 330 1.51515151515152%	93 out of 10379 0.896040080932652%	0.173919	1	1.69094
Mismatch repair	ko03430	6 out of 330 1.81818181818182%	118 out of 10379 1.13691107043068%	0.173342	1	1.59923
Peroxisome	ko04146	9 out of 330 2.72727272727273%	182 out of 10379 1.75354080354562%	0.1262	1	1.55529
Riboflavin metabolism	ko00740	1 out of 330 0.303030303030303%	21 out of 10379 0.202331631178341%	0.49298	1	1.49769
Pyrimidine metabolism	ko00240	13 out of 330 3.93939393939394%	275 out of 10379 2.64958088447827%	0.0999653	1	1.4868
Lysine degradation	ko00310	3 out of 330 0.909090909090909%	68 out of 10379 0.655169091434628%	0.3679	1	1.38757
Sulfur metabolism	ko00920	3 out of 330 0.909090909090909%	70 out of 10379 0.67443877059447%	0.385295	1	1.34792
Amino sugar and nucleotide sugar metabolism	ko00520	13 out of 330 3.93939393939394%	304 out of 10379 2.92899123229598%	0.171393	1	1.34497
RNA degradation	ko03018	10 out of 330 3.03030303030303%	235 out of 10379 2.26418730128143%	0.215476	1	1.33836
Carotenoid biosynthesis	ko00906	3 out of 330 0.909090909090909%	75 out of 10379 0.722612968494075%	0.42823	1	1.25806
Nicotinate and nicotinamide metabolism	ko00760	2 out of 330 0.606060606060606%	53 out of 10379 0.510646497735813%	0.506114	1	1.18685
Isoflavonoid biosynthesis	ko00943	1 out of 330 0.303030303030303%	27 out of 10379 0.260140668657867%	0.582521	1	1.16487
Brassinosteroid biosynthesis	ko00905	1 out of 330 0.303030303030303%	27 out of 10379 0.260140668657867%	0.582521	1	1.16487
Protein processing in endoplasmic reticulum	ko04141	16 out of 330 4.84848484848485%	438 out of 10379 4.2200597360054%	0.319214	1	1.14891
ABC transporters	ko02010	2 out of 330 0.606060606060606%	57 out of 10379 0.549185856055497%	0.545348	1	1.10356
Sphingolipid metabolism	ko00600	2 out of 330 0.606060606060606%	57 out of 10379 0.549185856055497%	0.545348	1	1.10356
Fatty acid degradation	ko00071	4 out of 330 1.21212121212121%	117 out of 10379 1.12727623085076%	0.51326	1	1.07527
Glycerophospholipid metabolism	ko00564	7 out of 330 2.12121212121212%	207 out of 10379 1.99441179304365%	0.488627	1	1.06358
2-Oxocarboxylic acid metabolism	ko01210	4 out of 330 1.21212121212121%	121 out of 10379 1.16581558917044%	0.539881	1	1.03972
Phenylalanine, tyrosine and tryptophan biosynthesis	ko00400	3 out of 330 0.909090909090909%	94 out of 10379 0.905674920512573%	0.57887	1	1.00377
Fatty acid biosynthesis	ko00061	3 out of 330 0.909090909090909%	94 out of 10379 0.905674920512573%	0.57887	1	1.00377
Glutathione metabolism	ko00480	6 out of 330 1.81818181818182%	204 out of 10379 1.96550727430388%	0.634593	1	0.925045
Plant hormone signal transduction	ko04075	21 out of 330 6.36363636363636%	746 out of 10379 7.18759032662106%	0.75245	1	0.885364
Terpenoid backbone biosynthesis	ko00900	3 out of 330 0.909090909090909%	107 out of 10379 1.03092783505155%	0.66641	1	0.881818
Aminoacyl-tRNA biosynthesis	ko00970	3 out of 330 0.909090909090909%	109 out of 10379 1.05019751421139%	0.678635	1	0.865638
Nitrogen metabolism	ko00910	2 out of 330 0.606060606060606%	74 out of 10379 0.712978128914154%	0.6871	1	0.850041
Fructose and mannose metabolism	ko00051	4 out of 330 1.21212121212121%	148 out of 10379 1.42595625782831%	0.697445	1	0.850041
Fatty acid metabolism	ko01212	4 out of 330 1.21212121212121%	148 out of 10379 1.42595625782831%	0.697445	1	0.850041
Regulation of autophagy	ko04140	2 out of 330 0.606060606060606%	74 out of 10379 0.712978128914154%	0.6871	1	0.850041
Carbon fixation in photosynthetic organisms	ko00710	4 out of 330 1.21212121212121%	151 out of 10379 1.45486077656807%	0.712327	1	0.833153
Circadian rhythm - plant	ko04712	3 out of 330 0.909090909090909%	115 out of 10379 1.10800655169091%	0.713313	1	0.820474
Starch and sucrose metabolism	ko00500	14 out of 330 4.24242424242424%	544 out of 10379 5.24135273147702%	0.829244	1	0.809414
Other glycan degradation	ko00511	1 out of 330 0.303030303030303%	39 out of 10379 0.375758743616919%	0.717053	1	0.806449
Purine metabolism	ko00230	9 out of 330 2.72727272727273%	351 out of 10379 3.38182869255227%	0.790838	1	0.806449
Cyanoamino acid metabolism	ko00460	3 out of 330 0.909090909090909%	117 out of 10379 1.12727623085076%	0.724212	1	0.806449
Tryptophan metabolism	ko00380	2 out of 330 0.606060606060606%	80 out of 10379 0.77078716639368%	0.727686	1	0.786288
Alanine, aspartate and glutamate metabolism	ko00250	3 out of 330 0.909090909090909%	122 out of 10379 1.17545042875036%	0.750047	1	0.773398
Folate biosynthesis	ko00790	1 out of 330 0.303030303030303%	41 out of 10379 0.395028422776761%	0.734826	1	0.76711
Proteasome	ko03050	3 out of 330 0.909090909090909%	124 out of 10379 1.1947201079102%	0.759826	1	0.760924
Inositol phosphate metabolism	ko00562	3 out of 330 0.909090909090909%	128 out of 10379 1.23325946622989%	0.778456	1	0.737145
Glycolysis / Gluconeogenesis	ko00010	7 out of 330 2.12121212121212%	304 out of 10379 2.92899123229598%	0.855421	1	0.724213
Biosynthesis of amino acids	ko01230	12 out of 330 3.63636363636364%	529 out of 10379 5.09683013777821%	0.917809	1	0.713456
Carbon metabolism	ko01200	13 out of 330 3.93939393939394%	575 out of 10379 5.54003275845457%	0.927343	1	0.711078
Nucleotide excision repair	ko03420	4 out of 330 1.21212121212121%	177 out of 10379 1.70536660564602%	0.819263	1	0.710769
Zeatin biosynthesis	ko00908	1 out of 330 0.303030303030303%	45 out of 10379 0.433567781096445%	0.767102	1	0.698923
Butanoate metabolism	ko00650	1 out of 330 0.303030303030303%	45 out of 10379 0.433567781096445%	0.767102	1	0.698923
Plant-pathogen interaction	ko04626	9 out of 330 2.72727272727273%	406 out of 10379 3.91174486944792%	0.904237	1	0.697201
Arginine and proline metabolism	ko00330	3 out of 330 0.909090909090909%	140 out of 10379 1.34887754118894%	0.827321	1	0.673961
Porphyrin and chlorophyll metabolism	ko00860	2 out of 330 0.606060606060606%	95 out of 10379 0.915309760092494%	0.81003	1	0.662137
One carbon pool by folate	ko00670	1 out of 330 0.303030303030303%	48 out of 10379 0.462472299836208%	0.788711	1	0.65524
Glycine, serine and threonine metabolism	ko00260	3 out of 330 0.909090909090909%	145 out of 10379 1.39705173908854%	0.844796	1	0.650721
Valine, leucine and isoleucine biosynthesis	ko00290	1 out of 330 0.303030303030303%	50 out of 10379 0.48174197899605%	0.801994	1	0.62903
Protein export	ko03060	2 out of 330 0.606060606060606%	103 out of 10379 0.992388476731862%	0.844222	1	0.610709
Biosynthesis of unsaturated fatty acids	ko01040	1 out of 330 0.303030303030303%	52 out of 10379 0.501011658155892%	0.814445	1	0.604837
Pyruvate metabolism	ko00620	4 out of 330 1.21212121212121%	213 out of 10379 2.05222083052317%	0.911401	1	0.590639
Valine, leucine and isoleucine degradation	ko00280	2 out of 330 0.606060606060606%	110 out of 10379 1.05983235379131%	0.869461	1	0.571846
Oxidative phosphorylation	ko00190	5 out of 330 1.51515151515152%	282 out of 10379 2.71702476153772%	0.948857	1	0.557651
Citrate cycle (TCA cycle)	ko00020	2 out of 330 0.606060606060606%	113 out of 10379 1.08873687253107%	0.879084	1	0.556664
Ubiquinone and other terpenoid-quinone biosynthesis	ko00130	2 out of 330 0.606060606060606%	115 out of 10379 1.10800655169091%	0.885132	1	0.546983
Cutin, suberine and wax biosynthesis	ko00073	1 out of 330 0.303030303030303%	58 out of 10379 0.558820695635418%	0.847305	1	0.542268
Tyrosine metabolism	ko00350	2 out of 330 0.606060606060606%	116 out of 10379 1.11764139127084%	0.88805	1	0.542268
Ether lipid metabolism	ko00565	1 out of 330 0.303030303030303%	63 out of 10379 0.606994893535023%	0.870208	1	0.49923
alpha-Linolenic acid metabolism	ko00592	2 out of 330 0.606060606060606%	127 out of 10379 1.22362462664997%	0.915913	1	0.495299
Galactose metabolism	ko00052	2 out of 330 0.606060606060606%	132 out of 10379 1.27179882454957%	0.926302	1	0.476538
Pantothenate and CoA biosynthesis	ko00770	1 out of 330 0.303030303030303%	68 out of 10379 0.655169091434628%	0.889685	1	0.462522
Phosphatidylinositol signaling system	ko04070	2 out of 330 0.606060606060606%	136 out of 10379 1.31033818286926%	0.93373	1	0.462522
Propanoate metabolism	ko00640	1 out of 330 0.303030303030303%	70 out of 10379 0.67443877059447%	0.896634	1	0.449307
DNA replication	ko03030	2 out of 330 0.606060606060606%	149 out of 10379 1.43559109740823%	0.953277	1	0.422168
Arginine biosynthesis	ko00220	1 out of 330 0.303030303030303%	77 out of 10379 0.741882647653917%	0.917692	1	0.408461
Glyoxylate and dicarboxylate metabolism	ko00630	2 out of 330 0.606060606060606%	155 out of 10379 1.49340013488775%	0.960317	1	0.405826
Endocytosis	ko04144	5 out of 330 1.51515151515152%	404 out of 10379 3.89247519028808%	0.996691	1	0.389251
Base excision repair	ko03410	1 out of 330 0.303030303030303%	84 out of 10379 0.809326524713364%	0.93447	1	0.374423
Ascorbate and aldarate metabolism	ko00053	1 out of 330 0.303030303030303%	91 out of 10379 0.876770401772811%	0.947836	1	0.345621
Phenylpropanoid biosynthesis	ko00940	4 out of 330 1.21212121212121%	418 out of 10379 4.02736294440698%	0.999386	1	0.300971
Ribosome	ko03010	6 out of 330 1.81818181818182%	658 out of 10379 6.33972444358801%	0.999981	1	0.286792
beta-Alanine metabolism	ko00410	1 out of 330 0.303030303030303%	110 out of 10379 1.05983235379131%	0.971939	1	0.285923
Cysteine and methionine metabolism	ko00270	2 out of 330 0.606060606060606%	221 out of 10379 2.12929954716254%	0.993831	1	0.284629
Homologous recombination	ko03440	1 out of 330 0.303030303030303%	127 out of 10379 1.22362462664997%	0.983902	1	0.24765
Pentose phosphate pathway	ko00030	1 out of 330 0.303030303030303%	129 out of 10379 1.24289430580981%	0.984922	1	0.24381
Glycerolipid metabolism	ko00561	1 out of 330 0.303030303030303%	156 out of 10379 1.50303497446768%	0.993775	1	0.201612
Phagosome	ko04145	1 out of 330 0.303030303030303%	181 out of 10379 1.7439059639657%	0.997262	1	0.173765

## Sheet: Cluster 2
Table S4. KEGG enrichment of clusters-Cluster 2
#Kegg_pathway	ko_id	Cluster_frequency	Genome_frequency	P-value	Corrected_P-value	rich_factor
SNARE interactions in vesicular transport	ko04130	6 out of 206 2.9126213592233%	93 out of 10379 0.896040080932652%	0.0103686	0.891699	3.25055
Caffeine metabolism	ko00232	1 out of 206 0.485436893203884%	4 out of 10379 0.038539358319684%	0.0770694	1	12.5959
Monobactam biosynthesis	ko00261	2 out of 206 0.970873786407767%	19 out of 10379 0.183061952018499%	0.0537294	1	5.30353
Lysine biosynthesis	ko00300	3 out of 206 1.45631067961165%	29 out of 10379 0.279410347817709%	0.0192642	1	5.21209
Protein export	ko03060	5 out of 206 2.42718446601942%	103 out of 10379 0.992388476731862%	0.0539816	1	2.4458
Propanoate metabolism	ko00640	3 out of 206 1.45631067961165%	70 out of 10379 0.67443877059447%	0.161926	1	2.15929
Regulation of autophagy	ko04140	3 out of 206 1.45631067961165%	74 out of 10379 0.712978128914154%	0.181513	1	2.04257
Terpenoid backbone biosynthesis	ko00900	4 out of 206 1.94174757281553%	107 out of 10379 1.03092783505155%	0.163277	1	1.8835
Isoflavonoid biosynthesis	ko00943	1 out of 206 0.485436893203884%	27 out of 10379 0.260140668657867%	0.418396	1	1.86606
Base excision repair	ko03410	3 out of 206 1.45631067961165%	84 out of 10379 0.809326524713364%	0.232877	1	1.79941
RNA polymerase	ko03020	3 out of 206 1.45631067961165%	90 out of 10379 0.867135562192889%	0.264851	1	1.67945
Ubiquitin mediated proteolysis	ko04120	8 out of 206 3.88349514563107%	243 out of 10379 2.3412660179208%	0.110913	1	1.65872
Diterpenoid biosynthesis	ko00904	2 out of 206 0.970873786407767%	62 out of 10379 0.597360053955102%	0.349443	1	1.62527
Fatty acid elongation	ko00062	2 out of 206 0.970873786407767%	62 out of 10379 0.597360053955102%	0.349443	1	1.62527
Steroid biosynthesis	ko00100	2 out of 206 0.970873786407767%	66 out of 10379 0.635899412274786%	0.378123	1	1.52677
Protein processing in endoplasmic reticulum	ko04141	13 out of 206 6.31067961165049%	438 out of 10379 4.2200597360054%	0.0962491	1	1.4954
Amino sugar and nucleotide sugar metabolism	ko00520	9 out of 206 4.36893203883495%	304 out of 10379 2.92899123229598%	0.151094	1	1.49162
Glutathione metabolism	ko00480	6 out of 206 2.9126213592233%	204 out of 10379 1.96550727430388%	0.2195	1	1.48187
Phosphatidylinositol signaling system	ko04070	4 out of 206 1.94174757281553%	136 out of 10379 1.31033818286926%	0.284602	1	1.48187
Spliceosome	ko03040	10 out of 206 4.85436893203883%	360 out of 10379 3.46854224877156%	0.179025	1	1.39954
Phagosome	ko04145	5 out of 206 2.42718446601942%	181 out of 10379 1.7439059639657%	0.290593	1	1.39181
Cysteine and methionine metabolism	ko00270	6 out of 206 2.9126213592233%	221 out of 10379 2.12929954716254%	0.275571	1	1.36788
Nitrogen metabolism	ko00910	2 out of 206 0.970873786407767%	74 out of 10379 0.712978128914154%	0.433793	1	1.36172
Citrate cycle (TCA cycle)	ko00020	3 out of 206 1.45631067961165%	113 out of 10379 1.08873687253107%	0.389711	1	1.33761
Pyrimidine metabolism	ko00240	7 out of 206 3.39805825242718%	275 out of 10379 2.64958088447827%	0.305331	1	1.28249
2-Oxocarboxylic acid metabolism	ko01210	3 out of 206 1.45631067961165%	121 out of 10379 1.16581558917044%	0.432343	1	1.24918
Plant-pathogen interaction	ko04626	10 out of 206 4.85436893203883%	406 out of 10379 3.91174486944792%	0.286976	1	1.24097
Folate biosynthesis	ko00790	1 out of 206 0.485436893203884%	41 out of 10379 0.395028422776761%	0.561128	1	1.22887
Glycerophospholipid metabolism	ko00564	5 out of 206 2.42718446601942%	207 out of 10379 1.99441179304365%	0.392725	1	1.21699
mRNA surveillance pathway	ko03015	6 out of 206 2.9126213592233%	251 out of 10379 2.41834473456017%	0.380714	1	1.20439
Starch and sucrose metabolism	ko00500	13 out of 206 6.31067961165049%	544 out of 10379 5.24135273147702%	0.284399	1	1.20402
Pyruvate metabolism	ko00620	5 out of 206 2.42718446601942%	213 out of 10379 2.05222083052317%	0.416388	1	1.18271
N-Glycan biosynthesis	ko00510	2 out of 206 0.970873786407767%	87 out of 10379 0.838231043453126%	0.51818	1	1.15824
Plant hormone signal transduction	ko04075	17 out of 206 8.25242718446602%	746 out of 10379 7.18759032662106%	0.311834	1	1.14815
Butanoate metabolism	ko00650	1 out of 206 0.485436893203884%	45 out of 10379 0.433567781096445%	0.595081	1	1.11963
Peroxisome	ko04146	4 out of 206 1.94174757281553%	182 out of 10379 1.75354080354562%	0.489817	1	1.10733
Ascorbate and aldarate metabolism	ko00053	2 out of 206 0.970873786407767%	91 out of 10379 0.876770401772811%	0.542426	1	1.10733
Glycosylphosphatidylinositol(GPI)-anchor biosynthesis	ko00563	1 out of 206 0.485436893203884%	46 out of 10379 0.443202620676366%	0.603153	1	1.09529
Arginine and proline metabolism	ko00330	3 out of 206 1.45631067961165%	140 out of 10379 1.34887754118894%	0.528572	1	1.07965
Fatty acid biosynthesis	ko00061	2 out of 206 0.970873786407767%	94 out of 10379 0.905674920512573%	0.560051	1	1.07199
Phenylalanine, tyrosine and tryptophan biosynthesis	ko00400	2 out of 206 0.970873786407767%	94 out of 10379 0.905674920512573%	0.560051	1	1.07199
Porphyrin and chlorophyll metabolism	ko00860	2 out of 206 0.970873786407767%	95 out of 10379 0.915309760092494%	0.565818	1	1.06071
Phenylalanine metabolism	ko00360	2 out of 206 0.970873786407767%	96 out of 10379 0.924944599672415%	0.571531	1	1.04966
Biosynthesis of amino acids	ko01230	11 out of 206 5.33980582524272%	529 out of 10379 5.09683013777821%	0.481375	1	1.04767
Glycine, serine and threonine metabolism	ko00260	3 out of 206 1.45631067961165%	145 out of 10379 1.39705173908854%	0.552385	1	1.04242
Fatty acid metabolism	ko01212	3 out of 206 1.45631067961165%	148 out of 10379 1.42595625782831%	0.566328	1	1.02129
Purine metabolism	ko00230	7 out of 206 3.39805825242718%	351 out of 10379 3.38182869255227%	0.549215	1	1.0048
Carbon fixation in photosynthetic organisms	ko00710	3 out of 206 1.45631067961165%	151 out of 10379 1.45486077656807%	0.580006	1	1.001
Glycerolipid metabolism	ko00561	3 out of 206 1.45631067961165%	156 out of 10379 1.50303497446768%	0.602193	1	0.968913
Phenylpropanoid biosynthesis	ko00940	8 out of 206 3.88349514563107%	418 out of 10379 4.02736294440698%	0.592889	1	0.964277
Nicotinate and nicotinamide metabolism	ko00760	1 out of 206 0.485436893203884%	53 out of 10379 0.510646497735813%	0.655344	1	0.950632
Aminoacyl-tRNA biosynthesis	ko00970	2 out of 206 0.970873786407767%	109 out of 10379 1.05019751421139%	0.640834	1	0.924468
Histidine metabolism	ko00340	1 out of 206 0.485436893203884%	55 out of 10379 0.529916176895655%	0.668959	1	0.916064
beta-Alanine metabolism	ko00410	2 out of 206 0.970873786407767%	110 out of 10379 1.05983235379131%	0.645784	1	0.916064
Flavonoid biosynthesis	ko00941	2 out of 206 0.970873786407767%	112 out of 10379 1.07910203295115%	0.655523	1	0.899705
Oxidative phosphorylation	ko00190	5 out of 206 2.42718446601942%	282 out of 10379 2.71702476153772%	0.663161	1	0.893324
Stilbenoid, diarylheptanoid and gingerol biosynthesis	ko00945	1 out of 206 0.485436893203884%	57 out of 10379 0.549185856055497%	0.682039	1	0.883921
Ubiquinone and other terpenoid-quinone biosynthesis	ko00130	2 out of 206 0.970873786407767%	115 out of 10379 1.10800655169091%	0.669732	1	0.876235
Endocytosis	ko04144	7 out of 206 3.39805825242718%	404 out of 10379 3.89247519028808%	0.696209	1	0.872981
Cyanoamino acid metabolism	ko00460	2 out of 206 0.970873786407767%	117 out of 10379 1.12727623085076%	0.67894	1	0.861256
RNA degradation	ko03018	4 out of 206 1.94174757281553%	235 out of 10379 2.26418730128143%	0.690335	1	0.857591
Pentose and glucuronate interconversions	ko00040	4 out of 206 1.94174757281553%	236 out of 10379 2.27382214086135%	0.693528	1	0.853958
Glycolysis / Gluconeogenesis	ko00010	5 out of 206 2.42718446601942%	304 out of 10379 2.92899123229598%	0.726117	1	0.828676
Alanine, aspartate and glutamate metabolism	ko00250	2 out of 206 0.970873786407767%	122 out of 10379 1.17545042875036%	0.701049	1	0.825959
Proteasome	ko03050	2 out of 206 0.970873786407767%	124 out of 10379 1.1947201079102%	0.709534	1	0.812637
Linoleic acid metabolism	ko00591	1 out of 206 0.485436893203884%	63 out of 10379 0.606994893535023%	0.718271	1	0.799738
Inositol phosphate metabolism	ko00562	2 out of 206 0.970873786407767%	128 out of 10379 1.23325946622989%	0.725904	1	0.787242
Galactose metabolism	ko00052	2 out of 206 0.970873786407767%	132 out of 10379 1.27179882454957%	0.74149	1	0.763386
Pantothenate and CoA biosynthesis	ko00770	1 out of 206 0.485436893203884%	68 out of 10379 0.655169091434628%	0.745304	1	0.740934
Lysine degradation	ko00310	1 out of 206 0.485436893203884%	68 out of 10379 0.655169091434628%	0.745304	1	0.740934
Sulfur metabolism	ko00920	1 out of 206 0.485436893203884%	70 out of 10379 0.67443877059447%	0.75538	1	0.719764
Photosynthesis	ko00195	2 out of 206 0.970873786407767%	141 out of 10379 1.35851238076886%	0.773817	1	0.71466
DNA replication	ko03030	2 out of 206 0.970873786407767%	149 out of 10379 1.43559109740823%	0.799546	1	0.676289
Arginine biosynthesis	ko00220	1 out of 206 0.485436893203884%	77 out of 10379 0.741882647653917%	0.787622	1	0.654331
Glyoxylate and dicarboxylate metabolism	ko00630	2 out of 206 0.970873786407767%	155 out of 10379 1.49340013488775%	0.817114	1	0.65011
RNA transport	ko03013	4 out of 206 1.94174757281553%	325 out of 10379 3.13132286347432%	0.89094	1	0.620105
Carbon metabolism	ko01200	7 out of 206 3.39805825242718%	575 out of 10379 5.54003275845457%	0.943668	1	0.613364
Nucleotide excision repair	ko03420	2 out of 206 0.970873786407767%	177 out of 10379 1.70536660564602%	0.87034	1	0.569305
Circadian rhythm - plant	ko04712	1 out of 206 0.485436893203884%	115 out of 10379 1.10800655169091%	0.901563	1	0.438117
Mismatch repair	ko03430	1 out of 206 0.485436893203884%	118 out of 10379 1.13691107043068%	0.907372	1	0.426979
alpha-Linolenic acid metabolism	ko00592	1 out of 206 0.485436893203884%	127 out of 10379 1.22362462664997%	0.922831	1	0.39672
Homologous recombination	ko03440	1 out of 206 0.485436893203884%	127 out of 10379 1.22362462664997%	0.922831	1	0.39672
Pentose phosphate pathway	ko00030	1 out of 206 0.485436893203884%	129 out of 10379 1.24289430580981%	0.925901	1	0.39057
Ribosome	ko03010	5 out of 206 2.42718446601942%	658 out of 10379 6.33972444358801%	0.997311	1	0.382853
Fructose and mannose metabolism	ko00051	1 out of 206 0.485436893203884%	148 out of 10379 1.42595625782831%	0.949634	1	0.340429
Ribosome biogenesis in eukaryotes	ko03008	1 out of 206 0.485436893203884%	196 out of 10379 1.88842855766451%	0.981071	1	0.257059

## Sheet: Cluster 3
Table S4. KEGG enrichment of clusters-Cluster 3
#Kegg_pathway	ko_id	Cluster_frequency	Genome_frequency	P-value	Corrected_P-value	rich_factor
Spliceosome	ko03040	31 out of 310 10%	360 out of 10379 3.46854224877156%	1.02157e-07	9.60271e-06	2.88306
RNA transport	ko03013	19 out of 310 6.12903225806452%	325 out of 10379 3.13132286347432%	0.00403894	0.37966	1.95733
Protein processing in endoplasmic reticulum	ko04141	23 out of 310 7.41935483870968%	438 out of 10379 4.2200597360054%	0.00613621	0.576804	1.75812
mRNA surveillance pathway	ko03015	15 out of 310 4.83870967741935%	251 out of 10379 2.41834473456017%	0.00834367	0.784305	2.00084
Glucosinolate biosynthesis	ko00966	2 out of 310 0.645161290322581%	8 out of 10379 0.077078716639368%	0.0221032	1	8.37016
Sulfur relay system	ko04122	2 out of 310 0.645161290322581%	20 out of 10379 0.19269679159842%	0.118832	1	3.34806
Lipoic acid metabolism	ko00785	1 out of 310 0.32258064516129%	10 out of 10379 0.0963483957992099%	0.26167	1	3.34806
Other types of O-glycan biosynthesis	ko00514	1 out of 310 0.32258064516129%	10 out of 10379 0.0963483957992099%	0.26167	1	3.34806
Flavone and flavonol biosynthesis	ko00944	1 out of 310 0.32258064516129%	15 out of 10379 0.144522593698815%	0.365653	1	2.23204
Taurine and hypotaurine metabolism	ko00430	2 out of 310 0.645161290322581%	34 out of 10379 0.327584545717314%	0.269998	1	1.96945
Alanine, aspartate and glutamate metabolism	ko00250	7 out of 310 2.25806451612903%	122 out of 10379 1.17545042875036%	0.0727349	1	1.92102
Ribosome biogenesis in eukaryotes	ko03008	11 out of 310 3.54838709677419%	196 out of 10379 1.88842855766451%	0.0331467	1	1.87902
RNA polymerase	ko03020	5 out of 310 1.61290322580645%	90 out of 10379 0.867135562192889%	0.131493	1	1.86004
Sphingolipid metabolism	ko00600	3 out of 310 0.967741935483871%	57 out of 10379 0.549185856055497%	0.241964	1	1.76214
Monoterpenoid biosynthesis	ko00902	1 out of 310 0.32258064516129%	20 out of 10379 0.19269679159842%	0.455031	1	1.67403
Tryptophan metabolism	ko00380	4 out of 310 1.29032258064516%	80 out of 10379 0.77078716639368%	0.216586	1	1.67403
Glycine, serine and threonine metabolism	ko00260	7 out of 310 2.25806451612903%	145 out of 10379 1.39705173908854%	0.143389	1	1.61631
Riboflavin metabolism	ko00740	1 out of 310 0.32258064516129%	21 out of 10379 0.202331631178341%	0.47134	1	1.59432
Ubiquitin mediated proteolysis	ko04120	11 out of 310 3.54838709677419%	243 out of 10379 2.3412660179208%	0.111977	1	1.51558
Peroxisome	ko04146	8 out of 310 2.58064516129032%	182 out of 10379 1.75354080354562%	0.178055	1	1.47168
Ascorbate and aldarate metabolism	ko00053	4 out of 310 1.29032258064516%	91 out of 10379 0.876770401772811%	0.288598	1	1.47168
Sulfur metabolism	ko00920	3 out of 310 0.967741935483871%	70 out of 10379 0.67443877059447%	0.348284	1	1.43488
Regulation of autophagy	ko04140	3 out of 310 0.967741935483871%	74 out of 10379 0.712978128914154%	0.381045	1	1.35732
Carotenoid biosynthesis	ko00906	3 out of 310 0.967741935483871%	75 out of 10379 0.722612968494075%	0.389185	1	1.33923
Inositol phosphate metabolism	ko00562	5 out of 310 1.61290322580645%	128 out of 10379 1.23325946622989%	0.335852	1	1.30784
Arginine biosynthesis	ko00220	3 out of 310 0.967741935483871%	77 out of 10379 0.741882647653917%	0.405385	1	1.30444
Nicotinate and nicotinamide metabolism	ko00760	2 out of 310 0.645161290322581%	53 out of 10379 0.510646497735813%	0.472902	1	1.26342
Brassinosteroid biosynthesis	ko00905	1 out of 310 0.32258064516129%	27 out of 10379 0.260140668657867%	0.559466	1	1.24002
Isoflavonoid biosynthesis	ko00943	1 out of 310 0.32258064516129%	27 out of 10379 0.260140668657867%	0.559466	1	1.24002
Valine, leucine and isoleucine degradation	ko00280	4 out of 310 1.29032258064516%	110 out of 10379 1.05983235379131%	0.417706	1	1.21748
Glycolysis / Gluconeogenesis	ko00010	11 out of 310 3.54838709677419%	304 out of 10379 2.92899123229598%	0.300103	1	1.21147
Circadian rhythm - plant	ko04712	4 out of 310 1.29032258064516%	115 out of 10379 1.10800655169091%	0.451168	1	1.16454
Thiamine metabolism	ko00730	1 out of 310 0.32258064516129%	29 out of 10379 0.279410347817709%	0.585457	1	1.15451
Tyrosine metabolism	ko00350	4 out of 310 1.29032258064516%	116 out of 10379 1.11764139127084%	0.457791	1	1.15451
Cutin, suberine and wax biosynthesis	ko00073	2 out of 310 0.645161290322581%	58 out of 10379 0.558820695635418%	0.520748	1	1.15451
Purine metabolism	ko00230	12 out of 310 3.87096774193548%	351 out of 10379 3.38182869255227%	0.357265	1	1.14464
Nucleotide excision repair	ko03420	6 out of 310 1.93548387096774%	177 out of 10379 1.70536660564602%	0.435339	1	1.13494
2-Oxocarboxylic acid metabolism	ko01210	4 out of 310 1.29032258064516%	121 out of 10379 1.16581558917044%	0.490471	1	1.1068
SNARE interactions in vesicular transport	ko04130	3 out of 310 0.967741935483871%	93 out of 10379 0.896040080932652%	0.52887	1	1.08002
Plant hormone signal transduction	ko04075	24 out of 310 7.74193548387097%	746 out of 10379 7.18759032662106%	0.38222	1	1.07713
Linoleic acid metabolism	ko00591	2 out of 310 0.645161290322581%	63 out of 10379 0.606994893535023%	0.565611	1	1.06288
Cysteine and methionine metabolism	ko00270	7 out of 310 2.25806451612903%	221 out of 10379 2.12929954716254%	0.491686	1	1.06047
Phenylalanine metabolism	ko00360	3 out of 310 0.967741935483871%	96 out of 10379 0.924944599672415%	0.550439	1	1.04627
Galactose metabolism	ko00052	4 out of 310 1.29032258064516%	132 out of 10379 1.27179882454957%	0.559242	1	1.01457
RNA degradation	ko03018	7 out of 310 2.25806451612903%	235 out of 10379 2.26418730128143%	0.557125	1	0.997296
Endocytosis	ko04144	12 out of 310 3.87096774193548%	404 out of 10379 3.89247519028808%	0.550234	1	0.994475
Basal transcription factors	ko03022	3 out of 310 0.967741935483871%	102 out of 10379 0.982753637151941%	0.591781	1	0.984725
Protein export	ko03060	3 out of 310 0.967741935483871%	103 out of 10379 0.992388476731862%	0.598429	1	0.975164
Pyrimidine metabolism	ko00240	8 out of 310 2.58064516129032%	275 out of 10379 2.64958088447827%	0.581142	1	0.973982
Glycerophospholipid metabolism	ko00564	6 out of 310 1.93548387096774%	207 out of 10379 1.99441179304365%	0.587826	1	0.970453
Plant-pathogen interaction	ko04626	11 out of 310 3.54838709677419%	406 out of 10379 3.91174486944792%	0.673555	1	0.907111
Nitrogen metabolism	ko00910	2 out of 310 0.645161290322581%	74 out of 10379 0.712978128914154%	0.653399	1	0.904882
Fructose and mannose metabolism	ko00051	4 out of 310 1.29032258064516%	148 out of 10379 1.42595625782831%	0.649593	1	0.904882
Amino sugar and nucleotide sugar metabolism	ko00520	8 out of 310 2.58064516129032%	304 out of 10379 2.92899123229598%	0.692557	1	0.88107
Ubiquinone and other terpenoid-quinone biosynthesis	ko00130	3 out of 310 0.967741935483871%	115 out of 10379 1.10800655169091%	0.672571	1	0.873408
Other glycan degradation	ko00511	1 out of 310 0.32258064516129%	39 out of 10379 0.375758743616919%	0.694194	1	0.858478
Biosynthesis of amino acids	ko01230	13 out of 310 4.19354838709677%	529 out of 10379 5.09683013777821%	0.804199	1	0.822776
Carbon metabolism	ko01200	14 out of 310 4.51612903225806%	575 out of 10379 5.54003275845457%	0.821806	1	0.815181
Proteasome	ko03050	3 out of 310 0.967741935483871%	124 out of 10379 1.1947201079102%	0.721256	1	0.810016
Base excision repair	ko03410	2 out of 310 0.645161290322581%	84 out of 10379 0.809326524713364%	0.720425	1	0.797158
Butanoate metabolism	ko00650	1 out of 310 0.32258064516129%	45 out of 10379 0.433567781096445%	0.745254	1	0.744014
Glycosylphosphatidylinositol(GPI)-anchor biosynthesis	ko00563	1 out of 310 0.32258064516129%	46 out of 10379 0.443202620676366%	0.752895	1	0.72784
Phenylalanine, tyrosine and tryptophan biosynthesis	ko00400	2 out of 310 0.645161290322581%	94 out of 10379 0.905674920512573%	0.776215	1	0.712354
Porphyrin and chlorophyll metabolism	ko00860	2 out of 310 0.645161290322581%	95 out of 10379 0.915309760092494%	0.781224	1	0.704856
Valine, leucine and isoleucine biosynthesis	ko00290	1 out of 310 0.32258064516129%	50 out of 10379 0.48174197899605%	0.781245	1	0.669613
Glutathione metabolism	ko00480	4 out of 310 1.29032258064516%	204 out of 10379 1.96550727430388%	0.863452	1	0.656483
Glyoxylate and dicarboxylate metabolism	ko00630	3 out of 310 0.967741935483871%	155 out of 10379 1.49340013488775%	0.846662	1	0.648012
Glycerolipid metabolism	ko00561	3 out of 310 0.967741935483871%	156 out of 10379 1.50303497446768%	0.849736	1	0.643859
Histidine metabolism	ko00340	1 out of 310 0.32258064516129%	55 out of 10379 0.529916176895655%	0.812165	1	0.608739
ABC transporters	ko02010	1 out of 310 0.32258064516129%	57 out of 10379 0.549185856055497%	0.823277	1	0.58738
Stilbenoid, diarylheptanoid and gingerol biosynthesis	ko00945	1 out of 310 0.32258064516129%	57 out of 10379 0.549185856055497%	0.823277	1	0.58738
Fatty acid degradation	ko00071	2 out of 310 0.645161290322581%	117 out of 10379 1.12727623085076%	0.868991	1	0.572319
Phenylpropanoid biosynthesis	ko00940	7 out of 310 2.25806451612903%	418 out of 10379 4.02736294440698%	0.969547	1	0.560681
Diterpenoid biosynthesis	ko00904	1 out of 310 0.32258064516129%	62 out of 10379 0.597360053955102%	0.848272	1	0.54001
Fatty acid elongation	ko00062	1 out of 310 0.32258064516129%	62 out of 10379 0.597360053955102%	0.848272	1	0.54001
alpha-Linolenic acid metabolism	ko00592	2 out of 310 0.645161290322581%	127 out of 10379 1.22362462664997%	0.897064	1	0.527254
Phosphatidylinositol signaling system	ko04070	2 out of 310 0.645161290322581%	136 out of 10379 1.31033818286926%	0.917449	1	0.492362
Starch and sucrose metabolism	ko00500	8 out of 310 2.58064516129032%	544 out of 10379 5.24135273147702%	0.993242	1	0.492362
Carbon fixation in photosynthetic organisms	ko00710	2 out of 310 0.645161290322581%	151 out of 10379 1.45486077656807%	0.943238	1	0.443452
Ribosome	ko03010	8 out of 310 2.58064516129032%	658 out of 10379 6.33972444358801%	0.999353	1	0.40706
N-Glycan biosynthesis	ko00510	1 out of 310 0.32258064516129%	87 out of 10379 0.838231043453126%	0.929297	1	0.384835
Fatty acid biosynthesis	ko00061	1 out of 310 0.32258064516129%	94 out of 10379 0.905674920512573%	0.942927	1	0.356177
Terpenoid backbone biosynthesis	ko00900	1 out of 310 0.32258064516129%	107 out of 10379 1.03092783505155%	0.96167	1	0.312903
Aminoacyl-tRNA biosynthesis	ko00970	1 out of 310 0.32258064516129%	109 out of 10379 1.05019751421139%	0.963948	1	0.307162
beta-Alanine metabolism	ko00410	1 out of 310 0.32258064516129%	110 out of 10379 1.05983235379131%	0.965037	1	0.30437
Flavonoid biosynthesis	ko00941	1 out of 310 0.32258064516129%	112 out of 10379 1.07910203295115%	0.967116	1	0.298934
Cyanoamino acid metabolism	ko00460	1 out of 310 0.32258064516129%	117 out of 10379 1.12727623085076%	0.97179	1	0.286159
Pentose and glucuronate interconversions	ko00040	2 out of 310 0.645161290322581%	236 out of 10379 2.27382214086135%	0.993945	1	0.283734
Pentose phosphate pathway	ko00030	1 out of 310 0.32258064516129%	129 out of 10379 1.24289430580981%	0.980481	1	0.25954
Arginine and proline metabolism	ko00330	1 out of 310 0.32258064516129%	140 out of 10379 1.34887754118894%	0.986079	1	0.239147
Fatty acid metabolism	ko01212	1 out of 310 0.32258064516129%	148 out of 10379 1.42595625782831%	0.989115	1	0.226221
DNA replication	ko03030	1 out of 310 0.32258064516129%	149 out of 10379 1.43559109740823%	0.989445	1	0.224702
Phagosome	ko04145	1 out of 310 0.32258064516129%	181 out of 10379 1.7439059639657%	0.996063	1	0.184976
Pyruvate metabolism	ko00620	1 out of 310 0.32258064516129%	213 out of 10379 2.05222083052317%	0.998536	1	0.157186

## Sheet: Cluster 4
Table S4. KEGG enrichment of clusters-Cluster 4
#Kegg_pathway	ko_id	Cluster_frequency	Genome_frequency	P-value	Corrected_P-value	rich_factor
Biosynthesis of amino acids	ko01230	11 out of 89 12.3595505617978%	529 out of 10379 5.09683013777821%	0.0053854	0.398519	2.42495
Protein processing in endoplasmic reticulum	ko04141	9 out of 89 10.1123595505618%	438 out of 10379 4.2200597360054%	0.0125389	0.927882	2.39626
Terpenoid backbone biosynthesis	ko00900	4 out of 89 4.49438202247191%	107 out of 10379 1.03092783505155%	0.0133431	0.987387	4.35955
Other types of O-glycan biosynthesis	ko00514	1 out of 89 1.12359550561798%	10 out of 10379 0.0963483957992099%	0.0825502	1	11.6618
Vitamin B6 metabolism	ko00750	2 out of 89 2.24719101123596%	30 out of 10379 0.28904518739763%	0.0270723	1	7.77453
Limonene and pinene degradation	ko00903	1 out of 89 1.12359550561798%	22 out of 10379 0.211966470758262%	0.172757	1	5.30082
One carbon pool by folate	ko00670	2 out of 89 2.24719101123596%	48 out of 10379 0.462472299836208%	0.0636164	1	4.85908
Valine, leucine and isoleucine biosynthesis	ko00290	2 out of 89 2.24719101123596%	50 out of 10379 0.48174197899605%	0.0683402	1	4.66472
Sesquiterpenoid and triterpenoid biosynthesis	ko00909	1 out of 89 1.12359550561798%	26 out of 10379 0.250505829077946%	0.200831	1	4.48531
Tropane, piperidine and pyridine alkaloid biosynthesis	ko00960	2 out of 89 2.24719101123596%	58 out of 10379 0.558820695635418%	0.0883077	1	4.02131
Lysine biosynthesis	ko00300	1 out of 89 1.12359550561798%	29 out of 10379 0.279410347817709%	0.221267	1	4.02131
SNARE interactions in vesicular transport	ko04130	3 out of 89 3.37078651685393%	93 out of 10379 0.896040080932652%	0.0455424	1	3.76187
Pantothenate and CoA biosynthesis	ko00770	2 out of 89 2.24719101123596%	68 out of 10379 0.655169091434628%	0.115322	1	3.42994
Arachidonic acid metabolism	ko00590	1 out of 89 1.12359550561798%	34 out of 10379 0.327584545717314%	0.254184	1	3.42994
Biotin metabolism	ko00780	1 out of 89 1.12359550561798%	35 out of 10379 0.337219385297235%	0.2606	1	3.33194
Selenocompound metabolism	ko00450	1 out of 89 1.12359550561798%	36 out of 10379 0.346854224877156%	0.266962	1	3.23939
Glycine, serine and threonine metabolism	ko00260	4 out of 89 4.49438202247191%	145 out of 10379 1.39705173908854%	0.0358232	1	3.21705
Carotenoid biosynthesis	ko00906	2 out of 89 2.24719101123596%	75 out of 10379 0.722612968494075%	0.135321	1	3.10981
2-Oxocarboxylic acid metabolism	ko01210	3 out of 89 3.37078651685393%	121 out of 10379 1.16581558917044%	0.0854607	1	2.89135
AGE-RAGE signaling pathway in diabetic complications	ko04933	1 out of 89 1.12359550561798%	41 out of 10379 0.395028422776761%	0.297968	1	2.84434
Inositol phosphate metabolism	ko00562	3 out of 89 3.37078651685393%	128 out of 10379 1.23325946622989%	0.0971773	1	2.73323
Phosphatidylinositol signaling system	ko04070	3 out of 89 3.37078651685393%	136 out of 10379 1.31033818286926%	0.11132	1	2.57246
Arginine and proline metabolism	ko00330	3 out of 89 3.37078651685393%	140 out of 10379 1.34887754118894%	0.118674	1	2.49896
Photosynthesis	ko00195	3 out of 89 3.37078651685393%	141 out of 10379 1.35851238076886%	0.12054	1	2.48123
Fatty acid biosynthesis	ko00061	2 out of 89 2.24719101123596%	94 out of 10379 0.905674920512573%	0.192744	1	2.48123
Ubiquitin mediated proteolysis	ko04120	5 out of 89 5.61797752808989%	243 out of 10379 2.3412660179208%	0.0575014	1	2.39955
Ribosome biogenesis in eukaryotes	ko03008	4 out of 89 4.49438202247191%	196 out of 10379 1.88842855766451%	0.0876167	1	2.37996
Biosynthesis of unsaturated fatty acids	ko01040	1 out of 89 1.12359550561798%	52 out of 10379 0.501011658155892%	0.36169	1	2.24265
Histidine metabolism	ko00340	1 out of 89 1.12359550561798%	55 out of 10379 0.529916176895655%	0.378053	1	2.12033
beta-Alanine metabolism	ko00410	2 out of 89 2.24719101123596%	110 out of 10379 1.05983235379131%	0.243151	1	2.12033
Tyrosine metabolism	ko00350	2 out of 89 2.24719101123596%	116 out of 10379 1.11764139127084%	0.262248	1	2.01065
Fatty acid degradation	ko00071	2 out of 89 2.24719101123596%	117 out of 10379 1.12727623085076%	0.265434	1	1.99347
Isoquinoline alkaloid biosynthesis	ko00950	1 out of 89 1.12359550561798%	61 out of 10379 0.587725214375181%	0.409545	1	1.91177
Fatty acid elongation	ko00062	1 out of 89 1.12359550561798%	62 out of 10379 0.597360053955102%	0.414638	1	1.88094
RNA transport	ko03013	5 out of 89 5.61797752808989%	325 out of 10379 3.13132286347432%	0.146432	1	1.79412
Lysine degradation	ko00310	1 out of 89 1.12359550561798%	68 out of 10379 0.655169091434628%	0.444297	1	1.71497
Pyruvate metabolism	ko00620	3 out of 89 3.37078651685393%	213 out of 10379 2.05222083052317%	0.275754	1	1.64251
Regulation of autophagy	ko04140	1 out of 89 1.12359550561798%	74 out of 10379 0.712978128914154%	0.472469	1	1.57592
Fatty acid metabolism	ko01212	2 out of 89 2.24719101123596%	148 out of 10379 1.42595625782831%	0.363272	1	1.57592
Fructose and mannose metabolism	ko00051	2 out of 89 2.24719101123596%	148 out of 10379 1.42595625782831%	0.363272	1	1.57592
Carbon fixation in photosynthetic organisms	ko00710	2 out of 89 2.24719101123596%	151 out of 10379 1.45486077656807%	0.372537	1	1.54461
Arginine biosynthesis	ko00220	1 out of 89 1.12359550561798%	77 out of 10379 0.741882647653917%	0.486021	1	1.51452
Glyoxylate and dicarboxylate metabolism	ko00630	2 out of 89 2.24719101123596%	155 out of 10379 1.49340013488775%	0.384809	1	1.50475
RNA degradation	ko03018	3 out of 89 3.37078651685393%	235 out of 10379 2.26418730128143%	0.327443	1	1.48874
Tryptophan metabolism	ko00380	1 out of 89 1.12359550561798%	80 out of 10379 0.77078716639368%	0.499229	1	1.45772
Base excision repair	ko03410	1 out of 89 1.12359550561798%	84 out of 10379 0.809326524713364%	0.516318	1	1.38831
Spliceosome	ko03040	4 out of 89 4.49438202247191%	360 out of 10379 3.46854224877156%	0.372626	1	1.29576
Ascorbate and aldarate metabolism	ko00053	1 out of 89 1.12359550561798%	91 out of 10379 0.876770401772811%	0.544848	1	1.28152
Ribosome	ko03010	7 out of 89 7.86516853932584%	658 out of 10379 6.33972444358801%	0.334211	1	1.24062
Porphyrin and chlorophyll metabolism	ko00860	1 out of 89 1.12359550561798%	95 out of 10379 0.915309760092494%	0.560397	1	1.22756
Carbon metabolism	ko01200	6 out of 89 6.74157303370786%	575 out of 10379 5.54003275845457%	0.371371	1	1.21688
Phenylalanine metabolism	ko00360	1 out of 89 1.12359550561798%	96 out of 10379 0.924944599672415%	0.564201	1	1.21477
Glycolysis / Gluconeogenesis	ko00010	3 out of 89 3.37078651685393%	304 out of 10379 2.92899123229598%	0.48617	1	1.15084
Amino sugar and nucleotide sugar metabolism	ko00520	3 out of 89 3.37078651685393%	304 out of 10379 2.92899123229598%	0.48617	1	1.15084
Glutathione metabolism	ko00480	2 out of 89 2.24719101123596%	204 out of 10379 1.96550727430388%	0.525138	1	1.14331
Basal transcription factors	ko03022	1 out of 89 1.12359550561798%	102 out of 10379 0.982753637151941%	0.586353	1	1.14331
Protein export	ko03060	1 out of 89 1.12359550561798%	103 out of 10379 0.992388476731862%	0.589936	1	1.13221
Valine, leucine and isoleucine degradation	ko00280	1 out of 89 1.12359550561798%	110 out of 10379 1.05983235379131%	0.614167	1	1.06016
Cyanoamino acid metabolism	ko00460	1 out of 89 1.12359550561798%	117 out of 10379 1.12727623085076%	0.636981	1	0.996735
Alanine, aspartate and glutamate metabolism	ko00250	1 out of 89 1.12359550561798%	122 out of 10379 1.17545042875036%	0.652455	1	0.955885
Proteasome	ko03050	1 out of 89 1.12359550561798%	124 out of 10379 1.1947201079102%	0.658461	1	0.940468
mRNA surveillance pathway	ko03015	2 out of 89 2.24719101123596%	251 out of 10379 2.41834473456017%	0.638413	1	0.929227
Starch and sucrose metabolism	ko00500	4 out of 89 4.49438202247191%	544 out of 10379 5.24135273147702%	0.693017	1	0.857485
Oxidative phosphorylation	ko00190	2 out of 89 2.24719101123596%	282 out of 10379 2.71702476153772%	0.700994	1	0.827078
Glycerolipid metabolism	ko00561	1 out of 89 1.12359550561798%	156 out of 10379 1.50303497446768%	0.741703	1	0.747551
Nucleotide excision repair	ko03420	1 out of 89 1.12359550561798%	177 out of 10379 1.70536660564602%	0.785072	1	0.658859
Phagosome	ko04145	1 out of 89 1.12359550561798%	181 out of 10379 1.7439059639657%	0.792475	1	0.644298
Peroxisome	ko04146	1 out of 89 1.12359550561798%	182 out of 10379 1.75354080354562%	0.794286	1	0.640758
Endocytosis	ko04144	2 out of 89 2.24719101123596%	404 out of 10379 3.89247519028808%	0.866666	1	0.577317
Cysteine and methionine metabolism	ko00270	1 out of 89 1.12359550561798%	221 out of 10379 2.12929954716254%	0.853949	1	0.527683
Pentose and glucuronate interconversions	ko00040	1 out of 89 1.12359550561798%	236 out of 10379 2.27382214086135%	0.872022	1	0.494144
Purine metabolism	ko00230	1 out of 89 1.12359550561798%	351 out of 10379 3.38182869255227%	0.953819	1	0.332245
Plant hormone signal transduction	ko04075	2 out of 89 2.24719101123596%	746 out of 10379 7.18759032662106%	0.989887	1	0.312649
Phenylpropanoid biosynthesis	ko00940	1 out of 89 1.12359550561798%	418 out of 10379 4.02736294440698%	0.974637	1	0.27899

## Sheet: Cluster 5
Table S4. KEGG enrichment of clusters-Cluster 5
#Kegg_pathway	ko_id	Cluster_frequency	Genome_frequency	P-value	Corrected_P-value	rich_factor
Ribosome biogenesis in eukaryotes	ko03008	23 out of 325 7.07692307692308%	196 out of 10379 1.88842855766451%	4.53006e-08	4.12235e-06	3.74752
Circadian rhythm - plant	ko04712	15 out of 325 4.61538461538461%	115 out of 10379 1.10800655169091%	2.78305e-06	0.000253258	4.16548
Spliceosome	ko03040	28 out of 325 8.61538461538461%	360 out of 10379 3.46854224877156%	8.2334e-06	0.00074924	2.48386
Isoflavonoid biosynthesis	ko00943	6 out of 325 1.84615384615385%	27 out of 10379 0.260140668657867%	0.000152668	0.0138928	7.09675
Thiamine metabolism	ko00730	6 out of 325 1.84615384615385%	29 out of 10379 0.279410347817709%	0.000232385	0.0211471	6.60732
Flavonoid biosynthesis	ko00941	11 out of 325 3.38461538461538%	112 out of 10379 1.07910203295115%	0.000749726	0.0682251	3.13651
Sulfur relay system	ko04122	3 out of 325 0.923076923076923%	20 out of 10379 0.19269679159842%	0.0233623	1	4.79031
Vitamin B6 metabolism	ko00750	3 out of 325 0.923076923076923%	30 out of 10379 0.28904518739763%	0.0662873	1	3.19354
Limonene and pinene degradation	ko00903	2 out of 325 0.615384615384615%	22 out of 10379 0.211966470758262%	0.150058	1	2.90322
RNA polymerase	ko03020	6 out of 325 1.84615384615385%	90 out of 10379 0.867135562192889%	0.0628041	1	2.12903
Ubiquinone and other terpenoid-quinone biosynthesis	ko00130	7 out of 325 2.15384615384615%	115 out of 10379 1.10800655169091%	0.069106	1	1.94389
RNA degradation	ko03018	14 out of 325 4.30769230769231%	235 out of 10379 2.26418730128143%	0.0159364	1	1.90253
Basal transcription factors	ko03022	6 out of 325 1.84615384615385%	102 out of 10379 0.982753637151941%	0.100415	1	1.87855
mRNA surveillance pathway	ko03015	14 out of 325 4.30769230769231%	251 out of 10379 2.41834473456017%	0.0264138	1	1.78126
C5-Branched dibasic acid metabolism	ko00660	1 out of 325 0.307692307692308%	18 out of 10379 0.173427112438578%	0.436241	1	1.77419
Glutathione metabolism	ko00480	11 out of 325 3.38461538461538%	204 out of 10379 1.96550727430388%	0.0559359	1	1.72201
Stilbenoid, diarylheptanoid and gingerol biosynthesis	ko00945	3 out of 325 0.923076923076923%	57 out of 10379 0.549185856055497%	0.264194	1	1.68081
Monobactam biosynthesis	ko00261	1 out of 325 0.307692307692308%	19 out of 10379 0.183061952018499%	0.453925	1	1.68081
Purine metabolism	ko00230	18 out of 325 5.53846153846154%	351 out of 10379 3.38182869255227%	0.027454	1	1.63771
Monoterpenoid biosynthesis	ko00902	1 out of 325 0.307692307692308%	20 out of 10379 0.19269679159842%	0.471056	1	1.59677
Endocytosis	ko04144	20 out of 325 6.15384615384615%	404 out of 10379 3.89247519028808%	0.0289115	1	1.58096
Ubiquitin mediated proteolysis	ko04120	12 out of 325 3.69230769230769%	243 out of 10379 2.3412660179208%	0.0800235	1	1.57706
Terpenoid backbone biosynthesis	ko00900	5 out of 325 1.53846153846154%	107 out of 10379 1.03092783505155%	0.244069	1	1.49231
Lysine degradation	ko00310	3 out of 325 0.923076923076923%	68 out of 10379 0.655169091434628%	0.358899	1	1.40891
Pantothenate and CoA biosynthesis	ko00770	3 out of 325 0.923076923076923%	68 out of 10379 0.655169091434628%	0.358899	1	1.40891
RNA transport	ko03013	14 out of 325 4.30769230769231%	325 out of 10379 3.13132286347432%	0.141809	1	1.37568
SNARE interactions in vesicular transport	ko04130	4 out of 325 1.23076923076923%	93 out of 10379 0.896040080932652%	0.332632	1	1.37356
Fatty acid degradation	ko00071	5 out of 325 1.53846153846154%	117 out of 10379 1.12727623085076%	0.304307	1	1.36476
Valine, leucine and isoleucine biosynthesis	ko00290	2 out of 325 0.615384615384615%	50 out of 10379 0.48174197899605%	0.467277	1	1.27742
Pyrimidine metabolism	ko00240	11 out of 325 3.38461538461538%	275 out of 10379 2.64958088447827%	0.244327	1	1.27742
Glycerolipid metabolism	ko00561	6 out of 325 1.84615384615385%	156 out of 10379 1.50303497446768%	0.363306	1	1.22828
Nicotinate and nicotinamide metabolism	ko00760	2 out of 325 0.615384615384615%	53 out of 10379 0.510646497735813%	0.497934	1	1.20511
Tryptophan metabolism	ko00380	3 out of 325 0.923076923076923%	80 out of 10379 0.77078716639368%	0.460017	1	1.19758
Aminoacyl-tRNA biosynthesis	ko00970	4 out of 325 1.23076923076923%	109 out of 10379 1.05019751421139%	0.446389	1	1.17194
Histidine metabolism	ko00340	2 out of 325 0.615384615384615%	55 out of 10379 0.529916176895655%	0.517737	1	1.16129
Lysine biosynthesis	ko00300	1 out of 325 0.307692307692308%	29 out of 10379 0.279410347817709%	0.603021	1	1.10122
N-Glycan biosynthesis	ko00510	3 out of 325 0.923076923076923%	87 out of 10379 0.838231043453126%	0.515825	1	1.10122
Peroxisome	ko04146	6 out of 325 1.84615384615385%	182 out of 10379 1.75354080354562%	0.507723	1	1.05281
Ascorbate and aldarate metabolism	ko00053	3 out of 325 0.923076923076923%	91 out of 10379 0.876770401772811%	0.546301	1	1.05281
Linoleic acid metabolism	ko00591	2 out of 325 0.615384615384615%	63 out of 10379 0.606994893535023%	0.591608	1	1.01382
Phenylalanine metabolism	ko00360	3 out of 325 0.923076923076923%	96 out of 10379 0.924944599672415%	0.582779	1	0.997981
Plant hormone signal transduction	ko04075	22 out of 325 6.76923076923077%	746 out of 10379 7.18759032662106%	0.648365	1	0.941794
Taurine and hypotaurine metabolism	ko00430	1 out of 325 0.307692307692308%	34 out of 10379 0.327584545717314%	0.661566	1	0.939276
Arachidonic acid metabolism	ko00590	1 out of 325 0.307692307692308%	34 out of 10379 0.327584545717314%	0.661566	1	0.939276
Protein export	ko03060	3 out of 325 0.923076923076923%	103 out of 10379 0.992388476731862%	0.630624	1	0.930157
Pyruvate metabolism	ko00620	6 out of 325 1.84615384615385%	213 out of 10379 2.05222083052317%	0.661258	1	0.899588
beta-Alanine metabolism	ko00410	3 out of 325 0.923076923076923%	110 out of 10379 1.05983235379131%	0.674552	1	0.870965
Cysteine and methionine metabolism	ko00270	6 out of 325 1.84615384615385%	221 out of 10379 2.12929954716254%	0.695669	1	0.867024
Plant-pathogen interaction	ko04626	11 out of 325 3.38461538461538%	406 out of 10379 3.91174486944792%	0.731784	1	0.865244
Regulation of autophagy	ko04140	2 out of 325 0.615384615384615%	74 out of 10379 0.712978128914154%	0.678931	1	0.863119
Phenylpropanoid biosynthesis	ko00940	11 out of 325 3.38461538461538%	418 out of 10379 4.02736294440698%	0.765338	1	0.840405
2-Oxocarboxylic acid metabolism	ko01210	3 out of 325 0.923076923076923%	121 out of 10379 1.16581558917044%	0.735608	1	0.791786
Folate biosynthesis	ko00790	1 out of 325 0.307692307692308%	41 out of 10379 0.395028422776761%	0.729351	1	0.778912
Proteasome	ko03050	3 out of 325 0.923076923076923%	124 out of 10379 1.1947201079102%	0.750603	1	0.77263
alpha-Linolenic acid metabolism	ko00592	3 out of 325 0.923076923076923%	127 out of 10379 1.22362462664997%	0.764912	1	0.754379
Amino sugar and nucleotide sugar metabolism	ko00520	7 out of 325 2.15384615384615%	304 out of 10379 2.92899123229598%	0.844665	1	0.735354
Protein processing in endoplasmic reticulum	ko04141	10 out of 325 3.07692307692308%	438 out of 10379 4.2200597360054%	0.885523	1	0.729118
Galactose metabolism	ko00052	3 out of 325 0.923076923076923%	132 out of 10379 1.27179882454957%	0.787273	1	0.725804
Butanoate metabolism	ko00650	1 out of 325 0.307692307692308%	45 out of 10379 0.433567781096445%	0.761818	1	0.709675
Glycosylphosphatidylinositol(GPI)-anchor biosynthesis	ko00563	1 out of 325 0.307692307692308%	46 out of 10379 0.443202620676366%	0.769309	1	0.694247
Arginine and proline metabolism	ko00330	3 out of 325 0.923076923076923%	140 out of 10379 1.34887754118894%	0.819373	1	0.68433
Pentose and glucuronate interconversions	ko00040	5 out of 325 1.53846153846154%	236 out of 10379 2.27382214086135%	0.866758	1	0.676597
Starch and sucrose metabolism	ko00500	11 out of 325 3.38461538461538%	544 out of 10379 5.24135273147702%	0.958208	1	0.645752
Valine, leucine and isoleucine degradation	ko00280	2 out of 325 0.615384615384615%	110 out of 10379 1.05983235379131%	0.863772	1	0.580643
ABC transporters	ko02010	1 out of 325 0.307692307692308%	57 out of 10379 0.549185856055497%	0.837712	1	0.56027
Tropane, piperidine and pyridine alkaloid biosynthesis	ko00960	1 out of 325 0.307692307692308%	58 out of 10379 0.558820695635418%	0.842822	1	0.55061
Cyanoamino acid metabolism	ko00460	2 out of 325 0.615384615384615%	117 out of 10379 1.12727623085076%	0.885762	1	0.545904
Glycolysis / Gluconeogenesis	ko00010	5 out of 325 1.53846153846154%	304 out of 10379 2.92899123229598%	0.964345	1	0.525253
Ether lipid metabolism	ko00565	1 out of 325 0.307692307692308%	63 out of 10379 0.606994893535023%	0.866063	1	0.506911
Pentose phosphate pathway	ko00030	2 out of 325 0.615384615384615%	129 out of 10379 1.24289430580981%	0.915981	1	0.495122
Ribosome	ko03010	10 out of 325 3.07692307692308%	658 out of 10379 6.33972444358801%	0.997524	1	0.48534
Steroid biosynthesis	ko00100	1 out of 325 0.307692307692308%	66 out of 10379 0.635899412274786%	0.878329	1	0.483869
Glycerophospholipid metabolism	ko00564	3 out of 325 0.923076923076923%	207 out of 10379 1.99441179304365%	0.960026	1	0.462832
Sulfur metabolism	ko00920	1 out of 325 0.307692307692308%	70 out of 10379 0.67443877059447%	0.892958	1	0.45622
Fatty acid metabolism	ko01212	2 out of 325 0.615384615384615%	148 out of 10379 1.42595625782831%	0.948971	1	0.431559
Carotenoid biosynthesis	ko00906	1 out of 325 0.307692307692308%	75 out of 10379 0.722612968494075%	0.908803	1	0.425805
Carbon fixation in photosynthetic organisms	ko00710	2 out of 325 0.615384615384615%	151 out of 10379 1.45486077656807%	0.952891	1	0.422985
Biosynthesis of amino acids	ko01230	7 out of 325 2.15384615384615%	529 out of 10379 5.09683013777821%	0.997964	1	0.422585
Arginine biosynthesis	ko00220	1 out of 325 0.307692307692308%	77 out of 10379 0.741882647653917%	0.914465	1	0.414745
Carbon metabolism	ko01200	7 out of 325 2.15384615384615%	575 out of 10379 5.54003275845457%	0.999288	1	0.388779
Oxidative phosphorylation	ko00190	3 out of 325 0.923076923076923%	282 out of 10379 2.71702476153772%	0.993947	1	0.339738
Fatty acid biosynthesis	ko00061	1 out of 325 0.307692307692308%	94 out of 10379 0.905674920512573%	0.950422	1	0.339738
Tyrosine metabolism	ko00350	1 out of 325 0.307692307692308%	116 out of 10379 1.11764139127084%	0.975556	1	0.275305
Mismatch repair	ko03430	1 out of 325 0.307692307692308%	118 out of 10379 1.13691107043068%	0.977079	1	0.270639
Homologous recombination	ko03440	1 out of 325 0.307692307692308%	127 out of 10379 1.22362462664997%	0.982846	1	0.25146
Inositol phosphate metabolism	ko00562	1 out of 325 0.307692307692308%	128 out of 10379 1.23325946622989%	0.983389	1	0.249495
Phosphatidylinositol signaling system	ko04070	1 out of 325 0.307692307692308%	136 out of 10379 1.31033818286926%	0.987165	1	0.234819
Glycine, serine and threonine metabolism	ko00260	1 out of 325 0.307692307692308%	145 out of 10379 1.39705173908854%	0.990399	1	0.220244
Fructose and mannose metabolism	ko00051	1 out of 325 0.307692307692308%	148 out of 10379 1.42595625782831%	0.991285	1	0.21578
Nucleotide excision repair	ko03420	1 out of 325 0.307692307692308%	177 out of 10379 1.70536660564602%	0.996587	1	0.180426
Phagosome	ko04145	1 out of 325 0.307692307692308%	181 out of 10379 1.7439059639657%	0.997002	1	0.176439

## Sheet: Cluster 6
Table S4. KEGG enrichment of clusters-Cluster 6
#Kegg_pathway	ko_id	Cluster_frequency	Genome_frequency	P-value	Corrected_P-value	rich_factor
N-Glycan biosynthesis	ko00510	20 out of 867 2.30680507497117%	87 out of 10379 0.838231043453126%	2.38337e-05	0.00276471	2.75199
Phagosome	ko04145	32 out of 867 3.69088811995386%	181 out of 10379 1.7439059639657%	3.62976e-05	0.00421052	2.11645
Oxidative phosphorylation	ko00190	41 out of 867 4.72895040369089%	282 out of 10379 2.71702476153772%	0.000314381	0.0364682	1.74049
Purine metabolism	ko00230	48 out of 867 5.5363321799308%	351 out of 10379 3.38182869255227%	0.000430486	0.0499363	1.63708
Propanoate metabolism	ko00640	15 out of 867 1.73010380622837%	70 out of 10379 0.67443877059447%	0.000547088	0.0634622	2.56525
Valine, leucine and isoleucine degradation	ko00280	20 out of 867 2.30680507497117%	110 out of 10379 1.05983235379131%	0.000701261	0.0813463	2.17658
Protein export	ko03060	18 out of 867 2.07612456747405%	103 out of 10379 0.992388476731862%	0.00202535	0.234941	2.09205
Protein processing in endoplasmic reticulum	ko04141	54 out of 867 6.22837370242215%	438 out of 10379 4.2200597360054%	0.00227616	0.264035	1.4759
Citrate cycle (TCA cycle)	ko00020	19 out of 867 2.19146482122261%	113 out of 10379 1.08873687253107%	0.00244407	0.283512	2.01285
Endocytosis	ko04144	49 out of 867 5.65167243367935%	404 out of 10379 3.89247519028808%	0.00491297	0.569905	1.45195
Non-homologous end-joining	ko03450	4 out of 867 0.461361014994233%	19 out of 10379 0.183061952018499%	0.0683165	1	2.52025
Biotin metabolism	ko00780	6 out of 867 0.692041522491349%	35 out of 10379 0.337219385297235%	0.0673823	1	2.0522
Glycosaminoglycan degradation	ko00531	6 out of 867 0.692041522491349%	37 out of 10379 0.356489064457077%	0.0839737	1	1.94127
Phenylalanine metabolism	ko00360	15 out of 867 1.73010380622837%	96 out of 10379 0.924944599672415%	0.0130134	1	1.87049
Arginine biosynthesis	ko00220	12 out of 867 1.3840830449827%	77 out of 10379 0.741882647653917%	0.0252145	1	1.86564
Tropane, piperidine and pyridine alkaloid biosynthesis	ko00960	9 out of 867 1.03806228373702%	58 out of 10379 0.558820695635418%	0.0498966	1	1.85759
Biosynthesis of unsaturated fatty acids	ko01040	8 out of 867 0.922722029988466%	52 out of 10379 0.501011658155892%	0.065097	1	1.84172
Histidine metabolism	ko00340	8 out of 867 0.922722029988466%	55 out of 10379 0.529916176895655%	0.0848618	1	1.74126
Phosphatidylinositol signaling system	ko04070	19 out of 867 2.19146482122261%	136 out of 10379 1.31033818286926%	0.0179338	1	1.67244
Phenylalanine, tyrosine and tryptophan biosynthesis	ko00400	13 out of 867 1.49942329873126%	94 out of 10379 0.905674920512573%	0.048236	1	1.65559
Proteasome	ko03050	17 out of 867 1.96078431372549%	124 out of 10379 1.1947201079102%	0.0285798	1	1.64121
beta-Alanine metabolism	ko00410	15 out of 867 1.73010380622837%	110 out of 10379 1.05983235379131%	0.039734	1	1.63243
Limonene and pinene degradation	ko00903	3 out of 867 0.346020761245675%	22 out of 10379 0.211966470758262%	0.277303	1	1.63243
Inositol phosphate metabolism	ko00562	17 out of 867 1.96078431372549%	128 out of 10379 1.23325946622989%	0.0373433	1	1.58992
Lysine degradation	ko00310	9 out of 867 1.03806228373702%	68 out of 10379 0.655169091434628%	0.111464	1	1.58442
Nicotinate and nicotinamide metabolism	ko00760	7 out of 867 0.807381776239908%	53 out of 10379 0.510646497735813%	0.150438	1	1.5811
Glycosylphosphatidylinositol(GPI)-anchor biosynthesis	ko00563	6 out of 867 0.692041522491349%	46 out of 10379 0.443202620676366%	0.182552	1	1.56146
Aminoacyl-tRNA biosynthesis	ko00970	14 out of 867 1.61476355247982%	109 out of 10379 1.05019751421139%	0.0693342	1	1.53758
Other glycan degradation	ko00511	5 out of 867 0.576701268742791%	39 out of 10379 0.375758743616919%	0.223368	1	1.53476
Pyruvate metabolism	ko00620	27 out of 867 3.11418685121107%	213 out of 10379 2.05222083052317%	0.0188724	1	1.51747
Synthesis and degradation of ketone bodies	ko00072	2 out of 867 0.230680507497116%	16 out of 10379 0.154157433278736%	0.391225	1	1.4964
2-Oxocarboxylic acid metabolism	ko01210	15 out of 867 1.73010380622837%	121 out of 10379 1.16581558917044%	0.0787885	1	1.48403
Terpenoid backbone biosynthesis	ko00900	13 out of 867 1.49942329873126%	107 out of 10379 1.03092783505155%	0.109052	1	1.45444
Steroid biosynthesis	ko00100	8 out of 867 0.922722029988466%	66 out of 10379 0.635899412274786%	0.18327	1	1.45105
Base excision repair	ko03410	10 out of 867 1.15340253748558%	84 out of 10379 0.809326524713364%	0.161361	1	1.42514
Fatty acid biosynthesis	ko00061	11 out of 867 1.26874279123414%	94 out of 10379 0.905674920512573%	0.159627	1	1.40088
Fatty acid metabolism	ko01212	17 out of 867 1.96078431372549%	148 out of 10379 1.42595625782831%	0.110899	1	1.37507
Isoquinoline alkaloid biosynthesis	ko00950	7 out of 867 0.807381776239908%	61 out of 10379 0.587725214375181%	0.245374	1	1.37374
Sulfur metabolism	ko00920	8 out of 867 0.922722029988466%	70 out of 10379 0.67443877059447%	0.227757	1	1.36813
Circadian rhythm - plant	ko04712	13 out of 867 1.49942329873126%	115 out of 10379 1.10800655169091%	0.162255	1	1.35326
Tyrosine metabolism	ko00350	13 out of 867 1.49942329873126%	116 out of 10379 1.11764139127084%	0.16971	1	1.3416
Selenocompound metabolism	ko00450	4 out of 867 0.461361014994233%	36 out of 10379 0.346854224877156%	0.354286	1	1.33013
Glycosphingolipid biosynthesis - ganglio series	ko00604	1 out of 867 0.115340253748558%	9 out of 10379 0.0867135562192889%	0.544058	1	1.33013
C5-Branched dibasic acid metabolism	ko00660	2 out of 867 0.230680507497116%	18 out of 10379 0.173427112438578%	0.450831	1	1.33013
Glycine, serine and threonine metabolism	ko00260	16 out of 867 1.84544405997693%	145 out of 10379 1.39705173908854%	0.152774	1	1.32096
Ribosome	ko03010	71 out of 867 8.18915801614764%	658 out of 10379 6.33972444358801%	0.0139862	1	1.29172
Carbon metabolism	ko01200	61 out of 867 7.03575547866205%	575 out of 10379 5.54003275845457%	0.0295659	1	1.26998
Peroxisome	ko04146	19 out of 867 2.19146482122261%	182 out of 10379 1.75354080354562%	0.184151	1	1.24974
One carbon pool by folate	ko00670	5 out of 867 0.576701268742791%	48 out of 10379 0.462472299836208%	0.37297	1	1.247
mRNA surveillance pathway	ko03015	26 out of 867 2.99884659746251%	251 out of 10379 2.41834473456017%	0.147884	1	1.24004
Pyrimidine metabolism	ko00240	28 out of 867 3.22952710495963%	275 out of 10379 2.64958088447827%	0.158305	1	1.21888
Biosynthesis of amino acids	ko01230	53 out of 867 6.11303344867359%	529 out of 10379 5.09683013777821%	0.0923485	1	1.19938
AGE-RAGE signaling pathway in diabetic complications	ko04933	4 out of 867 0.461361014994233%	41 out of 10379 0.395028422776761%	0.451231	1	1.16792
Glyoxylate and dicarboxylate metabolism	ko00630	15 out of 867 1.73010380622837%	155 out of 10379 1.49340013488775%	0.31381	1	1.1585
Fatty acid elongation	ko00062	6 out of 867 0.692041522491349%	62 out of 10379 0.597360053955102%	0.416776	1	1.1585
Glycerolipid metabolism	ko00561	15 out of 867 1.73010380622837%	156 out of 10379 1.50303497446768%	0.322734	1	1.15107
Riboflavin metabolism	ko00740	2 out of 867 0.230680507497116%	21 out of 10379 0.202331631178341%	0.533612	1	1.14011
Ether lipid metabolism	ko00565	6 out of 867 0.692041522491349%	63 out of 10379 0.606994893535023%	0.432056	1	1.14011
Fructose and mannose metabolism	ko00051	14 out of 867 1.61476355247982%	148 out of 10379 1.42595625782831%	0.353571	1	1.13241
Homologous recombination	ko03440	12 out of 867 1.3840830449827%	127 out of 10379 1.22362462664997%	0.371637	1	1.13113
RNA degradation	ko03018	22 out of 867 2.53748558246828%	235 out of 10379 2.26418730128143%	0.318827	1	1.1207
Arginine and proline metabolism	ko00330	13 out of 867 1.49942329873126%	140 out of 10379 1.34887754118894%	0.387231	1	1.11161
Amino sugar and nucleotide sugar metabolism	ko00520	28 out of 867 3.22952710495963%	304 out of 10379 2.92899123229598%	0.320982	1	1.10261
Alanine, aspartate and glutamate metabolism	ko00250	11 out of 867 1.26874279123414%	122 out of 10379 1.17545042875036%	0.44193	1	1.07937
Butanoate metabolism	ko00650	4 out of 867 0.461361014994233%	45 out of 10379 0.433567781096445%	0.525259	1	1.0641
RNA polymerase	ko03020	8 out of 867 0.922722029988466%	90 out of 10379 0.867135562192889%	0.481584	1	1.0641
Glycolysis / Gluconeogenesis	ko00010	27 out of 867 3.11418685121107%	304 out of 10379 2.92899123229598%	0.397996	1	1.06323
Ascorbate and aldarate metabolism	ko00053	8 out of 867 0.922722029988466%	91 out of 10379 0.876770401772811%	0.494346	1	1.05241
Sphingolipid metabolism	ko00600	5 out of 867 0.576701268742791%	57 out of 10379 0.549185856055497%	0.523155	1	1.0501
Regulation of autophagy	ko04140	6 out of 867 0.692041522491349%	74 out of 10379 0.712978128914154%	0.591714	1	0.970635
Ubiquinone and other terpenoid-quinone biosynthesis	ko00130	9 out of 867 1.03806228373702%	115 out of 10379 1.10800655169091%	0.630783	1	0.936874
Pentose phosphate pathway	ko00030	10 out of 867 1.15340253748558%	129 out of 10379 1.24289430580981%	0.644727	1	0.927997
DNA replication	ko03030	11 out of 867 1.26874279123414%	149 out of 10379 1.43559109740823%	0.709859	1	0.883777
Folate biosynthesis	ko00790	3 out of 867 0.346020761245675%	41 out of 10379 0.395028422776761%	0.677426	1	0.875939
Carbon fixation in photosynthetic organisms	ko00710	11 out of 867 1.26874279123414%	151 out of 10379 1.45486077656807%	0.726149	1	0.872072
Basal transcription factors	ko03022	7 out of 867 0.807381776239908%	102 out of 10379 0.982753637151941%	0.758937	1	0.821551
Fatty acid degradation	ko00071	8 out of 867 0.922722029988466%	117 out of 10379 1.12727623085076%	0.771801	1	0.818541
Nitrogen metabolism	ko00910	5 out of 867 0.576701268742791%	74 out of 10379 0.712978128914154%	0.751414	1	0.808862
Flavone and flavonol biosynthesis	ko00944	1 out of 867 0.115340253748558%	15 out of 10379 0.144522593698815%	0.730012	1	0.798078
Vitamin B6 metabolism	ko00750	2 out of 867 0.230680507497116%	30 out of 10379 0.28904518739763%	0.727715	1	0.798078
RNA transport	ko03013	21 out of 867 2.42214532871972%	325 out of 10379 3.13132286347432%	0.916303	1	0.773521
SNARE interactions in vesicular transport	ko04130	6 out of 867 0.692041522491349%	93 out of 10379 0.896040080932652%	0.79983	1	0.772333
Glutathione metabolism	ko00480	13 out of 867 1.49942329873126%	204 out of 10379 1.96550727430388%	0.880208	1	0.762868
Glycerophospholipid metabolism	ko00564	13 out of 867 1.49942329873126%	207 out of 10379 1.99441179304365%	0.891863	1	0.751812
Tryptophan metabolism	ko00380	5 out of 867 0.576701268742791%	80 out of 10379 0.77078716639368%	0.809186	1	0.748198
Starch and sucrose metabolism	ko00500	34 out of 867 3.92156862745098%	544 out of 10379 5.24135273147702%	0.975061	1	0.748198
Plant hormone signal transduction	ko04075	46 out of 867 5.30565167243368%	746 out of 10379 7.18759032662106%	0.991611	1	0.738168
Plant-pathogen interaction	ko04626	25 out of 867 2.88350634371396%	406 out of 10379 3.91174486944792%	0.962218	1	0.737141
Taurine and hypotaurine metabolism	ko00430	2 out of 867 0.230680507497116%	34 out of 10379 0.327584545717314%	0.789315	1	0.704186
Arachidonic acid metabolism	ko00590	2 out of 867 0.230680507497116%	34 out of 10379 0.327584545717314%	0.789315	1	0.704186
Cysteine and methionine metabolism	ko00270	13 out of 867 1.49942329873126%	221 out of 10379 2.12929954716254%	0.93465	1	0.704186
Ubiquitin mediated proteolysis	ko04120	14 out of 867 1.61476355247982%	243 out of 10379 2.3412660179208%	0.950961	1	0.689697
Nucleotide excision repair	ko03420	10 out of 867 1.15340253748558%	177 out of 10379 1.70536660564602%	0.933155	1	0.676337
Spliceosome	ko03040	19 out of 867 2.19146482122261%	360 out of 10379 3.46854224877156%	0.991079	1	0.631811
Monobactam biosynthesis	ko00261	1 out of 867 0.115340253748558%	19 out of 10379 0.183061952018499%	0.809648	1	0.630061
ABC transporters	ko02010	3 out of 867 0.346020761245675%	57 out of 10379 0.549185856055497%	0.865921	1	0.630061
alpha-Linolenic acid metabolism	ko00592	6 out of 867 0.692041522491349%	127 out of 10379 1.22362462664997%	0.960035	1	0.565567
Glycosphingolipid biosynthesis - globo series	ko00603	1 out of 867 0.115340253748558%	22 out of 10379 0.211966470758262%	0.853554	1	0.544144
Phenylpropanoid biosynthesis	ko00940	19 out of 867 2.19146482122261%	418 out of 10379 4.02736294440698%	0.999301	1	0.544144
Pantothenate and CoA biosynthesis	ko00770	3 out of 867 0.346020761245675%	68 out of 10379 0.655169091434628%	0.931293	1	0.52814
Cyanoamino acid metabolism	ko00460	5 out of 867 0.576701268742791%	117 out of 10379 1.12727623085076%	0.971937	1	0.511588
Mismatch repair	ko03430	5 out of 867 0.576701268742791%	118 out of 10379 1.13691107043068%	0.973498	1	0.507253
Porphyrin and chlorophyll metabolism	ko00860	4 out of 867 0.461361014994233%	95 out of 10379 0.915309760092494%	0.962454	1	0.504049
Valine, leucine and isoleucine biosynthesis	ko00290	2 out of 867 0.230680507497116%	50 out of 10379 0.48174197899605%	0.929557	1	0.478847
Sesquiterpenoid and triterpenoid biosynthesis	ko00909	1 out of 867 0.115340253748558%	26 out of 10379 0.250505829077946%	0.896775	1	0.460429
Pentose and glucuronate interconversions	ko00040	9 out of 867 1.03806228373702%	236 out of 10379 2.27382214086135%	0.998355	1	0.456527
Galactose metabolism	ko00052	5 out of 867 0.576701268742791%	132 out of 10379 1.27179882454957%	0.988379	1	0.453453
Stilbenoid, diarylheptanoid and gingerol biosynthesis	ko00945	2 out of 867 0.230680507497116%	57 out of 10379 0.549185856055497%	0.957465	1	0.420041
Lysine biosynthesis	ko00300	1 out of 867 0.115340253748558%	29 out of 10379 0.279410347817709%	0.9206	1	0.412799
Thiamine metabolism	ko00730	1 out of 867 0.115340253748558%	29 out of 10379 0.279410347817709%	0.9206	1	0.412799
Cutin, suberine and wax biosynthesis	ko00073	2 out of 867 0.230680507497116%	58 out of 10379 0.558820695635418%	0.960461	1	0.412799
Linoleic acid metabolism	ko00591	2 out of 867 0.230680507497116%	63 out of 10379 0.606994893535023%	0.972642	1	0.380037
Flavonoid biosynthesis	ko00941	3 out of 867 0.346020761245675%	112 out of 10379 1.07910203295115%	0.996531	1	0.320656
Carotenoid biosynthesis	ko00906	2 out of 867 0.230680507497116%	75 out of 10379 0.722612968494075%	0.988904	1	0.319231
Ribosome biogenesis in eukaryotes	ko03008	4 out of 867 0.461361014994233%	196 out of 10379 1.88842855766451%	0.999963	1	0.244309
Photosynthesis	ko00195	2 out of 867 0.230680507497116%	141 out of 10379 1.35851238076886%	0.999941	1	0.169804

## Sheet: Cluster 7
Table S4. KEGG enrichment of clusters-Cluster 7
#Kegg_pathway	ko_id	Cluster_frequency	Genome_frequency	P-value	Corrected_P-value	rich_factor
Protein processing in endoplasmic reticulum	ko04141	61 out of 399 15.2882205513784%	438 out of 10379 4.2200597360054%	0	0	3.62275
Galactose metabolism	ko00052	22 out of 399 5.51378446115288%	132 out of 10379 1.27179882454957%	5.27204e-09	5.37748e-07	4.33542
Spliceosome	ko03040	38 out of 399 9.52380952380952%	360 out of 10379 3.46854224877156%	1.29515e-08	1.32105e-06	2.74577
RNA degradation	ko03018	17 out of 399 4.26065162907268%	235 out of 10379 2.26418730128143%	0.00921959	0.940399	1.88176
Caffeine metabolism	ko00232	1 out of 399 0.25062656641604%	4 out of 10379 0.038539358319684%	0.14515	1	6.50313
Glycosphingolipid biosynthesis - globo series	ko00603	3 out of 399 0.75187969924812%	22 out of 10379 0.211966470758262%	0.0505225	1	3.54716
Biosynthesis of unsaturated fatty acids	ko01040	6 out of 399 1.50375939849624%	52 out of 10379 0.501011658155892%	0.0142142	1	3.00145
Monobactam biosynthesis	ko00261	2 out of 399 0.50125313283208%	19 out of 10379 0.183061952018499%	0.164404	1	2.73816
Base excision repair	ko03410	7 out of 399 1.75438596491228%	84 out of 10379 0.809326524713364%	0.042376	1	2.16771
Carotenoid biosynthesis	ko00906	6 out of 399 1.50375939849624%	75 out of 10379 0.722612968494075%	0.0680363	1	2.081
Tyrosine metabolism	ko00350	9 out of 399 2.25563909774436%	116 out of 10379 1.11764139127084%	0.0344773	1	2.01821
Isoflavonoid biosynthesis	ko00943	2 out of 399 0.50125313283208%	27 out of 10379 0.260140668657867%	0.278433	1	1.92685
Sphingolipid metabolism	ko00600	4 out of 399 1.00250626566416%	57 out of 10379 0.549185856055497%	0.175302	1	1.82544
Thiamine metabolism	ko00730	2 out of 399 0.50125313283208%	29 out of 10379 0.279410347817709%	0.307232	1	1.79397
Cutin, suberine and wax biosynthesis	ko00073	4 out of 399 1.00250626566416%	58 out of 10379 0.558820695635418%	0.183003	1	1.79397
Lysine biosynthesis	ko00300	2 out of 399 0.50125313283208%	29 out of 10379 0.279410347817709%	0.307232	1	1.79397
Fatty acid degradation	ko00071	8 out of 399 2.00501253132832%	117 out of 10379 1.12727623085076%	0.0812045	1	1.77863
Fatty acid metabolism	ko01212	10 out of 399 2.5062656641604%	148 out of 10379 1.42595625782831%	0.0590934	1	1.7576
Flavone and flavonol biosynthesis	ko00944	1 out of 399 0.25062656641604%	15 out of 10379 0.144522593698815%	0.4448	1	1.73417
Fatty acid biosynthesis	ko00061	6 out of 399 1.50375939849624%	94 out of 10379 0.905674920512573%	0.153057	1	1.66037
Amino sugar and nucleotide sugar metabolism	ko00520	19 out of 399 4.76190476190476%	304 out of 10379 2.92899123229598%	0.025493	1	1.62578
Steroid biosynthesis	ko00100	4 out of 399 1.00250626566416%	66 out of 10379 0.635899412274786%	0.248058	1	1.57652
Arachidonic acid metabolism	ko00590	2 out of 399 0.50125313283208%	34 out of 10379 0.327584545717314%	0.377948	1	1.53015
Taurine and hypotaurine metabolism	ko00430	2 out of 399 0.50125313283208%	34 out of 10379 0.327584545717314%	0.377948	1	1.53015
Alanine, aspartate and glutamate metabolism	ko00250	7 out of 399 1.75438596491228%	122 out of 10379 1.17545042875036%	0.189414	1	1.49252
Biotin metabolism	ko00780	2 out of 399 0.50125313283208%	35 out of 10379 0.337219385297235%	0.391756	1	1.48643
Nicotinate and nicotinamide metabolism	ko00760	3 out of 399 0.75187969924812%	53 out of 10379 0.510646497735813%	0.333633	1	1.47241
Selenocompound metabolism	ko00450	2 out of 399 0.50125313283208%	36 out of 10379 0.346854224877156%	0.405425	1	1.44514
Fructose and mannose metabolism	ko00051	8 out of 399 2.00501253132832%	148 out of 10379 1.42595625782831%	0.209856	1	1.40608
Ubiquitin mediated proteolysis	ko04120	13 out of 399 3.25814536340852%	243 out of 10379 2.3412660179208%	0.143653	1	1.39162
Glycolysis / Gluconeogenesis	ko00010	15 out of 399 3.7593984962406%	304 out of 10379 2.92899123229598%	0.193457	1	1.28351
Plant-pathogen interaction	ko04626	20 out of 399 5.0125313283208%	406 out of 10379 3.91174486944792%	0.152615	1	1.28141
Basal transcription factors	ko03022	5 out of 399 1.2531328320802%	102 out of 10379 0.982753637151941%	0.355323	1	1.27512
Linoleic acid metabolism	ko00591	3 out of 399 0.75187969924812%	63 out of 10379 0.606994893535023%	0.438459	1	1.23869
alpha-Linolenic acid metabolism	ko00592	6 out of 399 1.50375939849624%	127 out of 10379 1.22362462664997%	0.362784	1	1.22894
Glycerolipid metabolism	ko00561	7 out of 399 1.75438596491228%	156 out of 10379 1.50303497446768%	0.393149	1	1.16723
Zeatin biosynthesis	ko00908	2 out of 399 0.50125313283208%	45 out of 10379 0.433567781096445%	0.520854	1	1.15611
Pantothenate and CoA biosynthesis	ko00770	3 out of 399 0.75187969924812%	68 out of 10379 0.655169091434628%	0.488605	1	1.14761
Peroxisome	ko04146	8 out of 399 2.00501253132832%	182 out of 10379 1.75354080354562%	0.400695	1	1.14341
Circadian rhythm - plant	ko04712	5 out of 399 1.2531328320802%	115 out of 10379 1.10800655169091%	0.454815	1	1.13098
Endocytosis	ko04144	17 out of 399 4.26065162907268%	404 out of 10379 3.89247519028808%	0.385649	1	1.09459
Ribosome biogenesis in eukaryotes	ko03008	8 out of 399 2.00501253132832%	196 out of 10379 1.88842855766451%	0.482691	1	1.06174
Pentose phosphate pathway	ko00030	5 out of 399 1.2531328320802%	129 out of 10379 1.24289430580981%	0.556681	1	1.00824
Starch and sucrose metabolism	ko00500	21 out of 399 5.26315789473684%	544 out of 10379 5.24135273147702%	0.525126	1	1.00416
Sesquiterpenoid and triterpenoid biosynthesis	ko00909	1 out of 399 0.25062656641604%	26 out of 10379 0.250505829077946%	0.639582	1	1.00048
Brassinosteroid biosynthesis	ko00905	1 out of 399 0.25062656641604%	27 out of 10379 0.260140668657867%	0.653473	1	0.963427
Histidine metabolism	ko00340	2 out of 399 0.50125313283208%	55 out of 10379 0.529916176895655%	0.630381	1	0.94591
beta-Alanine metabolism	ko00410	4 out of 399 1.00250626566416%	110 out of 10379 1.05983235379131%	0.615511	1	0.94591
Tropane, piperidine and pyridine alkaloid biosynthesis	ko00960	2 out of 399 0.50125313283208%	58 out of 10379 0.558820695635418%	0.659199	1	0.896984
Glutathione metabolism	ko00480	7 out of 399 1.75438596491228%	204 out of 10379 1.96550727430388%	0.673899	1	0.892587
Biosynthesis of amino acids	ko01230	18 out of 399 4.51127819548872%	529 out of 10379 5.09683013777821%	0.738896	1	0.885114
RNA transport	ko03013	11 out of 399 2.75689223057644%	325 out of 10379 3.13132286347432%	0.710839	1	0.880424
Plant hormone signal transduction	ko04075	25 out of 399 6.265664160401%	746 out of 10379 7.18759032662106%	0.79329	1	0.871734
Vitamin B6 metabolism	ko00750	1 out of 399 0.25062656641604%	30 out of 10379 0.28904518739763%	0.692021	1	0.867084
Ascorbate and aldarate metabolism	ko00053	3 out of 399 0.75187969924812%	91 out of 10379 0.876770401772811%	0.685482	1	0.857556
Diterpenoid biosynthesis	ko00904	2 out of 399 0.50125313283208%	62 out of 10379 0.597360053955102%	0.69479	1	0.839114
Phenylalanine, tyrosine and tryptophan biosynthesis	ko00400	3 out of 399 0.75187969924812%	94 out of 10379 0.905674920512573%	0.706501	1	0.830187
Ether lipid metabolism	ko00565	2 out of 399 0.50125313283208%	63 out of 10379 0.606994893535023%	0.703194	1	0.825795
Cysteine and methionine metabolism	ko00270	7 out of 399 1.75438596491228%	221 out of 10379 2.12929954716254%	0.751457	1	0.823926
Porphyrin and chlorophyll metabolism	ko00860	3 out of 399 0.75187969924812%	95 out of 10379 0.915309760092494%	0.713264	1	0.821448
Purine metabolism	ko00230	11 out of 399 2.75689223057644%	351 out of 10379 3.38182869255227%	0.798029	1	0.815208
Sulfur metabolism	ko00920	2 out of 399 0.50125313283208%	70 out of 10379 0.67443877059447%	0.756758	1	0.743215
Arginine and proline metabolism	ko00330	4 out of 399 1.00250626566416%	140 out of 10379 1.34887754118894%	0.792041	1	0.743215
Carbon metabolism	ko01200	15 out of 399 3.7593984962406%	575 out of 10379 5.54003275845457%	0.961462	1	0.678588
Arginine biosynthesis	ko00220	2 out of 399 0.50125313283208%	77 out of 10379 0.741882647653917%	0.801773	1	0.67565
Glyoxylate and dicarboxylate metabolism	ko00630	4 out of 399 1.00250626566416%	155 out of 10379 1.49340013488775%	0.852309	1	0.671291
Pentose and glucuronate interconversions	ko00040	6 out of 399 1.50375939849624%	236 out of 10379 2.27382214086135%	0.895977	1	0.661336
2-Oxocarboxylic acid metabolism	ko01210	3 out of 399 0.75187969924812%	121 out of 10379 1.16581558917044%	0.849675	1	0.644939
Proteasome	ko03050	3 out of 399 0.75187969924812%	124 out of 10379 1.1947201079102%	0.86107	1	0.629335
Glycerophospholipid metabolism	ko00564	5 out of 399 1.2531328320802%	207 out of 10379 1.99441179304365%	0.904673	1	0.628322
Inositol phosphate metabolism	ko00562	3 out of 399 0.75187969924812%	128 out of 10379 1.23325946622989%	0.875082	1	0.609669
Phenylpropanoid biosynthesis	ko00940	9 out of 399 2.25563909774436%	418 out of 10379 4.02736294440698%	0.982355	1	0.560078
One carbon pool by folate	ko00670	1 out of 399 0.25062656641604%	48 out of 10379 0.462472299836208%	0.848327	1	0.541928
Phenylalanine metabolism	ko00360	2 out of 399 0.50125313283208%	96 out of 10379 0.924944599672415%	0.888853	1	0.541928
Valine, leucine and isoleucine biosynthesis	ko00290	1 out of 399 0.25062656641604%	50 out of 10379 0.48174197899605%	0.859817	1	0.520251
Carbon fixation in photosynthetic organisms	ko00710	3 out of 399 0.75187969924812%	151 out of 10379 1.45486077656807%	0.933826	1	0.516805
Ribosome	ko03010	13 out of 399 3.25814536340852%	658 out of 10379 6.33972444358801%	0.998212	1	0.513925
Protein export	ko03060	2 out of 399 0.50125313283208%	103 out of 10379 0.992388476731862%	0.91082	1	0.505098
Pyruvate metabolism	ko00620	4 out of 399 1.00250626566416%	213 out of 10379 2.05222083052317%	0.966523	1	0.488498
Aminoacyl-tRNA biosynthesis	ko00970	2 out of 399 0.50125313283208%	109 out of 10379 1.05019751421139%	0.926346	1	0.477294
Pyrimidine metabolism	ko00240	5 out of 399 1.2531328320802%	275 out of 10379 2.64958088447827%	0.982637	1	0.472955
Flavonoid biosynthesis	ko00941	2 out of 399 0.50125313283208%	112 out of 10379 1.07910203295115%	0.933119	1	0.464509
ABC transporters	ko02010	1 out of 399 0.25062656641604%	57 out of 10379 0.549185856055497%	0.893611	1	0.45636
Stilbenoid, diarylheptanoid and gingerol biosynthesis	ko00945	1 out of 399 0.25062656641604%	57 out of 10379 0.549185856055497%	0.893611	1	0.45636
Nucleotide excision repair	ko03420	3 out of 399 0.75187969924812%	177 out of 10379 1.70536660564602%	0.969036	1	0.44089
Isoquinoline alkaloid biosynthesis	ko00950	1 out of 399 0.25062656641604%	61 out of 10379 0.587725214375181%	0.909134	1	0.426435
Fatty acid elongation	ko00062	1 out of 399 0.25062656641604%	62 out of 10379 0.597360053955102%	0.912647	1	0.419557
Homologous recombination	ko03440	2 out of 399 0.50125313283208%	127 out of 10379 1.22362462664997%	0.959011	1	0.409646
Phosphatidylinositol signaling system	ko04070	2 out of 399 0.50125313283208%	136 out of 10379 1.31033818286926%	0.969604	1	0.382537
Propanoate metabolism	ko00640	1 out of 399 0.25062656641604%	70 out of 10379 0.67443877059447%	0.936292	1	0.371608
Oxidative phosphorylation	ko00190	4 out of 399 1.00250626566416%	282 out of 10379 2.71702476153772%	0.995467	1	0.368972
Regulation of autophagy	ko04140	1 out of 399 0.25062656641604%	74 out of 10379 0.712978128914154%	0.945598	1	0.351521
Tryptophan metabolism	ko00380	1 out of 399 0.25062656641604%	80 out of 10379 0.77078716639368%	0.957077	1	0.325157
N-Glycan biosynthesis	ko00510	1 out of 399 0.25062656641604%	87 out of 10379 0.838231043453126%	0.967451	1	0.298995
Terpenoid backbone biosynthesis	ko00900	1 out of 399 0.25062656641604%	107 out of 10379 1.03092783505155%	0.985251	1	0.243108
Valine, leucine and isoleucine degradation	ko00280	1 out of 399 0.25062656641604%	110 out of 10379 1.05983235379131%	0.986904	1	0.236478
Ubiquinone and other terpenoid-quinone biosynthesis	ko00130	1 out of 399 0.25062656641604%	115 out of 10379 1.10800655169091%	0.989258	1	0.226196
Mismatch repair	ko03430	1 out of 399 0.25062656641604%	118 out of 10379 1.13691107043068%	0.990463	1	0.220445
mRNA surveillance pathway	ko03015	2 out of 399 0.50125313283208%	251 out of 10379 2.41834473456017%	0.999468	1	0.207271
Photosynthesis	ko00195	1 out of 399 0.25062656641604%	141 out of 10379 1.35851238076886%	0.996173	1	0.184486
Glycine, serine and threonine metabolism	ko00260	1 out of 399 0.25062656641604%	145 out of 10379 1.39705173908854%	0.996736	1	0.179397
DNA replication	ko03030	1 out of 399 0.25062656641604%	149 out of 10379 1.43559109740823%	0.997216	1	0.174581

## Sheet: Cluster 8
Table S4. KEGG enrichment of clusters-Cluster 8
#Kegg_pathway	ko_id	Cluster_frequency	Genome_frequency	P-value	Corrected_P-value	rich_factor
Carbon metabolism	ko01200	144 out of 1365 10.5494505494505%	575 out of 10379 5.54003275845457%	0	0	1.90422
Photosynthesis - antenna proteins	ko00196	34 out of 1365 2.49084249084249%	40 out of 10379 0.38539358319684%	1.33357e-24	1.62696e-22	6.46311
Photosynthesis	ko00195	69 out of 1365 5.05494505494505%	141 out of 10379 1.35851238076886%	4.19442e-13	5.1172e-11	3.72094
Porphyrin and chlorophyll metabolism	ko00860	41 out of 1365 3.003663003663%	95 out of 10379 0.915309760092494%	7.60947e-13	9.28355e-11	3.28158
Glyoxylate and dicarboxylate metabolism	ko00630	53 out of 1365 3.88278388278388%	155 out of 10379 1.49340013488775%	1.17725e-11	1.43624e-09	2.59996
Carbon fixation in photosynthetic organisms	ko00710	51 out of 1365 3.73626373626374%	151 out of 10379 1.45486077656807%	4.87418e-11	5.9465e-09	2.56812
Fructose and mannose metabolism	ko00051	44 out of 1365 3.22344322344322%	148 out of 10379 1.42595625782831%	8.11322e-08	9.89813e-06	2.26055
Ascorbate and aldarate metabolism	ko00053	31 out of 1365 2.27106227106227%	91 out of 10379 0.876770401772811%	2.43497e-07	2.97066e-05	2.59026
Stilbenoid, diarylheptanoid and gingerol biosynthesis	ko00945	22 out of 1365 1.61172161172161%	57 out of 10379 0.549185856055497%	1.23289e-06	0.000150413	2.93475
Carotenoid biosynthesis	ko00906	25 out of 1365 1.83150183150183%	75 out of 10379 0.722612968494075%	5.47194e-06	0.000667577	2.53455
Glycine, serine and threonine metabolism	ko00260	39 out of 1365 2.85714285714286%	145 out of 10379 1.39705173908854%	6.75274e-06	0.000823834	2.04512
Glycolysis / Gluconeogenesis	ko00010	67 out of 1365 4.90842490842491%	304 out of 10379 2.92899123229598%	1.01937e-05	0.00124363	1.67581
Pyruvate metabolism	ko00620	51 out of 1365 3.73626373626374%	213 out of 10379 2.05222083052317%	1.09882e-05	0.00134056	1.8206
Citrate cycle (TCA cycle)	ko00020	32 out of 1365 2.34432234432234%	113 out of 10379 1.08873687253107%	1.42832e-05	0.00174255	2.15325
Flavonoid biosynthesis	ko00941	31 out of 1365 2.27106227106227%	112 out of 10379 1.07910203295115%	3.16692e-05	0.00386365	2.10459
Fatty acid metabolism	ko01212	37 out of 1365 2.71062271062271%	148 out of 10379 1.42595625782831%	6.54581e-05	0.00798589	1.90092
Alanine, aspartate and glutamate metabolism	ko00250	32 out of 1365 2.34432234432234%	122 out of 10379 1.17545042875036%	7.50665e-05	0.00915811	1.9944
Fatty acid degradation	ko00071	31 out of 1365 2.27106227106227%	117 out of 10379 1.12727623085076%	7.87408e-05	0.00960638	2.01465
Butanoate metabolism	ko00650	16 out of 1365 1.17216117216117%	45 out of 10379 0.433567781096445%	0.000111257	0.0135734	2.70352
Steroid biosynthesis	ko00100	20 out of 1365 1.46520146520147%	66 out of 10379 0.635899412274786%	0.000207887	0.0253622	2.30414
Phenylpropanoid biosynthesis	ko00940	80 out of 1365 5.86080586080586%	418 out of 10379 4.02736294440698%	0.000275484	0.033609	1.45525
Linoleic acid metabolism	ko00591	19 out of 1365 1.39194139194139%	63 out of 10379 0.606994893535023%	0.000318211	0.0388218	2.29317
beta-Alanine metabolism	ko00410	28 out of 1365 2.05128205128205%	110 out of 10379 1.05983235379131%	0.000354369	0.043233	1.93548
Valine, leucine and isoleucine degradation	ko00280	28 out of 1365 2.05128205128205%	110 out of 10379 1.05983235379131%	0.000354369	0.043233	1.93548
Pentose phosphate pathway	ko00030	31 out of 1365 2.27106227106227%	129 out of 10379 1.24289430580981%	0.000521879	0.0636693	1.82724
Other glycan degradation	ko00511	13 out of 1365 0.952380952380952%	39 out of 10379 0.375758743616919%	0.000979636	0.119516	2.53455
Cysteine and methionine metabolism	ko00270	45 out of 1365 3.2967032967033%	221 out of 10379 2.12929954716254%	0.00163855	0.199903	1.54826
Biosynthesis of amino acids	ko01230	93 out of 1365 6.81318681318681%	529 out of 10379 5.09683013777821%	0.00172462	0.210403	1.33675
One carbon pool by folate	ko00670	14 out of 1365 1.02564102564103%	48 out of 10379 0.462472299836208%	0.00269325	0.328577	2.21774
Sulfur metabolism	ko00920	18 out of 1365 1.31868131868132%	70 out of 10379 0.67443877059447%	0.00338093	0.412474	1.95523
Phagosome	ko04145	37 out of 1365 2.71062271062271%	181 out of 10379 1.7439059639657%	0.00378892	0.462249	1.55434
Sesquiterpenoid and triterpenoid biosynthesis	ko00909	9 out of 1365 0.659340659340659%	26 out of 10379 0.250505829077946%	0.00438806	0.535343	2.63204
Limonene and pinene degradation	ko00903	8 out of 1365 0.586080586080586%	22 out of 10379 0.211966470758262%	0.00508147	0.619939	2.76497
Lysine degradation	ko00310	17 out of 1365 1.24542124542125%	68 out of 10379 0.655169091434628%	0.00588795	0.718329	1.90092
Synthesis and degradation of ketone bodies	ko00072	6 out of 1365 0.43956043956044%	16 out of 10379 0.154157433278736%	0.0126659	1	2.85137
Glycosphingolipid biosynthesis - ganglio series	ko00604	3 out of 1365 0.21978021978022%	9 out of 10379 0.0867135562192889%	0.103658	1	2.53455
Thiamine metabolism	ko00730	9 out of 1365 0.659340659340659%	29 out of 10379 0.279410347817709%	0.00976669	1	2.35976
Selenocompound metabolism	ko00450	10 out of 1365 0.732600732600733%	36 out of 10379 0.346854224877156%	0.0150581	1	2.11213
Lysine biosynthesis	ko00300	8 out of 1365 0.586080586080586%	29 out of 10379 0.279410347817709%	0.0295568	1	2.09756
Folate biosynthesis	ko00790	11 out of 1365 0.805860805860806%	41 out of 10379 0.395028422776761%	0.0144127	1	2.04001
Arachidonic acid metabolism	ko00590	9 out of 1365 0.659340659340659%	34 out of 10379 0.327584545717314%	0.0279946	1	2.01273
Riboflavin metabolism	ko00740	5 out of 1365 0.366300366300366%	21 out of 10379 0.202331631178341%	0.132207	1	1.8104
Biotin metabolism	ko00780	8 out of 1365 0.586080586080586%	35 out of 10379 0.337219385297235%	0.0801189	1	1.73798
Brassinosteroid biosynthesis	ko00905	6 out of 1365 0.43956043956044%	27 out of 10379 0.260140668657867%	0.134551	1	1.6897
Tryptophan metabolism	ko00380	17 out of 1365 1.24542124542125%	80 out of 10379 0.77078716639368%	0.0291197	1	1.61578
Monobactam biosynthesis	ko00261	4 out of 1365 0.293040293040293%	19 out of 10379 0.183061952018499%	0.233793	1	1.60077
Fatty acid elongation	ko00062	13 out of 1365 0.952380952380952%	62 out of 10379 0.597360053955102%	0.05713	1	1.59432
Ether lipid metabolism	ko00565	13 out of 1365 0.952380952380952%	63 out of 10379 0.606994893535023%	0.0636937	1	1.56901
alpha-Linolenic acid metabolism	ko00592	26 out of 1365 1.9047619047619%	127 out of 10379 1.22362462664997%	0.013452	1	1.55666
Galactose metabolism	ko00052	27 out of 1365 1.97802197802198%	132 out of 10379 1.27179882454957%	0.0120783	1	1.55529
Fatty acid biosynthesis	ko00061	19 out of 1365 1.39194139194139%	94 out of 10379 0.905674920512573%	0.0353724	1	1.53691
Histidine metabolism	ko00340	11 out of 1365 0.805860805860806%	55 out of 10379 0.529916176895655%	0.0999337	1	1.52073
Cyanoamino acid metabolism	ko00460	23 out of 1365 1.68498168498168%	117 out of 10379 1.12727623085076%	0.0299702	1	1.49474
Arginine biosynthesis	ko00220	15 out of 1365 1.0989010989011%	77 out of 10379 0.741882647653917%	0.0746323	1	1.48123
Arginine and proline metabolism	ko00330	27 out of 1365 1.97802197802198%	140 out of 10379 1.34887754118894%	0.0250674	1	1.46642
Biosynthesis of unsaturated fatty acids	ko01040	10 out of 1365 0.732600732600733%	52 out of 10379 0.501011658155892%	0.137858	1	1.46224
Cutin, suberine and wax biosynthesis	ko00073	11 out of 1365 0.805860805860806%	58 out of 10379 0.558820695635418%	0.133027	1	1.44207
Terpenoid backbone biosynthesis	ko00900	20 out of 1365 1.46520146520147%	107 out of 10379 1.03092783505155%	0.0641982	1	1.42125
Peroxisome	ko04146	34 out of 1365 2.49084249084249%	182 out of 10379 1.75354080354562%	0.0206646	1	1.42046
Propanoate metabolism	ko00640	13 out of 1365 0.952380952380952%	70 out of 10379 0.67443877059447%	0.123396	1	1.41211
Glycosphingolipid biosynthesis - globo series	ko00603	4 out of 1365 0.293040293040293%	22 out of 10379 0.211966470758262%	0.326699	1	1.38248
Glutathione metabolism	ko00480	37 out of 1365 2.71062271062271%	204 out of 10379 1.96550727430388%	0.025066	1	1.3791
Diterpenoid biosynthesis	ko00904	11 out of 1365 0.805860805860806%	62 out of 10379 0.597360053955102%	0.185146	1	1.34904
ABC transporters	ko02010	10 out of 1365 0.732600732600733%	57 out of 10379 0.549185856055497%	0.209969	1	1.33398
Sphingolipid metabolism	ko00600	10 out of 1365 0.732600732600733%	57 out of 10379 0.549185856055497%	0.209969	1	1.33398
Aminoacyl-tRNA biosynthesis	ko00970	19 out of 1365 1.39194139194139%	109 out of 10379 1.05019751421139%	0.119773	1	1.32541
Ubiquinone and other terpenoid-quinone biosynthesis	ko00130	20 out of 1365 1.46520146520147%	115 out of 10379 1.10800655169091%	0.114697	1	1.32238
Glycerolipid metabolism	ko00561	27 out of 1365 1.97802197802198%	156 out of 10379 1.50303497446768%	0.0802214	1	1.31602
Phenylalanine metabolism	ko00360	16 out of 1365 1.17216117216117%	96 out of 10379 0.924944599672415%	0.188921	1	1.26728
Isoquinoline alkaloid biosynthesis	ko00950	10 out of 1365 0.732600732600733%	61 out of 10379 0.587725214375181%	0.276645	1	1.2465
Glycosaminoglycan degradation	ko00531	6 out of 1365 0.43956043956044%	37 out of 10379 0.356489064457077%	0.358453	1	1.23303
Nitrogen metabolism	ko00910	12 out of 1365 0.879120879120879%	74 out of 10379 0.712978128914154%	0.262249	1	1.23303
Amino sugar and nucleotide sugar metabolism	ko00520	49 out of 1365 3.58974358974359%	304 out of 10379 2.92899123229598%	0.0739205	1	1.22559
Sulfur relay system	ko04122	3 out of 1365 0.21978021978022%	20 out of 10379 0.19269679159842%	0.500355	1	1.14055
Monoterpenoid biosynthesis	ko00902	3 out of 1365 0.21978021978022%	20 out of 10379 0.19269679159842%	0.500355	1	1.14055
Taurine and hypotaurine metabolism	ko00430	5 out of 1365 0.366300366300366%	34 out of 10379 0.327584545717314%	0.468856	1	1.11819
Pantothenate and CoA biosynthesis	ko00770	10 out of 1365 0.732600732600733%	68 out of 10379 0.655169091434628%	0.404234	1	1.11819
AGE-RAGE signaling pathway in diabetic complications	ko04933	6 out of 1365 0.43956043956044%	41 out of 10379 0.395028422776761%	0.457284	1	1.11273
Oxidative phosphorylation	ko00190	41 out of 1365 3.003663003663%	282 out of 10379 2.71702476153772%	0.266771	1	1.1055
Glycerophospholipid metabolism	ko00564	28 out of 1365 2.05128205128205%	207 out of 10379 1.99441179304365%	0.467374	1	1.02851
Flavone and flavonol biosynthesis	ko00944	2 out of 1365 0.146520146520147%	15 out of 10379 0.144522593698815%	0.605565	1	1.01382
Vitamin B6 metabolism	ko00750	4 out of 1365 0.293040293040293%	30 out of 10379 0.28904518739763%	0.569332	1	1.01382
Nicotinate and nicotinamide metabolism	ko00760	7 out of 1365 0.512820512820513%	53 out of 10379 0.510646497735813%	0.556527	1	1.00426
Tyrosine metabolism	ko00350	15 out of 1365 1.0989010989011%	116 out of 10379 1.11764139127084%	0.570015	1	0.983232
Starch and sucrose metabolism	ko00500	70 out of 1365 5.12820512820513%	544 out of 10379 5.24135273147702%	0.59987	1	0.978413
Pyrimidine metabolism	ko00240	35 out of 1365 2.56410256410256%	275 out of 10379 2.64958088447827%	0.611035	1	0.967739
Inositol phosphate metabolism	ko00562	16 out of 1365 1.17216117216117%	128 out of 10379 1.23325946622989%	0.626528	1	0.950458
Tropane, piperidine and pyridine alkaloid biosynthesis	ko00960	7 out of 1365 0.512820512820513%	58 out of 10379 0.558820695635418%	0.65512	1	0.917683
C5-Branched dibasic acid metabolism	ko00660	2 out of 1365 0.146520146520147%	18 out of 10379 0.173427112438578%	0.705855	1	0.844851
Zeatin biosynthesis	ko00908	5 out of 1365 0.366300366300366%	45 out of 10379 0.433567781096445%	0.723014	1	0.844851
Pentose and glucuronate interconversions	ko00040	26 out of 1365 1.9047619047619%	236 out of 10379 2.27382214086135%	0.860786	1	0.837692
Plant hormone signal transduction	ko04075	82 out of 1365 6.00732600732601%	746 out of 10379 7.18759032662106%	0.971297	1	0.835791
Phenylalanine, tyrosine and tryptophan biosynthesis	ko00400	10 out of 1365 0.732600732600733%	94 out of 10379 0.905674920512573%	0.807757	1	0.8089
Purine metabolism	ko00230	37 out of 1365 2.71062271062271%	351 out of 10379 3.38182869255227%	0.943173	1	0.801526
Lipoic acid metabolism	ko00785	1 out of 1365 0.0732600732600733%	10 out of 10379 0.0963483957992099%	0.756031	1	0.760366
Valine, leucine and isoleucine biosynthesis	ko00290	5 out of 1365 0.366300366300366%	50 out of 10379 0.48174197899605%	0.804827	1	0.760366
2-Oxocarboxylic acid metabolism	ko01210	12 out of 1365 0.879120879120879%	121 out of 10379 1.16581558917044%	0.887229	1	0.754082
DNA replication	ko03030	13 out of 1365 0.952380952380952%	149 out of 10379 1.43559109740823%	0.964484	1	0.663407
Ribosome	ko03010	57 out of 1365 4.17582417582418%	658 out of 10379 6.33972444358801%	0.999916	1	0.658676
Ubiquitin mediated proteolysis	ko04120	18 out of 1365 1.31868131868132%	243 out of 10379 2.3412660179208%	0.998521	1	0.563234
Circadian rhythm - plant	ko04712	8 out of 1365 0.586080586080586%	115 out of 10379 1.10800655169091%	0.98848	1	0.52895
Protein export	ko03060	7 out of 1365 0.512820512820513%	103 out of 10379 0.992388476731862%	0.986895	1	0.516754
Phosphatidylinositol signaling system	ko04070	9 out of 1365 0.659340659340659%	136 out of 10379 1.31033818286926%	0.995282	1	0.503184
Endocytosis	ko04144	25 out of 1365 1.83150183150183%	404 out of 10379 3.89247519028808%	0.999999	1	0.470524
N-Glycan biosynthesis	ko00510	5 out of 1365 0.366300366300366%	87 out of 10379 0.838231043453126%	0.99248	1	0.436992
Regulation of autophagy	ko04140	4 out of 1365 0.293040293040293%	74 out of 10379 0.712978128914154%	0.991373	1	0.411009
SNARE interactions in vesicular transport	ko04130	5 out of 1365 0.366300366300366%	93 out of 10379 0.896040080932652%	0.995887	1	0.408799
RNA degradation	ko03018	11 out of 1365 0.805860805860806%	235 out of 10379 2.26418730128143%	0.999997	1	0.355916
Plant-pathogen interaction	ko04626	19 out of 1365 1.39194139194139%	406 out of 10379 3.91174486944792%	1	1	0.355836
Nucleotide excision repair	ko03420	8 out of 1365 0.586080586080586%	177 out of 10379 1.70536660564602%	0.99997	1	0.343668
Protein processing in endoplasmic reticulum	ko04141	18 out of 1365 1.31868131868132%	438 out of 10379 4.2200597360054%	1	1	0.312479
Isoflavonoid biosynthesis	ko00943	1 out of 1365 0.0732600732600733%	27 out of 10379 0.260140668657867%	0.977902	1	0.281617
Base excision repair	ko03410	3 out of 1365 0.21978021978022%	84 out of 10379 0.809326524713364%	0.999351	1	0.271559
Mismatch repair	ko03430	4 out of 1365 0.293040293040293%	118 out of 10379 1.13691107043068%	0.999939	1	0.257751
RNA polymerase	ko03020	3 out of 1365 0.21978021978022%	90 out of 10379 0.867135562192889%	0.999685	1	0.253455
Homologous recombination	ko03440	4 out of 1365 0.293040293040293%	127 out of 10379 1.22362462664997%	0.999979	1	0.239485
RNA transport	ko03013	9 out of 1365 0.659340659340659%	325 out of 10379 3.13132286347432%	1	1	0.210563
Glycosylphosphatidylinositol(GPI)-anchor biosynthesis	ko00563	1 out of 1365 0.0732600732600733%	46 out of 10379 0.443202620676366%	0.998499	1	0.165297
mRNA surveillance pathway	ko03015	5 out of 1365 0.366300366300366%	251 out of 10379 2.41834473456017%	1	1	0.151467
Basal transcription factors	ko03022	2 out of 1365 0.146520146520147%	102 out of 10379 0.982753637151941%	0.999991	1	0.149091
Ribosome biogenesis in eukaryotes	ko03008	3 out of 1365 0.21978021978022%	196 out of 10379 1.88842855766451%	1	1	0.116383
Spliceosome	ko03040	5 out of 1365 0.366300366300366%	360 out of 10379 3.46854224877156%	1	1	0.105606
