# Supplementary material for: Nutritional evaluation and transcriptome analyses of short-time germinated seeds in soybean (Glycine max L. Merri.)
Source: Sci Rep. 2021 Nov 22;11:22714. doi: 10.1038/s41598-021-02132-2 (PMC8608788; doi:10.1038/s41598-021-02132-2)
Supplement: Supplementary file 5 — Supplementary Information 5. [file 41598_2021_2132_MOESM5_ESM.xlsx]

## Sheet: Cupin
Table S5. Expression of genes involved in protein synthesis and degradation process-Cupin
#ID	gene_name	0HAG.rep1.FPKM	0HAG.rep1.count	0HAG.rep2.FPKM	0HAG.rep2.count	18HAG.rep1.FPKM	18HAG.rep1.count	18HAG.rep2.FPKM	18HAG.rep2.count	36HAG.rep1.FPKM	36HAG.rep1.count	36HAG.rep2.FPKM	36HAG.rep2.count	0HAG.rep1.0HAG.rep2.vs_18HAG.rep1.18HAG.rep2.DESeq2_FDR	0HAG.rep1.0HAG.rep2.vs_18HAG.rep1.18HAG.rep2.DESeq2_log2FC	0HAG.rep1.0HAG.rep2.vs_18HAG.rep1.18HAG.rep2.DESeq2_(FDR_0.01_FC_2)_regulated	0HAG.rep1.0HAG.rep2.vs_36HAG.rep1.36HAG.rep2.DESeq2_FDR	0HAG.rep1.0HAG.rep2.vs_36HAG.rep1.36HAG.rep2.DESeq2_log2FC	0HAG.rep1.0HAG.rep2.vs_36HAG.rep1.36HAG.rep2.DESeq2_(FDR_0.01_FC_2)_regulated	18HAG.rep1.18HAG.rep2.vs_36HAG.rep1.36HAG.rep2.DESeq2_FDR	18HAG.rep1.18HAG.rep2.vs_36HAG.rep1.36HAG.rep2.DESeq2_log2FC	18HAG.rep1.18HAG.rep2.vs_36HAG.rep1.36HAG.rep2.DESeq2_(FDR_0.01_FC_2)_regulated	COG_class	COG_class_annotation	GO_annotation	KEGG_annotation	KEGG_pathway_annotation	KOG_class	KOG_class_annotation	Pfam_annotation	Swiss_Prot_annotation	eggNOG_class	eggNOG_class_annotation	NR_annotation	GO_second_level_annotation
Glyma.11G065800.Wm82.a2.v1	Glyma.11G065800.Wm82.a2.v1	190.559	19577	103.348	10155	57.5576	5102	29.9826	2971	5.53685	462	1.89205	175	1.24e-07	-2.69261	down	4.49e-29	-6.44803	down	1.03e-07	-3.62449	down	--	--	Biological Process: translation (GO:0006412);; Cellular Component: intracellular membrane-bounded organelle (GO:0043231);; Cellular Component: cytoplasmic part (GO:0044444);; Molecular Function: organic cyclic compound binding (GO:0097159);; Molecular Function: heterocyclic compound binding (GO:1901363);;	--	--	--	--	Cupin	Vicilin-like seed storage protein At2g18540 OS=Arabidopsis thaliana GN=At2g18540 PE=3 SV=1	S	Function unknown	PREDICTED: vicilin-like antimicrobial peptides 2-2 [Glycine max]	biological process: metabolic process (GO:0008152);; biological process: cellular process (GO:0009987);; cellular component: cell (GO:0005623);; cellular component: organelle (GO:0043226);; cellular component: cell part (GO:0044464);; molecular function: binding (GO:0005488)
Glyma.20G150100.Wm82.a2.v1	Glyma.20G150100.Wm82.a2.v1	0.166804	8	0.025297	2	1.72855	75	4.29178	204	64.697	2697	54.7373	2456	0.00216582	3.09925	up	9.09e-39	7.74444	up	3.05e-13	3.90309	up	[E]	Amino acid transport and metabolism	Biological Process: response to hypoxia (GO:0001666);; Molecular Function: iron ion binding (GO:0005506);; Cellular Component: nucleus (GO:0005634);; Cellular Component: cytoplasm (GO:0005737);; Cellular Component: cytosol (GO:0005829);; Cellular Component: plasma membrane (GO:0005886);; Biological Process: systemic acquired resistance, salicylic acid mediated signaling pathway (GO:0009862);; Mol…	K08967|1.72041e-135|gmx:100500592|K08967 1,2-dihydroxy-3-keto-5-methylthiopentene dioxygenase [EC:1.13.11.53 1.13.11.54] | (RefSeq) uncharacterized LOC100500592	Cysteine and methionine metabolism (ko00270)	[S]	Function unknown	ARD/ARD' family;; Cupin domain;; AraC-like ligand binding domain	1,2-dihydroxy-3-keto-5-methylthiopentene dioxygenase 4 OS=Arabidopsis thaliana GN=ARD4 PE=1 SV=1	S	Function unknown	1,2-dihydroxy-3-keto-5-methylthiopentene dioxygenase 4 [Glycine soja]	biological process: response to stimulus (GO:0050896);; molecular function: binding (GO:0005488);; cellular component: cell (GO:0005623);; cellular component: organelle (GO:0043226);; cellular component: cell part (GO:0044464);; cellular component: membrane (GO:0016020);; biological process: cellular process (GO:0009987);; biological process: signaling (GO:0023052);; biological process: single-or…
Glyma.10G246400.Wm82.a2.v1	Glyma.10G246400.Wm82.a2.v1	3.41286	390	1.76408	200	0.070846	9	0.790106	97	0.036337	5	0.097574	12	0.00102886	-3.02413	down	8.81e-20	-6.05066	down	0.159086	-2.10995	normal	--	--	--	--	--	--	--	Cupin	Beta-conglycinin, beta chain OS=Glycine max GN=CG-4 PE=1 SV=1	--	--	hypothetical protein GLYMA_10G246400 [Glycine max]	--
Glyma.U020300.Wm82.a2.v1	Glyma.U020300.Wm82.a2.v1	1313.76	94028	1599.03	113229	579.984	40383	278.967	21263	87.3578	5926	39.5434	2887	3.53e-07	-2.60661	down	3.05e-29	-5.56886	down	1.05e-05	-2.86141	down	--	--	Molecular Function: nutrient reservoir activity (GO:0045735);;	--	--	--	--	Cupin;; Cupin domain	Vicilin-like seed storage protein At2g28490 OS=Arabidopsis thaliana GN=At2g28490 PE=2 SV=1	S	Function unknown	hypothetical protein GLYMA_U020300 [Glycine max]	molecular function: nutrient reservoir activity (GO:0045735)
Glyma.07G039100.Wm82.a2.v1	Glyma.07G039100.Wm82.a2.v1	0	0	0	0	0.062334	3	0.080337	3	23.2588	733	132.613	4494	0.717799	0.553561	normal	9.88e-10	9.79805	up	5.07e-23	8.30145	up	--	--	Cellular Component: extracellular region (GO:0005576);; Molecular Function: manganese ion binding (GO:0030145);; Molecular Function: nutrient reservoir activity (GO:0045735);;	--	--	--	--	Cupin;; Cupin domain	Auxin-binding protein ABP19a OS=Prunus persica GN=ABP19A PE=3 SV=1	S	Function unknown	auxin-binding protein ABP19a-like precursor [Glycine max]	cellular component: extracellular region (GO:0005576);; molecular function: binding (GO:0005488);; molecular function: nutrient reservoir activity (GO:0045735)
Glyma.08G127600.Wm82.a2.v1	Glyma.08G127600.Wm82.a2.v1	0.680613	58	0.804859	50	6.0831	446	9.34613	600	25.3813	1969	85.115	6339	2.44e-05	2.16546	up	4.73e-18	5.00305	up	1.98e-05	2.61297	up	--	--	Cellular Component: cell part (GO:0044464);; Molecular Function: nutrient reservoir activity (GO:0045735);;	--	--	--	--	Cupin;; Cupin domain	Glutelin type-A 2 OS=Oryza sativa subsp. japonica GN=GLUA2 PE=1 SV=1	S	Function unknown	PREDICTED: 13S globulin seed storage protein 2 [Glycine max]	cellular component: cell part (GO:0044464);; molecular function: nutrient reservoir activity (GO:0045735)
Glyma.20G148300.Wm82.a2.v1	Glyma.20G148300.Wm82.a2.v1	5.43986	425	5.03174	389	0.354533	28	5.50768	458	1.75356	131	0.340484	28	0.170324	-1.55885	normal	4.76e-05	-3.28636	down	0.405912	-1.31571	normal	--	--	Cellular Component: vacuole (GO:0005773);; Biological Process: defense response (GO:0006952);; Cellular Component: aleurone grain (GO:0033095);; Molecular Function: nutrient reservoir activity (GO:0045735);; Biological Process: response to other organism (GO:0051707);;	--	--	--	--	Cupin;; Cupin domain	Beta-conglycinin, alpha chain OS=Glycine max PE=1 SV=2	S	Function unknown	beta-conglycinin alpha subunit [Glycine max]	cellular component: cell (GO:0005623);; cellular component: organelle (GO:0043226);; cellular component: cell part (GO:0044464);; biological process: response to stimulus (GO:0050896);; molecular function: nutrient reservoir activity (GO:0045735);; biological process: multi-organism process (GO:0051704)
Glyma.16G007700.Wm82.a2.v1	Glyma.16G007700.Wm82.a2.v1	0	0	0	0	0.176113	9	1.9384	97	5.10929	228	26.1828	1257	0.0137286	3.34971	normal	1.22e-09	9.16093	up	0.00452778	3.095	up	--	--	Biological Process: transition metal ion transport (GO:0000041);; Cellular Component: nucleus (GO:0005634);; Biological Process: L-fucose biosynthetic process (GO:0006005);; Biological Process: cell communication (GO:0007154);; Biological Process: response to cold (GO:0009409);; Cellular Component: plant-type cell wall (GO:0009505);; Cellular Component: plasmodesma (GO:0009506);; Biological Proce…	--	--	--	--	Cupin;; Cupin domain	Auxin-binding protein ABP19a OS=Prunus persica GN=ABP19A PE=3 SV=1	S	Function unknown	PREDICTED: auxin-binding protein ABP19a-like [Glycine max]	biological process: single-organism process (GO:0044699);; biological process: localization (GO:0051179);; cellular component: cell (GO:0005623);; cellular component: organelle (GO:0043226);; cellular component: cell part (GO:0044464);; biological process: metabolic process (GO:0008152);; biological process: cellular process (GO:0009987);; biological process: response to stimulus (GO:0050896);; c…
Glyma.17G049800.Wm82.a2.v1	Glyma.17G049800.Wm82.a2.v1	0	0	0.033181	2	0.206166	9	0.125881	6	5.04411	200	23.5568	1004	0.718717	0.652792	normal	4.14e-10	7.2493	up	2.91e-10	5.36969	up	--	--	--	--	--	--	--	Cupin;; Cupin domain	Auxin-binding protein ABP19a OS=Prunus persica GN=ABP19A PE=3 SV=1	S	Function unknown	PREDICTED: auxin-binding protein ABP19a-like [Glycine max]	--
Glyma.10G246500.Wm82.a2.v1	Glyma.10G246500.Wm82.a2.v1	588.245	54718	547.866	51431	147.96	13635	154.427	15551	25.457	2282	9.26197	897	3.43e-20	-2.82119	down	2.93e-29	-6.02769	down	1.06e-07	-3.19545	down	--	--	Cellular Component: vacuole (GO:0005773);; Biological Process: defense response (GO:0006952);; Cellular Component: aleurone grain (GO:0033095);; Molecular Function: nutrient reservoir activity (GO:0045735);; Biological Process: response to other organism (GO:0051707);;	--	--	--	--	Cupin	Beta-conglycinin, beta chain OS=Glycine max GN=CG-4 PE=1 SV=1	S	Function unknown	hypothetical protein GLYMA_10G246500 [Glycine max]	cellular component: cell (GO:0005623);; cellular component: organelle (GO:0043226);; cellular component: cell part (GO:0044464);; biological process: response to stimulus (GO:0050896);; molecular function: nutrient reservoir activity (GO:0045735);; biological process: multi-organism process (GO:0051704)
Glyma.07G038800.Wm82.a2.v1	Glyma.07G038800.Wm82.a2.v1	0	0	0	0	0	0	0.059657	3	60.9779	2592	380.853	17422	0.718717	0.480451	normal	1.29e-12	11.0993	up	3.38e-06	6.19159	up	--	--	Cellular Component: extracellular region (GO:0005576);; Molecular Function: manganese ion binding (GO:0030145);; Molecular Function: nutrient reservoir activity (GO:0045735);;	--	--	--	--	Cupin;; Cupin domain	Auxin-binding protein ABP19a OS=Prunus persica GN=ABP19A PE=3 SV=1	S	Function unknown	hypothetical protein GLYMA_07G038800 [Glycine max]	cellular component: extracellular region (GO:0005576);; molecular function: binding (GO:0005488);; molecular function: nutrient reservoir activity (GO:0045735)
Glyma.03G163500.Wm82.a2.v1	Glyma.03G163500.Wm82.a2.v1	491.108	55748	644.337	72950	49.7504	5289	359.837	58533	53.7407	12342	28.9756	3368	0.0437256	-1.87547	normal	2.1e-09	-4.00884	down	0.365943	-1.53637	normal	--	--	Cellular Component: cytoplasmic vesicle (GO:0016023);; Molecular Function: nutrient reservoir activity (GO:0045735);;	--	--	--	--	Cupin	Glycinin G1 OS=Glycine max GN=GY1 PE=1 SV=2	S	Function unknown	RecName: Full=Glycinin G1; Contains: RecName: Full=Glycinin A1a subunit; Contains: RecName: Full=Glycinin Bx subunit; Flags: Precursor	cellular component: cell (GO:0005623);; cellular component: organelle (GO:0043226);; cellular component: cell part (GO:0044464);; molecular function: nutrient reservoir activity (GO:0045735)
Glyma.01G177000.Wm82.a2.v1	Glyma.01G177000.Wm82.a2.v1	313.065	24988	186.784	14743	75.8135	5882	40.7404	3462	2.39741	182	1.73242	142	1.4e-09	-2.90939	down	9.36e-100	-7.94346	down	2.46e-21	-4.89002	down	--	--	--	--	--	--	--	Cupin	Vicilin-like seed storage protein At2g18540 OS=Arabidopsis thaliana GN=At2g18540 PE=3 SV=1	S	Function unknown	Vicilin-like antimicrobial peptides 2-2 [Glycine soja]	--
Glyma.10G028300.Wm82.a2.v1	Glyma.10G028300.Wm82.a2.v1	136.442	9722	283.016	19886	24.4725	1697	43.0963	3265	6.96546	471	2.22128	164	9.14e-11	-3.4658	down	5.67e-23	-6.48358	down	2.93e-05	-2.89633	down	--	--	Biological Process: carbohydrate transport (GO:0008643);; Cellular Component: membrane (GO:0016020);; Molecular Function: nutrient reservoir activity (GO:0045735);;	--	--	--	--	Cupin;; Cupin domain	Sucrose-binding protein OS=Glycine max GN=SBP PE=1 SV=1	S	Function unknown	sucrose-binding protein precursor [Glycine max]	biological process: single-organism process (GO:0044699);; biological process: localization (GO:0051179);; cellular component: membrane (GO:0016020);; molecular function: nutrient reservoir activity (GO:0045735)
Glyma.05G066500.Wm82.a2.v1	Glyma.05G066500.Wm82.a2.v1	0.320443	18	0.289725	17	3.25633	164	3.57438	190	12.3812	607	16.6281	878	0.00504929	2.12594	up	1.49e-16	4.21075	up	7.37e-05	1.80284	up	[S]	Function unknown	--	K14977|0|gmx:100800098|K14977 (S)-ureidoglycine aminohydrolase [EC:3.5.3.26] | (RefSeq) (S)-ureidoglycine aminohydrolase-like	Purine metabolism (ko00230)	--	--	Cupin domain;; AraC-like ligand binding domain	(S)-ureidoglycine aminohydrolase OS=Arabidopsis thaliana GN=UGLYAH PE=1 SV=1	S	Function unknown	PREDICTED: (S)-ureidoglycine aminohydrolase-like [Glycine max]	--
Glyma.20G146200.Wm82.a2.v1	Glyma.20G146200.Wm82.a2.v1	992.947	57819	873.678	50827	121.52	6880	567.839	35172	92.033	5081	56.7433	3371	0.00113442	-2.26089	down	1.46e-35	-4.73384	down	0.00412851	-2.2412	down	--	--	Cellular Component: vacuole (GO:0005773);; Cellular Component: aleurone grain (GO:0033095);; Molecular Function: nutrient reservoir activity (GO:0045735);; Biological Process: defense response to fungus (GO:0050832);;	--	--	--	--	Cupin;; Cupin domain	Beta-conglycinin, beta chain OS=Glycine max GN=CG-4 PE=1 SV=1	S	Function unknown	beta-conglycinin, beta chain precursor [Glycine max]	cellular component: cell (GO:0005623);; cellular component: organelle (GO:0043226);; cellular component: cell part (GO:0044464);; molecular function: nutrient reservoir activity (GO:0045735);; biological process: response to stimulus (GO:0050896);; biological process: multi-organism process (GO:0051704)
Glyma.19G202600.Wm82.a2.v1	Glyma.19G202600.Wm82.a2.v1	0.211763	17	0.199742	16	1.99038	148	3.92405	308	4.27306	308	5.262	409	0.00104993	2.49163	up	4.59e-08	3.24796	up	0.610474	0.455906	normal	[J]	Translation, ribosomal structure and biogenesis	Molecular Function: core promoter proximal region sequence-specific DNA binding (GO:0000987);; Cellular Component: nucleus (GO:0005634);; Biological Process: regulation of transcription, DNA-templated (GO:0006355);; Biological Process: protein targeting to mitochondrion (GO:0006626);; Biological Process: cell surface receptor signaling pathway (GO:0007166);; Cellular Component: plastid (GO:000953…	--	--	[BT]	Chromatin structure and dynamics;; Signal transduction mechanisms	Cupin-like domain;; JmjC domain, hydroxylase;; F-box-like;; F-box domain	F-box protein At5g06550 OS=Arabidopsis thaliana GN=At5g06550 PE=2 SV=1	S	Function unknown	PREDICTED: F-box protein At5g06550-like [Glycine max]	molecular function: binding (GO:0005488);; cellular component: cell (GO:0005623);; cellular component: organelle (GO:0043226);; cellular component: cell part (GO:0044464);; biological process: biological regulation (GO:0065007);; biological process: single-organism process (GO:0044699);; biological process: localization (GO:0051179);; biological process: cellular process (GO:0009987);; biological…
Glyma.08G361100.Wm82.a2.v1	Glyma.08G361100.Wm82.a2.v1	0.067554	4	0	0	5.32668	279	10.2977	605	3.09952	163	5.69724	320	3.74e-12	5.71124	up	3.86e-07	5.40874	up	0.176979	-1.01722	normal	[R]	General function prediction only	Molecular Function: calmodulin binding (GO:0005516);; Cellular Component: plasma membrane (GO:0005886);; Biological Process: response to abscisic acid (GO:0009737);;	K06911|0|gmx:100802145|K06911 uncharacterized protein | (RefSeq) pirin-like protein	--	--	--	Pirin;; Pirin C-terminal cupin domain	Pirin-like protein OS=Solanum lycopersicum PE=2 SV=1	S	Function unknown	hypothetical protein GLYMA_08G361100 [Glycine max]	molecular function: binding (GO:0005488);; cellular component: cell (GO:0005623);; cellular component: membrane (GO:0016020);; cellular component: cell part (GO:0044464);; biological process: response to stimulus (GO:0050896)
Glyma.12G055000.Wm82.a2.v1	Glyma.12G055000.Wm82.a2.v1	29.6718	1944	34.0049	2150	26.9869	1762	24.0436	1768	10.7385	702	10.2385	714	0.00357044	-1.19488	down	3.99e-15	-2.63973	down	0.000145913	-1.50151	down	[J]	Translation, ribosomal structure and biogenesis	--	K10277|0|gmx:100813075|K10277 lysine-specific demethylase 8 [EC:1.14.11.27] | (RefSeq) putative lysine-specific demethylase JMJD5	--	[BT]	Chromatin structure and dynamics;; Signal transduction mechanisms	Cupin-like domain;; Cupin superfamily protein;; JmjC domain, hydroxylase	Lysine-specific demethylase JMJ30 OS=Arabidopsis thaliana GN=JMJ30 PE=1 SV=1	S	Function unknown	PREDICTED: putative lysine-specific demethylase JMJD5 [Glycine max]	--
Glyma.04G185900.Wm82.a2.v1	Glyma.04G185900.Wm82.a2.v1	0.3275	39	0.225525	22	1.77214	161	3.10618	326	3.02559	269	3.02373	312	0.0189232	1.81431	normal	0.000654145	2.11178	up	0.937802	0.0785905	normal	[J]	Translation, ribosomal structure and biogenesis	Molecular Function: core promoter proximal region sequence-specific DNA binding (GO:0000987);; Molecular Function: transcription factor activity, sequence-specific DNA binding (GO:0003700);; Cellular Component: nucleus (GO:0005634);; Biological Process: regulation of transcription, DNA-templated (GO:0006355);; Biological Process: N-terminal protein myristoylation (GO:0006499);; Biological Process…	--	--	[BT]	Chromatin structure and dynamics;; Signal transduction mechanisms	Cupin-like domain;; JmjC domain, hydroxylase	F-box protein At1g78280 OS=Arabidopsis thaliana GN=At1g78280 PE=2 SV=3	S	Function unknown	PREDICTED: jmjC domain-containing protein 4 [Glycine max]	molecular function: binding (GO:0005488);; biological process: biological regulation (GO:0065007);; molecular function: nucleic acid binding transcription factor activity (GO:0001071);; cellular component: cell (GO:0005623);; cellular component: organelle (GO:0043226);; cellular component: cell part (GO:0044464);; biological process: metabolic process (GO:0008152);; biological process: cellular p…
Glyma.20G148400.Wm82.a2.v1	Glyma.20G148400.Wm82.a2.v1	5.56817	439	5.2867	412	0	0	5.5647	468	1.81508	137	0.33711	28	0.732967	-0.577865	normal	5.5e-05	-3.29424	down	0.811788	-0.520724	normal	--	--	Cellular Component: vacuole (GO:0005773);; Biological Process: defense response (GO:0006952);; Cellular Component: aleurone grain (GO:0033095);; Molecular Function: nutrient reservoir activity (GO:0045735);; Biological Process: response to other organism (GO:0051707);;	--	--	--	--	Cupin;; Cupin domain	Beta-conglycinin, alpha chain OS=Glycine max PE=1 SV=2	S	Function unknown	beta-conglycinin alpha subunit [Glycine max]	cellular component: cell (GO:0005623);; cellular component: organelle (GO:0043226);; cellular component: cell part (GO:0044464);; biological process: response to stimulus (GO:0050896);; molecular function: nutrient reservoir activity (GO:0045735);; biological process: multi-organism process (GO:0051704)
Glyma.20G110100.Wm82.a2.v1	Glyma.20G110100.Wm82.a2.v1	0.015333	1	0.110384	7	0.367773	20	0	0	1.53348	81	4.0057	227	0.947153	0.139616	normal	0.00175096	3.71202	up	0.079071	2.59635	normal	[G]	Carbohydrate transport and metabolism	Molecular Function: superoxide dismutase activity (GO:0004784);; Cellular Component: extracellular region (GO:0005576);; Biological Process: iron ion transport (GO:0006826);; Cellular Component: plant-type cell wall (GO:0009505);; Cellular Component: plasmodesma (GO:0009506);; Biological Process: cellular response to iron ion starvation (GO:0010106);; Biological Process: response to nitrate (GO:0…	--	--	--	--	Cupin;; Cupin domain	Germin-like protein subfamily 3 member 2 OS=Arabidopsis thaliana GN=At3g10080 PE=2 SV=1	S	Function unknown	Germin-like protein subfamily 3 member 2 [Glycine soja]	biological process: metabolic process (GO:0008152);; biological process: single-organism process (GO:0044699);; molecular function: catalytic activity (GO:0003824);; molecular function: antioxidant activity (GO:0016209);; cellular component: extracellular region (GO:0005576);; biological process: localization (GO:0051179);; cellular component: cell (GO:0005623);; cellular component: cell part (GO…
Glyma.15G042100.Wm82.a2.v1	Glyma.15G042100.Wm82.a2.v1	1.05999	57	0.326575	18	2.10761	110	3.72495	213	17.6395	897	19.0793	1044	0.378866	0.991243	normal	1.92e-09	3.55125	up	1.4e-06	2.33933	up	--	--	--	--	--	--	--	Cupin	Glutelin type-B 4 OS=Oryza sativa subsp. japonica GN=GLUB4 PE=1 SV=1	S	Function unknown	hypothetical protein GLYMA_15G042100 [Glycine max]	--
Glyma.10G246300.Wm82.a2.v1	Glyma.10G246300.Wm82.a2.v1	1154.84	95171	1541.03	125506	195.587	15672	274.357	24050	32.269	2521	10.0626	846	4.67e-18	-3.41623	down	4.39e-31	-6.96549	down	7.41e-08	-3.48431	down	--	--	Cellular Component: vacuole (GO:0005773);; Cellular Component: aleurone grain (GO:0033095);; Molecular Function: nutrient reservoir activity (GO:0045735);; Biological Process: defense response to fungus (GO:0050832);;	--	--	--	--	Cupin;; Cupin domain	Beta-conglycinin, alpha&apos; chain OS=Glycine max GN=CG-1 PE=2 SV=1	S	Function unknown	beta-conglycinin, alpha&apos; chain precursor [Glycine max]	cellular component: cell (GO:0005623);; cellular component: organelle (GO:0043226);; cellular component: cell part (GO:0044464);; molecular function: nutrient reservoir activity (GO:0045735);; biological process: response to stimulus (GO:0050896);; biological process: multi-organism process (GO:0051704)
Glyma.07G038500.Wm82.a2.v1	Glyma.07G038500.Wm82.a2.v1	0	0	0	0	0	0	0.444618	22	40.5193	1717	148.042	6749	0.63494	0.854483	normal	1.86e-17	11.4752	up	0.0799698	2.94502	normal	--	--	Cellular Component: extracellular region (GO:0005576);; Cellular Component: cytoplasm (GO:0005737);; Biological Process: L-fucose biosynthetic process (GO:0006005);; Biological Process: stomatal complex morphogenesis (GO:0010103);; Biological Process: L-ascorbic acid biosynthetic process (GO:0019853);; Biological Process: cellular cation homeostasis (GO:0030003);; Molecular Function: manganese io…	--	--	--	--	Cupin;; Cupin domain	Auxin-binding protein ABP19a OS=Prunus persica GN=ABP19A PE=3 SV=1	S	Function unknown	cupin-like superfamily protein precursor [Glycine max]	cellular component: extracellular region (GO:0005576);; cellular component: cell (GO:0005623);; cellular component: cell part (GO:0044464);; biological process: metabolic process (GO:0008152);; biological process: single-organism process (GO:0044699);; biological process: multicellular organismal process (GO:0032501);; biological process: developmental process (GO:0032502);; biological process: c…
Glyma.11G130600.Wm82.a2.v1	Glyma.11G130600.Wm82.a2.v1	6.02928	472	5.95413	429	5.44201	440	5.74466	465	3.55399	234	2.46008	179	0.0397299	-0.968236	normal	5.73e-07	-2.20221	down	0.024183	-1.28183	normal	[J]	Translation, ribosomal structure and biogenesis	Biological Process: cellular process (GO:0009987);; Biological Process: single-organism process (GO:0044699);; Biological Process: regulation of biological process (GO:0050789);;	K10277|0|gmx:100779376|K10277 lysine-specific demethylase 8 [EC:1.14.11.27] | (RefSeq) putative lysine-specific demethylase JMJD5	--	[BT]	Chromatin structure and dynamics;; Signal transduction mechanisms	Cupin-like domain;; Cupin superfamily protein;; JmjC domain, hydroxylase	Lysine-specific demethylase JMJ30 OS=Arabidopsis thaliana GN=JMJ30 PE=1 SV=1	S	Function unknown	PREDICTED: putative lysine-specific demethylase JMJD5 isoform X2 [Glycine max]	biological process: cellular process (GO:0009987);; biological process: single-organism process (GO:0044699);; biological process: biological regulation (GO:0065007)
Glyma.10G244300.Wm82.a2.v1	Glyma.10G244300.Wm82.a2.v1	0	0	0	0	5.4215	252	22.0945	1125	83.4758	3803	81.346	3991	2.66e-14	7.29816	up	4.81e-19	11.6209	up	0.00182057	2.23557	up	[E]	Amino acid transport and metabolism	--	K08967|1.50285e-148|gmx:100500632|K08967 1,2-dihydroxy-3-keto-5-methylthiopentene dioxygenase [EC:1.13.11.53 1.13.11.54] | (RefSeq) 1,2-dihydroxy-3-keto-5-methylthiopentene dioxygenase 4	Cysteine and methionine metabolism (ko00270)	[S]	Function unknown	ARD/ARD' family;; Cupin domain;; AraC-like ligand binding domain	1,2-dihydroxy-3-keto-5-methylthiopentene dioxygenase 4 OS=Arabidopsis thaliana GN=ARD4 PE=1 SV=1	S	Function unknown	PREDICTED: 1,2-dihydroxy-3-keto-5-methylthiopentene dioxygenase 4 [Glycine max]	--
Glyma.13G332200.Wm82.a2.v1	Glyma.13G332200.Wm82.a2.v1	31.5279	655	17.1763	344	24.9942	490	18.7477	373	8.90027	153	4.53435	87	0.066496	-1.1133	normal	6.45e-08	-3.05626	down	0.00450026	-1.9408	down	--	--	Molecular Function: nutrient reservoir activity (GO:0045735);;	--	--	--	--	Cupin	Glutelin type-A 2 OS=Oryza sativa subsp. japonica GN=GLUA2 PE=1 SV=1	--	--	hypothetical protein GLYMA_13G332200, partial [Glycine max]	molecular function: nutrient reservoir activity (GO:0045735)
Glyma.17G148400.Wm82.a2.v1	Glyma.17G148400.Wm82.a2.v1	0	0	0.040458	2	1.27507	62	1.19521	64	4.39861	208	8.4029	428	0.00738935	3.28818	up	2.98e-09	6.53796	up	0.00302558	1.98474	up	[S]	Function unknown	Biological Process: maltose metabolic process (GO:0000023);; Biological Process: allantoin catabolic process (GO:0000256);; Molecular Function: transcription factor activity, sequence-specific DNA binding (GO:0003700);; Biological Process: regulation of transcription, DNA-templated (GO:0006355);; Biological Process: starch biosynthetic process (GO:0019252);; Biological Process: positive regulatio…	K14977|0|gmx:100781644|K14977 (S)-ureidoglycine aminohydrolase [EC:3.5.3.26] | (RefSeq) (S)-ureidoglycine aminohydrolase	Purine metabolism (ko00230)	--	--	Cupin domain;; AraC-like ligand binding domain	(S)-ureidoglycine aminohydrolase OS=Arabidopsis thaliana GN=UGLYAH PE=1 SV=1	S	Function unknown	PREDICTED: (S)-ureidoglycine aminohydrolase [Glycine max]	biological process: metabolic process (GO:0008152);; biological process: cellular process (GO:0009987);; biological process: single-organism process (GO:0044699);; biological process: biological regulation (GO:0065007);; molecular function: nucleic acid binding transcription factor activity (GO:0001071);; molecular function: catalytic activity (GO:0003824)
Glyma.02G150100.Wm82.a2.v1	Glyma.02G150100.Wm82.a2.v1	49.405	2950	46.5429	2868	58.8921	3299	37.3475	2298	30.5335	1646	24.7108	1420	0.0453106	-1.00586	normal	1.79e-09	-2.02112	down	0.057449	-1.06307	normal	[G]	Carbohydrate transport and metabolism	Biological Process: cytokinesis (GO:0000910);; Molecular Function: receptor activity (GO:0004872);; Cellular Component: endoplasmic reticulum lumen (GO:0005788);; Molecular Function: zinc ion binding (GO:0008270);; Cellular Component: chloroplast (GO:0009507);; Biological Process: auxin-activated signaling pathway (GO:0009734);; Biological Process: unidimensional cell growth (GO:0009826);; Molecu…	--	--	--	--	Auxin binding protein;; Cupin domain	Auxin-binding protein 1 OS=Arabidopsis thaliana GN=ERABP1 PE=1 SV=1	S	Function unknown	PREDICTED: auxin-binding protein T85 isoform X1 [Glycine max]	biological process: cellular process (GO:0009987);; biological process: single-organism process (GO:0044699);; molecular function: receptor activity (GO:0004872);; cellular component: cell (GO:0005623);; cellular component: membrane-enclosed lumen (GO:0031974);; cellular component: organelle (GO:0043226);; cellular component: organelle part (GO:0044422);; cellular component: cell part (GO:0044464…
Glyma.19G164900.Wm82.a2.v1	Glyma.19G164900.Wm82.a2.v1	8.41371	568	10.1157	675	1.05383	70	4.458	320	0.552012	36	0.288565	20	0.000421532	-2.52986	down	2.24e-25	-5.48748	down	0.00962081	-2.56393	down	--	--	--	--	--	--	--	Cupin	Glycinin G3 OS=Glycine max GN=GY3 PE=3 SV=1	S	Function unknown	glycinin G3 precursor [Glycine max]	--
Glyma.18G300500.Wm82.a2.v1	Glyma.18G300500.Wm82.a2.v1	1.14684	63	1.19294	65	15.531	830	24.7335	1444	2.20516	116	3.93317	221	2.81e-10	2.9895	up	0.761773	0.242195	normal	1.66e-08	-2.8617	down	[R]	General function prediction only	Molecular Function: calmodulin binding (GO:0005516);; Cellular Component: nucleus (GO:0005634);; Cellular Component: plasma membrane (GO:0005886);; Biological Process: iron ion transport (GO:0006826);; Biological Process: response to abscisic acid (GO:0009737);; Biological Process: abscisic acid-activated signaling pathway (GO:0009738);; Biological Process: blue light signaling pathway (GO:000978…	K06911|0|gmx:100775597|K06911 uncharacterized protein | (RefSeq) pirin-like protein	--	--	--	Pirin C-terminal cupin domain;; Pirin	Pirin-like protein OS=Solanum lycopersicum PE=2 SV=1	S	Function unknown	PREDICTED: pirin-like protein [Glycine max]	molecular function: binding (GO:0005488);; cellular component: cell (GO:0005623);; cellular component: organelle (GO:0043226);; cellular component: cell part (GO:0044464);; cellular component: membrane (GO:0016020);; biological process: single-organism process (GO:0044699);; biological process: localization (GO:0051179);; biological process: response to stimulus (GO:0050896);; biological process:…
Glyma.14G017000.Wm82.a2.v1	Glyma.14G017000.Wm82.a2.v1	8.25253	372	21.6686	964	12.9339	567	13.5906	659	1.7863	78	2.35313	113	0.144294	-1.10912	normal	1.14e-09	-3.89934	down	3.52e-10	-2.8238	down	[R]	General function prediction only	Molecular Function: calmodulin binding (GO:0005516);; Cellular Component: nucleus (GO:0005634);; Cellular Component: plasma membrane (GO:0005886);; Biological Process: iron ion transport (GO:0006826);; Biological Process: response to abscisic acid (GO:0009737);; Biological Process: abscisic acid-activated signaling pathway (GO:0009738);; Biological Process: blue light signaling pathway (GO:000978…	K06911|0|gmx:100790637|K06911 uncharacterized protein | (RefSeq) pirin-like protein	--	--	--	Pirin C-terminal cupin domain;; Pirin	Pirin-like protein OS=Solanum lycopersicum PE=2 SV=1	S	Function unknown	PREDICTED: pirin-like protein [Glycine max]	molecular function: binding (GO:0005488);; cellular component: cell (GO:0005623);; cellular component: organelle (GO:0043226);; cellular component: cell part (GO:0044464);; cellular component: membrane (GO:0016020);; biological process: single-organism process (GO:0044699);; biological process: localization (GO:0051179);; biological process: response to stimulus (GO:0050896);; biological process:…
Glyma.20G148200.Wm82.a2.v1	Glyma.20G148200.Wm82.a2.v1	951.99	55393	859.037	50525	107.094	6067	533.799	32844	88.3228	4878	56.9319	3384	0.0009915	-2.32623	down	6.06e-38	-4.7369	down	0.00667982	-2.16338	down	--	--	Cellular Component: vacuole (GO:0005773);; Cellular Component: aleurone grain (GO:0033095);; Molecular Function: nutrient reservoir activity (GO:0045735);; Biological Process: defense response to fungus (GO:0050832);;	--	--	--	--	Cupin;; Cupin domain	Beta-conglycinin, beta chain OS=Glycine max GN=CG-4 PE=1 SV=1	S	Function unknown	PREDICTED: beta-conglycinin, beta chain-like [Glycine max]	cellular component: cell (GO:0005623);; cellular component: organelle (GO:0043226);; cellular component: cell part (GO:0044464);; molecular function: nutrient reservoir activity (GO:0045735);; biological process: response to stimulus (GO:0050896);; biological process: multi-organism process (GO:0051704)
Glyma.10G139700.Wm82.a2.v1	Glyma.10G139700.Wm82.a2.v1	0	0	0	0	0.047506	3	0.170968	8	1.28068	53	3.70442	165	0.6408	0.850239	normal	0.000102383	6.73374	up	0.00106121	3.47737	up	[G]	Carbohydrate transport and metabolism	--	--	--	--	--	Cupin;; Cupin domain	Germin-like protein subfamily 2 member 4 OS=Arabidopsis thaliana GN=GLP10 PE=2 SV=1	S	Function unknown	germin-like protein 16 [Glycine max]	--
Glyma.19G164800.Wm82.a2.v1	Glyma.19G164800.Wm82.a2.v1	16.899	1179	26.5642	1830	1.1334	77	3.67497	270	0.057145	5	0.141373	10	1.43e-10	-3.91645	down	1.1e-48	-8.61599	down	5.37e-06	-4.15008	down	--	--	--	--	--	--	--	Cupin	Legumin J OS=Pisum sativum GN=LEGJ PE=1 SV=1	S	Function unknown	glycinin subunit G7 precursor [Glycine max]	--
Glyma.02G145700.Wm82.a2.v1	Glyma.02G145700.Wm82.a2.v1	527.8	41091	494.982	45850	135.82	10082	211.836	19623	12.2442	899	2.50381	193	3.12e-09	-2.51532	down	1.04e-24	-7.15945	down	3.43e-09	-4.47584	down	--	--	Biological Process: carbohydrate transport (GO:0008643);; Cellular Component: membrane (GO:0016020);; Molecular Function: nutrient reservoir activity (GO:0045735);;	--	--	--	--	Cupin;; Cupin domain	Sucrose-binding protein OS=Glycine max GN=SBP PE=1 SV=1	S	Function unknown	hypothetical protein GLYMA_02G145700 [Glycine max]	biological process: single-organism process (GO:0044699);; biological process: localization (GO:0051179);; cellular component: membrane (GO:0016020);; molecular function: nutrient reservoir activity (GO:0045735)
Glyma.07G038700.Wm82.a2.v1	Glyma.07G038700.Wm82.a2.v1	0	0	0	0	0	0	0	0	5.98226	249	67.6554	3022	--	--	--	2.19e-06	8.39835	up	0.000522477	4.99023	up	--	--	Cellular Component: extracellular region (GO:0005576);; Molecular Function: manganese ion binding (GO:0030145);; Molecular Function: nutrient reservoir activity (GO:0045735);;	--	--	--	--	Cupin;; Cupin domain	Auxin-binding protein ABP19a OS=Prunus persica GN=ABP19A PE=3 SV=1	S	Function unknown	auxin-binding protein ABP19a-like precursor [Glycine max]	cellular component: extracellular region (GO:0005576);; molecular function: binding (GO:0005488);; molecular function: nutrient reservoir activity (GO:0045735)
Glyma.15G176900.Wm82.a2.v1	Glyma.15G176900.Wm82.a2.v1	0	0	0	0	0.129308	7	0.702894	37	15.0387	690	51.3885	2536	0.13649	2.28443	normal	4.03e-13	10.2607	up	1.11e-11	5.44184	up	[G]	Carbohydrate transport and metabolism	Cellular Component: cell wall (GO:0005618);; Cellular Component: nucleus (GO:0005634);; Biological Process: L-fucose biosynthetic process (GO:0006005);; Biological Process: response to cold (GO:0009409);; Cellular Component: plant-type cell wall (GO:0009505);; Biological Process: auxin-activated signaling pathway (GO:0009734);; Biological Process: stomatal complex morphogenesis (GO:0010103);; Cel…	--	--	--	--	Cupin;; Cupin domain	Auxin-binding protein ABP19a OS=Prunus persica GN=ABP19A PE=3 SV=1	S	Function unknown	auxin-binding protein ABP19a-like precursor [Glycine max]	cellular component: cell (GO:0005623);; cellular component: cell part (GO:0044464);; cellular component: organelle (GO:0043226);; biological process: metabolic process (GO:0008152);; biological process: single-organism process (GO:0044699);; biological process: response to stimulus (GO:0050896);; biological process: cellular process (GO:0009987);; biological process: signaling (GO:0023052);; biol…
Glyma.13G102600.Wm82.a2.v1	Glyma.13G102600.Wm82.a2.v1	1.87458	197	1.48193	140	1.67177	171	1.12286	126	0.998246	100	1.17417	126	0.120872	-1.08728	normal	0.00149641	-1.6605	down	0.533924	-0.603422	normal	[J]	Translation, ribosomal structure and biogenesis	Molecular Function: catalytic activity (GO:0003824);; Biological Process: nitrogen compound metabolic process (GO:0006807);; Cellular Component: plastid (GO:0009536);; Biological Process: response to abiotic stimulus (GO:0009628);; Biological Process: cellular metabolic process (GO:0044237);; Biological Process: primary metabolic process (GO:0044238);; Biological Process: organic substance metabo…	--	--	[S]	Function unknown	Cupin superfamily protein	--	K	Transcription	hypothetical protein GLYMA_13G102600 [Glycine max]	molecular function: catalytic activity (GO:0003824);; biological process: metabolic process (GO:0008152);; cellular component: cell (GO:0005623);; cellular component: organelle (GO:0043226);; cellular component: cell part (GO:0044464);; biological process: response to stimulus (GO:0050896);; biological process: cellular process (GO:0009987)
Glyma.10G037100.Wm82.a2.v1	Glyma.10G037100.Wm82.a2.v1	95.0326	7133	123.766	9181	5.54365	405	75.267	6009	7.84546	559	4.155	319	0.270444	-1.69083	normal	3.69e-29	-5.25382	down	0.0141961	-2.55808	normal	--	--	--	--	--	--	--	Cupin;; Cupin domain	Glycinin G4 OS=Glycine max GN=GY4 PE=1 SV=1	S	Function unknown	glycinin G4 precursor [Glycine max]	--
Glyma.10G071600.Wm82.a2.v1	Glyma.10G071600.Wm82.a2.v1	0	0	0	0	0.517654	21	0.165661	8	1.32475	51	2.68732	110	0.238177	1.89963	normal	0.000327886	6.37364	up	0.125605	1.85775	normal	[G]	Carbohydrate transport and metabolism	Cellular Component: extracellular region (GO:0005576);; Molecular Function: manganese ion binding (GO:0030145);; Molecular Function: nutrient reservoir activity (GO:0045735);; Molecular Function: oxalate oxidase activity (GO:0050162);; Biological Process: oxidation-reduction process (GO:0055114);;	--	--	--	--	Cupin;; Cupin domain	Germin-like protein subfamily 3 member 2 OS=Arabidopsis thaliana GN=At3g10080 PE=2 SV=1	S	Function unknown	PREDICTED: germin-like protein subfamily 3 member 2 [Glycine max]	cellular component: extracellular region (GO:0005576);; molecular function: binding (GO:0005488);; molecular function: nutrient reservoir activity (GO:0045735);; biological process: metabolic process (GO:0008152);; biological process: single-organism process (GO:0044699);; molecular function: catalytic activity (GO:0003824)
Glyma.13G123500.Wm82.a2.v1	Glyma.13G123500.Wm82.a2.v1	113.867	6537	200.67	11385	7.41929	415	80.2072	4898	10.2196	557	3.26187	192	0.153964	-2.01783	normal	4.12e-18	-5.54731	down	0.0183754	-2.49746	normal	--	--	--	--	--	--	--	Cupin;; Cupin domain	Glycinin OS=Glycine max PE=1 SV=1	S	Function unknown	mutant glycinin A3B4 [Glycine max]	--
Glyma.10G139800.Wm82.a2.v1	Glyma.10G139800.Wm82.a2.v1	0	0	0	0	0	0	0	0	0.773368	32	2.42869	106	--	--	--	0.000920622	6.06547	up	7.53e-05	5.25024	up	[G]	Carbohydrate transport and metabolism	--	--	--	--	--	Cupin;; Cupin domain	Germin-like protein subfamily 2 member 4 OS=Arabidopsis thaliana GN=GLP10 PE=2 SV=1	S	Function unknown	germin-like protein subfamily 2 member 4-like precursor [Glycine max]	--

## Sheet: Peptidase
Table S5. Expression of genes involved in protein synthesis and degradation process-Peptidase
#ID	gene_name	0HAG.rep1.FPKM	0HAG.rep1.count	0HAG.rep2.FPKM	0HAG.rep2.count	18HAG.rep1.FPKM	18HAG.rep1.count	18HAG.rep2.FPKM	18HAG.rep2.count	36HAG.rep1.FPKM	36HAG.rep1.count	36HAG.rep2.FPKM	36HAG.rep2.count	0HAG.rep1.0HAG.rep2.vs_18HAG.rep1.18HAG.rep2.DESeq2_FDR	0HAG.rep1.0HAG.rep2.vs_18HAG.rep1.18HAG.rep2.DESeq2_log2FC	0HAG.rep1.0HAG.rep2.vs_18HAG.rep1.18HAG.rep2.DESeq2_(FDR_0.01_FC_2)_regulated	0HAG.rep1.0HAG.rep2.vs_36HAG.rep1.36HAG.rep2.DESeq2_FDR	0HAG.rep1.0HAG.rep2.vs_36HAG.rep1.36HAG.rep2.DESeq2_log2FC	0HAG.rep1.0HAG.rep2.vs_36HAG.rep1.36HAG.rep2.DESeq2_(FDR_0.01_FC_2)_regulated	18HAG.rep1.18HAG.rep2.vs_36HAG.rep1.36HAG.rep2.DESeq2_FDR	18HAG.rep1.18HAG.rep2.vs_36HAG.rep1.36HAG.rep2.DESeq2_log2FC	18HAG.rep1.18HAG.rep2.vs_36HAG.rep1.36HAG.rep2.DESeq2_(FDR_0.01_FC_2)_regulated	COG_class	COG_class_annotation	GO_annotation	KEGG_annotation	KEGG_pathway_annotation	KOG_class	KOG_class_annotation	Pfam_annotation	Swiss_Prot_annotation	eggNOG_class	eggNOG_class_annotation	NR_annotation	GO_second_level_annotation
Glyma.15G090300.Wm82.a2.v1	Glyma.15G090300.Wm82.a2.v1	0	0	0	0	0.262097	27	1.2328	132	19.9428	1910	33.1769	3414	0.000588831	4.24582	up	1.48e-16	11.0685	up	3.71e-11	4.58266	up	[E]	Amino acid transport and metabolism	Molecular Function: serine-type carboxypeptidase activity (GO:0004185);; Cellular Component: extracellular region (GO:0005576);; Biological Process: proteolysis (GO:0006508);; Cellular Component: plant-type cell wall (GO:0009505);; Molecular Function: transferase activity, transferring acyl groups (GO:0016746);; Molecular Function: sinapoyltransferase activity (GO:0016752);; Biological Process: s…	K09756|0|gmx:100794342|K09756 serine carboxypeptidase-like 19 [EC:3.4.16.- 2.3.1.91] | (RefSeq) serine carboxypeptidase-like 19-like	Phenylpropanoid biosynthesis (ko00940)	[OE]	Posttranslational modification, protein turnover, chaperones;; Amino acid transport and metabolism	Serine carboxypeptidase	Serine carboxypeptidase-like 12 OS=Arabidopsis thaliana GN=SCPL12 PE=2 SV=1	E	Amino acid transport and metabolism	hypothetical protein GLYMA_15G090300 [Glycine max]	biological process: metabolic process (GO:0008152);; molecular function: catalytic activity (GO:0003824);; cellular component: extracellular region (GO:0005576);; cellular component: cell (GO:0005623);; cellular component: cell part (GO:0044464);; biological process: single-organism process (GO:0044699)
Glyma.16G067200.Wm82.a2.v1	Glyma.16G067200.Wm82.a2.v1	0.567133	26	0.410628	19	4.6007	160	4.94891	208	7.76277	285	8.90549	345	0.0135998	1.86177	normal	7.63e-06	2.64404	up	0.413355	0.555535	normal	--	--	--	K18156|2.68675e-141|gmx:100798754|K18156 mitochondrial inner membrane protease ATP23 [EC:3.4.24.-] | (RefSeq) mitochondrial inner membrane protease ATP23-like	--	[L]	Replication, recombination and repair	Peptidase M76 family	--	O	Posttranslational modification, protein turnover, chaperones	PREDICTED: mitochondrial inner membrane protease ATP23-like [Glycine max]	--
Glyma.08G354700.Wm82.a2.v1	Glyma.08G354700.Wm82.a2.v1	57.4627	3711	47.728	2904	49.1558	3034	27.7397	1838	26.192	1563	30.274	1877	0.00848035	-1.3524	down	3.51e-13	-2.04583	down	0.265462	-0.731806	normal	--	--	Cellular Component: nucleus (GO:0005634);; Cellular Component: cytoplasm (GO:0005737);;	--	--	[S]	Function unknown	PPPDE putative peptidase domain	DeSI-like protein At4g17486 OS=Arabidopsis thaliana GN=At4g17486 PE=2 SV=1	S	Function unknown	PREDICTED: desumoylating isopeptidase 1 [Glycine max]	cellular component: cell (GO:0005623);; cellular component: organelle (GO:0043226);; cellular component: cell part (GO:0044464)
Glyma.03G237500.Wm82.a2.v1	Glyma.03G237500.Wm82.a2.v1	8.62748	499	6.48221	371	14.3866	775	4.31122	254	2.01638	110	1.90212	107	0.547131	-0.635966	normal	3.13e-14	-3.07341	down	0.00362615	-2.33554	down	[E]	Amino acid transport and metabolism	Molecular Function: aminopeptidase activity (GO:0004177);; Biological Process: proteolysis (GO:0006508);; Cellular Component: chloroplast stroma (GO:0009570);; Biological Process: cellular process (GO:0009987);;	K01262|3.36354e-32|gmx:100779551|K01262 Xaa-Pro aminopeptidase [EC:3.4.11.9] | (RefSeq) probable Xaa-Pro aminopeptidase P	--	[E]	Amino acid transport and metabolism	C-terminal region of peptidase_M24	--	E	Amino acid transport and metabolism	Putative Xaa-Pro aminopeptidase P [Glycine soja]	biological process: metabolic process (GO:0008152);; molecular function: catalytic activity (GO:0003824);; cellular component: cell (GO:0005623);; cellular component: organelle (GO:0043226);; cellular component: organelle part (GO:0044422);; cellular component: cell part (GO:0044464);; biological process: cellular process (GO:0009987)
Glyma.10G210900.Wm82.a2.v1	Glyma.10G210900.Wm82.a2.v1	0.085488	11	0.018393	3	1.42307	174	1.93684	254	8.37783	943	10.5454	1280	2.69e-05	3.46218	up	1.46e-23	6.07267	up	4e-07	2.12633	up	[O]	Posttranslational modification, protein turnover, chaperones	Cellular Component: endoplasmic reticulum (GO:0005783);; Biological Process: proteolysis (GO:0006508);; Molecular Function: peptidase activity (GO:0008233);;	--	--	[OR]	Posttranslational modification, protein turnover, chaperones;; General function prediction only	Peptidase family M28	--	S	Function unknown	PREDICTED: endoplasmic reticulum metallopeptidase 1 [Glycine max]	cellular component: cell (GO:0005623);; cellular component: organelle (GO:0043226);; cellular component: cell part (GO:0044464);; biological process: metabolic process (GO:0008152);; molecular function: catalytic activity (GO:0003824)
Glyma.16G058100.Wm82.a2.v1	Glyma.16G058100.Wm82.a2.v1	0	0	0	0	1.53975	105	13.6599	1015	73.2941	4850	70.5627	5025	1.07e-10	6.63384	up	2.08e-20	11.9264	up	0.00214762	2.75028	up	[I]	Lipid transport and metabolism	Biological Process: defense response to insect (GO:0002213);; Biological Process: fatty acid beta-oxidation (GO:0006635);; Molecular Function: lipase activity (GO:0016298);;	--	--	[I]	Lipid transport and metabolism	Partial alpha/beta-hydrolase lipase region;; alpha/beta hydrolase fold;; Serine aminopeptidase, S33	Triacylglycerol lipase 2 OS=Arabidopsis thaliana GN=LIP2 PE=2 SV=1	S	Function unknown	PREDICTED: triacylglycerol lipase 2-like [Glycine max]	biological process: response to stimulus (GO:0050896);; biological process: multi-organism process (GO:0051704);; biological process: metabolic process (GO:0008152);; biological process: cellular process (GO:0009987);; biological process: single-organism process (GO:0044699);; molecular function: catalytic activity (GO:0003824)
Glyma.13G355400.Wm82.a2.v1	Glyma.13G355400.Wm82.a2.v1	3.19679	423	3.89254	459	11.2184	1504	10.0169	1357	21.7375	2921	20.4916	2997	0.213613	0.674183	normal	3.37e-06	1.61108	up	0.076645	0.813703	normal	[O]	Posttranslational modification, protein turnover, chaperones	Biological Process: maltose metabolic process (GO:0000023);; Molecular Function: ATP-dependent peptidase activity (GO:0004176);; Molecular Function: metalloendopeptidase activity (GO:0004222);; Molecular Function: serine-type endopeptidase activity (GO:0004252);; Molecular Function: ATP binding (GO:0005524);; Cellular Component: mitochondrion (GO:0005739);; Cellular Component: plasma membrane (GO…	--	--	[O]	Posttranslational modification, protein turnover, chaperones	ATPase family associated with various cellular activities (AAA);; Peptidase family M41;; Holliday junction DNA helicase ruvB N-terminus;; AAA domain (Cdc48 subfamily)	Probable inactive ATP-dependent zinc metalloprotease FTSHI 2, chloroplastic OS=Arabidopsis thaliana GN=FTSHI2 PE=1 SV=1	O	Posttranslational modification, protein turnover, chaperones	PREDICTED: ATP-dependent zinc metalloprotease FtsH 3-like [Glycine max]	biological process: metabolic process (GO:0008152);; biological process: cellular process (GO:0009987);; biological process: single-organism process (GO:0044699);; molecular function: catalytic activity (GO:0003824);; molecular function: binding (GO:0005488);; cellular component: cell (GO:0005623);; cellular component: organelle (GO:0043226);; cellular component: cell part (GO:0044464);; cellular…
Glyma.13G051500.Wm82.a2.v1	Glyma.13G051500.Wm82.a2.v1	0.464222	34	0.46617	12	1.50043	100	0.989296	75	3.11681	200	3.96389	271	0.537674	0.846542	normal	0.00452961	2.20311	up	0.129165	1.12703	normal	[T]	Signal transduction mechanisms	Cellular Component: extracellular region (GO:0005576);; Biological Process: proteolysis (GO:0006508);; Molecular Function: serine-type peptidase activity (GO:0008236);;	--	--	[R]	General function prediction only	Serine aminopeptidase, S33;; alpha/beta hydrolase fold;; Prolyl oligopeptidase family;; Serine hydrolase (FSH1);; Dienelactone hydrolase family	--	S	Function unknown	PREDICTED: alpha/beta hydrolase domain-containing protein 17B-like [Glycine max]	cellular component: extracellular region (GO:0005576);; biological process: metabolic process (GO:0008152);; molecular function: catalytic activity (GO:0003824)
Glyma.U018300.Wm82.a2.v1	Glyma.U018300.Wm82.a2.v1	42.7446	3315	45.0719	3462	39.5242	3015	43.4751	3764	27.9096	2155	21.7693	1779	0.0103932	-0.998206	normal	1.47e-07	-1.88339	down	0.0327199	-0.951579	normal	[I]	Lipid transport and metabolism	Molecular Function: protein binding (GO:0005515);; Cellular Component: chloroplast (GO:0009507);; Biological Process: chlorophyll catabolic process (GO:0015996);; Molecular Function: pheophytinase activity (GO:0080124);;	--	--	[R]	General function prediction only	Alpha/beta hydrolase family;; alpha/beta hydrolase fold;; Serine aminopeptidase, S33	Pheophytinase, chloroplastic OS=Arabidopsis thaliana GN=PPH PE=1 SV=1	S	Function unknown	PREDICTED: pheophytinase, chloroplastic [Glycine max]	molecular function: binding (GO:0005488);; cellular component: cell (GO:0005623);; cellular component: organelle (GO:0043226);; cellular component: cell part (GO:0044464);; biological process: metabolic process (GO:0008152);; biological process: cellular process (GO:0009987);; biological process: single-organism process (GO:0044699);; molecular function: catalytic activity (GO:0003824)
Glyma.08G257800.Wm82.a2.v1	Glyma.08G257800.Wm82.a2.v1	0	0	0	0	0.492188	39	0.522765	46	1.40725	103	3.31504	269	0.00610458	3.60164	up	4.18e-06	7.51164	up	0.0426244	1.74087	normal	[E]	Amino acid transport and metabolism	--	K16297|0|gmx:100805130|K16297 serine carboxypeptidase-like clade II [EC:3.4.16.-] | (RefSeq) serine carboxypeptidase-like 45	--	[OE]	Posttranslational modification, protein turnover, chaperones;; Amino acid transport and metabolism	Serine carboxypeptidase	Serine carboxypeptidase-like 45 OS=Arabidopsis thaliana GN=SCPL45 PE=2 SV=1	E	Amino acid transport and metabolism	PREDICTED: serine carboxypeptidase-like 45 isoform X1 [Glycine max]	--
Glyma.08G213900.Wm82.a2.v1	Glyma.08G213900.Wm82.a2.v1	0.032363	2	0.194864	12	0.124995	8	0.185575	12	1.19925	68	2.2733	139	0.858299	-0.349547	normal	0.0536372	2.44365	normal	0.00308316	2.80492	up	[I]	Lipid transport and metabolism	Cellular Component: chloroplast stroma (GO:0009570);; Cellular Component: chloroplast envelope (GO:0009941);; Biological Process: mRNA modification (GO:0016556);; Molecular Function: haloalkane dehalogenase activity (GO:0018786);;	--	--	[R]	General function prediction only	alpha/beta hydrolase fold;; Alpha/beta hydrolase family;; Serine aminopeptidase, S33	--	S	Function unknown	PREDICTED: haloalkane dehalogenase-like [Glycine max]	cellular component: cell (GO:0005623);; cellular component: organelle (GO:0043226);; cellular component: organelle part (GO:0044422);; cellular component: cell part (GO:0044464);; biological process: metabolic process (GO:0008152);; biological process: cellular process (GO:0009987);; molecular function: catalytic activity (GO:0003824)
Glyma.11G051000.Wm82.a2.v1	Glyma.11G051000.Wm82.a2.v1	0	0	0	0	0.401838	26	0.300472	21	0.377729	24	1.76968	117	0.0725579	2.63926	normal	0.00115103	6.01066	up	0.47149	1.08903	normal	[HR]	Coenzyme transport and metabolism;; General function prediction only	Molecular Function: carboxylic ester hydrolase activity (GO:0004091);; Cellular Component: plastid (GO:0009536);; Biological Process: response to wounding (GO:0009611);; Biological Process: de-etiolation (GO:0009704);; Biological Process: response to sucrose (GO:0009744);; Biological Process: coumarin biosynthetic process (GO:0009805);; Biological Process: flavonoid biosynthetic process (GO:00098…	--	--	--	--	Alpha/beta hydrolase family;; alpha/beta hydrolase fold;; Serine aminopeptidase, S33	Probable esterase KAI2 OS=Arabidopsis thaliana GN=KAI2 PE=1 SV=1	S	Function unknown	PREDICTED: probable esterase KAI2 [Glycine max]	cellular component: cell (GO:0005623);; cellular component: organelle (GO:0043226);; cellular component: cell part (GO:0044464);; biological process: response to stimulus (GO:0050896);; biological process: metabolic process (GO:0008152);; biological process: cellular process (GO:0009987);; biological process: single-organism process (GO:0044699);; biological process: multicellular organismal proc…
Glyma.04G247600.Wm82.a2.v1	Glyma.04G247600.Wm82.a2.v1	1.73728	128	2.74533	130	3.58167	256	2.88673	144	1.12321	78	1.18787	89	0.732967	-0.318169	normal	0.0026807	-1.7223	down	0.0779908	-1.42185	normal	[R]	General function prediction only	Cellular Component: endoplasmic reticulum (GO:0005783);; Cellular Component: Golgi apparatus (GO:0005794);; Biological Process: proteolysis (GO:0006508);; Molecular Function: metallopeptidase activity (GO:0008237);; Cellular Component: chloroplast (GO:0009507);; Biological Process: jasmonic acid metabolic process (GO:0009694);; Biological Process: auxin metabolic process (GO:0009850);; Biological…	K14664|0|gmx:100800794|K14664 IAA-amino acid hydrolase [EC:3.5.1.-] | (RefSeq) IAA-amino acid hydrolase ILR1-like 6	--	--	--	Peptidase family M20/M25/M40;; Peptidase dimerisation domain	IAA-amino acid hydrolase ILR1-like 6 OS=Arabidopsis thaliana GN=ILL6 PE=2 SV=2	E	Amino acid transport and metabolism	PREDICTED: IAA-amino acid hydrolase ILR1-like 6 [Glycine max]	cellular component: cell (GO:0005623);; cellular component: organelle (GO:0043226);; cellular component: cell part (GO:0044464);; biological process: metabolic process (GO:0008152);; molecular function: catalytic activity (GO:0003824);; biological process: cellular process (GO:0009987);; biological process: single-organism process (GO:0044699);; biological process: biological regulation (GO:00650…
Glyma.07G013300.Wm82.a2.v1	Glyma.07G013300.Wm82.a2.v1	0	0	0	0	0.089788	6	0	0	1.4406	92	1.245	86	0.717799	0.559129	normal	0.000143599	6.59805	up	0.00722339	3.48422	up	[R]	General function prediction only	--	K14664|0|gmx:100790140|K14664 IAA-amino acid hydrolase [EC:3.5.1.-] | (RefSeq) IAA-amino acid hydrolase ILR1-like 4	--	--	--	Peptidase family M20/M25/M40;; Peptidase dimerisation domain	IAA-amino acid hydrolase ILR1-like 4 OS=Arabidopsis thaliana GN=ILL4 PE=1 SV=2	E	Amino acid transport and metabolism	PREDICTED: IAA-amino acid hydrolase ILR1-like 4 isoform X2 [Glycine max]	--
Glyma.07G218400.Wm82.a2.v1	Glyma.07G218400.Wm82.a2.v1	0.064695	5	0.065463	5	0.442571	27	0.392547	26	2.19418	130	2.56957	163	0.58417	1.00271	normal	5.88e-05	3.57694	up	0.00580813	2.09812	up	[E]	Amino acid transport and metabolism	Molecular Function: serine-type carboxypeptidase activity (GO:0004185);; Cellular Component: extracellular region (GO:0005576);; Cellular Component: vacuole (GO:0005773);; Biological Process: proteolysis (GO:0006508);; Biological Process: single-organism cellular process (GO:0044763);;	K09645|0|gmx:100777309|K09645 vitellogenic carboxypeptidase-like protein [EC:3.4.16.-] | (RefSeq) serine carboxypeptidase-like 50	--	[OE]	Posttranslational modification, protein turnover, chaperones;; Amino acid transport and metabolism	Serine carboxypeptidase	Serine carboxypeptidase-like 50 OS=Arabidopsis thaliana GN=SCPL50 PE=2 SV=1	E	Amino acid transport and metabolism	PREDICTED: serine carboxypeptidase-like 50 [Glycine max]	biological process: metabolic process (GO:0008152);; molecular function: catalytic activity (GO:0003824);; cellular component: extracellular region (GO:0005576);; cellular component: cell (GO:0005623);; cellular component: organelle (GO:0043226);; cellular component: cell part (GO:0044464);; biological process: cellular process (GO:0009987);; biological process: single-organism process (GO:004469…
Glyma.11G181400.Wm82.a2.v1	Glyma.11G181400.Wm82.a2.v1	2.18276	207	2.77214	263	21.4294	1975	27.5445	2785	23.4694	2130	25.108	2439	1.96e-07	2.23167	up	6e-08	2.12415	up	0.673456	-0.250003	normal	--	--	--	--	--	[E]	Amino acid transport and metabolism	Nicastrin;; Peptidase family M28	--	S	Function unknown	PREDICTED: nicalin-1 [Glycine max]	--
Glyma.19G036800.Wm82.a2.v1	Glyma.19G036800.Wm82.a2.v1	6.14643	434	8.2901	585	7.34554	527	8.71001	736	4.1836	300	4.44651	324	0.252626	-0.703364	normal	5.69e-05	-1.82677	down	0.0102654	-1.18297	normal	[T]	Signal transduction mechanisms	--	--	--	[R]	General function prediction only	Serine aminopeptidase, S33;; alpha/beta hydrolase fold;; Prolyl oligopeptidase family;; Serine hydrolase (FSH1)	--	S	Function unknown	PREDICTED: alpha/beta hydrolase domain-containing protein 17B [Glycine max]	--
Glyma.04G056800.Wm82.a2.v1	Glyma.04G056800.Wm82.a2.v1	0.285349	16	0.501017	28	0.928513	50	1.61648	91	4.7241	236	14.2006	755	0.717799	0.524988	normal	5.87e-05	3.18119	up	0.00146911	2.40944	up	[HR]	Coenzyme transport and metabolism;; General function prediction only	Biological Process: metabolic process (GO:0008152);; Cellular Component: chloroplast (GO:0009507);; Molecular Function: hydrolase activity (GO:0016787);;	--	--	[R]	General function prediction only	alpha/beta hydrolase fold;; Alpha/beta hydrolase family;; Serine aminopeptidase, S33	--	S	Function unknown	PREDICTED: 2-hydroxy-6-oxo-6-phenylhexa-2,4-dienoate hydrolase [Glycine max]	biological process: metabolic process (GO:0008152);; cellular component: cell (GO:0005623);; cellular component: organelle (GO:0043226);; cellular component: cell part (GO:0044464);; molecular function: catalytic activity (GO:0003824)
Glyma.02G099300.Wm82.a2.v1	Glyma.02G099300.Wm82.a2.v1	3.20135	214	2.43696	168	14.7194	786	11.7684	702	33.6401	1918	32.9014	2016	0.0772045	0.943597	normal	1.52e-11	2.24341	up	0.00847034	1.15776	up	[J]	Translation, ribosomal structure and biogenesis	Molecular Function: aminopeptidase activity (GO:0004177);; Cellular Component: mitochondrion (GO:0005739);; Cellular Component: cytosol (GO:0005829);; Biological Process: proteolysis (GO:0006508);; Molecular Function: metalloexopeptidase activity (GO:0008235);; Cellular Component: chloroplast (GO:0009507);; Biological Process: response to abiotic stimulus (GO:0009628);; Biological Process: respon…	K01265|0|gmx:100800563|K01265 methionyl aminopeptidase [EC:3.4.11.18] | (RefSeq) methionine aminopeptidase 1B, chloroplastic	--	[O]	Posttranslational modification, protein turnover, chaperones	Metallopeptidase family M24	Methionine aminopeptidase 1B, chloroplastic OS=Arabidopsis thaliana GN=MAP1B PE=2 SV=2	J	Translation, ribosomal structure and biogenesis	PREDICTED: methionine aminopeptidase 1B, chloroplastic isoform X2 [Glycine max]	biological process: metabolic process (GO:0008152);; molecular function: catalytic activity (GO:0003824);; cellular component: cell (GO:0005623);; cellular component: organelle (GO:0043226);; cellular component: cell part (GO:0044464);; biological process: response to stimulus (GO:0050896);; biological process: cellular process (GO:0009987);; biological process: single-organism process (GO:004469…
Glyma.15G156900.Wm82.a2.v1	Glyma.15G156900.Wm82.a2.v1	0.412506	37	0.539064	48	4.68573	353	36.3912	2956	11.8642	861	6.9974	548	7.86e-06	3.66044	up	6.5e-07	2.88438	up	0.296055	-1.17794	normal	[E]	Amino acid transport and metabolism	Cellular Component: endoplasmic reticulum (GO:0005783);; Biological Process: proteolysis (GO:0006508);; Molecular Function: metallopeptidase activity (GO:0008237);; Biological Process: ureide catabolic process (GO:0010136);; Biological Process: chlorophyll catabolic process (GO:0015996);; Molecular Function: allantoate deiminase activity (GO:0047652);;	K02083|0|gmx:100137075|K02083 allantoate deiminase [EC:3.5.3.9] | (RefSeq) AAH; allantoate amidohydrolase	Purine metabolism (ko00230)	--	--	Peptidase family M20/M25/M40;; Peptidase family M28;; Peptidase dimerisation domain	Allantoate deiminase 1 OS=Glycine max GN=AAH1 PE=1 SV=1	E	Amino acid transport and metabolism	allantoate amidohydrolase isoform 1 precursor [Glycine max]	cellular component: cell (GO:0005623);; cellular component: organelle (GO:0043226);; cellular component: cell part (GO:0044464);; biological process: metabolic process (GO:0008152);; molecular function: catalytic activity (GO:0003824);; biological process: cellular process (GO:0009987);; biological process: single-organism process (GO:0044699)
Glyma.19G139800.Wm82.a2.v1	Glyma.19G139800.Wm82.a2.v1	0.377133	53	0.231688	33	2.24912	307	3.52423	526	5.79307	771	7.64878	1060	0.000480283	2.13205	up	6.74e-13	3.26361	up	0.0830507	0.920016	normal	[O]	Posttranslational modification, protein turnover, chaperones	Molecular Function: metalloendopeptidase activity (GO:0004222);; Cellular Component: cytoplasm (GO:0005737);; Biological Process: proteolysis (GO:0006508);; Molecular Function: metal ion binding (GO:0046872);;	K01408|0|gmx:100788622|K01408 insulysin [EC:3.4.24.56] | (RefSeq) zinc-metallopeptidase, peroxisomal-like	--	[O]	Posttranslational modification, protein turnover, chaperones	Middle or third domain of peptidase_M16;; Insulinase (Peptidase family M16);; Peptidase M16 inactive domain	Insulin-degrading enzyme-like 1, peroxisomal OS=Arabidopsis thaliana GN=PXM16 PE=2 SV=1	O	Posttranslational modification, protein turnover, chaperones	PREDICTED: zinc-metallopeptidase, peroxisomal-like [Glycine max]	biological process: metabolic process (GO:0008152);; molecular function: catalytic activity (GO:0003824);; cellular component: cell (GO:0005623);; cellular component: cell part (GO:0044464);; molecular function: binding (GO:0005488)
Glyma.14G222700.Wm82.a2.v1	Glyma.14G222700.Wm82.a2.v1	1.04957	118	0.903873	101	46.1112	4970	17.2865	2037	8.55906	897	11.5836	1306	2.25e-11	3.80751	up	5.79e-08	2.18391	up	0.00573192	-1.85919	down	[E]	Amino acid transport and metabolism	Molecular Function: serine-type endopeptidase activity (GO:0004252);; Cellular Component: cytosol (GO:0005829);; Biological Process: proteolysis (GO:0006508);; Cellular Component: chloroplast (GO:0009507);; Biological Process: cellulose biosynthetic process (GO:0030244);; Biological Process: Golgi vesicle transport (GO:0048193);; Molecular Function: serine-type exopeptidase activity (GO:0070008);;	K01322|0|gmx:100812955|K01322 prolyl oligopeptidase [EC:3.4.21.26] | (RefSeq) prolyl endopeptidase	--	[O]	Posttranslational modification, protein turnover, chaperones	Prolyl oligopeptidase, N-terminal beta-propeller domain;; Prolyl oligopeptidase family	--	E	Amino acid transport and metabolism	PREDICTED: prolyl endopeptidase [Glycine max]	biological process: metabolic process (GO:0008152);; molecular function: catalytic activity (GO:0003824);; cellular component: cell (GO:0005623);; cellular component: cell part (GO:0044464);; cellular component: organelle (GO:0043226);; biological process: cellular process (GO:0009987);; biological process: single-organism process (GO:0044699);; biological process: localization (GO:0051179)
Glyma.19G196700.Wm82.a2.v1	Glyma.19G196700.Wm82.a2.v1	0	0	0	0	0.800479	46	1.04692	76	2.76366	177	9.96493	696	0.000751802	4.16175	up	2.99e-08	8.55395	up	0.00378285	2.39109	up	--	--	--	K01285|0|gmx:100781698|K01285 lysosomal Pro-X carboxypeptidase [EC:3.4.16.2] | (RefSeq) lysosomal Pro-X carboxypeptidase-like	--	[OR]	Posttranslational modification, protein turnover, chaperones;; General function prediction only	Serine carboxypeptidase S28	Probable serine protease EDA2 OS=Arabidopsis thaliana GN=EDA2 PE=2 SV=2	S	Function unknown	PREDICTED: lysosomal Pro-X carboxypeptidase-like [Glycine max]	--
Glyma.20G116400.Wm82.a2.v1	Glyma.20G116400.Wm82.a2.v1	0.430731	29	0.436274	32	1.66366	158	3.92468	311	5.85276	408	6.80213	485	0.0220517	1.74358	normal	3.46e-07	2.69906	up	0.292008	0.72699	normal	[I]	Lipid transport and metabolism	Molecular Function: acylglycerol lipase activity (GO:0047372);;	K01054|0|gmx:100819669|K01054 acylglycerol lipase [EC:3.1.1.23] | (RefSeq) monoglyceride lipase-like	Glycerolipid metabolism (ko00561)	[I]	Lipid transport and metabolism	Serine aminopeptidase, S33;; Alpha/beta hydrolase family;; alpha/beta hydrolase fold;; Prolyl oligopeptidase family;; Phospholipase/Carboxylesterase	Caffeoylshikimate esterase OS=Arabidopsis thaliana GN=CSE PE=1 SV=1	I	Lipid transport and metabolism	hypothetical protein GLYMA_20G116400 [Glycine max]	biological process: metabolic process (GO:0008152);; molecular function: catalytic activity (GO:0003824)
Glyma.11G059500.Wm82.a2.v1	Glyma.11G059500.Wm82.a2.v1	34.9123	1337	44.2916	1551	42.5823	1581	43.8737	1744	18.9922	756	20.1743	786	0.0867847	-0.794795	normal	1.81e-08	-2.01992	down	0.000779668	-1.29288	down	[I]	Lipid transport and metabolism	Molecular Function: protein binding (GO:0005515);; Cellular Component: cytoplasm (GO:0005737);; Biological Process: protein targeting to membrane (GO:0006612);; Biological Process: water transport (GO:0006833);; Biological Process: response to wounding (GO:0009611);; Biological Process: response to salt stress (GO:0009651);; Biological Process: jasmonic acid metabolic process (GO:0009694);; Biolo…	K08233|0|gmx:100818925|K08233 polyneuridine-aldehyde esterase [EC:3.1.1.78] | (RefSeq) methylesterase 3-like	--	--	--	Alpha/beta hydrolase family;; alpha/beta hydrolase fold;; Serine aminopeptidase, S33	Methylesterase 3 OS=Arabidopsis thaliana GN=MES3 PE=2 SV=1	S	Function unknown	PREDICTED: methylesterase 3-like isoform X1 [Glycine max]	molecular function: binding (GO:0005488);; cellular component: cell (GO:0005623);; cellular component: cell part (GO:0044464);; biological process: single-organism process (GO:0044699);; biological process: localization (GO:0051179);; biological process: cellular component organization or biogenesis (GO:0071840);; biological process: response to stimulus (GO:0050896);; biological process: metabol…
Glyma.08G023900.Wm82.a2.v1	Glyma.08G023900.Wm82.a2.v1	6.90497	810	5.01653	607	19.0292	2529	15.0668	2107	36.1677	4674	26.972	3757	0.162957	0.711668	normal	6.35e-05	1.47113	up	0.279258	0.635163	normal	[O]	Posttranslational modification, protein turnover, chaperones	Biological Process: transcription, DNA-templated (GO:0006351);; Biological Process: nucleotide metabolic process (GO:0009117);; Cellular Component: chloroplast thylakoid membrane (GO:0009535);; Cellular Component: chloroplast envelope (GO:0009941);; Biological Process: thylakoid membrane organization (GO:0010027);; Biological Process: photoinhibition (GO:0010205);; Biological Process: photosystem…	--	--	[O]	Posttranslational modification, protein turnover, chaperones	ATPase family associated with various cellular activities (AAA);; Peptidase family M41;; AAA domain (dynein-related subfamily);; Holliday junction DNA helicase ruvB N-terminus	Probable inactive ATP-dependent zinc metalloprotease FTSHI 1, chloroplastic OS=Arabidopsis thaliana GN=FTSHI1 PE=1 SV=1	O	Posttranslational modification, protein turnover, chaperones	PREDICTED: ATP-dependent zinc metalloprotease FtsH [Glycine max]	biological process: metabolic process (GO:0008152);; biological process: cellular process (GO:0009987);; biological process: single-organism process (GO:0044699);; cellular component: cell (GO:0005623);; cellular component: membrane (GO:0016020);; cellular component: organelle (GO:0043226);; cellular component: organelle part (GO:0044422);; cellular component: cell part (GO:0044464);; biological …
Glyma.19G077800.Wm82.a2.v1	Glyma.19G077800.Wm82.a2.v1	62.5685	5301	71.2803	5968	36.2699	2988	57.3375	5167	80.6214	6474	85.8759	7422	0.000764883	-1.46564	down	0.0163794	-0.82521	normal	0.255698	0.576464	normal	[E]	Amino acid transport and metabolism	--	K01255|0|gmx:100808230|K01255 leucyl aminopeptidase [EC:3.4.11.1] | (RefSeq) leucine aminopeptidase 1	Glutathione metabolism (ko00480)	[R]	General function prediction only	Cytosol aminopeptidase family, catalytic domain;; Cytosol aminopeptidase family, N-terminal domain	Leucine aminopeptidase 2, chloroplastic OS=Arabidopsis thaliana GN=LAP2 PE=2 SV=2	E	Amino acid transport and metabolism	PREDICTED: leucine aminopeptidase 1 [Glycine max]	--
Glyma.16G098100.Wm82.a2.v1	Glyma.16G098100.Wm82.a2.v1	14.4413	1732	10.4663	1257	21.7844	2788	16.8573	2296	4.35494	499	5.6092	730	0.732958	-0.203759	normal	4.1e-12	-2.38194	down	2.32e-07	-2.23841	down	[E]	Amino acid transport and metabolism	Molecular Function: aminopeptidase activity (GO:0004177);; Cellular Component: vacuole (GO:0005773);; Cellular Component: cytosol (GO:0005829);; Biological Process: gluconeogenesis (GO:0006094);; Biological Process: glycolytic process (GO:0006096);; Biological Process: proteolysis (GO:0006508);; Biological Process: protein targeting to vacuole (GO:0006623);; Biological Process: water transport (G…	K01255|0|gmx:102659388|K01255 leucyl aminopeptidase [EC:3.4.11.1] | (RefSeq) leucine aminopeptidase 3, chloroplastic-like	Glutathione metabolism (ko00480)	[R]	General function prediction only	Cytosol aminopeptidase family, catalytic domain;; Cytosol aminopeptidase family, N-terminal domain	Leucine aminopeptidase 2, chloroplastic OS=Arabidopsis thaliana GN=LAP2 PE=2 SV=2	E	Amino acid transport and metabolism	hypothetical protein GLYMA_16G098100 [Glycine max]	biological process: metabolic process (GO:0008152);; molecular function: catalytic activity (GO:0003824);; cellular component: cell (GO:0005623);; cellular component: organelle (GO:0043226);; cellular component: cell part (GO:0044464);; biological process: single-organism process (GO:0044699);; biological process: cellular process (GO:0009987);; biological process: localization (GO:0051179);; bio…
Glyma.12G083100.Wm82.a2.v1	Glyma.12G083100.Wm82.a2.v1	0.260478	21	0.088519	7	2.41999	188	3.57415	304	2.48212	189	7.10098	579	0.000329758	2.82174	up	3.59e-05	3.51275	up	0.693615	0.383887	normal	[E]	Amino acid transport and metabolism	--	K09646|0|gmx:100787940|K09646 serine carboxypeptidase 1 [EC:3.4.16.-] | (RefSeq) serine carboxypeptidase-like 51	--	[O]	Posttranslational modification, protein turnover, chaperones	Serine carboxypeptidase	Serine carboxypeptidase-like 51 OS=Arabidopsis thaliana GN=SCPL51 PE=2 SV=2	E	Amino acid transport and metabolism	PREDICTED: serine carboxypeptidase-like 51 [Glycine max]	--
Glyma.04G216000.Wm82.a2.v1	Glyma.04G216000.Wm82.a2.v1	40.385	2806	42.0909	2890	30.7749	2079	30.756	2273	29.7771	1961	36.5494	2590	0.000195681	-1.37046	down	7.44e-06	-1.44873	down	0.779914	-0.152839	normal	[EF]	Amino acid transport and metabolism;; Nucleotide transport and metabolism	Biological Process: RNA methylation (GO:0001510);; Molecular Function: carbamoyl-phosphate synthase (glutamine-hydrolyzing) activity (GO:0004088);; Molecular Function: ATP binding (GO:0005524);; Cellular Component: cytosol (GO:0005829);; Cellular Component: carbamoyl-phosphate synthase complex (GO:0005951);; Biological Process: purine nucleotide biosynthetic process (GO:0006164);; Biological Proc…	K01956|0|gmx:100788470|K01956 carbamoyl-phosphate synthase small subunit [EC:6.3.5.5] | (RefSeq) carbamoyl-phosphate synthase small chain-like	Pyrimidine metabolism (ko00240);; Alanine, aspartate and glutamate metabolism (ko00250)	[R]	General function prediction only	Glutamine amidotransferase class-I;; Carbamoyl-phosphate synthase small chain, CPSase domain;; Peptidase C26	Carbamoyl-phosphate synthase small chain, chloroplastic OS=Arabidopsis thaliana GN=CARA PE=1 SV=1	F	Nucleotide transport and metabolism	uncharacterized protein LOC100788470 [Glycine max]	biological process: metabolic process (GO:0008152);; biological process: cellular process (GO:0009987);; molecular function: catalytic activity (GO:0003824);; molecular function: binding (GO:0005488);; cellular component: cell (GO:0005623);; cellular component: cell part (GO:0044464);; cellular component: macromolecular complex (GO:0032991);; biological process: single-organism process (GO:004469…
Glyma.11G043300.Wm82.a2.v1	Glyma.11G043300.Wm82.a2.v1	75.0962	4664	83.8216	5146	72.564	4381	78.2879	5161	37.9889	2236	39.6574	2508	0.0084629	-1.03684	down	7.5e-12	-2.16562	down	0.000511968	-1.19768	down	[E]	Amino acid transport and metabolism	--	K01438|0|gmx:100814676|K01438 acetylornithine deacetylase [EC:3.5.1.16] | (RefSeq) acetylornithine deacetylase-like	Arginine biosynthesis (ko00220);; 2-Oxocarboxylic acid metabolism (ko01210);; Biosynthesis of amino acids (ko01230)	[E]	Amino acid transport and metabolism	Peptidase family M20/M25/M40;; Peptidase dimerisation domain	Acetylornithine deacetylase OS=Arabidopsis thaliana GN=At4g17830 PE=2 SV=1	E	Amino acid transport and metabolism	PREDICTED: acetylornithine deacetylase-like [Glycine max]	--
Glyma.13G123800.Wm82.a2.v1	Glyma.13G123800.Wm82.a2.v1	4.54366	200	4.47672	193	9.00715	393	14.9724	718	21.3285	885	25.3958	1124	0.587494	0.444104	normal	0.00176414	1.21722	up	0.267237	0.653722	normal	--	--	--	--	--	[OU]	Posttranslational modification, protein turnover, chaperones;; Intracellular trafficking, secretion, and vesicular transport	Peptidase S24-like	--	U	Intracellular trafficking, secretion, and vesicular transport	uncharacterized protein LOC100785852 [Glycine max]	--
Glyma.19G236500.Wm82.a2.v1	Glyma.19G236500.Wm82.a2.v1	4.65875	155	3.01616	100	18.7534	607	19.5461	692	27.3779	864	41.2621	1400	0.0111005	1.30985	normal	7.04e-06	2.01231	up	0.323432	0.561026	normal	--	--	Cellular Component: cell wall (GO:0005618);; Cellular Component: signal peptidase complex (GO:0005787);; Biological Process: signal peptide processing (GO:0006465);; Molecular Function: peptidase activity (GO:0008233);; Cellular Component: integral component of membrane (GO:0016021);;	K12948|2.49411e-122|gmx:100499788|K12948 signal peptidase complex subunit 3 [EC:3.4.-.-] | (RefSeq) uncharacterized LOC100499788	Protein export (ko03060)	[U]	Intracellular trafficking, secretion, and vesicular transport	Signal peptidase subunit	Signal peptidase complex subunit 3B OS=Arabidopsis thaliana GN=At5g27430 PE=2 SV=1	U	Intracellular trafficking, secretion, and vesicular transport	hypothetical protein GLYMA_19G236500 [Glycine max]	cellular component: cell (GO:0005623);; cellular component: cell part (GO:0044464);; cellular component: membrane (GO:0016020);; cellular component: macromolecular complex (GO:0032991);; cellular component: organelle (GO:0043226);; cellular component: organelle part (GO:0044422);; cellular component: membrane part (GO:0044425);; biological process: metabolic process (GO:0008152);; biological proc…
Glyma.14G192100.Wm82.a2.v1	Glyma.14G192100.Wm82.a2.v1	11.4184	1465	13.4661	1767	14.0867	1727	12.6349	1740	9.0052	1117	11.2971	1447	0.0584522	-0.889716	normal	9.68e-05	-1.46482	down	0.158472	-0.648132	normal	[O]	Posttranslational modification, protein turnover, chaperones	Molecular Function: ATP-dependent peptidase activity (GO:0004176);; Molecular Function: metalloendopeptidase activity (GO:0004222);; Molecular Function: ATP binding (GO:0005524);; Biological Process: pentose-phosphate shunt (GO:0006098);; Biological Process: transcription, DNA-templated (GO:0006351);; Biological Process: proteolysis (GO:0006508);; Molecular Function: zinc ion binding (GO:0008270)…	K03798|0|gmx:100787279|K03798 cell division protease FtsH [EC:3.4.24.-] | (RefSeq) ATP-dependent zinc metalloprotease FTSH 9, chloroplastic	--	[O]	Posttranslational modification, protein turnover, chaperones	ATPase family associated with various cellular activities (AAA);; Peptidase family M41;; FtsH Extracellular;; AAA domain (Cdc48 subfamily)	ATP-dependent zinc metalloprotease FTSH 9, chloroplastic OS=Arabidopsis thaliana GN=FTSH9 PE=2 SV=1	O	Posttranslational modification, protein turnover, chaperones	PREDICTED: ATP-dependent zinc metalloprotease FTSH 9, chloroplastic [Glycine max]	biological process: metabolic process (GO:0008152);; biological process: cellular process (GO:0009987);; biological process: single-organism process (GO:0044699);; molecular function: catalytic activity (GO:0003824);; molecular function: binding (GO:0005488);; cellular component: cell (GO:0005623);; cellular component: membrane (GO:0016020);; cellular component: organelle (GO:0043226);; cellular …
Glyma.13G155600.Wm82.a2.v1	Glyma.13G155600.Wm82.a2.v1	4.97323	363	6.96871	502	27.3073	1940	26.7196	2066	3.26323	226	3.76151	280	0.0213896	1.14674	normal	6.55e-05	-1.8975	down	7.44e-19	-3.14702	down	[T]	Signal transduction mechanisms	Cellular Component: extracellular region (GO:0005576);; Biological Process: pollen tube growth (GO:0009860);; Biological Process: xylem development (GO:0010089);; Molecular Function: hydrolase activity (GO:0016787);; Biological Process: cell wall macromolecule metabolic process (GO:0044036);;	--	--	[R]	General function prediction only	Serine aminopeptidase, S33;; alpha/beta hydrolase fold;; Phospholipase/Carboxylesterase	--	S	Function unknown	PREDICTED: alpha/beta hydrolase domain-containing protein 17B-like [Glycine max]	cellular component: extracellular region (GO:0005576);; biological process: cellular process (GO:0009987);; biological process: reproductive process (GO:0022414);; biological process: developmental process (GO:0032502);; biological process: growth (GO:0040007);; biological process: single-organism process (GO:0044699);; biological process: cellular component organization or biogenesis (GO:0071840…
Glyma.12G010600.Wm82.a2.v1	Glyma.12G010600.Wm82.a2.v1	0.097805	9	0.154765	13	1.21869	102	4.73478	416	1.26231	95	4.9577	398	0.000836958	2.98901	up	0.00123405	3.12184	up	0.873929	-0.237613	normal	[I]	Lipid transport and metabolism	Molecular Function: protein binding (GO:0005515);; Cellular Component: chloroplast (GO:0009507);; Biological Process: chlorophyll catabolic process (GO:0015996);; Molecular Function: pheophytinase activity (GO:0080124);;	--	--	[R]	General function prediction only	Alpha/beta hydrolase family;; alpha/beta hydrolase fold;; Serine aminopeptidase, S33	Pheophytinase, chloroplastic OS=Arabidopsis thaliana GN=PPH PE=1 SV=1	S	Function unknown	PREDICTED: pheophytinase, chloroplastic [Glycine max]	molecular function: binding (GO:0005488);; cellular component: cell (GO:0005623);; cellular component: organelle (GO:0043226);; cellular component: cell part (GO:0044464);; biological process: metabolic process (GO:0008152);; biological process: cellular process (GO:0009987);; biological process: single-organism process (GO:0044699);; molecular function: catalytic activity (GO:0003824)
Glyma.11G036200.Wm82.a2.v1	Glyma.11G036200.Wm82.a2.v1	0.948483	51	0.908319	48	5.16975	268	4.30791	244	5.40067	273	6.34441	345	0.0626223	1.29229	normal	0.00768747	1.49294	up	0.966495	0.0410659	normal	--	--	Cellular Component: cytoplasm (GO:0005737);; Cellular Component: chloroplast (GO:0009507);;	--	--	[S]	Function unknown	PPPDE putative peptidase domain	DeSI-like protein At4g17486 OS=Arabidopsis thaliana GN=At4g17486 PE=2 SV=1	S	Function unknown	uncharacterized protein LOC100797619 [Glycine max]	cellular component: cell (GO:0005623);; cellular component: cell part (GO:0044464);; cellular component: organelle (GO:0043226)
Glyma.02G152400.Wm82.a2.v1	Glyma.02G152400.Wm82.a2.v1	5.48335	431	3.53677	324	20.1087	1993	15.9618	1732	67.771	6271	62.809	6336	0.00362037	1.28475	up	5.87e-23	2.94393	up	0.000226108	1.5083	up	[O]	Posttranslational modification, protein turnover, chaperones	Molecular Function: serine-type endopeptidase activity (GO:0004252);; Cellular Component: nucleolus (GO:0005730);; Cellular Component: mitochondrion (GO:0005739);; Biological Process: mRNA export from nucleus (GO:0006406);; Biological Process: proteolysis (GO:0006508);; Biological Process: protein import into nucleus (GO:0006606);; Molecular Function: serine-type peptidase activity (GO:0008236);;…	--	--	[O]	Posttranslational modification, protein turnover, chaperones	Trypsin-like peptidase domain;; Trypsin;; PDZ domain	Protease Do-like 2, chloroplastic OS=Arabidopsis thaliana GN=DEGP2 PE=1 SV=2	O	Posttranslational modification, protein turnover, chaperones	PREDICTED: protease Do-like 2, chloroplastic [Glycine max]	biological process: metabolic process (GO:0008152);; molecular function: catalytic activity (GO:0003824);; cellular component: cell (GO:0005623);; cellular component: organelle (GO:0043226);; cellular component: organelle part (GO:0044422);; cellular component: cell part (GO:0044464);; biological process: localization (GO:0051179);; biological process: single-organism process (GO:0044699);; cellu…
Glyma.14G076500.Wm82.a2.v1	Glyma.14G076500.Wm82.a2.v1	0.03094	3	0	0	1.47474	81	1.09625	72	2.28766	131	3.2237	180	0.00420664	3.36522	up	8.37e-06	5.14152	up	0.401067	0.748006	normal	--	--	Cellular Component: cytoplasm (GO:0005737);; Cellular Component: chloroplast (GO:0009507);; Molecular Function: metal ion binding (GO:0046872);;	--	--	[S]	Function unknown	PPPDE putative peptidase domain	DeSI-like protein At4g17486 OS=Arabidopsis thaliana GN=At4g17486 PE=2 SV=1	S	Function unknown	uncharacterized protein LOC100804405 [Glycine max]	cellular component: cell (GO:0005623);; cellular component: cell part (GO:0044464);; cellular component: organelle (GO:0043226);; molecular function: binding (GO:0005488)
Glyma.12G113800.Wm82.a2.v1	Glyma.12G113800.Wm82.a2.v1	0.043637	3	0.030735	3	0.256487	17	0.156103	12	0.83087	53	1.95061	132	0.717799	0.77598	normal	0.00278014	3.49506	up	0.0471637	2.10935	normal	[HR]	Coenzyme transport and metabolism;; General function prediction only	--	--	--	[I]	Lipid transport and metabolism	alpha/beta hydrolase fold;; Alpha/beta hydrolase family;; Serine aminopeptidase, S33	--	S	Function unknown	uncharacterized protein LOC100812544 [Glycine max]	--
Glyma.19G128100.Wm82.a2.v1	Glyma.19G128100.Wm82.a2.v1	0	0	0	0	0	0	0.027741	3	0.0464	4	1.16626	108	0.718717	0.480451	normal	0.00822428	5.29061	up	0.0653689	2.95603	normal	[E]	Amino acid transport and metabolism	Molecular Function: serine-type carboxypeptidase activity (GO:0004185);; Cellular Component: extracellular space (GO:0005615);; Cellular Component: vacuole (GO:0005773);; Biological Process: proteolysis (GO:0006508);; Cellular Component: plant-type cell wall (GO:0009505);; Cellular Component: plasmodesma (GO:0009506);; Biological Process: brassinosteroid mediated signaling pathway (GO:0009742);;	K16297|0|gmx:100799900|K16297 serine carboxypeptidase-like clade II [EC:3.4.16.-] | (RefSeq) serine carboxypeptidase-like 45	--	[OE]	Posttranslational modification, protein turnover, chaperones;; Amino acid transport and metabolism	Serine carboxypeptidase	Serine carboxypeptidase-like 45 OS=Arabidopsis thaliana GN=SCPL45 PE=2 SV=1	E	Amino acid transport and metabolism	PREDICTED: serine carboxypeptidase-like 45 [Glycine max]	biological process: metabolic process (GO:0008152);; molecular function: catalytic activity (GO:0003824);; cellular component: extracellular region (GO:0005576);; cellular component: extracellular region part (GO:0044421);; cellular component: cell (GO:0005623);; cellular component: organelle (GO:0043226);; cellular component: cell part (GO:0044464);; cellular component: cell junction (GO:0030054…
Glyma.05G208400.Wm82.a2.v1	Glyma.05G208400.Wm82.a2.v1	10.784	864	13.1577	1045	15.0635	1175	15.1052	1295	9.37518	712	12.3055	1008	0.23646	-0.631028	normal	0.00169732	-1.28517	down	0.11534	-0.731085	normal	[F]	Nucleotide transport and metabolism	--	K01951|0|gmx:100794993|K01951 GMP synthase (glutamine-hydrolysing) [EC:6.3.5.2] | (RefSeq) GMP synthase [glutamine-hydrolyzing]	Purine metabolism (ko00230)	[F]	Nucleotide transport and metabolism	GMP synthase C terminal domain;; Glutamine amidotransferase class-I;; Peptidase C26;; NAD synthase	--	F	Nucleotide transport and metabolism	PREDICTED: GMP synthase [glutamine-hydrolyzing] [Glycine max]	--
Glyma.11G191200.Wm82.a2.v1	Glyma.11G191200.Wm82.a2.v1	0	0	0	0	2.27343	174	19.7677	1653	35.9693	2679	41.162	3300	0.00104963	4.21479	up	1.48e-17	11.2722	up	0.165761	1.44886	normal	[E]	Amino acid transport and metabolism	Cellular Component: intracellular membrane-bounded organelle (GO:0043231);; Cellular Component: cytoplasmic part (GO:0044444);;	K09646|0|gmx:100808412|K09646 serine carboxypeptidase 1 [EC:3.4.16.-] | (RefSeq) serine carboxypeptidase-like 51	--	[O]	Posttranslational modification, protein turnover, chaperones	Serine carboxypeptidase	Serine carboxypeptidase-like 51 OS=Arabidopsis thaliana GN=SCPL51 PE=2 SV=2	E	Amino acid transport and metabolism	PREDICTED: serine carboxypeptidase-like 51 [Glycine max]	cellular component: cell (GO:0005623);; cellular component: organelle (GO:0043226);; cellular component: cell part (GO:0044464)
Glyma.10G262800.Wm82.a2.v1	Glyma.10G262800.Wm82.a2.v1	0.699246	66	0.162651	19	2.90767	260	4.64117	457	13.535	1189	15.9857	1492	0.0177145	1.90471	normal	1.16e-10	3.83065	up	0.00022181	1.67561	up	[I]	Lipid transport and metabolism	Biological Process: defense response to insect (GO:0002213);; Molecular Function: GTPase activity (GO:0003924);; Molecular Function: phospholipase activity (GO:0004620);; Molecular Function: triglyceride lipase activity (GO:0004806);; Cellular Component: extracellular space (GO:0005615);; Cellular Component: nucleus (GO:0005634);; Cellular Component: mitochondrial matrix (GO:0005759);; Cellular C…	K01052|0|gmx:100780409|K01052 lysosomal acid lipase/cholesteryl ester hydrolase [EC:3.1.1.13] | (RefSeq) triacylglycerol lipase 1-like	Steroid biosynthesis (ko00100)	[I]	Lipid transport and metabolism	Partial alpha/beta-hydrolase lipase region;; alpha/beta hydrolase fold;; Serine aminopeptidase, S33;; Alpha/beta hydrolase family	Triacylglycerol lipase 1 OS=Arabidopsis thaliana GN=LIP1 PE=1 SV=1	S	Function unknown	PREDICTED: triacylglycerol lipase 1-like [Glycine max]	biological process: response to stimulus (GO:0050896);; biological process: multi-organism process (GO:0051704);; biological process: metabolic process (GO:0008152);; molecular function: catalytic activity (GO:0003824);; cellular component: extracellular region (GO:0005576);; cellular component: extracellular region part (GO:0044421);; cellular component: cell (GO:0005623);; cellular component: o…
Glyma.19G065800.Wm82.a2.v1	Glyma.19G065800.Wm82.a2.v1	0.073865	8	0.171156	18	0.025948	3	0.05183	6	0.584185	56	0.757178	83	0.277385	-1.70929	normal	0.343666	1.1652	normal	0.00306733	3.19009	up	[I]	Lipid transport and metabolism	Cellular Component: cytoplasm (GO:0005737);; Biological Process: metabolic process (GO:0008152);; Molecular Function: hydrolase activity (GO:0016787);;	--	--	[I]	Lipid transport and metabolism	alpha/beta hydrolase fold;; Alpha/beta hydrolase family;; Serine aminopeptidase, S33;; Ndr family	--	S	Function unknown	PREDICTED: putative aminoacrylate hydrolase RutD isoform X1 [Glycine max]	cellular component: cell (GO:0005623);; cellular component: cell part (GO:0044464);; biological process: metabolic process (GO:0008152);; molecular function: catalytic activity (GO:0003824)
Glyma.19G203400.Wm82.a2.v1	Glyma.19G203400.Wm82.a2.v1	1.27321	144	0.982894	110	0.860949	95	0.705003	85	3.87316	413	2.73477	314	0.0410053	-1.3919	normal	0.502218	0.420866	normal	0.00551124	1.73404	up	[O]	Posttranslational modification, protein turnover, chaperones	Molecular Function: carboxypeptidase activity (GO:0004180);; Cellular Component: plasma membrane (GO:0005886);; Biological Process: proteolysis (GO:0006508);; Biological Process: photomorphogenesis (GO:0009640);; Biological Process: embryo development (GO:0009790);; Biological Process: negative regulation of flower development (GO:0009910);; Biological Process: leaf vascular tissue pattern format…	K01301|0|gmx:100798131|K01301 N-acetylated-alpha-linked acidic dipeptidase [EC:3.4.17.21] | (RefSeq) probable glutamate carboxypeptidase 2	--	[OPR]	Posttranslational modification, protein turnover, chaperones;; Inorganic ion transport and metabolism;; General function prediction only	Transferrin receptor-like dimerisation domain;; Peptidase family M28;; PA domain	Probable glutamate carboxypeptidase AMP1 OS=Arabidopsis thaliana GN=AMP1 PE=1 SV=3	S	Function unknown	PREDICTED: probable glutamate carboxypeptidase 2 [Glycine max]	biological process: metabolic process (GO:0008152);; molecular function: catalytic activity (GO:0003824);; cellular component: cell (GO:0005623);; cellular component: membrane (GO:0016020);; cellular component: cell part (GO:0044464);; biological process: multicellular organismal process (GO:0032501);; biological process: developmental process (GO:0032502);; biological process: single-organism pr…
Glyma.18G242900.Wm82.a2.v1	Glyma.18G242900.Wm82.a2.v1	0.255262	22	0.497034	17	6.76805	583	8.92155	825	18.6253	1553	26.8737	2402	9.72e-15	3.95603	up	2.98e-34	5.47041	up	0.00413389	1.25287	up	[E]	Amino acid transport and metabolism	Molecular Function: serine-type carboxypeptidase activity (GO:0004185);; Cellular Component: vacuole (GO:0005773);; Biological Process: proteolysis (GO:0006508);;	K16296|0|gmx:100790895|K16296 serine carboxypeptidase-like clade I [EC:3.4.16.-] | (RefSeq) serine carboxypeptidase-like 20	--	[OE]	Posttranslational modification, protein turnover, chaperones;; Amino acid transport and metabolism	Serine carboxypeptidase	Serine carboxypeptidase-like 20 OS=Arabidopsis thaliana GN=SCPL20 PE=2 SV=2	E	Amino acid transport and metabolism	PREDICTED: serine carboxypeptidase-like 20 [Glycine max]	biological process: metabolic process (GO:0008152);; molecular function: catalytic activity (GO:0003824);; cellular component: cell (GO:0005623);; cellular component: organelle (GO:0043226);; cellular component: cell part (GO:0044464)
Glyma.09G114100.Wm82.a2.v1	Glyma.09G114100.Wm82.a2.v1	0	0	0	0	1.03522	53	0.399265	26	1.07201	57	1.84977	76	0.0104354	3.43314	normal	0.000631904	6.1559	up	0.749138	0.43022	normal	--	--	Cellular Component: cytoplasm (GO:0005737);;	--	--	[S]	Function unknown	PPPDE putative peptidase domain	DeSI-like protein At4g17486 OS=Arabidopsis thaliana GN=At4g17486 PE=2 SV=1	S	Function unknown	hypothetical protein GLYMA_09G114100 [Glycine max]	cellular component: cell (GO:0005623);; cellular component: cell part (GO:0044464)
Glyma.09G137500.Wm82.a2.v1	Glyma.09G137500.Wm82.a2.v1	4.55108	509	3.61752	370	0.890013	66	0.231593	31	0.05395	6	0.109378	14	2.76e-11	-3.87133	down	6.35e-31	-6.45123	down	0.0901205	-2.14015	normal	[O]	Posttranslational modification, protein turnover, chaperones	Molecular Function: serine-type endopeptidase activity (GO:0004252);; Cellular Component: vacuolar membrane (GO:0005774);; Biological Process: proteolysis (GO:0006508);; Molecular Function: tripeptidyl-peptidase activity (GO:0008240);; Cellular Component: chloroplast (GO:0009507);; Biological Process: gravitropism (GO:0009630);; Cellular Component: cytosolic ribosome (GO:0022626);;	K01280|1.21853e-134|gmx:100777892|K01280 tripeptidyl-peptidase II [EC:3.4.14.10] | (RefSeq) tripeptidyl-peptidase 2-like	--	[O]	Posttranslational modification, protein turnover, chaperones	Tripeptidyl peptidase II	Tripeptidyl-peptidase 2 OS=Arabidopsis thaliana GN=TPP2 PE=1 SV=1	O	Posttranslational modification, protein turnover, chaperones	hypothetical protein GLYMA_09G137500 [Glycine max]	biological process: metabolic process (GO:0008152);; molecular function: catalytic activity (GO:0003824);; cellular component: cell (GO:0005623);; cellular component: membrane (GO:0016020);; cellular component: organelle (GO:0043226);; cellular component: organelle part (GO:0044422);; cellular component: cell part (GO:0044464);; biological process: response to stimulus (GO:0050896);; cellular com…
Glyma.17G137800.Wm82.a2.v1	Glyma.17G137800.Wm82.a2.v1	286.815	22133	371.296	28316	354.914	26628	345.976	28398	206.518	15105	88.1173	6936	0.0564983	-0.873936	normal	3.73e-05	-2.25616	down	0.0232709	-1.42643	normal	[O]	Posttranslational modification, protein turnover, chaperones	Molecular Function: cysteine-type endopeptidase activity (GO:0004197);; Biological Process: proteolysis (GO:0006508);; Biological Process: vacuolar protein processing (GO:0006624);;	K01369|0|gmx:547964|K01369 legumain [EC:3.4.22.34] | (RefSeq) VPE; cysteine proteinase	--	[O]	Posttranslational modification, protein turnover, chaperones	Peptidase C13 family;; Caspase domain	Vacuolar-processing enzyme OS=Glycine max PE=2 SV=1	O	Posttranslational modification, protein turnover, chaperones	vacuolar-processing enzyme precursor [Glycine max]	biological process: metabolic process (GO:0008152);; molecular function: catalytic activity (GO:0003824);; biological process: cellular process (GO:0009987)
Glyma.13G190900.Wm82.a2.v1	Glyma.13G190900.Wm82.a2.v1	6.36393	335	6.93059	359	1.47131	77	10.9531	613	1.1613	59	5.20341	283	0.396487	-0.976274	normal	0.00691255	-2.13312	down	0.481985	-1.02177	normal	[U]	Intracellular trafficking, secretion, and vesicular transport	Biological Process: proteolysis (GO:0006508);; Biological Process: protein processing involved in protein targeting to mitochondrion (GO:0006627);; Molecular Function: serine-type peptidase activity (GO:0008236);; Cellular Component: integral component of membrane (GO:0016021);; Cellular Component: mitochondrial inner membrane peptidase complex (GO:0042720);;	K09647|3.40743e-129|gmx:100526949|K09647 mitochondrial inner membrane protease subunit 1 [EC:3.4.21.-] | (RefSeq) uncharacterized LOC100526949	Protein export (ko03060)	[O]	Posttranslational modification, protein turnover, chaperones	Peptidase S24-like;; Signal peptidase, peptidase S26	Probable thylakoidal processing peptidase 2, chloroplastic OS=Arabidopsis thaliana GN=TPP2 PE=2 SV=1	U	Intracellular trafficking, secretion, and vesicular transport	PREDICTED: uncharacterized protein LOC100526949 isoform X1 [Glycine max]	biological process: metabolic process (GO:0008152);; biological process: cellular process (GO:0009987);; molecular function: catalytic activity (GO:0003824);; cellular component: membrane (GO:0016020);; cellular component: membrane part (GO:0044425);; cellular component: cell (GO:0005623);; cellular component: macromolecular complex (GO:0032991);; cellular component: organelle (GO:0043226);; cell…
Glyma.11G064500.Wm82.a2.v1	Glyma.11G064500.Wm82.a2.v1	38.3845	3390	37.5294	3356	32.5613	2779	44.3506	4268	40.1872	3369	35.9589	3274	0.0258662	-0.942952	normal	0.000390209	-1.13269	down	0.673456	-0.260546	normal	[E]	Amino acid transport and metabolism	Molecular Function: aminopeptidase activity (GO:0004177);; Cellular Component: cytosol (GO:0005829);; Cellular Component: plasma membrane (GO:0005886);; Biological Process: protein N-linked glycosylation (GO:0006487);; Biological Process: lipid transport (GO:0006869);; Biological Process: intra-Golgi vesicle-mediated transport (GO:0006891);; Biological Process: auxin polar transport (GO:0009926);…	K01262|0|gmx:100803268|K01262 Xaa-Pro aminopeptidase [EC:3.4.11.9] | (RefSeq) probable Xaa-Pro aminopeptidase P	--	[E]	Amino acid transport and metabolism	Creatinase/Prolidase N-terminal domain;; Metallopeptidase family M24;; C-terminal region of peptidase_M24;; Creatinase/Prolidase N-terminal domain	--	E	Amino acid transport and metabolism	PREDICTED: probable Xaa-Pro aminopeptidase P [Glycine max]	biological process: metabolic process (GO:0008152);; molecular function: catalytic activity (GO:0003824);; cellular component: cell (GO:0005623);; cellular component: cell part (GO:0044464);; cellular component: membrane (GO:0016020);; biological process: cellular process (GO:0009987);; biological process: single-organism process (GO:0044699);; biological process: localization (GO:0051179);; biol…
Glyma.12G117400.Wm82.a2.v1	Glyma.12G117400.Wm82.a2.v1	0.045016	5	0.043191	4	0.393738	35	0.567981	53	1.37505	98	1.39601	126	0.203233	1.72437	normal	0.000658351	3.3292	up	0.241017	1.07428	normal	[O]	Posttranslational modification, protein turnover, chaperones	--	--	--	[O]	Posttranslational modification, protein turnover, chaperones	Peptidase family M48	--	O	Posttranslational modification, protein turnover, chaperones	hypothetical protein GLYMA_12G117400 [Glycine max]	--
Glyma.12G179600.Wm82.a2.v1	Glyma.12G179600.Wm82.a2.v1	0	0	0	0	0	0	0	0	0.766771	54	1.59956	120	--	--	--	0.000229825	6.48067	up	4.14e-06	5.77122	up	--	--	Molecular Function: carboxypeptidase activity (GO:0004180);; Biological Process: proteolysis (GO:0006508);; Molecular Function: serine-type peptidase activity (GO:0008236);;	--	--	[OR]	Posttranslational modification, protein turnover, chaperones;; General function prediction only	Serine carboxypeptidase S28	Probable serine protease EDA2 OS=Arabidopsis thaliana GN=EDA2 PE=2 SV=2	S	Function unknown	PREDICTED: lysosomal Pro-X carboxypeptidase-like [Glycine max]	biological process: metabolic process (GO:0008152);; molecular function: catalytic activity (GO:0003824)
Glyma.13G219400.Wm82.a2.v1	Glyma.13G219400.Wm82.a2.v1	0.418012	20	0.279454	14	1.12136	52	1.00709	51	11.9103	526	10.947	525	0.718696	0.517212	normal	2.23e-12	3.7831	up	1.05e-09	3.03797	up	[O]	Posttranslational modification, protein turnover, chaperones	Molecular Function: serine-type endopeptidase activity (GO:0004252);; Biological Process: proteolysis (GO:0006508);; Molecular Function: peptidase activity (GO:0008233);; Cellular Component: chloroplast thylakoid lumen (GO:0009543);; Biological Process: photosystem II repair (GO:0010206);; Biological Process: mRNA modification (GO:0016556);; Molecular Function: 2-alkenal reductase [NAD(P)] activi…	--	--	[O]	Posttranslational modification, protein turnover, chaperones	Trypsin-like peptidase domain;; Trypsin	Protease Do-like 5, chloroplastic OS=Arabidopsis thaliana GN=DEGP5 PE=1 SV=3	O	Posttranslational modification, protein turnover, chaperones	PREDICTED: protease Do-like 5, chloroplastic [Glycine max]	biological process: metabolic process (GO:0008152);; molecular function: catalytic activity (GO:0003824);; cellular component: cell (GO:0005623);; cellular component: organelle (GO:0043226);; cellular component: organelle part (GO:0044422);; cellular component: cell part (GO:0044464);; biological process: cellular process (GO:0009987);; biological process: single-organism process (GO:0044699)
Glyma.06G087100.Wm82.a2.v1	Glyma.06G087100.Wm82.a2.v1	28.0454	1829	40.924	2572	89.5259	5480	62.8463	4231	33.9106	2049	27.1097	1744	0.864705	0.128082	normal	0.00270117	-1.33258	down	0.0013606	-1.53526	down	[I]	Lipid transport and metabolism	Biological Process: response to chitin (GO:0010200);; Molecular Function: hydrolase activity (GO:0016787);;	--	--	[I]	Lipid transport and metabolism	Serine aminopeptidase, S33;; Alpha/beta hydrolase family;; alpha/beta hydrolase fold	Caffeoylshikimate esterase OS=Arabidopsis thaliana GN=CSE PE=1 SV=1	I	Lipid transport and metabolism	hypothetical protein GLYMA_06G087100 [Glycine max]	biological process: response to stimulus (GO:0050896);; biological process: metabolic process (GO:0008152);; molecular function: catalytic activity (GO:0003824)
Glyma.04G155900.Wm82.a2.v1	Glyma.04G155900.Wm82.a2.v1	3.50767	241	3.23359	220	8.26369	552	12.0266	879	39.5834	2576	49.3231	3454	0.349887	0.588055	normal	3.21e-15	2.56693	up	3.15e-06	1.84339	up	[E]	Amino acid transport and metabolism	Molecular Function: serine-type carboxypeptidase activity (GO:0004185);; Cellular Component: extracellular space (GO:0005615);; Cellular Component: vacuole (GO:0005773);; Biological Process: proteolysis (GO:0006508);; Biological Process: microtubule nucleation (GO:0007020);; Biological Process: brassinosteroid mediated signaling pathway (GO:0009742);; Biological Process: second-messenger-mediated…	K16297|0|gmx:100805227|K16297 serine carboxypeptidase-like clade II [EC:3.4.16.-] | (RefSeq) serine carboxypeptidase II-2	--	[OE]	Posttranslational modification, protein turnover, chaperones;; Amino acid transport and metabolism	Serine carboxypeptidase	Serine carboxypeptidase II-2 (Fragment) OS=Hordeum vulgare GN=CXP;2-2 PE=1 SV=1	E	Amino acid transport and metabolism	PREDICTED: serine carboxypeptidase II-2 [Glycine max]	biological process: metabolic process (GO:0008152);; molecular function: catalytic activity (GO:0003824);; cellular component: extracellular region (GO:0005576);; cellular component: extracellular region part (GO:0044421);; cellular component: cell (GO:0005623);; cellular component: organelle (GO:0043226);; cellular component: cell part (GO:0044464);; biological process: cellular process (GO:0009…
Glyma.02G116200.Wm82.a2.v1	Glyma.02G116200.Wm82.a2.v1	0.294794	19	0.321164	21	2.22631	134	5.59478	378	3.96576	235	4.78476	320	0.0037702	2.34673	up	4.7e-05	2.59905	up	0.974282	-0.0430684	normal	[I]	Lipid transport and metabolism	Cellular Component: cytoplasm (GO:0005737);; Biological Process: metabolic process (GO:0008152);; Molecular Function: hydrolase activity (GO:0016787);;	--	--	[R]	General function prediction only	Alpha/beta hydrolase family;; alpha/beta hydrolase fold;; Serine aminopeptidase, S33	--	S	Function unknown	uncharacterized protein LOC100800197 [Glycine max]	cellular component: cell (GO:0005623);; cellular component: cell part (GO:0044464);; biological process: metabolic process (GO:0008152);; molecular function: catalytic activity (GO:0003824)
Glyma.10G014900.Wm82.a2.v1	Glyma.10G014900.Wm82.a2.v1	13.1875	1378	16.2273	1411	28.3699	2687	24.4569	2154	6.84945	717	9.08217	776	0.751308	-0.192293	normal	5.64e-10	-2.013	down	1.33e-05	-1.88336	down	[F]	Nucleotide transport and metabolism	Molecular Function: CTP synthase activity (GO:0003883);; Cellular Component: cytoplasm (GO:0005737);; Biological Process: pyrimidine nucleotide biosynthetic process (GO:0006221);;	K01937|0|gmx:100778080|K01937 CTP synthase [EC:6.3.4.2] | (RefSeq) CTP synthase-like	Pyrimidine metabolism (ko00240)	[F]	Nucleotide transport and metabolism	CTP synthase N-terminus;; Glutamine amidotransferase class-I;; Peptidase C26	--	F	Nucleotide transport and metabolism	CTP synthase [Glycine soja]	biological process: metabolic process (GO:0008152);; molecular function: catalytic activity (GO:0003824);; cellular component: cell (GO:0005623);; cellular component: cell part (GO:0044464);; biological process: cellular process (GO:0009987);; biological process: single-organism process (GO:0044699)
Glyma.14G216800.Wm82.a2.v1	Glyma.14G216800.Wm82.a2.v1	27.4068	1744	18.002	1104	35.6802	2222	19.7918	1363	10.2261	629	11.7995	773	0.398851	-0.594799	normal	1.37e-09	-2.10792	down	0.00473733	-1.55568	down	[I]	Lipid transport and metabolism	Molecular Function: phospholipase A2 activity (GO:0004623);; Biological Process: toxin catabolic process (GO:0009407);; Biological Process: response to chitin (GO:0010200);; Biological Process: response to cyclopentenone (GO:0010583);; Molecular Function: lysophosphatidic acid acyltransferase activity (GO:0042171);; Biological Process: defense response by callose deposition (GO:0052542);; Biologi…	--	--	[R]	General function prediction only	alpha/beta hydrolase fold;; Serine aminopeptidase, S33;; Alpha/beta hydrolase family;; Chlorophyllase enzyme;; Ndr family;; Serine hydrolase	Probable 1-acylglycerol-3-phosphate O-acyltransferase OS=Oryza sativa subsp. japonica GN=Os09g0520200 PE=3 SV=3	S	Function unknown	uncharacterized protein LOC100789925 [Glycine max]	biological process: metabolic process (GO:0008152);; molecular function: catalytic activity (GO:0003824);; biological process: cellular process (GO:0009987);; biological process: single-organism process (GO:0044699);; biological process: response to stimulus (GO:0050896);; biological process: localization (GO:0051179);; biological process: biological regulation (GO:0065007)
Glyma.06G063800.Wm82.a2.v1	Glyma.06G063800.Wm82.a2.v1	14.5083	633	15.7953	675	18.027	754	15.1315	714	12.004	501	12.6158	571	0.103904	-0.814658	normal	0.000155975	-1.40492	down	0.211075	-0.660373	normal	--	--	Cellular Component: plasma membrane (GO:0005886);; Cellular Component: chloroplast (GO:0009507);;	--	--	[S]	Function unknown	PPPDE putative peptidase domain	DeSI-like protein At4g17486 OS=Arabidopsis thaliana GN=At4g17486 PE=2 SV=1	S	Function unknown	PREDICTED: deSI-like protein At4g17486 [Glycine max]	cellular component: cell (GO:0005623);; cellular component: membrane (GO:0016020);; cellular component: cell part (GO:0044464);; cellular component: organelle (GO:0043226)
Glyma.03G220700.Wm82.a2.v1	Glyma.03G220700.Wm82.a2.v1	2.94399	450	2.87579	344	10.3341	1502	11.4531	1918	16.5902	2380	17.5086	2795	0.00969405	1.07687	up	4.96e-07	1.5856	up	0.419595	0.38904	normal	--	--	Molecular Function: carboxypeptidase activity (GO:0004180);; Cellular Component: extracellular region (GO:0005576);; Cellular Component: vacuolar membrane (GO:0005774);; Cellular Component: endoplasmic reticulum (GO:0005783);; Cellular Component: Golgi apparatus (GO:0005794);; Biological Process: protein glycosylation (GO:0006486);; Biological Process: N-terminal protein myristoylation (GO:000649…	--	--	[O]	Posttranslational modification, protein turnover, chaperones	Carboxypeptidase regulatory-like domain;; SdrD B-like domain;; CarboxypepD_reg-like domain;; Protein of unknown function (DUF2012);; Polysaccharide lyase family 4, domain II;; Y_Y_Y domain	--	S	Function unknown	PREDICTED: nodal modulator 1-like [Glycine max]	biological process: metabolic process (GO:0008152);; molecular function: catalytic activity (GO:0003824);; cellular component: extracellular region (GO:0005576);; cellular component: cell (GO:0005623);; cellular component: membrane (GO:0016020);; cellular component: organelle (GO:0043226);; cellular component: organelle part (GO:0044422);; cellular component: cell part (GO:0044464);; biological p…
Glyma.05G083600.Wm82.a2.v1	Glyma.05G083600.Wm82.a2.v1	0	0	0.047875	2	0.05111	3	0.327955	15	3.50238	135	3.65794	143	0.717799	0.713388	normal	1.17e-05	5.36795	up	0.000498673	3.35318	up	[I]	Lipid transport and metabolism	--	K08233|0|gmx:100790419|K08233 polyneuridine-aldehyde esterase [EC:3.1.1.78] | (RefSeq) salicylic acid-binding protein 2-like	--	--	--	Alpha/beta hydrolase family;; alpha/beta hydrolase fold;; Serine aminopeptidase, S33	Salicylic acid-binding protein 2 OS=Nicotiana tabacum GN=SABP2 PE=1 SV=1	S	Function unknown	PREDICTED: salicylic acid-binding protein 2-like [Glycine max]	--
Glyma.10G184900.Wm82.a2.v1	Glyma.10G184900.Wm82.a2.v1	1.59777	110	0.760026	66	6.04953	411	8.40512	698	21.859	1555	21.3872	1616	0.0075696	1.56717	up	1.32e-14	3.05057	up	0.00385508	1.30834	up	[E]	Amino acid transport and metabolism	--	K18151|0|gmx:100797579|K18151 ureidoglycolate amidohydrolase [EC:3.5.1.116] | (RefSeq) uncharacterized LOC100797579	Purine metabolism (ko00230)	--	--	Peptidase family M20/M25/M40;; Peptidase family M28	Ureidoglycolate hydrolase OS=Arabidopsis thaliana GN=UAH PE=1 SV=1	E	Amino acid transport and metabolism	Putative hydrolase [Glycine soja]	--
Glyma.13G210700.Wm82.a2.v1	Glyma.13G210700.Wm82.a2.v1	0	0	0	0	0.284265	24	0.360111	33	0.59723	49	2.41026	158	0.0391316	2.92627	normal	0.000137518	6.65299	up	0.204065	1.4361	normal	[T]	Signal transduction mechanisms	--	--	--	[R]	General function prediction only	Serine aminopeptidase, S33;; alpha/beta hydrolase fold	--	S	Function unknown	PREDICTED: uncharacterized protein LOC100815597 isoform X1 [Glycine max]	--
Glyma.09G017500.Wm82.a2.v1	Glyma.09G017500.Wm82.a2.v1	0	0	0	0	0.807067	46	0.304236	13	0.315709	23	0.779762	57	0.0444049	2.87373	normal	0.0065274	5.30486	up	0.966459	0.0919953	normal	[T]	Signal transduction mechanisms	Cellular Component: nucleus (GO:0005634);; Cellular Component: cytoplasm (GO:0005737);; Molecular Function: hydrolase activity (GO:0016787);;	--	--	[R]	General function prediction only	Serine aminopeptidase, S33;; alpha/beta hydrolase fold;; X-Pro dipeptidyl-peptidase (S15 family)	--	S	Function unknown	PREDICTED: uncharacterized protein LOC100787162 isoform X2 [Glycine max]	cellular component: cell (GO:0005623);; cellular component: organelle (GO:0043226);; cellular component: cell part (GO:0044464);; biological process: metabolic process (GO:0008152);; molecular function: catalytic activity (GO:0003824)
Glyma.19G216400.Wm82.a2.v1	Glyma.19G216400.Wm82.a2.v1	0.105212	15	0.049225	7	0.340298	44	0.607786	85	7.00493	767	7.45474	872	0.336639	1.26826	normal	4.38e-20	5.02929	up	4.65e-12	3.37659	up	[E]	Amino acid transport and metabolism	--	--	--	[O]	Posttranslational modification, protein turnover, chaperones	Prolyl oligopeptidase family;; Dienelactone hydrolase family	Probable glutamyl endopeptidase, chloroplastic OS=Arabidopsis thaliana GN=GEP PE=2 SV=2	E	Amino acid transport and metabolism	hypothetical protein GLYMA_19G216400 [Glycine max]	--
Glyma.07G161000.Wm82.a2.v1	Glyma.07G161000.Wm82.a2.v1	0.032407	2	0.038127	2	0.983583	47	0.288662	17	1.47192	72	5.66485	286	0.183255	1.97793	normal	2.27e-05	4.87566	up	0.101955	1.87024	normal	--	--	Molecular Function: metal ion binding (GO:0046872);;	--	--	[S]	Function unknown	PPPDE putative peptidase domain	DeSI-like protein At4g17486 OS=Arabidopsis thaliana GN=At4g17486 PE=2 SV=1	S	Function unknown	PREDICTED: deSI-like protein At4g17486 [Glycine max]	molecular function: binding (GO:0005488)
Glyma.19G047400.Wm82.a2.v1	Glyma.19G047400.Wm82.a2.v1	2.79569	172	3.4753	223	11.8166	837	25.6425	1881	13.1631	864	8.2333	578	0.00514741	1.63483	up	0.221382	0.741057	normal	0.142754	-1.00834	normal	[I]	Lipid transport and metabolism	Cellular Component: plasmodesma (GO:0009506);; Molecular Function: acylglycerol lipase activity (GO:0047372);;	K01054|0|gmx:100815392|K01054 acylglycerol lipase [EC:3.1.1.23] | (RefSeq) caffeoylshikimate esterase	Glycerolipid metabolism (ko00561)	[I]	Lipid transport and metabolism	Serine aminopeptidase, S33;; Alpha/beta hydrolase family;; alpha/beta hydrolase fold;; Prolyl oligopeptidase family;; Phospholipase/Carboxylesterase;; Dienelactone hydrolase family;; Acetyl xylan esterase (AXE1)	Caffeoylshikimate esterase OS=Arabidopsis thaliana GN=CSE PE=1 SV=1	I	Lipid transport and metabolism	PREDICTED: caffeoylshikimate esterase isoform X1 [Glycine max]	cellular component: cell junction (GO:0030054);; biological process: metabolic process (GO:0008152);; molecular function: catalytic activity (GO:0003824)
Glyma.09G064000.Wm82.a2.v1	Glyma.09G064000.Wm82.a2.v1	0	0	0.033226	3	0.236431	12	2.29527	103	0.772009	42	3.02602	172	0.102049	2.38156	normal	0.00309874	4.27169	up	0.703437	0.601066	normal	[R]	General function prediction only	--	--	--	[I]	Lipid transport and metabolism	Serine aminopeptidase, S33;; alpha/beta hydrolase fold;; Alpha/beta hydrolase family;; Prolyl oligopeptidase family	--	S	Function unknown	PREDICTED: uncharacterized protein LOC100783246 [Glycine max]	--
Glyma.06G310200.Wm82.a2.v1	Glyma.06G310200.Wm82.a2.v1	14.0897	604	16.1757	681	50.9853	2099	76.6115	3451	72.9383	2944	90.0585	3893	0.0302857	1.03969	normal	0.000494103	1.26396	up	0.872912	0.10647	normal	[U]	Intracellular trafficking, secretion, and vesicular transport	Cellular Component: endoplasmic reticulum (GO:0005783);; Cellular Component: plasma membrane (GO:0005886);; Biological Process: signal peptide processing (GO:0006465);; Biological Process: proteolysis (GO:0006508);; Molecular Function: peptidase activity (GO:0008233);; Cellular Component: chloroplast (GO:0009507);; Biological Process: systemic acquired resistance (GO:0009627);; Cellular Component…	K13280|2.1006e-126|pvu:PHAVU_005G176700g|K13280 signal peptidase, endoplasmic reticulum-type [EC:3.4.-.-] | (RefSeq) hypothetical protein	Protein export (ko03060)	[U]	Intracellular trafficking, secretion, and vesicular transport	Peptidase S24-like	--	U	Intracellular trafficking, secretion, and vesicular transport	Signal peptidase complex catalytic subunit SEC11C [Glycine soja]	cellular component: cell (GO:0005623);; cellular component: organelle (GO:0043226);; cellular component: cell part (GO:0044464);; cellular component: membrane (GO:0016020);; biological process: metabolic process (GO:0008152);; biological process: cellular process (GO:0009987);; molecular function: catalytic activity (GO:0003824);; biological process: immune system process (GO:0002376);; biologica…
Glyma.20G129900.Wm82.a2.v1	Glyma.20G129900.Wm82.a2.v1	0.11883	7	0.778894	40	12.2264	605	28.5554	1544	3.93706	190	8.65591	449	1.58e-06	3.86128	up	0.0220675	2.38728	normal	0.00745968	-1.84332	down	--	--	--	--	--	--	--	Peptidase of plants and bacteria	Basic secretory protease (Fragments) OS=Boswellia serrata PE=1 SV=1	S	Function unknown	uncharacterized protein LOC100306181 precursor [Glycine max]	--
Glyma.06G083100.Wm82.a2.v1	Glyma.06G083100.Wm82.a2.v1	0.125522	8	0.226324	14	3.10356	177	3.35545	207	21.5465	1172	20.6429	1207	0.000490193	2.76512	up	3.07e-25	5.52659	up	1.24e-09	2.38092	up	[T]	Signal transduction mechanisms	Biological Process: animal organ senescence (GO:0010260);; Biological Process: para-aminobenzoic acid metabolic process (GO:0046482);;	--	--	--	--	Alpha/beta hydrolase family;; Prolyl oligopeptidase family;; Acetyl xylan esterase (AXE1);; Dienelactone hydrolase family	--	S	Function unknown	PREDICTED: putative esterase YitV [Glycine max]	biological process: developmental process (GO:0032502);; biological process: single-organism process (GO:0044699);; biological process: metabolic process (GO:0008152);; biological process: cellular process (GO:0009987)
Glyma.14G050400.Wm82.a2.v1	Glyma.14G050400.Wm82.a2.v1	0.034188	3	0	0	0.070328	5	0.087313	6	0.870163	49	1.60802	97	0.864684	0.324979	normal	0.00643175	3.95219	up	0.00495976	2.99754	up	[I]	Lipid transport and metabolism	Biological Process: sulfur amino acid metabolic process (GO:0000096);; Biological Process: defense response to insect (GO:0002213);; Molecular Function: GTPase activity (GO:0003924);; Molecular Function: phospholipase activity (GO:0004620);; Molecular Function: triglyceride lipase activity (GO:0004806);; Cellular Component: extracellular region (GO:0005576);; Cellular Component: nucleus (GO:00056…	K01052|0|gmx:100799092|K01052 lysosomal acid lipase/cholesteryl ester hydrolase [EC:3.1.1.13] | (RefSeq) triacylglycerol lipase 2	Steroid biosynthesis (ko00100)	[I]	Lipid transport and metabolism	alpha/beta hydrolase fold;; Partial alpha/beta-hydrolase lipase region;; Serine aminopeptidase, S33;; Alpha/beta hydrolase family	Triacylglycerol lipase 2 OS=Arabidopsis thaliana GN=LIP2 PE=2 SV=1	S	Function unknown	PREDICTED: triacylglycerol lipase 2 [Glycine max]	biological process: metabolic process (GO:0008152);; biological process: cellular process (GO:0009987);; biological process: single-organism process (GO:0044699);; biological process: response to stimulus (GO:0050896);; biological process: multi-organism process (GO:0051704);; molecular function: catalytic activity (GO:0003824);; cellular component: extracellular region (GO:0005576);; cellular co…
Glyma.20G100400.Wm82.a2.v1	Glyma.20G100400.Wm82.a2.v1	12.2846	1169	11.9063	1097	12.2496	1175	10.6293	1156	23.384	2589	29.6629	3533	0.0265421	-0.937213	normal	0.446783	0.303032	normal	0.00493939	1.14381	up	[E]	Amino acid transport and metabolism	Molecular Function: serine-type endopeptidase activity (GO:0004252);; Cellular Component: nucleus (GO:0005634);; Cellular Component: cytosol (GO:0005829);; Biological Process: proteolysis (GO:0006508);; Biological Process: vernalization response (GO:0010048);; Molecular Function: serine-type exopeptidase activity (GO:0070008);;	K01354|0|gmx:100820540|K01354 oligopeptidase B [EC:3.4.21.83] | (RefSeq) protease 2	--	[O]	Posttranslational modification, protein turnover, chaperones	Prolyl oligopeptidase, N-terminal beta-propeller domain;; Prolyl oligopeptidase family	--	E	Amino acid transport and metabolism	PREDICTED: protease 2 [Glycine max]	biological process: metabolic process (GO:0008152);; molecular function: catalytic activity (GO:0003824);; cellular component: cell (GO:0005623);; cellular component: organelle (GO:0043226);; cellular component: cell part (GO:0044464);; biological process: response to stimulus (GO:0050896)
Glyma.15G061600.Wm82.a2.v1	Glyma.15G061600.Wm82.a2.v1	1.42051	82	1.4572	84	3.57469	203	7.60526	477	49.9832	2784	54.6494	3279	0.266975	0.917236	normal	8.07e-33	4.03707	up	3.05e-09	2.89783	up	[HR]	Coenzyme transport and metabolism;; General function prediction only	--	K01259|0|gmx:100793450|K01259 proline iminopeptidase [EC:3.4.11.5] | (RefSeq) proline iminopeptidase	Arginine and proline metabolism (ko00330)	--	--	alpha/beta hydrolase fold;; Serine aminopeptidase, S33;; Alpha/beta hydrolase family	Proline iminopeptidase OS=Arabidopsis thaliana GN=PIP PE=2 SV=3	E	Amino acid transport and metabolism	PREDICTED: proline iminopeptidase [Glycine max]	--
Glyma.10G104300.Wm82.a2.v1	Glyma.10G104300.Wm82.a2.v1	1.03948	76	0.358621	26	4.13641	292	5.28088	408	19.7157	1349	21.684	1600	0.0279804	1.66489	normal	7.42e-12	3.71635	up	1.63e-06	1.84275	up	[E]	Amino acid transport and metabolism	Molecular Function: serine-type carboxypeptidase activity (GO:0004185);; Cellular Component: extracellular region (GO:0005576);; Cellular Component: vacuole (GO:0005773);; Cellular Component: peroxisome (GO:0005777);; Cellular Component: endoplasmic reticulum membrane (GO:0005789);; Biological Process: proteolysis (GO:0006508);; Cellular Component: cytoplasmic vesicle (GO:0016023);;	K16298|0|gmx:100792645|K16298 serine carboxypeptidase-like clade IV [EC:3.4.16.-] | (RefSeq) serine carboxypeptidase-like	--	[OE]	Posttranslational modification, protein turnover, chaperones;; Amino acid transport and metabolism	Serine carboxypeptidase	Serine carboxypeptidase-like 49 OS=Arabidopsis thaliana GN=SCPL49 PE=2 SV=2	E	Amino acid transport and metabolism	PREDICTED: serine carboxypeptidase-like [Glycine max]	biological process: metabolic process (GO:0008152);; molecular function: catalytic activity (GO:0003824);; cellular component: extracellular region (GO:0005576);; cellular component: cell (GO:0005623);; cellular component: organelle (GO:0043226);; cellular component: cell part (GO:0044464);; cellular component: membrane (GO:0016020);; cellular component: organelle part (GO:0044422);; cellular com…
Glyma.07G236600.Wm82.a2.v1	Glyma.07G236600.Wm82.a2.v1	0.028028	2	0	0	0.234851	16	0.080801	7	0.492898	33	1.94936	140	0.597119	1.07683	normal	0.00250431	4.5437	up	0.0885858	2.14976	normal	[E]	Amino acid transport and metabolism	Molecular Function: serine-type carboxypeptidase activity (GO:0004185);; Biological Process: proteolysis (GO:0006508);;	K16297|0|gmx:100792930|K16297 serine carboxypeptidase-like clade II [EC:3.4.16.-] | (RefSeq) serine carboxypeptidase-like 33	--	[OE]	Posttranslational modification, protein turnover, chaperones;; Amino acid transport and metabolism	Serine carboxypeptidase	Serine carboxypeptidase-like 33 OS=Arabidopsis thaliana GN=SCPL33 PE=2 SV=2	E	Amino acid transport and metabolism	PREDICTED: serine carboxypeptidase-like 33 [Glycine max]	biological process: metabolic process (GO:0008152);; molecular function: catalytic activity (GO:0003824)
Glyma.10G270400.Wm82.a2.v1	Glyma.10G270400.Wm82.a2.v1	28.0738	2226	21.4504	1701	31.2546	2451	20.3601	1762	7.05457	578	6.01859	564	0.105955	-0.84272	normal	1.43e-20	-2.86664	down	1.65e-05	-2.05624	down	[I]	Lipid transport and metabolism	Cellular Component: chloroplast (GO:0009507);;	--	--	--	--	alpha/beta hydrolase fold;; Serine aminopeptidase, S33;; Dienelactone hydrolase family	--	S	Function unknown	PREDICTED: uncharacterized protein LOC100776497 isoform X1 [Glycine max]	cellular component: cell (GO:0005623);; cellular component: organelle (GO:0043226);; cellular component: cell part (GO:0044464)
Glyma.12G010100.Wm82.a2.v1	Glyma.12G010100.Wm82.a2.v1	0	0	0	0	0	0	0.124683	11	1.06685	81	3.15643	256	0.717799	0.588989	normal	9.8e-06	7.33445	up	0.00244646	3.74571	up	[E]	Amino acid transport and metabolism	Molecular Function: serine-type carboxypeptidase activity (GO:0004185);; Biological Process: proteolysis (GO:0006508);;	K16297|0|gmx:100783864|K16297 serine carboxypeptidase-like clade II [EC:3.4.16.-] | (RefSeq) serine carboxypeptidase-like 40	--	[OE]	Posttranslational modification, protein turnover, chaperones;; Amino acid transport and metabolism	Serine carboxypeptidase	Serine carboxypeptidase-like 40 OS=Arabidopsis thaliana GN=SCPL40 PE=2 SV=2	E	Amino acid transport and metabolism	PREDICTED: serine carboxypeptidase-like 40 [Glycine max]	biological process: metabolic process (GO:0008152);; molecular function: catalytic activity (GO:0003824)
Glyma.05G007200.Wm82.a2.v1	Glyma.05G007200.Wm82.a2.v1	0.931018	62	0.717944	45	2.49039	152	1.89927	135	4.85598	293	5.71039	388	0.717799	0.409097	normal	0.00519808	1.53266	up	0.120869	0.978826	normal	[O]	Posttranslational modification, protein turnover, chaperones	Biological Process: maltose metabolic process (GO:0000023);; Molecular Function: serine-type endopeptidase activity (GO:0004252);; Cellular Component: cell wall (GO:0005618);; Cellular Component: nucleus (GO:0005634);; Cellular Component: mitochondrion (GO:0005739);; Biological Process: pentose-phosphate shunt (GO:0006098);; Biological Process: proteolysis (GO:0006508);; Molecular Function: pepti…	--	--	[O]	Posttranslational modification, protein turnover, chaperones	Trypsin-like peptidase domain;; Trypsin;; PDZ domain	Protease Do-like 1, chloroplastic OS=Arabidopsis thaliana GN=DEGP1 PE=1 SV=2	O	Posttranslational modification, protein turnover, chaperones	PREDICTED: protease Do-like 1, chloroplastic [Glycine max]	biological process: metabolic process (GO:0008152);; biological process: cellular process (GO:0009987);; biological process: single-organism process (GO:0044699);; molecular function: catalytic activity (GO:0003824);; cellular component: cell (GO:0005623);; cellular component: cell part (GO:0044464);; cellular component: organelle (GO:0043226);; cellular component: membrane (GO:0016020);; cellula…
Glyma.15G158900.Wm82.a2.v1	Glyma.15G158900.Wm82.a2.v1	39.1012	3866	49.2244	4809	55.1421	5301	41.3527	4358	37.4365	3516	33.0802	3342	0.110827	-0.824994	normal	0.000105594	-1.45756	down	0.178395	-0.699902	normal	[O]	Posttranslational modification, protein turnover, chaperones	Molecular Function: ATP-dependent peptidase activity (GO:0004176);; Molecular Function: metalloendopeptidase activity (GO:0004222);; Molecular Function: ATP binding (GO:0005524);; Cellular Component: mitochondrion (GO:0005739);; Biological Process: pentose-phosphate shunt (GO:0006098);; Biological Process: obsolete ATP catabolic process (GO:0006200);; Biological Process: rRNA processing (GO:00063…	K03798|0|gmx:100795567|K03798 cell division protease FtsH [EC:3.4.24.-] | (RefSeq) FTSH9; ATP-dependent zinc metalloprotease FTSH 8, chloroplastic-like	--	[O]	Posttranslational modification, protein turnover, chaperones	Peptidase family M41;; ATPase family associated with various cellular activities (AAA);; FtsH Extracellular;; TIP49 C-terminus;; AAA domain (dynein-related subfamily);; Holliday junction DNA helicase ruvB N-terminus	ATP-dependent zinc metalloprotease FTSH 8, chloroplastic OS=Arabidopsis thaliana GN=FTSH8 PE=1 SV=1	O	Posttranslational modification, protein turnover, chaperones	ATP-dependent zinc metalloprotease FTSH 8, chloroplastic-like [Glycine max]	biological process: metabolic process (GO:0008152);; biological process: cellular process (GO:0009987);; biological process: single-organism process (GO:0044699);; molecular function: catalytic activity (GO:0003824);; molecular function: binding (GO:0005488);; cellular component: cell (GO:0005623);; cellular component: organelle (GO:0043226);; cellular component: cell part (GO:0044464);; biologic…
Glyma.11G218000.Wm82.a2.v1	Glyma.11G218000.Wm82.a2.v1	0.673103	110	0.174176	28	4.69428	729	6.59242	1135	11.7259	1775	16.523	2727	0.000170901	2.57508	up	4.96e-10	3.86987	up	0.0243542	1.04509	normal	[O]	Posttranslational modification, protein turnover, chaperones	--	--	--	[R]	General function prediction only	PDZ-like domain;; Trypsin-like peptidase domain;; PDZ domain;; PDZ domain (Also known as DHR or GLGF)	Protease Do-like 7 OS=Arabidopsis thaliana GN=DEGP7 PE=2 SV=1	O	Posttranslational modification, protein turnover, chaperones	PREDICTED: protease Do-like 7 isoform X1 [Glycine max]	--
Glyma.04G085500.Wm82.a2.v1	Glyma.04G085500.Wm82.a2.v1	46.329	2666	54.634	3274	77.0975	4513	65.7767	4226	20.3929	1177	20.765	1287	0.464364	-0.442999	normal	1.64e-11	-2.38738	down	4.6e-08	-2.01135	down	[I]	Lipid transport and metabolism	Biological Process: response to chitin (GO:0010200);; Molecular Function: hydrolase activity (GO:0016787);;	--	--	[I]	Lipid transport and metabolism	Serine aminopeptidase, S33;; Alpha/beta hydrolase family;; alpha/beta hydrolase fold	Caffeoylshikimate esterase OS=Arabidopsis thaliana GN=CSE PE=1 SV=1	I	Lipid transport and metabolism	PREDICTED: caffeoylshikimate esterase-like [Glycine max]	biological process: response to stimulus (GO:0050896);; biological process: metabolic process (GO:0008152);; molecular function: catalytic activity (GO:0003824)
Glyma.18G041900.Wm82.a2.v1	Glyma.18G041900.Wm82.a2.v1	1.89206	238	1.6131	205	7.42504	802	7.65811	953	10.259	1203	9.16425	1083	0.0432255	0.952805	normal	0.00140248	1.25269	up	0.761458	0.18426	normal	--	--	Cellular Component: extracellular region (GO:0005576);; Cellular Component: vacuolar membrane (GO:0005774);; Cellular Component: endoplasmic reticulum (GO:0005783);; Cellular Component: plasma membrane (GO:0005886);; Cellular Component: chloroplast (GO:0009507);; Cellular Component: integral component of membrane (GO:0016021);; Cellular Component: cytoplasmic vesicle (GO:0016023);; Biological Pro…	K06171|0|gmx:100818367|K06171 nicastrin | (RefSeq) nicastrin-like	--	[TO]	Signal transduction mechanisms;; Posttranslational modification, protein turnover, chaperones	Nicastrin;; Peptidase family M28	Nicastrin OS=Arabidopsis thaliana GN=At3g52640/At3g52650 PE=2 SV=1	S	Function unknown	hypothetical protein GLYMA_18G041900 [Glycine max]	cellular component: extracellular region (GO:0005576);; cellular component: cell (GO:0005623);; cellular component: membrane (GO:0016020);; cellular component: organelle (GO:0043226);; cellular component: organelle part (GO:0044422);; cellular component: cell part (GO:0044464);; cellular component: membrane part (GO:0044425);; biological process: metabolic process (GO:0008152)
Glyma.20G247000.Wm82.a2.v1	Glyma.20G247000.Wm82.a2.v1	0.26625	11	0.98103	40	2.34807	94	5.42955	238	19.1599	747	39.2545	1646	0.252684	1.34803	normal	2.73e-08	4.19377	up	8.2e-05	2.52332	up	[R]	General function prediction only	Molecular Function: aminopeptidase activity (GO:0004177);; Biological Process: proteolysis (GO:0006508);;	K07018|2.33202e-150|gmx:100812369|K07018 uncharacterized protein | (RefSeq) uncharacterized protein RP471	--	--	--	X-Pro dipeptidyl-peptidase (S15 family);; Serine aminopeptidase, S33;; alpha/beta hydrolase fold	--	S	Function unknown	PREDICTED: uncharacterized protein RP471 [Glycine max]	biological process: metabolic process (GO:0008152);; molecular function: catalytic activity (GO:0003824)
Glyma.14G060500.Wm82.a2.v1	Glyma.14G060500.Wm82.a2.v1	0.908776	98	1.59027	116	16.3812	1191	15.1414	1172	75.3343	5205	51.5289	3832	1.34e-07	2.36863	up	2.8e-24	4.24232	up	0.000215223	1.69722	up	[O]	Posttranslational modification, protein turnover, chaperones	Molecular Function: metalloendopeptidase activity (GO:0004222);; Biological Process: proteolysis (GO:0006508);; Biological Process: phosphatidylglycerol biosynthetic process (GO:0006655);; Cellular Component: chloroplast thylakoid membrane (GO:0009535);; Biological Process: embryo development ending in seed dormancy (GO:0009793);; Biological Process: thylakoid membrane organization (GO:0010027);;…	--	--	--	--	Peptidase family M50	Probable zinc metalloprotease EGY2, chloroplastic OS=Arabidopsis thaliana GN=EGY2 PE=3 SV=1	M	Cell wall/membrane/envelope biogenesis	hypothetical protein GLYMA_14G060500 [Glycine max]	biological process: metabolic process (GO:0008152);; molecular function: catalytic activity (GO:0003824);; biological process: cellular process (GO:0009987);; biological process: single-organism process (GO:0044699);; cellular component: cell (GO:0005623);; cellular component: membrane (GO:0016020);; cellular component: organelle (GO:0043226);; cellular component: organelle part (GO:0044422);; ce…
Glyma.06G018200.Wm82.a2.v1	Glyma.06G018200.Wm82.a2.v1	0.079574	7	0.173254	15	1.75631	144	2.03232	193	2.59632	205	2.41262	201	0.00325711	2.53938	up	0.000376253	2.94097	up	0.937852	0.0755178	normal	[M]	Cell wall/membrane/envelope biogenesis	--	--	--	[S]	Function unknown	Zinc carboxypeptidase	--	E	Amino acid transport and metabolism	PREDICTED: carboxypeptidase B2-like isoform X1 [Glycine max]	--
Glyma.06G325100.Wm82.a2.v1	Glyma.06G325100.Wm82.a2.v1	0	0	0.132652	6	1.43498	60	0.668403	33	14.0325	568	11.8339	492	0.255574	1.79634	normal	2.86e-11	5.97944	up	1.03e-06	3.10329	up	[Q]	Secondary metabolites biosynthesis, transport and catabolism	--	K01061|0|gmx:100796954|K01061 carboxymethylenebutenolidase [EC:3.1.1.45] | (RefSeq) carboxymethylenebutenolidase homolog	--	[R]	General function prediction only	Dienelactone hydrolase family;; Prolyl oligopeptidase family	Endo-1,3;1,4-beta-D-glucanase OS=Zea mays PE=1 SV=1	Q	Secondary metabolites biosynthesis, transport and catabolism	PREDICTED: carboxymethylenebutenolidase homolog [Glycine max]	--
Glyma.13G105000.Wm82.a2.v1	Glyma.13G105000.Wm82.a2.v1	0.650609	32	0.59687	30	1.25827	61	2.52514	134	3.87051	181	7.2657	362	0.712025	0.540438	normal	0.00502925	1.93625	up	0.145177	1.20476	normal	[T]	Signal transduction mechanisms	--	K06889|1.57899e-179|gmx:100817361|K06889 uncharacterized protein | (RefSeq) uncharacterized LOC100817361	--	[I]	Lipid transport and metabolism	Serine aminopeptidase, S33;; alpha/beta hydrolase fold;; Alpha/beta hydrolase family;; BAAT / Acyl-CoA thioester hydrolase C terminal;; Prolyl oligopeptidase family;; Protein of unknown function (DUF1749)	--	S	Function unknown	hypothetical protein GLYMA_13G105000 [Glycine max]	--
Glyma.04G017900.Wm82.a2.v1	Glyma.04G017900.Wm82.a2.v1	0.479649	50	0.198357	19	5.18367	397	4.39972	429	8.06045	651	5.76485	453	0.000230394	2.43182	up	1.15e-05	2.87662	up	0.773331	0.224711	normal	[M]	Cell wall/membrane/envelope biogenesis	Molecular Function: metallocarboxypeptidase activity (GO:0004181);; Cellular Component: extracellular region (GO:0005576);; Biological Process: proteolysis (GO:0006508);; Molecular Function: zinc ion binding (GO:0008270);; Cellular Component: plastid (GO:0009536);; Cellular Component: membrane (GO:0016020);;	--	--	[S]	Function unknown	Zinc carboxypeptidase	--	E	Amino acid transport and metabolism	PREDICTED: metallocarboxypeptidase A-like protein MCYG_01475 isoform X1 [Glycine max]	biological process: metabolic process (GO:0008152);; molecular function: catalytic activity (GO:0003824);; cellular component: extracellular region (GO:0005576);; molecular function: binding (GO:0005488);; cellular component: cell (GO:0005623);; cellular component: organelle (GO:0043226);; cellular component: cell part (GO:0044464);; cellular component: membrane (GO:0016020)
Glyma.20G015400.Wm82.a2.v1	Glyma.20G015400.Wm82.a2.v1	1.32793	69	1.58812	82	2.00247	101	1.73528	96	8.46442	416	7.55091	399	0.593425	-0.579592	normal	0.0183147	1.28749	normal	0.00114242	1.77552	up	[E]	Amino acid transport and metabolism	--	K09645|0|gmx:102663282|K09645 vitellogenic carboxypeptidase-like protein [EC:3.4.16.-] | (RefSeq) serine carboxypeptidase-like 50	--	[OE]	Posttranslational modification, protein turnover, chaperones;; Amino acid transport and metabolism	Serine carboxypeptidase	Serine carboxypeptidase-like 50 OS=Arabidopsis thaliana GN=SCPL50 PE=2 SV=1	E	Amino acid transport and metabolism	hypothetical protein GLYMA_20G015400 [Glycine max]	--
Glyma.07G069900.Wm82.a2.v1	Glyma.07G069900.Wm82.a2.v1	18.9497	1715	15.3285	1409	41.3797	3815	26.1416	2650	12.9976	1155	8.24048	789	0.920937	0.0736882	normal	2.34e-05	-1.7567	down	0.000679923	-1.87989	down	--	--	--	K09597|0|gmx:100795197|K09597 signal peptide peptidase-like 2B [EC:3.4.23.-] | (RefSeq) signal peptide peptidase-like 4	--	[R]	General function prediction only	Signal peptide peptidase;; PA domain	Signal peptide peptidase-like 4 OS=Arabidopsis thaliana GN=SPPL4 PE=2 SV=1	U	Intracellular trafficking, secretion, and vesicular transport	PREDICTED: signal peptide peptidase-like 4 [Glycine max]	--
Glyma.03G234400.Wm82.a2.v1	Glyma.03G234400.Wm82.a2.v1	97.5857	4568	104.633	4875	43.182	2003	49.0928	2547	15.7295	719	12.8718	660	6.64e-09	-2.03141	down	1.94e-32	-3.86938	down	7.58e-07	-1.8779	down	[HR]	Coenzyme transport and metabolism;; General function prediction only	Biological Process: metabolic process (GO:0008152);; Molecular Function: hydrolase activity (GO:0016787);;	--	--	[I]	Lipid transport and metabolism	alpha/beta hydrolase fold;; Alpha/beta hydrolase family;; Serine aminopeptidase, S33	--	S	Function unknown	Epoxide hydrolase 2 [Glycine soja]	biological process: metabolic process (GO:0008152);; molecular function: catalytic activity (GO:0003824)
Glyma.08G031800.Wm82.a2.v1	Glyma.08G031800.Wm82.a2.v1	7.45277	557	5.17219	389	13.9452	1046	15.1186	1252	41.1054	3028	58.7372	4649	0.698737	0.278019	normal	1.7e-07	1.88985	up	0.000138665	1.49135	up	[R]	General function prediction only	--	K01412|0|gmx:100799274|K01412 mitochondrial-processing peptidase subunit alpha [EC:3.4.24.64] | (RefSeq) mitochondrial-processing peptidase subunit alpha-like	--	[O]	Posttranslational modification, protein turnover, chaperones	Insulinase (Peptidase family M16);; Peptidase M16 inactive domain	Mitochondrial-processing peptidase subunit alpha OS=Solanum tuberosum GN=MPP PE=1 SV=1	O	Posttranslational modification, protein turnover, chaperones	PREDICTED: mitochondrial-processing peptidase subunit alpha-like [Glycine max]	--
Glyma.15G011400.Wm82.a2.v1	Glyma.15G011400.Wm82.a2.v1	1.28197	148	1.82797	209	2.66189	271	0.68277	85	0.460325	51	0.913475	108	0.430916	-0.870616	normal	0.000623972	-2.28157	down	0.231216	-1.32978	normal	[I]	Lipid transport and metabolism	Biological Process: metabolic process (GO:0008152);; Molecular Function: hydrolase activity (GO:0016787);;	--	--	[R]	General function prediction only	Alpha/beta hydrolase family;; alpha/beta hydrolase fold;; Serine aminopeptidase, S33	--	S	Function unknown	PREDICTED: uncharacterized protein LOC100775895 [Glycine max]	biological process: metabolic process (GO:0008152);; molecular function: catalytic activity (GO:0003824)
Glyma.12G088500.Wm82.a2.v1	Glyma.12G088500.Wm82.a2.v1	0	0	0	0	0.565162	30	0.340658	22	0.301881	17	1.38926	77	0.0525318	2.79713	normal	0.00510359	5.43134	up	0.779916	0.462187	normal	[HR]	Coenzyme transport and metabolism;; General function prediction only	--	--	--	--	--	Alpha/beta hydrolase family;; alpha/beta hydrolase fold;; Serine aminopeptidase, S33	--	S	Function unknown	PREDICTED: uncharacterized protein LOC100803294 isoform X1 [Glycine max]	--
Glyma.06G141200.Wm82.a2.v1	Glyma.06G141200.Wm82.a2.v1	0.096228	5	0.135246	6	1.60981	63	1.36038	58	5.48242	218	17.3701	739	0.097523	1.96419	normal	2.73e-09	5.04015	up	0.000948237	2.5209	up	[HR]	Coenzyme transport and metabolism;; General function prediction only	Molecular Function: carboxylic ester hydrolase activity (GO:0004091);; Cellular Component: cytosol (GO:0005829);; Cellular Component: plasma membrane (GO:0005886);; Biological Process: jasmonic acid metabolic process (GO:0009694);; Biological Process: defense response, incompatible interaction (GO:0009814);; Biological Process: leaf senescence (GO:0010150);; Biological Process: chlorophyll a cata…	--	--	--	--	alpha/beta hydrolase fold;; Alpha/beta hydrolase family;; Serine aminopeptidase, S33	Methylesterase 17 OS=Arabidopsis thaliana GN=MES17 PE=1 SV=1	S	Function unknown	PREDICTED: methylesterase 17 [Glycine max]	cellular component: cell (GO:0005623);; cellular component: cell part (GO:0044464);; cellular component: membrane (GO:0016020);; biological process: metabolic process (GO:0008152);; biological process: cellular process (GO:0009987);; biological process: single-organism process (GO:0044699);; biological process: immune system process (GO:0002376);; biological process: response to stimulus (GO:0050…
Glyma.03G007000.Wm82.a2.v1	Glyma.03G007000.Wm82.a2.v1	0.719692	33	0.436424	21	0.065965	4	0	0	0	0	0.001499	1	0.0240114	-2.97094	normal	0.000231409	-5.67194	down	0.794818	-0.485017	normal	--	--	--	--	--	[R]	General function prediction only	alpha/beta hydrolase fold;; Alpha/beta hydrolase family;; Serine aminopeptidase, S33;; Serine hydrolase	Probable lysophospholipase BODYGUARD 5 OS=Arabidopsis thaliana GN=BDG5 PE=3 SV=1	S	Function unknown	hypothetical protein GLYMA_03G007000, partial [Glycine max]	--
Glyma.17G036900.Wm82.a2.v1	Glyma.17G036900.Wm82.a2.v1	0	0	0.029342	3	0	0	0.09307	9	1.57748	113	1.46389	111	0.964138	0.0813726	normal	0.00037448	4.53548	up	0.0037865	3.57512	up	--	--	Molecular Function: serine-type carboxypeptidase activity (GO:0004185);; Cellular Component: extracellular space (GO:0005615);; Biological Process: proteolysis (GO:0006508);; Biological Process: brassinosteroid mediated signaling pathway (GO:0009742);;	K16297|9.83379e-172|gmx:100815141|K16297 serine carboxypeptidase-like clade II [EC:3.4.16.-] | (RefSeq) serine carboxypeptidase-like 33	--	[OE]	Posttranslational modification, protein turnover, chaperones;; Amino acid transport and metabolism	Serine carboxypeptidase	Serine carboxypeptidase-like 33 OS=Arabidopsis thaliana GN=SCPL33 PE=2 SV=2	E	Amino acid transport and metabolism	hypothetical protein GLYMA_17G036900 [Glycine max]	biological process: metabolic process (GO:0008152);; molecular function: catalytic activity (GO:0003824);; cellular component: extracellular region (GO:0005576);; cellular component: extracellular region part (GO:0044421);; biological process: cellular process (GO:0009987);; biological process: signaling (GO:0023052);; biological process: single-organism process (GO:0044699);; biological process:…
Glyma.10G207300.Wm82.a2.v1	Glyma.10G207300.Wm82.a2.v1	0.097812	7	0	0	1.06211	74	2.04191	156	9.12174	618	18.7145	1364	0.00978639	3.02745	up	1.67e-15	6.73261	up	4.64e-06	2.76866	up	[E]	Amino acid transport and metabolism	Molecular Function: serine-type carboxypeptidase activity (GO:0004185);; Cellular Component: extracellular region (GO:0005576);; Cellular Component: vacuole (GO:0005773);; Cellular Component: peroxisome (GO:0005777);; Cellular Component: endoplasmic reticulum membrane (GO:0005789);; Cellular Component: cytosol (GO:0005829);; Biological Process: proteolysis (GO:0006508);; Cellular Component: cytop…	K16298|0|gmx:100805730|K16298 serine carboxypeptidase-like clade IV [EC:3.4.16.-] | (RefSeq) serine carboxypeptidase-like	--	[OE]	Posttranslational modification, protein turnover, chaperones;; Amino acid transport and metabolism	Serine carboxypeptidase	Serine carboxypeptidase-like 49 OS=Arabidopsis thaliana GN=SCPL49 PE=2 SV=2	E	Amino acid transport and metabolism	PREDICTED: serine carboxypeptidase-like [Glycine max]	biological process: metabolic process (GO:0008152);; molecular function: catalytic activity (GO:0003824);; cellular component: extracellular region (GO:0005576);; cellular component: cell (GO:0005623);; cellular component: organelle (GO:0043226);; cellular component: cell part (GO:0044464);; cellular component: membrane (GO:0016020);; cellular component: organelle part (GO:0044422);; cellular com…
Glyma.13G072500.Wm82.a2.v1	Glyma.13G072500.Wm82.a2.v1	1.63191	188	1.71044	194	2.14164	237	3.86972	458	14.3205	1543	15.9244	1856	0.841773	-0.169943	normal	1.67e-08	2.01067	up	7.72e-06	2.05741	up	[I]	Lipid transport and metabolism	Molecular Function: isopentenyl-diphosphate delta-isomerase activity (GO:0004452);; Molecular Function: protein binding (GO:0005515);; Cellular Component: vacuole (GO:0005773);; Cellular Component: cytosol (GO:0005829);; Biological Process: proteolysis (GO:0006508);; Molecular Function: dipeptidyl-peptidase activity (GO:0008239);;	--	--	--	--	NUDIX domain;; Peptidase family M49	Nudix hydrolase 3 OS=Arabidopsis thaliana GN=NUDT3 PE=1 SV=1	L	Replication, recombination and repair	hypothetical protein GLYMA_13G072500 [Glycine max]	biological process: metabolic process (GO:0008152);; molecular function: catalytic activity (GO:0003824);; molecular function: binding (GO:0005488);; cellular component: cell (GO:0005623);; cellular component: organelle (GO:0043226);; cellular component: cell part (GO:0044464)
Glyma.13G255900.Wm82.a2.v1	Glyma.13G255900.Wm82.a2.v1	1.75501	75	2.15962	91	2.62681	108	8.16287	367	19.2606	771	25.0727	1080	0.718717	0.397565	normal	4.04e-07	2.30817	up	0.0164182	1.71141	normal	[F]	Nucleotide transport and metabolism	Biological Process: glutamine metabolic process (GO:0006541);; Molecular Function: transferase activity (GO:0016740);;	--	--	[F]	Nucleotide transport and metabolism	Glutamine amidotransferase class-I;; Peptidase C26	Gamma-glutamyl peptidase 5 OS=Arabidopsis thaliana GN=GGP5 PE=2 SV=1	F	Nucleotide transport and metabolism	Putative glutamine amidotransferase [Glycine soja]	biological process: metabolic process (GO:0008152);; biological process: cellular process (GO:0009987);; biological process: single-organism process (GO:0044699);; molecular function: catalytic activity (GO:0003824)
Glycine_max_newGene_14850	--	0	0	0	0	2.62287	70	2.50122	73	0	0	0	0	0.000179924	4.47126	up	--	--	--	1.22e-06	-5.97026	down	--	--	Cellular Component: lysosomal membrane (GO:0005765);; Biological Process: signal peptide processing (GO:0006465);; Cellular Component: Golgi-associated vesicle membrane (GO:0030660);; Biological Process: membrane protein proteolysis (GO:0033619);; Molecular Function: aspartic endopeptidase activity, intramembrane cleaving (GO:0042500);; Molecular Function: cation binding (GO:0043169);; Cellular C…	--	--	[R]	General function prediction only	Signal peptide peptidase	Signal peptide peptidase-like 2 OS=Arabidopsis thaliana OX=3702 GN=SPPL2 PE=2 SV=1	U	Intracellular trafficking, secretion, and vesicular transport	PREDICTED: signal peptide peptidase-like 2 [Glycine max]	cellular component: cell (GO:0005623);; cellular component: membrane (GO:0016020);; cellular component: organelle (GO:0043226);; cellular component: organelle part (GO:0044422);; cellular component: cell part (GO:0044464);; biological process: metabolic process (GO:0008152);; biological process: cellular process (GO:0009987);; molecular function: catalytic activity (GO:0003824);; molecular functi…
Glyma.19G231700.Wm82.a2.v1	Glyma.19G231700.Wm82.a2.v1	0.094325	5	0.167887	9	0.07232	4	1.7505	93	8.48064	401	9.19142	465	0.574744	1.07527	normal	3.85e-12	4.68029	up	0.02586	2.58643	normal	[HR]	Coenzyme transport and metabolism;; General function prediction only	--	--	--	[I]	Lipid transport and metabolism	alpha/beta hydrolase fold;; Alpha/beta hydrolase family;; Serine aminopeptidase, S33	--	S	Function unknown	PREDICTED: bifunctional epoxide hydrolase 2-like [Glycine max]	--
Glyma.03G125200.Wm82.a2.v1	Glyma.03G125200.Wm82.a2.v1	0	0	0.044897	4	0.454558	34	0.657612	54	1.20112	86	2.31684	173	0.163436	2.07976	normal	0.000797592	4.31327	up	0.188065	1.24031	normal	[E]	Amino acid transport and metabolism	Molecular Function: serine-type carboxypeptidase activity (GO:0004185);; Cellular Component: extracellular space (GO:0005615);; Cellular Component: vacuole (GO:0005773);; Biological Process: proteolysis (GO:0006508);; Cellular Component: plant-type cell wall (GO:0009505);; Cellular Component: plasmodesma (GO:0009506);; Biological Process: brassinosteroid mediated signaling pathway (GO:0009742);;	K16297|0|gmx:100819443|K16297 serine carboxypeptidase-like clade II [EC:3.4.16.-] | (RefSeq) serine carboxypeptidase-like 45-like	--	[OE]	Posttranslational modification, protein turnover, chaperones;; Amino acid transport and metabolism	Serine carboxypeptidase	Serine carboxypeptidase-like 45 OS=Arabidopsis thaliana GN=SCPL45 PE=2 SV=1	E	Amino acid transport and metabolism	hypothetical protein GLYMA_03G125200 [Glycine max]	biological process: metabolic process (GO:0008152);; molecular function: catalytic activity (GO:0003824);; cellular component: extracellular region (GO:0005576);; cellular component: extracellular region part (GO:0044421);; cellular component: cell (GO:0005623);; cellular component: organelle (GO:0043226);; cellular component: cell part (GO:0044464);; cellular component: cell junction (GO:0030054…
Glyma.16G144700.Wm82.a2.v1	Glyma.16G144700.Wm82.a2.v1	4.49053	420	4.54684	420	5.36357	496	4.29827	461	2.273	206	2.03266	212	0.143954	-0.786852	normal	1.27e-07	-2.10768	down	0.00732178	-1.37292	down	[E]	Amino acid transport and metabolism	--	--	--	[O]	Posttranslational modification, protein turnover, chaperones	Prolyl oligopeptidase family;; Prolyl oligopeptidase, N-terminal beta-propeller domain	--	E	Amino acid transport and metabolism	PREDICTED: protease 2-like [Glycine max]	--
Glyma.09G226700.Wm82.a2.v1	Glyma.09G226700.Wm82.a2.v1	0.097265	9	0	0	0.119344	10	0.55513	49	35.0284	2749	60.5231	5112	0.662396	0.94674	normal	2.38e-05	6.97539	up	2.3e-23	6.46092	up	[E]	Amino acid transport and metabolism	Molecular Function: serine-type carboxypeptidase activity (GO:0004185);; Cellular Component: extracellular space (GO:0005615);; Cellular Component: vacuole (GO:0005773);; Biological Process: proteolysis (GO:0006508);; Biological Process: microtubule nucleation (GO:0007020);; Biological Process: brassinosteroid mediated signaling pathway (GO:0009742);; Biological Process: pollen tube growth (GO:00…	K16297|0|gmx:100804815|K16297 serine carboxypeptidase-like clade II [EC:3.4.16.-] | (RefSeq) serine carboxypeptidase-like 40	--	[OE]	Posttranslational modification, protein turnover, chaperones;; Amino acid transport and metabolism	Serine carboxypeptidase	Serine carboxypeptidase-like 40 OS=Arabidopsis thaliana GN=SCPL40 PE=2 SV=2	E	Amino acid transport and metabolism	PREDICTED: serine carboxypeptidase-like 40 [Glycine max]	biological process: metabolic process (GO:0008152);; molecular function: catalytic activity (GO:0003824);; cellular component: extracellular region (GO:0005576);; cellular component: extracellular region part (GO:0044421);; cellular component: cell (GO:0005623);; cellular component: organelle (GO:0043226);; cellular component: cell part (GO:0044464);; biological process: cellular process (GO:0009…
Glyma.01G207000.Wm82.a2.v1	Glyma.01G207000.Wm82.a2.v1	0.111775	7	0.074053	4	0.69555	37	1.31368	76	3.23179	167	4.18194	230	0.149676	1.82992	normal	2.2e-06	3.90228	up	0.0432245	1.5361	normal	--	--	Cellular Component: cytoplasm (GO:0005737);;	--	--	[S]	Function unknown	PPPDE putative peptidase domain	DeSI-like protein At4g17486 OS=Arabidopsis thaliana GN=At4g17486 PE=2 SV=1	S	Function unknown	uncharacterized protein LOC100809235 [Glycine max]	cellular component: cell (GO:0005623);; cellular component: cell part (GO:0044464)
Glyma.13G261900.Wm82.a2.v1	Glyma.13G261900.Wm82.a2.v1	7.21801	422	8.3601	492	7.92299	396	11.1325	741	8.14161	423	8.19368	485	0.287542	-0.70295	normal	0.0076083	-1.13298	down	0.491069	-0.486761	normal	[U]	Intracellular trafficking, secretion, and vesicular transport	Cellular Component: plasma membrane (GO:0005886);; Biological Process: proteolysis (GO:0006508);; Biological Process: protein processing involved in protein targeting to mitochondrion (GO:0006627);; Molecular Function: serine-type peptidase activity (GO:0008236);; Cellular Component: integral component of membrane (GO:0016021);; Cellular Component: mitochondrial inner membrane peptidase complex (…	K09647|2.80803e-103|vra:106761214|K09647 mitochondrial inner membrane protease subunit 1 [EC:3.4.21.-] | (RefSeq) mitochondrial inner membrane protease subunit 1	Protein export (ko03060)	[O]	Posttranslational modification, protein turnover, chaperones	Signal peptidase, peptidase S26;; Peptidase S24-like	Probable thylakoidal processing peptidase 2, chloroplastic OS=Arabidopsis thaliana GN=TPP2 PE=2 SV=1	U	Intracellular trafficking, secretion, and vesicular transport	PREDICTED: uncharacterized protein LOC100527597 isoform X1 [Glycine max]	cellular component: cell (GO:0005623);; cellular component: membrane (GO:0016020);; cellular component: cell part (GO:0044464);; biological process: metabolic process (GO:0008152);; biological process: cellular process (GO:0009987);; molecular function: catalytic activity (GO:0003824);; cellular component: membrane part (GO:0044425);; cellular component: macromolecular complex (GO:0032991);; cell…
Glyma.10G164800.Wm82.a2.v1	Glyma.10G164800.Wm82.a2.v1	2.81414	407	3.45425	362	4.38373	707	6.36498	1020	32.3088	4953	27.8482	4723	0.82072	0.144455	normal	3.13e-16	2.52995	up	6.03e-10	2.26256	up	[O]	Posttranslational modification, protein turnover, chaperones	--	--	--	[O]	Posttranslational modification, protein turnover, chaperones	ATPase family associated with various cellular activities (AAA);; Peptidase family M41	Probable inactive ATP-dependent zinc metalloprotease FTSHI 5, chloroplastic OS=Arabidopsis thaliana GN=FTSHI5 PE=2 SV=1	O	Posttranslational modification, protein turnover, chaperones	PREDICTED: uncharacterized protein LOC100794385 isoform X1 [Glycine max]	--
Glyma.06G122800.Wm82.a2.v1	Glyma.06G122800.Wm82.a2.v1	0.0437	5	0.022183	3	0.737606	64	0.656447	64	0.964532	80	1.28471	119	0.0374759	2.38268	normal	0.00158657	3.30496	up	0.709925	0.379944	normal	[E]	Amino acid transport and metabolism	--	K16297|0|gmx:100803335|K16297 serine carboxypeptidase-like clade II [EC:3.4.16.-] | (RefSeq) serine carboxypeptidase-like 42	--	[OE]	Posttranslational modification, protein turnover, chaperones;; Amino acid transport and metabolism	Serine carboxypeptidase	Serine carboxypeptidase-like 42 OS=Arabidopsis thaliana GN=SCPL42 PE=2 SV=1	E	Amino acid transport and metabolism	PREDICTED: serine carboxypeptidase-like 42 isoform X2 [Glycine max]	--
Glyma.08G197300.Wm82.a2.v1	Glyma.08G197300.Wm82.a2.v1	0.079281	5	0	0	0.239637	11	0.345306	17	2.04877	87	2.25208	101	0.717799	0.732248	normal	0.00536414	3.74815	up	0.0112311	2.31422	normal	[R]	General function prediction only	Molecular Function: protein serine/threonine kinase activity (GO:0004674);; Molecular Function: ATP binding (GO:0005524);; Cellular Component: endoplasmic reticulum (GO:0005783);; Cellular Component: Golgi apparatus (GO:0005794);; Cellular Component: plasma membrane (GO:0005886);; Biological Process: protein phosphorylation (GO:0006468);; Biological Process: proteolysis (GO:0006508);; Molecular F…	K14664|1.44957e-147|gmx:100819037|K14664 IAA-amino acid hydrolase [EC:3.5.1.-] | (RefSeq) IAA-amino acid hydrolase ILR1-like 4	--	--	--	Peptidase family M20/M25/M40	IAA-amino acid hydrolase ILR1-like 4 OS=Arabidopsis thaliana GN=ILL4 PE=1 SV=2	E	Amino acid transport and metabolism	PREDICTED: IAA-amino acid hydrolase ILR1-like 4 [Glycine max]	biological process: metabolic process (GO:0008152);; biological process: cellular process (GO:0009987);; molecular function: catalytic activity (GO:0003824);; molecular function: binding (GO:0005488);; cellular component: cell (GO:0005623);; cellular component: organelle (GO:0043226);; cellular component: cell part (GO:0044464);; cellular component: membrane (GO:0016020);; biological process: res…
Glyma.02G220600.Wm82.a2.v1	Glyma.02G220600.Wm82.a2.v1	0	0	0	0	1.21084	110	0.5526	55	1.55701	132	1.67714	151	9.58e-05	4.61402	up	1.08e-05	7.25302	up	0.673456	0.479395	normal	--	--	--	--	--	[S]	Function unknown	Peptidase family C78	--	S	Function unknown	PREDICTED: zinc finger with UFM1-specific peptidase domain protein-like isoform X1 [Glycine max]	--
Glyma.16G130900.Wm82.a2.v1	Glyma.16G130900.Wm82.a2.v1	47.244	4178	47.2217	4087	46.5926	4006	40.9311	3845	35.4519	3012	30.893	2805	0.00710284	-1.0524	down	3.59e-07	-1.61161	down	0.192819	-0.630493	normal	--	--	Molecular Function: carboxypeptidase activity (GO:0004180);; Cellular Component: vacuole (GO:0005773);; Cellular Component: plasma membrane (GO:0005886);; Biological Process: proteolysis (GO:0006508);; Molecular Function: serine-type peptidase activity (GO:0008236);; Cellular Component: plant-type cell wall (GO:0009505);; Biological Process: megagametogenesis (GO:0009561);;	--	--	[OR]	Posttranslational modification, protein turnover, chaperones;; General function prediction only	Serine carboxypeptidase S28	Probable serine protease EDA2 OS=Arabidopsis thaliana GN=EDA2 PE=2 SV=2	O	Posttranslational modification, protein turnover, chaperones	hypothetical protein GLYMA_16G130900 [Glycine max]	biological process: metabolic process (GO:0008152);; molecular function: catalytic activity (GO:0003824);; cellular component: cell (GO:0005623);; cellular component: organelle (GO:0043226);; cellular component: cell part (GO:0044464);; cellular component: membrane (GO:0016020);; biological process: multicellular organismal process (GO:0032501);; biological process: developmental process (GO:0032…
Glyma.10G212500.Wm82.a2.v1	Glyma.10G212500.Wm82.a2.v1	0	0	0	0	0.109531	11	0.145393	15	0.673058	61	2.74778	265	0.283959	1.761	normal	1.84e-05	7.21403	up	0.0027962	2.97408	up	[E]	Amino acid transport and metabolism	Molecular Function: serine-type carboxypeptidase activity (GO:0004185);; Cellular Component: extracellular region (GO:0005576);; Cellular Component: extracellular space (GO:0005615);; Cellular Component: vacuole (GO:0005773);; Biological Process: proteolysis (GO:0006508);; Biological Process: microtubule nucleation (GO:0007020);; Biological Process: brassinosteroid mediated signaling pathway (GO:…	K16297|0|gmx:100805722|K16297 serine carboxypeptidase-like clade II [EC:3.4.16.-] | (RefSeq) serine carboxypeptidase-like 27	--	[OE]	Posttranslational modification, protein turnover, chaperones;; Amino acid transport and metabolism	Serine carboxypeptidase	Serine carboxypeptidase-like 27 OS=Arabidopsis thaliana GN=SCPL27 PE=2 SV=1	E	Amino acid transport and metabolism	PREDICTED: serine carboxypeptidase-like 27 [Glycine max]	biological process: metabolic process (GO:0008152);; molecular function: catalytic activity (GO:0003824);; cellular component: extracellular region (GO:0005576);; cellular component: extracellular region part (GO:0044421);; cellular component: cell (GO:0005623);; cellular component: organelle (GO:0043226);; cellular component: cell part (GO:0044464);; biological process: cellular process (GO:0009…
Glyma.13G101400.Wm82.a2.v1	Glyma.13G101400.Wm82.a2.v1	0.109088	7	0.349303	20	1.45451	79	3.22007	190	12.1554	638	22.8676	1292	0.0830973	1.86788	normal	4.1e-12	4.82369	up	4.81e-05	2.52497	up	[I]	Lipid transport and metabolism	Molecular Function: 2-acylglycerol O-acyltransferase activity (GO:0003846);; Molecular Function: lysophospholipase activity (GO:0004622);; Molecular Function: protein kinase activity (GO:0004672);; Cellular Component: plasma membrane (GO:0005886);; Biological Process: protein phosphorylation (GO:0006468);; Cellular Component: plasmodesma (GO:0009506);; Cellular Component: chloroplast (GO:0009507)…	K18368|0|gmx:100785661|K18368 caffeoylshikimate esterase [EC:3.1.1.-] | (RefSeq) caffeoylshikimate esterase	Phenylpropanoid biosynthesis (ko00940)	[I]	Lipid transport and metabolism	Serine aminopeptidase, S33;; Alpha/beta hydrolase family	Caffeoylshikimate esterase OS=Arabidopsis thaliana GN=CSE PE=1 SV=1	I	Lipid transport and metabolism	PREDICTED: caffeoylshikimate esterase [Glycine max]	biological process: metabolic process (GO:0008152);; molecular function: catalytic activity (GO:0003824);; biological process: cellular process (GO:0009987);; cellular component: cell (GO:0005623);; cellular component: membrane (GO:0016020);; cellular component: cell part (GO:0044464);; cellular component: cell junction (GO:0030054);; cellular component: organelle (GO:0043226);; biological proces…
Glyma.18G170900.Wm82.a2.v1	Glyma.18G170900.Wm82.a2.v1	57.5118	4559	60.1463	4009	70.8189	4885	19.3868	1666	13.4648	785	15.5987	998	0.0886086	-1.24382	normal	1.76e-33	-3.37033	down	0.00444369	-2.04205	down	--	--	--	--	--	[S]	Function unknown	PPPDE putative peptidase domain	DeSI-like protein At4g17486 OS=Arabidopsis thaliana GN=At4g17486 PE=2 SV=1	S	Function unknown	uncharacterized protein LOC100799161 [Glycine max]	--
Glyma.09G151800.Wm82.a2.v1	Glyma.09G151800.Wm82.a2.v1	11.8463	885	6.16986	456	4.64602	338	3.89011	309	7.11428	504	8.03233	612	0.000115415	-1.93474	down	0.00298592	-1.33849	down	0.382576	0.545471	normal	[O]	Posttranslational modification, protein turnover, chaperones	Molecular Function: metalloendopeptidase activity (GO:0004222);; Cellular Component: mitochondrion (GO:0005739);; Biological Process: proteolysis (GO:0006508);; Cellular Component: membrane (GO:0016020);;	--	--	[O]	Posttranslational modification, protein turnover, chaperones	Peptidase family M48	--	O	Posttranslational modification, protein turnover, chaperones	PREDICTED: uncharacterized protein LOC100799127 [Glycine max]	biological process: metabolic process (GO:0008152);; molecular function: catalytic activity (GO:0003824);; cellular component: cell (GO:0005623);; cellular component: organelle (GO:0043226);; cellular component: cell part (GO:0044464);; cellular component: membrane (GO:0016020)
Glyma.18G156500.Wm82.a2.v1	Glyma.18G156500.Wm82.a2.v1	92.444	7455	74.023	7072	79.4494	6251	76.1288	6534	89.8249	6864	82.8765	6833	0.00110801	-1.16606	down	6.14e-05	-1.19426	down	0.856234	-0.106459	normal	[R]	General function prediction only	Molecular Function: metalloendopeptidase activity (GO:0004222);; Cellular Component: cell wall (GO:0005618);; Cellular Component: nucleolus (GO:0005730);; Cellular Component: mitochondrial outer membrane (GO:0005741);; Cellular Component: mitochondrial respiratory chain complex III (GO:0005750);; Cellular Component: mitochondrial intermembrane space (GO:0005758);; Cellular Component: mitochondria…	K17732|0|gmx:100777553|K17732 mitochondrial-processing peptidase subunit beta [EC:3.4.24.64] | (RefSeq) probable mitochondrial-processing peptidase subunit beta	--	[O]	Posttranslational modification, protein turnover, chaperones	Insulinase (Peptidase family M16);; Peptidase M16 inactive domain	Probable mitochondrial-processing peptidase subunit beta, mitochondrial OS=Arabidopsis thaliana GN=At3g02090 PE=1 SV=2	O	Posttranslational modification, protein turnover, chaperones	PREDICTED: probable mitochondrial-processing peptidase subunit beta [Glycine max]	biological process: metabolic process (GO:0008152);; molecular function: catalytic activity (GO:0003824);; cellular component: cell (GO:0005623);; cellular component: cell part (GO:0044464);; cellular component: organelle (GO:0043226);; cellular component: organelle part (GO:0044422);; cellular component: membrane (GO:0016020);; cellular component: macromolecular complex (GO:0032991);; cellular c…
Glyma.06G083000.Wm82.a2.v1	Glyma.06G083000.Wm82.a2.v1	0.061695	5	0.124258	11	6.52055	375	2.0099	118	4.41537	252	5.05904	312	0.000292094	3.34967	up	5.43e-07	3.84798	up	0.950714	-0.0893913	normal	[T]	Signal transduction mechanisms	--	--	--	--	--	Prolyl oligopeptidase family;; Acetyl xylan esterase (AXE1);; Dienelactone hydrolase family	--	S	Function unknown	hypothetical protein GLYMA_06G083000 [Glycine max]	--
Glyma.01G014100.Wm82.a2.v1	Glyma.01G014100.Wm82.a2.v1	0	0	0	0	0.126281	11	0.218616	20	0.920205	72	2.91747	241	0.216876	1.97118	normal	1.62e-05	7.22004	up	0.00389327	2.76127	up	[T]	Signal transduction mechanisms	Cellular Component: extracellular region (GO:0005576);; Cellular Component: plasma membrane (GO:0005886);; Biological Process: determination of bilateral symmetry (GO:0009855);; Biological Process: polarity specification of adaxial/abaxial axis (GO:0009944);; Biological Process: meristem initiation (GO:0010014);; Biological Process: regulation of meristem growth (GO:0010075);; Molecular Function:…	--	--	[R]	General function prediction only	Serine aminopeptidase, S33;; alpha/beta hydrolase fold;; Phospholipase/Carboxylesterase;; Dienelactone hydrolase family	--	S	Function unknown	PREDICTED: alpha/beta hydrolase domain-containing protein 17B-like isoform X1 [Glycine max]	cellular component: extracellular region (GO:0005576);; cellular component: cell (GO:0005623);; cellular component: membrane (GO:0016020);; cellular component: cell part (GO:0044464);; biological process: multicellular organismal process (GO:0032501);; biological process: developmental process (GO:0032502);; biological process: single-organism process (GO:0044699);; biological process: biological…
Glyma.16G082700.Wm82.a2.v1	Glyma.16G082700.Wm82.a2.v1	0	0	0	0	0.053833	4	0.527807	43	3.49305	247	4.22801	303	0.151215	2.2174	normal	1.35e-07	8.15902	up	0.00356751	2.99027	up	[E]	Amino acid transport and metabolism	Molecular Function: serine-type carboxypeptidase activity (GO:0004185);; Cellular Component: vacuole (GO:0005773);; Biological Process: proteolysis (GO:0006508);; Molecular Function: sinapoyltransferase activity (GO:0016752);; Biological Process: secondary metabolic process (GO:0019748);;	K16296|0|gmx:100792057|K16296 serine carboxypeptidase-like clade I [EC:3.4.16.-] | (RefSeq) serine carboxypeptidase-like 20	--	[OE]	Posttranslational modification, protein turnover, chaperones;; Amino acid transport and metabolism	Serine carboxypeptidase	Serine carboxypeptidase-like 20 OS=Arabidopsis thaliana GN=SCPL20 PE=2 SV=2	E	Amino acid transport and metabolism	PREDICTED: serine carboxypeptidase-like 20 [Glycine max]	biological process: metabolic process (GO:0008152);; molecular function: catalytic activity (GO:0003824);; cellular component: cell (GO:0005623);; cellular component: organelle (GO:0043226);; cellular component: cell part (GO:0044464);; biological process: single-organism process (GO:0044699)
Glyma.01G020300.Wm82.a2.v1	Glyma.01G020300.Wm82.a2.v1	96.872	12585	92.7811	11796	54.6768	6757	28.8329	3948	40.8165	4968	41.16	5397	1.43e-05	-2.07792	down	6.54e-18	-2.34229	down	0.693667	-0.287777	normal	[E]	Amino acid transport and metabolism	--	K01414|0|gmx:100776634|K01414 oligopeptidase A [EC:3.4.24.70] | (RefSeq) probable cytosolic oligopeptidase A	--	[O]	Posttranslational modification, protein turnover, chaperones	Peptidase family M3	Organellar oligopeptidase A, chloroplastic/mitochondrial OS=Arabidopsis thaliana GN=OOP PE=1 SV=1	E	Amino acid transport and metabolism	PREDICTED: probable cytosolic oligopeptidase A [Glycine max]	--
Glyma.06G019400.Wm82.a2.v1	Glyma.06G019400.Wm82.a2.v1	25.9663	3048	33.8513	3739	23.1426	2543	26.6228	3408	70.8654	7403	105.008	11818	0.00533981	-1.19085	down	0.478754	0.345888	normal	0.000272342	1.44845	up	[O]	Posttranslational modification, protein turnover, chaperones	Molecular Function: ATP-dependent peptidase activity (GO:0004176);; Molecular Function: metalloendopeptidase activity (GO:0004222);; Molecular Function: ATP binding (GO:0005524);; Cellular Component: mitochondrion (GO:0005739);; Biological Process: pentose-phosphate shunt (GO:0006098);; Biological Process: rRNA processing (GO:0006364);; Biological Process: protein folding (GO:0006457);; Biologica…	K03798|0|gmx:100807408|K03798 cell division protease FtsH [EC:3.4.24.-] | (RefSeq) ATP-dependent zinc metalloprotease FTSH, chloroplastic	--	[O]	Posttranslational modification, protein turnover, chaperones	Peptidase family M41;; ATPase family associated with various cellular activities (AAA);; AAA domain (dynein-related subfamily)	ATP-dependent zinc metalloprotease FTSH, chloroplastic OS=Medicago sativa GN=FTSH PE=2 SV=1	O	Posttranslational modification, protein turnover, chaperones	PREDICTED: ATP-dependent zinc metalloprotease FTSH, chloroplastic [Glycine max]	biological process: metabolic process (GO:0008152);; biological process: cellular process (GO:0009987);; biological process: single-organism process (GO:0044699);; molecular function: catalytic activity (GO:0003824);; molecular function: binding (GO:0005488);; cellular component: cell (GO:0005623);; cellular component: organelle (GO:0043226);; cellular component: cell part (GO:0044464);; biologic…
Glyma.19G232000.Wm82.a2.v1	Glyma.19G232000.Wm82.a2.v1	0	0	0	0	0	0	0.499426	27	1.42639	68	0.721677	37	0.578151	0.98969	normal	0.00190469	5.79295	up	0.536317	1.27232	normal	[HR]	Coenzyme transport and metabolism;; General function prediction only	--	--	--	[I]	Lipid transport and metabolism	alpha/beta hydrolase fold;; Alpha/beta hydrolase family;; Serine aminopeptidase, S33	--	S	Function unknown	PREDICTED: bifunctional epoxide hydrolase 2-like [Glycine max]	--
Glyma.05G001900.Wm82.a2.v1	Glyma.05G001900.Wm82.a2.v1	60.8818	3889	61.4632	3851	57.9007	3615	68.7507	4685	40.7067	2478	41.4705	2721	0.0205282	-0.899892	normal	1.04e-08	-1.68811	down	0.0208758	-0.860957	normal	[J]	Translation, ribosomal structure and biogenesis	Molecular Function: aminopeptidase activity (GO:0004177);; Cellular Component: cytoplasm (GO:0005737);; Biological Process: proteolysis (GO:0006508);; Molecular Function: metalloexopeptidase activity (GO:0008235);; Biological Process: cellular process (GO:0009987);; Biological Process: vernalization response (GO:0010048);; Biological Process: protein processing (GO:0016485);; Molecular Function: …	K01265|0|gmx:100796044|K01265 methionyl aminopeptidase [EC:3.4.11.18] | (RefSeq) methionine aminopeptidase 2B-like	--	[R]	General function prediction only	Metallopeptidase family M24	Methionine aminopeptidase 2B OS=Arabidopsis thaliana GN=MAP2B PE=2 SV=2	J	Translation, ribosomal structure and biogenesis	uncharacterized protein LOC100796044 [Glycine max]	biological process: metabolic process (GO:0008152);; molecular function: catalytic activity (GO:0003824);; cellular component: cell (GO:0005623);; cellular component: cell part (GO:0044464);; biological process: cellular process (GO:0009987);; biological process: response to stimulus (GO:0050896);; molecular function: binding (GO:0005488)
Glyma.08G315400.Wm82.a2.v1	Glyma.08G315400.Wm82.a2.v1	3.57075	382	2.93407	319	5.37561	589	8.44211	913	17.5688	1666	17.9171	1872	0.914347	0.0778263	normal	0.000226332	1.21534	up	0.0166668	1.02869	normal	[E]	Amino acid transport and metabolism	--	--	--	[O]	Posttranslational modification, protein turnover, chaperones	Prolyl oligopeptidase family;; Dienelactone hydrolase family;; X-Pro dipeptidyl-peptidase (S15 family);; alpha/beta hydrolase fold;; Acetyl xylan esterase (AXE1)	Acylamino-acid-releasing enzyme 1 OS=Oryza sativa subsp. japonica GN=Os10g0415600 PE=3 SV=1	E	Amino acid transport and metabolism	PREDICTED: dipeptidyl-peptidase 5-like [Glycine max]	--
Glyma.13G075200.Wm82.a2.v1	Glyma.13G075200.Wm82.a2.v1	0	0	0	0	0.041234	2	0	0	21.7815	908	8.67097	404	0.730224	0.449327	normal	4.01e-10	9.23067	up	1.86e-17	7.6797	up	--	--	--	K16296|0|gmx:100798023|K16296 serine carboxypeptidase-like clade I [EC:3.4.16.-] | (RefSeq) serine carboxypeptidase-like 18	--	[OE]	Posttranslational modification, protein turnover, chaperones;; Amino acid transport and metabolism	Serine carboxypeptidase	Serine carboxypeptidase-like 18 OS=Arabidopsis thaliana GN=SCPL18 PE=2 SV=2	E	Amino acid transport and metabolism	PREDICTED: serine carboxypeptidase-like 18 [Glycine max]	--
Glyma.18G300700.Wm82.a2.v1	Glyma.18G300700.Wm82.a2.v1	2.08071	155	2.94747	152	5.56748	502	6.62581	928	10.7512	1021	8.29575	999	0.0505332	1.13285	normal	6.01e-05	1.58866	up	0.673456	0.320922	normal	--	--	Molecular Function: endopeptidase activity (GO:0004175);; Molecular Function: aspartic-type endopeptidase activity (GO:0004190);; Cellular Component: mitochondrion (GO:0005739);; Cellular Component: endosome (GO:0005768);; Cellular Component: vacuolar membrane (GO:0005774);; Cellular Component: plasma membrane (GO:0005886);; Biological Process: proteolysis (GO:0006508);; Cellular Component: integ…	K09597|0|gmx:100776679|K09597 signal peptide peptidase-like 2B [EC:3.4.23.-] | (RefSeq) signal peptide peptidase-like 3	--	[R]	General function prediction only	Signal peptide peptidase;; PA domain	Signal peptide peptidase-like 2 OS=Oryza sativa subsp. japonica GN=SPPL2 PE=2 SV=1	U	Intracellular trafficking, secretion, and vesicular transport	PREDICTED: signal peptide peptidase-like 3 [Glycine max]	biological process: metabolic process (GO:0008152);; molecular function: catalytic activity (GO:0003824);; cellular component: cell (GO:0005623);; cellular component: organelle (GO:0043226);; cellular component: cell part (GO:0044464);; cellular component: membrane (GO:0016020);; cellular component: organelle part (GO:0044422);; cellular component: membrane part (GO:0044425);; biological process:…
Glyma.18G200000.Wm82.a2.v1	Glyma.18G200000.Wm82.a2.v1	1.91071	92	1.12308	54	5.74303	250	7.08834	350	10.4814	459	9.53747	449	0.173357	0.984454	normal	0.00388522	1.52652	up	0.57296	0.399956	normal	[U]	Intracellular trafficking, secretion, and vesicular transport	--	K09648|3.14526e-111|gmx:100527429|K09648 mitochondrial inner membrane protease subunit 2 [EC:3.4.21.-] | (RefSeq) uncharacterized LOC100527429	Protein export (ko03060)	[OU]	Posttranslational modification, protein turnover, chaperones;; Intracellular trafficking, secretion, and vesicular transport	Peptidase S24-like	Thylakoidal processing peptidase 1, chloroplastic OS=Arabidopsis thaliana GN=TPP1 PE=2 SV=2	U	Intracellular trafficking, secretion, and vesicular transport	PREDICTED: uncharacterized protein LOC100527429 isoform X1 [Glycine max]	--
Glyma.03G070300.Wm82.a2.v1	Glyma.03G070300.Wm82.a2.v1	0	0	0	0	0.523153	38	1.28652	54	2.68325	175	3.56404	246	0.00413704	3.71606	up	9.42e-07	7.78544	up	0.00459817	1.88962	up	[E]	Amino acid transport and metabolism	Molecular Function: serine-type carboxypeptidase activity (GO:0004185);; Cellular Component: extracellular region (GO:0005576);; Biological Process: proteolysis (GO:0006508);; Cellular Component: plant-type cell wall (GO:0009505);; Molecular Function: transferase activity (GO:0016740);; Molecular Function: sinapoyltransferase activity (GO:0016752);; Biological Process: secondary metabolic process…	K09756|0|gmx:100780069|K09756 serine carboxypeptidase-like 19 [EC:3.4.16.- 2.3.1.91] | (RefSeq) serine carboxypeptidase-like 11	Phenylpropanoid biosynthesis (ko00940)	[OE]	Posttranslational modification, protein turnover, chaperones;; Amino acid transport and metabolism	Serine carboxypeptidase	Serine carboxypeptidase-like 19 OS=Arabidopsis thaliana GN=SCPL19 PE=1 SV=1	E	Amino acid transport and metabolism	PREDICTED: serine carboxypeptidase-like 11 isoform X2 [Glycine max]	biological process: metabolic process (GO:0008152);; molecular function: catalytic activity (GO:0003824);; cellular component: extracellular region (GO:0005576);; cellular component: cell (GO:0005623);; cellular component: cell part (GO:0044464);; biological process: single-organism process (GO:0044699)
Glyma.03G199100.Wm82.a2.v1	Glyma.03G199100.Wm82.a2.v1	0.02766	3	0	0	1.92778	136	1.00651	78	0.122603	9	2.40632	179	0.000442918	3.85721	up	0.0203758	3.96356	normal	0.808502	-0.432802	normal	--	--	Molecular Function: carboxypeptidase activity (GO:0004180);; Biological Process: proteolysis (GO:0006508);; Molecular Function: serine-type peptidase activity (GO:0008236);;	K01285|0|gmx:100803257|K01285 lysosomal Pro-X carboxypeptidase [EC:3.4.16.2] | (RefSeq) lysosomal Pro-X carboxypeptidase-like	--	[OR]	Posttranslational modification, protein turnover, chaperones;; General function prediction only	Serine carboxypeptidase S28	Probable serine protease EDA2 OS=Arabidopsis thaliana GN=EDA2 PE=2 SV=2	S	Function unknown	PREDICTED: lysosomal Pro-X carboxypeptidase-like isoform X1 [Glycine max]	biological process: metabolic process (GO:0008152);; molecular function: catalytic activity (GO:0003824)
Glyma.18G044600.Wm82.a2.v1	Glyma.18G044600.Wm82.a2.v1	7.74095	1266	8.19508	1274	8.25331	1245	3.51094	628	6.67775	997	2.87138	463	0.0268184	-1.33916	normal	0.000859677	-1.85315	down	0.636003	-0.539394	normal	[E]	Amino acid transport and metabolism	Cellular Component: nuclear euchromatin (GO:0005719);; Cellular Component: nucleolus (GO:0005730);; Cellular Component: cytosol (GO:0005829);; Biological Process: DNA replication (GO:0006260);; Biological Process: DNA repair (GO:0006281);; Biological Process: regulation of transcription, DNA-templated (GO:0006355);; Biological Process: regulation of mitotic cell cycle (GO:0007346);; Biological Pr…	--	--	[E]	Amino acid transport and metabolism	FACT complex subunit (SPT16/CDC68);; FACT complex subunit SPT16 N-terminal lobe domain;; Metallopeptidase family M24;; Histone chaperone Rttp106-like	FACT complex subunit SPT16 OS=Arabidopsis thaliana GN=SPT16 PE=1 SV=1	K	Transcription	PREDICTED: FACT complex subunit SPT16-like isoform X2 [Glycine max]	cellular component: cell (GO:0005623);; cellular component: membrane-enclosed lumen (GO:0031974);; cellular component: macromolecular complex (GO:0032991);; cellular component: organelle (GO:0043226);; cellular component: organelle part (GO:0044422);; cellular component: cell part (GO:0044464);; biological process: metabolic process (GO:0008152);; biological process: cellular process (GO:0009987)…
Glyma.08G030000.Wm82.a2.v1	Glyma.08G030000.Wm82.a2.v1	7.03065	562	9.79383	612	5.48698	447	3.84508	395	4.32187	336	3.10607	281	0.00236435	-1.43388	down	1.53e-06	-2.02367	down	0.355416	-0.636952	normal	[E]	Amino acid transport and metabolism	--	K14213|2.14667e-67|gmx:100794174|K14213 Xaa-Pro dipeptidase [EC:3.4.13.9] | (RefSeq) xaa-Pro dipeptidase	--	[R]	General function prediction only	Metallopeptidase family M24;; Aminopeptidase P, N-terminal domain	--	E	Amino acid transport and metabolism	hypothetical protein GLYMA_08G030000 [Glycine max]	--
Glyma.05G165100.Wm82.a2.v1	Glyma.05G165100.Wm82.a2.v1	0.12099	14	0.090233	15	1.24633	156	3.60399	412	11.0454	1110	9.42797	1011	0.000154065	2.90823	up	4.82e-24	5.00468	up	0.00686311	1.68306	up	[O]	Posttranslational modification, protein turnover, chaperones	--	--	--	--	--	Peptidase family S41;; PDZ domain;; PDZ domain (Also known as DHR or GLGF)	Carboxyl-terminal-processing peptidase 1, chloroplastic OS=Arabidopsis thaliana GN=CTPA1 PE=1 SV=1	M	Cell wall/membrane/envelope biogenesis	Carboxyl-terminal-processing protease [Glycine soja]	--
Glyma.13G321700.Wm82.a2.v1	Glyma.13G321700.Wm82.a2.v1	3.16111	231	4.44444	321	4.60101	325	14.5326	1126	495.615	34100	646.058	47874	0.770399	0.284731	normal	2.56e-56	6.00688	up	9.28e-22	5.40733	up	[E]	Amino acid transport and metabolism	Molecular Function: serine-type carboxypeptidase activity (GO:0004185);; Biological Process: proteolysis (GO:0006508);; Biological Process: systemic acquired resistance (GO:0009627);; Biological Process: response to endoplasmic reticulum stress (GO:0034976);; Cellular Component: intracellular membrane-bounded organelle (GO:0043231);; Cellular Component: cytoplasmic part (GO:0044444);;	K09646|0|gmx:100794318|K09646 serine carboxypeptidase 1 [EC:3.4.16.-] | (RefSeq) serine carboxypeptidase-like 51	--	[O]	Posttranslational modification, protein turnover, chaperones	Serine carboxypeptidase	Serine carboxypeptidase-like 51 OS=Arabidopsis thaliana GN=SCPL51 PE=2 SV=2	E	Amino acid transport and metabolism	PREDICTED: serine carboxypeptidase-like 51 [Glycine max]	biological process: metabolic process (GO:0008152);; molecular function: catalytic activity (GO:0003824);; biological process: immune system process (GO:0002376);; biological process: response to stimulus (GO:0050896);; biological process: multi-organism process (GO:0051704);; biological process: cellular process (GO:0009987);; cellular component: cell (GO:0005623);; cellular component: organelle…
Glyma.10G214900.Wm82.a2.v1	Glyma.10G214900.Wm82.a2.v1	22.4132	1832	14.7886	1210	8.8237	721	9.10707	836	9.16731	731	9.52782	825	5.43e-07	-1.90873	down	6.04e-10	-2.05297	down	0.709925	-0.204497	normal	[R]	General function prediction only	Molecular Function: carboxylic ester hydrolase activity (GO:0004091);; Molecular Function: protein kinase activity (GO:0004672);; Biological Process: protein phosphorylation (GO:0006468);; Biological Process: cellular component organization (GO:0016043);; Cellular Component: cell part (GO:0044464);; Biological Process: single-organism cellular process (GO:0044763);;	--	--	[R]	General function prediction only	Serine aminopeptidase, S33;; alpha/beta hydrolase fold	Embryogenesis-associated protein EMB8 OS=Picea glauca GN=EMB8 PE=2 SV=1	S	Function unknown	PREDICTED: embryogenesis-associated protein EMB8 [Glycine max]	biological process: metabolic process (GO:0008152);; biological process: cellular process (GO:0009987);; molecular function: catalytic activity (GO:0003824);; biological process: cellular component organization or biogenesis (GO:0071840);; cellular component: cell part (GO:0044464);; biological process: single-organism process (GO:0044699)
Glyma.20G244100.Wm82.a2.v1	Glyma.20G244100.Wm82.a2.v1	56.173	4937	58.1735	5046	65.6488	5613	66.8982	6254	50.6275	4218	28.1268	2522	0.0658675	-0.74764	normal	0.000301375	-1.64482	down	0.097423	-0.962582	normal	[E]	Amino acid transport and metabolism	Molecular Function: leukotriene-A4 hydrolase activity (GO:0004463);; Cellular Component: cytosol (GO:0005829);; Biological Process: DNA replication (GO:0006260);; Biological Process: DNA methylation (GO:0006306);; Biological Process: proteolysis (GO:0006508);; Molecular Function: metallopeptidase activity (GO:0008237);; Molecular Function: zinc ion binding (GO:0008270);; Biological Process: cell …	K01254|0|gmx:100807911|K01254 leukotriene-A4 hydrolase [EC:3.3.2.6] | (RefSeq) leukotriene A-4 hydrolase homolog	Arachidonic acid metabolism (ko00590)	[IOVE]	Lipid transport and metabolism;; Posttranslational modification, protein turnover, chaperones;; Defense mechanisms;; Amino acid transport and metabolism	Peptidase family M1 domain;; Leukotriene A4 hydrolase, C-terminal	Leukotriene A-4 hydrolase homolog OS=Oryza sativa subsp. japonica GN=LKHA4 PE=2 SV=1	E	Amino acid transport and metabolism	PREDICTED: leukotriene A-4 hydrolase homolog [Glycine max]	biological process: metabolic process (GO:0008152);; molecular function: catalytic activity (GO:0003824);; cellular component: cell (GO:0005623);; cellular component: cell part (GO:0044464);; biological process: cellular process (GO:0009987);; biological process: biological regulation (GO:0065007);; molecular function: binding (GO:0005488);; biological process: single-organism process (GO:0044699…
Glyma.05G102800.Wm82.a2.v1	Glyma.05G102800.Wm82.a2.v1	0.075667	5	0.419322	23	0.739091	39	0.523138	31	5.03986	255	5.63417	306	0.913058	0.198281	normal	0.00129381	2.98433	up	2.5e-05	2.63604	up	[HR]	Coenzyme transport and metabolism;; General function prediction only	--	--	--	--	--	alpha/beta hydrolase fold;; Alpha/beta hydrolase family;; Serine aminopeptidase, S33	Probable esterase D14L OS=Oryza sativa subsp. japonica GN=D14L PE=1 SV=1	S	Function unknown	PREDICTED: probable esterase D14L [Glycine max]	--
Glyma.04G102200.Wm82.a2.v1	Glyma.04G102200.Wm82.a2.v1	0.04828	2	0	0	2.09537	84	2.49927	110	3.78479	148	4.89983	206	0.00019286	4.06472	up	7.75e-07	5.78661	up	0.458264	0.628664	normal	--	--	Cellular Component: mitochondrion (GO:0005739);; Cellular Component: signal peptidase complex (GO:0005787);; Biological Process: signal peptide processing (GO:0006465);; Molecular Function: peptidase activity (GO:0008233);; Cellular Component: integral component of membrane (GO:0016021);;	--	--	--	--	Microsomal signal peptidase 12 kDa subunit (SPC12)	Signal peptidase complex-like protein DTM1 OS=Oryza sativa subsp. japonica GN=DTM1 PE=2 SV=1	S	Function unknown	uncharacterized protein LOC100499705 [Glycine max]	cellular component: cell (GO:0005623);; cellular component: organelle (GO:0043226);; cellular component: cell part (GO:0044464);; cellular component: membrane (GO:0016020);; cellular component: macromolecular complex (GO:0032991);; cellular component: organelle part (GO:0044422);; cellular component: membrane part (GO:0044425);; biological process: metabolic process (GO:0008152);; biological proc…
Glyma.18G296200.Wm82.a2.v1	Glyma.18G296200.Wm82.a2.v1	0	0	0	0	0.801054	42	0.917948	42	1.57756	81	2.86735	126	0.00633397	3.58898	up	7.32e-05	6.78454	up	0.314733	0.991607	normal	--	--	Cellular Component: plasma membrane (GO:0005886);;	--	--	--	--	Peptidase M50B-like	--	S	Function unknown	peptidase M50B-like superfamily protein [Glycine max]	cellular component: cell (GO:0005623);; cellular component: membrane (GO:0016020);; cellular component: cell part (GO:0044464)
Glyma.08G366100.Wm82.a2.v1	Glyma.08G366100.Wm82.a2.v1	0.038142	3	0	0	0.344575	18	0.950707	54	1.12043	57	1.31946	72	0.173297	2.08537	normal	0.00961844	3.80478	up	0.673456	0.606042	normal	--	--	Cellular Component: plasma membrane (GO:0005886);;	--	--	--	--	Peptidase M50B-like	--	S	Function unknown	PREDICTED: uncharacterized protein LOC100816181 [Glycine max]	cellular component: cell (GO:0005623);; cellular component: membrane (GO:0016020);; cellular component: cell part (GO:0044464)
Glyma.04G256900.Wm82.a2.v1	Glyma.04G256900.Wm82.a2.v1	0.441201	28	0.255222	16	2.67463	165	2.81553	190	3.14934	190	4.78895	306	0.0184712	1.84853	normal	0.000843865	2.32136	up	0.763044	0.247076	normal	[HR]	Coenzyme transport and metabolism;; General function prediction only	--	--	--	--	--	Alpha/beta hydrolase family;; alpha/beta hydrolase fold;; Serine aminopeptidase, S33	Putative methylesterase 12, chloroplastic OS=Arabidopsis thaliana GN=MES12 PE=2 SV=1	S	Function unknown	Putative esterase [Glycine soja]	--
Glyma.08G086600.Wm82.a2.v1	Glyma.08G086600.Wm82.a2.v1	2.16029	213	1.72567	168	3.53881	341	8.41711	871	35.1383	3237	66.4103	6592	0.500313	0.592412	normal	1.8e-16	3.51422	up	2.62e-06	2.71246	up	[O]	Posttranslational modification, protein turnover, chaperones	Molecular Function: ATP-dependent peptidase activity (GO:0004176);; Molecular Function: metalloendopeptidase activity (GO:0004222);; Molecular Function: ATP binding (GO:0005524);; Cellular Component: mitochondrion (GO:0005739);; Biological Process: pentose-phosphate shunt (GO:0006098);; Biological Process: obsolete ATP catabolic process (GO:0006200);; Biological Process: rRNA processing (GO:00063…	K03798|0|gmx:100816354|K03798 cell division protease FtsH [EC:3.4.24.-] | (RefSeq) ATP-dependent zinc metalloprotease FTSH 2, chloroplastic-like	--	[O]	Posttranslational modification, protein turnover, chaperones	Peptidase family M41;; ATPase family associated with various cellular activities (AAA);; FtsH Extracellular;; TIP49 C-terminus;; AAA domain (dynein-related subfamily);; Holliday junction DNA helicase ruvB N-terminus	ATP-dependent zinc metalloprotease FTSH 2, chloroplastic OS=Arabidopsis thaliana GN=FTSH2 PE=1 SV=1	O	Posttranslational modification, protein turnover, chaperones	PREDICTED: ATP-dependent zinc metalloprotease FTSH 2, chloroplastic-like isoform X1 [Glycine max]	biological process: metabolic process (GO:0008152);; biological process: cellular process (GO:0009987);; biological process: single-organism process (GO:0044699);; molecular function: catalytic activity (GO:0003824);; molecular function: binding (GO:0005488);; cellular component: cell (GO:0005623);; cellular component: organelle (GO:0043226);; cellular component: cell part (GO:0044464);; biologic…
Glyma.01G244900.Wm82.a2.v1	Glyma.01G244900.Wm82.a2.v1	8.61429	1207	8.33917	1182	28.7088	3909	31.1722	4786	88.2963	11719	76.6959	11287	0.0375895	0.831797	normal	1.84e-12	2.1405	up	0.00102281	1.1911	up	[O]	Posttranslational modification, protein turnover, chaperones	Molecular Function: metalloendopeptidase activity (GO:0004222);; Cellular Component: mitochondrion (GO:0005739);; Biological Process: proteolysis (GO:0006508);; Cellular Component: chloroplast (GO:0009507);; Biological Process: protein processing (GO:0016485);;	K06972|0|gmx:100778773|K06972 presequence protease [EC:3.4.24.-] | (RefSeq) presequence protease 2, chloroplastic/mitochondrial	--	[RO]	General function prediction only;; Posttranslational modification, protein turnover, chaperones	Peptidase M16C associated;; Peptidase M16 inactive domain;; Insulinase (Peptidase family M16)	Presequence protease 2, chloroplastic/mitochondrial OS=Arabidopsis thaliana GN=PREP2 PE=1 SV=1	O	Posttranslational modification, protein turnover, chaperones	PREDICTED: presequence protease 2, chloroplastic/mitochondrial [Glycine max]	biological process: metabolic process (GO:0008152);; molecular function: catalytic activity (GO:0003824);; cellular component: cell (GO:0005623);; cellular component: organelle (GO:0043226);; cellular component: cell part (GO:0044464)
Glyma.06G083200.Wm82.a2.v1	Glyma.06G083200.Wm82.a2.v1	0	0	0	0	0	0	0	0	0.242789	11	1.20086	61	--	--	--	0.0136852	4.98618	normal	0.00830598	3.97677	up	[T]	Signal transduction mechanisms	Cellular Component: plastid (GO:0009536);; Biological Process: animal organ senescence (GO:0010260);; Biological Process: para-aminobenzoic acid metabolic process (GO:0046482);;	--	--	--	--	Prolyl oligopeptidase family;; Alpha/beta hydrolase family;; Dienelactone hydrolase family;; Acetyl xylan esterase (AXE1)	--	S	Function unknown	PREDICTED: putative esterase YitV isoform X1 [Glycine max]	cellular component: cell (GO:0005623);; cellular component: organelle (GO:0043226);; cellular component: cell part (GO:0044464);; biological process: developmental process (GO:0032502);; biological process: single-organism process (GO:0044699);; biological process: metabolic process (GO:0008152);; biological process: cellular process (GO:0009987)
Glyma.06G140200.Wm82.a2.v1	Glyma.06G140200.Wm82.a2.v1	2.61601	210	2.67359	188	7.69245	571	11.0347	912	20.7944	1497	18.3425	1447	0.132326	0.842961	normal	9.49e-07	1.76408	up	0.109191	0.794368	normal	[I]	Lipid transport and metabolism	Cellular Component: chloroplast envelope (GO:0009941);; Biological Process: mRNA modification (GO:0016556);; Molecular Function: hydrolase activity (GO:0016787);;	--	--	[R]	General function prediction only	Alpha/beta hydrolase family;; alpha/beta hydrolase fold;; Serine aminopeptidase, S33;; Serine hydrolase	Probable 1-acylglycerol-3-phosphate O-acyltransferase OS=Oryza sativa subsp. japonica GN=Os09g0520200 PE=3 SV=3	S	Function unknown	PREDICTED: uncharacterized protein LOC100816311 [Glycine max]	cellular component: cell (GO:0005623);; cellular component: organelle (GO:0043226);; cellular component: organelle part (GO:0044422);; cellular component: cell part (GO:0044464);; biological process: metabolic process (GO:0008152);; biological process: cellular process (GO:0009987);; molecular function: catalytic activity (GO:0003824)
Glyma.13G268000.Wm82.a2.v1	Glyma.13G268000.Wm82.a2.v1	11.3953	745	14.7317	952	8.03045	511	10.3813	665	27.0545	1676	26.755	1784	0.000958268	-1.51285	down	0.823568	-0.107618	normal	0.00047912	1.33777	up	--	--	Molecular Function: protein kinase activity (GO:0004672);; Cellular Component: extracellular region (GO:0005576);; Cellular Component: extracellular space (GO:0005615);; Cellular Component: cell wall (GO:0005618);; Cellular Component: vacuole (GO:0005773);; Cellular Component: plasma membrane (GO:0005886);; Biological Process: protein phosphorylation (GO:0006468);; Biological Process: glutamine m…	K01307|0|gmx:100796947|K01307 gamma-glutamyl hydrolase [EC:3.4.19.9] | (RefSeq) gamma-glutamyl hydrolase 2-like	Folate biosynthesis (ko00790)	[H]	Coenzyme transport and metabolism	Peptidase C26;; Glutamine amidotransferase class-I	Gamma-glutamyl hydrolase 2 OS=Arabidopsis thaliana GN=GGH2 PE=1 SV=2	S	Function unknown	PREDICTED: gamma-glutamyl hydrolase 2-like [Glycine max]	biological process: metabolic process (GO:0008152);; biological process: cellular process (GO:0009987);; molecular function: catalytic activity (GO:0003824);; cellular component: extracellular region (GO:0005576);; cellular component: extracellular region part (GO:0044421);; cellular component: cell (GO:0005623);; cellular component: cell part (GO:0044464);; cellular component: organelle (GO:0043…
Glyma.08G103600.Wm82.a2.v1	Glyma.08G103600.Wm82.a2.v1	4.66944	196	3.39781	141	14.6556	597	17.8763	797	16.512	656	24.7078	1056	0.0512563	1.01048	normal	0.00825519	1.21096	up	0.919721	0.0779942	normal	--	--	Cellular Component: signal peptidase complex (GO:0005787);; Biological Process: signal peptide processing (GO:0006465);; Molecular Function: peptidase activity (GO:0008233);; Cellular Component: integral component of membrane (GO:0016021);; Biological Process: sterol biosynthetic process (GO:0016126);; Biological Process: sphingoid biosynthetic process (GO:0046520);;	K12946|5.62985e-62|gmx:100526911|K12946 signal peptidase complex subunit 1 [EC:3.4.-.-] | (RefSeq) probable signal peptidase complex subunit 1	Protein export (ko03060)	[U]	Intracellular trafficking, secretion, and vesicular transport	Microsomal signal peptidase 12 kDa subunit (SPC12)	Probable signal peptidase complex subunit 1 OS=Arabidopsis thaliana GN=At2g22425 PE=3 SV=1	U	Intracellular trafficking, secretion, and vesicular transport	PREDICTED: probable signal peptidase complex subunit 1 [Glycine max]	cellular component: cell (GO:0005623);; cellular component: membrane (GO:0016020);; cellular component: macromolecular complex (GO:0032991);; cellular component: organelle (GO:0043226);; cellular component: organelle part (GO:0044422);; cellular component: membrane part (GO:0044425);; cellular component: cell part (GO:0044464);; biological process: metabolic process (GO:0008152);; biological proc…
Glyma.16G051200.Wm82.a2.v1	Glyma.16G051200.Wm82.a2.v1	1.2378	70	1.77018	105	1.95725	183	5.22244	528	12.4425	1118	13.9031	1360	0.376878	0.861937	normal	2.25e-08	2.6408	up	0.0138664	1.57573	normal	[I]	Lipid transport and metabolism	Biological Process: metabolic process (GO:0008152);; Molecular Function: transferase activity, transferring acyl groups other than amino-acyl groups (GO:0016747);;	--	--	--	--	Serine aminopeptidase, S33;; alpha/beta hydrolase fold;; Alpha/beta hydrolase family;; Diacylglycerol acyltransferase;; BAAT / Acyl-CoA thioester hydrolase C terminal	Acyltransferase-like protein At3g26840, chloroplastic OS=Arabidopsis thaliana GN=At3g26840 PE=2 SV=1	I	Lipid transport and metabolism	PREDICTED: acyltransferase-like protein At3g26840, chloroplastic [Glycine max]	biological process: metabolic process (GO:0008152);; molecular function: catalytic activity (GO:0003824)
Glyma.05G114300.Wm82.a2.v1	Glyma.05G114300.Wm82.a2.v1	0.889412	43	0.449409	20	2.6385	119	3.12723	161	4.20968	204	5.43777	292	0.291033	1.05377	normal	0.00930024	1.83407	up	0.437241	0.593039	normal	--	--	Molecular Function: metalloendopeptidase activity (GO:0004222);; Cellular Component: chloroplast (GO:0009507);;	K18156|1.35231e-96|gmx:100784579|K18156 mitochondrial inner membrane protease ATP23 [EC:3.4.24.-] | (RefSeq) mitochondrial inner membrane protease ATP23-like	--	[L]	Replication, recombination and repair	Peptidase M76 family	--	O	Posttranslational modification, protein turnover, chaperones	hypothetical protein GLYMA_05G114300 [Glycine max]	biological process: metabolic process (GO:0008152);; molecular function: catalytic activity (GO:0003824);; cellular component: cell (GO:0005623);; cellular component: organelle (GO:0043226);; cellular component: cell part (GO:0044464)
Glyma.18G296400.Wm82.a2.v1	Glyma.18G296400.Wm82.a2.v1	1.1225	64	1.25055	65	6.27076	374	6.82596	426	11.7693	666	6.88955	391	0.0063118	1.54635	up	0.00160195	1.90232	up	0.802392	0.218855	normal	[I]	Lipid transport and metabolism	Molecular Function: catalytic activity (GO:0003824);; Biological Process: metabolic process (GO:0008152);; Cellular Component: plastid (GO:0009536);; Cellular Component: membrane (GO:0016020);;	--	--	--	--	Alpha/beta hydrolase family;; alpha/beta hydrolase fold;; Serine aminopeptidase, S33	Putative inactive methylesterase 20 OS=Arabidopsis thaliana GN=MES20 PE=5 SV=1	S	Function unknown	hypothetical protein GLYMA_18G296400 [Glycine max]	molecular function: catalytic activity (GO:0003824);; biological process: metabolic process (GO:0008152);; cellular component: cell (GO:0005623);; cellular component: organelle (GO:0043226);; cellular component: cell part (GO:0044464);; cellular component: membrane (GO:0016020)
Glyma.17G019100.Wm82.a2.v1	Glyma.17G019100.Wm82.a2.v1	10.046	951	7.8662	691	9.52642	966	9.69753	1117	5.47255	539	4.2355	526	0.183554	-0.636591	normal	1.14e-06	-1.71082	down	0.00699014	-1.14531	down	[T]	Signal transduction mechanisms	Molecular Function: GTP binding (GO:0005525);;	--	--	[R]	General function prediction only	Serine aminopeptidase, S33;; alpha/beta hydrolase fold;; X-Pro dipeptidyl-peptidase (S15 family)	--	S	Function unknown	PREDICTED: uncharacterized protein LOC100807823 isoform X1 [Glycine max]	molecular function: binding (GO:0005488)
Glyma.17G009100.Wm82.a2.v1	Glyma.17G009100.Wm82.a2.v1	4.01917	171	2.89333	123	6.04424	260	11.5266	539	27.1427	1111	33.9408	1469	0.698286	0.393843	normal	1.17e-07	2.00485	up	0.00520935	1.46769	up	[R]	General function prediction only	--	K06130|9.71479e-162|gmx:100818152|K06130 lysophospholipase II [EC:3.1.1.5] | (RefSeq) acyl-protein thioesterase 1-like	Glycerophospholipid metabolism (ko00564)	[I]	Lipid transport and metabolism	Phospholipase/Carboxylesterase;; Dienelactone hydrolase family;; Serine aminopeptidase, S33	Probable carboxylesterase SOBER1-like OS=Arabidopsis thaliana GN=At4g22300 PE=2 SV=1	S	Function unknown	uncharacterized protein LOC100818152 [Glycine max]	--
Glyma.15G053900.Wm82.a2.v1	Glyma.15G053900.Wm82.a2.v1	12.434	765	21.0634	1280	1.82166	109	4.59848	301	0	0	0.479704	31	9.62e-08	-3.18849	down	0.0177975	-4.84273	normal	0.0286551	-2.99896	normal	[HR]	Coenzyme transport and metabolism;; General function prediction only	--	--	--	[R]	General function prediction only	alpha/beta hydrolase fold;; Alpha/beta hydrolase family;; Serine aminopeptidase, S33;; X-Pro dipeptidyl-peptidase (S15 family);; Dienelactone hydrolase family	--	S	Function unknown	PREDICTED: monoacylglycerol lipase ABHD6 [Glycine max]	--
Glyma.07G255200.Wm82.a2.v1	Glyma.07G255200.Wm82.a2.v1	11.8716	1123	11.6154	1128	12.9221	1171	14.7331	1520	10.5036	949	8.1034	873	0.0945466	-0.744674	normal	7.26e-05	-1.41035	down	0.115771	-0.737106	normal	[T]	Signal transduction mechanisms	--	--	--	[R]	General function prediction only	Serine aminopeptidase, S33;; alpha/beta hydrolase fold;; X-Pro dipeptidyl-peptidase (S15 family)	--	S	Function unknown	PREDICTED: uncharacterized protein LOC100798920 isoform X2 [Glycine max]	--
Glyma.03G137100.Wm82.a2.v1	Glyma.03G137100.Wm82.a2.v1	3.84539	551	3.64435	488	10.8279	1390	11.6496	1600	28.4935	3533	25.0715	3274	0.315182	0.507485	normal	1.12e-06	1.59472	up	0.0167905	0.97324	normal	[O]	Posttranslational modification, protein turnover, chaperones	Molecular Function: metalloendopeptidase activity (GO:0004222);; Cellular Component: cytoplasm (GO:0005737);; Biological Process: proteolysis (GO:0006508);; Molecular Function: metal ion binding (GO:0046872);;	K01408|0|gmx:100804856|K01408 insulysin [EC:3.4.24.56] | (RefSeq) zinc-metallopeptidase, peroxisomal	--	[O]	Posttranslational modification, protein turnover, chaperones	Middle or third domain of peptidase_M16;; Insulinase (Peptidase family M16);; Peptidase M16 inactive domain	Insulin-degrading enzyme-like 1, peroxisomal OS=Arabidopsis thaliana GN=PXM16 PE=2 SV=1	O	Posttranslational modification, protein turnover, chaperones	PREDICTED: zinc-metallopeptidase, peroxisomal [Glycine max]	biological process: metabolic process (GO:0008152);; molecular function: catalytic activity (GO:0003824);; cellular component: cell (GO:0005623);; cellular component: cell part (GO:0044464);; molecular function: binding (GO:0005488)
Glyma.05G222900.Wm82.a2.v1	Glyma.05G222900.Wm82.a2.v1	28.6217	2001	36.3178	2509	25.2522	1716	31.3336	2330	61.0959	4047	48.6458	3468	0.00923473	-1.15866	down	0.427959	-0.385334	normal	0.142542	0.698265	normal	[E]	Amino acid transport and metabolism	--	K14213|0|gmx:100793240|K14213 Xaa-Pro dipeptidase [EC:3.4.13.9] | (RefSeq) xaa-Pro dipeptidase-like	--	[R]	General function prediction only	Metallopeptidase family M24;; Aminopeptidase P, N-terminal domain	--	E	Amino acid transport and metabolism	Xaa-Pro dipeptidase [Glycine soja]	--
Glyma.03G239600.Wm82.a2.v1	Glyma.03G239600.Wm82.a2.v1	4.6181	160	4.09884	140	13.8587	464	18.819	693	23.3302	764	27.5822	969	0.114978	0.894047	normal	0.000402033	1.39729	up	0.544116	0.37823	normal	--	--	Cellular Component: extracellular region (GO:0005576);; Cellular Component: cell wall (GO:0005618);; Cellular Component: endoplasmic reticulum (GO:0005783);; Cellular Component: signal peptidase complex (GO:0005787);; Biological Process: signal peptide processing (GO:0006465);; Molecular Function: peptidase activity (GO:0008233);; Cellular Component: plasmodesma (GO:0009506);; Cellular Component:…	K12948|4.98791e-121|gmx:100306631|K12948 signal peptidase complex subunit 3 [EC:3.4.-.-] | (RefSeq) uncharacterized LOC100306631	Protein export (ko03060)	[U]	Intracellular trafficking, secretion, and vesicular transport	Signal peptidase subunit	Signal peptidase complex subunit 3B OS=Arabidopsis thaliana GN=At5g27430 PE=2 SV=1	U	Intracellular trafficking, secretion, and vesicular transport	Signal peptidase complex subunit 3B [Glycine soja]	cellular component: extracellular region (GO:0005576);; cellular component: cell (GO:0005623);; cellular component: cell part (GO:0044464);; cellular component: organelle (GO:0043226);; cellular component: membrane (GO:0016020);; cellular component: macromolecular complex (GO:0032991);; cellular component: organelle part (GO:0044422);; cellular component: membrane part (GO:0044425);; biological p…
Glyma.07G013100.Wm82.a2.v1	Glyma.07G013100.Wm82.a2.v1	0.610579	22	0.745866	26	0.142513	5	0.054352	3	0	0	0	0	0.0291188	-2.65472	normal	0.000212081	-6.61476	down	0.544116	-1.22561	normal	[R]	General function prediction only	--	K14664|4.58522e-79|gmx:100818503|K14664 IAA-amino acid hydrolase [EC:3.5.1.-] | (RefSeq) IAA-amino acid hydrolase ILR1-like 1	--	--	--	Peptidase dimerisation domain	IAA-amino acid hydrolase ILR1-like 1 OS=Oryza sativa subsp. indica GN=ILL1 PE=2 SV=1	E	Amino acid transport and metabolism	hypothetical protein GLYMA_07G013100 [Glycine max]	--
Glyma.19G099400.Wm82.a2.v1	Glyma.19G099400.Wm82.a2.v1	14.3462	1732	17.5195	1747	30.1966	3334	37.871	4536	20.3703	2074	13.5782	1440	0.780013	0.151778	normal	0.0131611	-1.07769	normal	0.00784312	-1.29984	down	[I]	Lipid transport and metabolism	--	--	--	--	--	Serine aminopeptidase, S33;; alpha/beta hydrolase fold;; Alpha/beta hydrolase family;; Diacylglycerol acyltransferase;; BAAT / Acyl-CoA thioester hydrolase C terminal	Acyltransferase-like protein At3g26840, chloroplastic OS=Arabidopsis thaliana GN=At3g26840 PE=2 SV=1	I	Lipid transport and metabolism	PREDICTED: acyltransferase-like protein At3g26840, chloroplastic [Glycine max]	--
Glyma.04G240600.Wm82.a2.v1	Glyma.04G240600.Wm82.a2.v1	0	0	0	0	0.25919	20	0.081101	7	0.972351	58	0.512224	42	0.269326	1.80123	normal	0.00216169	5.73869	up	0.352506	1.3591	normal	[E]	Amino acid transport and metabolism	Molecular Function: serine-type carboxypeptidase activity (GO:0004185);; Cellular Component: extracellular space (GO:0005615);; Cellular Component: vacuole (GO:0005773);; Biological Process: proteolysis (GO:0006508);; Cellular Component: plant-type cell wall (GO:0009505);; Cellular Component: plasmodesma (GO:0009506);; Biological Process: brassinosteroid mediated signaling pathway (GO:0009742);;	K16297|0|gmx:100815723|K16297 serine carboxypeptidase-like clade II [EC:3.4.16.-] | (RefSeq) serine carboxypeptidase-like 42	--	[OE]	Posttranslational modification, protein turnover, chaperones;; Amino acid transport and metabolism	Serine carboxypeptidase	Serine carboxypeptidase-like 42 OS=Arabidopsis thaliana GN=SCPL42 PE=2 SV=1	E	Amino acid transport and metabolism	PREDICTED: serine carboxypeptidase-like 42 isoform X1 [Glycine max]	biological process: metabolic process (GO:0008152);; molecular function: catalytic activity (GO:0003824);; cellular component: extracellular region (GO:0005576);; cellular component: extracellular region part (GO:0044421);; cellular component: cell (GO:0005623);; cellular component: organelle (GO:0043226);; cellular component: cell part (GO:0044464);; cellular component: cell junction (GO:0030054…
Glyma.08G247700.Wm82.a2.v1	Glyma.08G247700.Wm82.a2.v1	5.21703	424	4.24142	351	7.74524	629	5.17944	527	2.32244	179	2.22388	191	0.589379	-0.394059	normal	3.46e-08	-2.15792	down	0.00030448	-1.81475	down	[HR]	Coenzyme transport and metabolism;; General function prediction only	Biological Process: metabolic process (GO:0008152);; Molecular Function: polyneuridine-aldehyde esterase activity (GO:0050529);;	--	--	--	--	alpha/beta hydrolase fold;; Alpha/beta hydrolase family;; Serine aminopeptidase, S33	Putative methylesterase 11, chloroplastic OS=Arabidopsis thaliana GN=MES11 PE=2 SV=1	S	Function unknown	Putative esterase [Glycine soja]	biological process: metabolic process (GO:0008152);; molecular function: catalytic activity (GO:0003824)
Glyma.19G231900.Wm82.a2.v1	Glyma.19G231900.Wm82.a2.v1	7.50323	412	6.59945	359	7.54461	403	23.9083	1397	42.4638	2210	28.6829	1607	0.881581	0.151495	normal	0.00492968	1.20081	up	0.27998	0.915938	normal	[HR]	Coenzyme transport and metabolism;; General function prediction only	--	--	--	[I]	Lipid transport and metabolism	alpha/beta hydrolase fold;; Alpha/beta hydrolase family;; Serine aminopeptidase, S33	--	S	Function unknown	epoxide hydrolase [Glycine max]	--
Glyma.16G096500.Wm82.a2.v1	Glyma.16G096500.Wm82.a2.v1	1.28122	117	1.25525	121	6.43014	610	7.30874	712	10.0088	907	8.10393	792	0.00428045	1.40828	up	0.000113606	1.70401	up	0.80167	0.16527	normal	[F]	Nucleotide transport and metabolism	Biological Process: endonucleolytic cleavage involved in rRNA processing (GO:0000478);; Molecular Function: CTP synthase activity (GO:0003883);; Cellular Component: cytosol (GO:0005829);; Biological Process: pyrimidine nucleotide biosynthetic process (GO:0006221);; Biological Process: embryo development ending in seed dormancy (GO:0009793);; Biological Process: response to cadmium ion (GO:0046686…	K01937|0|gmx:100805857|K01937 CTP synthase [EC:6.3.4.2] | (RefSeq) CTP synthase-like	Pyrimidine metabolism (ko00240)	[F]	Nucleotide transport and metabolism	CTP synthase N-terminus;; Glutamine amidotransferase class-I;; Peptidase C26	--	F	Nucleotide transport and metabolism	PREDICTED: CTP synthase-like [Glycine max]	biological process: metabolic process (GO:0008152);; biological process: cellular process (GO:0009987);; biological process: cellular component organization or biogenesis (GO:0071840);; molecular function: catalytic activity (GO:0003824);; cellular component: cell (GO:0005623);; cellular component: cell part (GO:0044464);; biological process: single-organism process (GO:0044699);; biological proc…
Glyma.05G146600.Wm82.a2.v1	Glyma.05G146600.Wm82.a2.v1	1.9948	222	1.37464	165	7.40004	851	8.78576	1203	5.28874	621	4.61781	608	0.00298581	1.3576	up	0.232613	0.561879	normal	0.0471103	-0.908859	normal	[O]	Posttranslational modification, protein turnover, chaperones	Molecular Function: structural constituent of ribosome (GO:0003735);; Biological Process: translation (GO:0006412);; Biological Process: proteolysis (GO:0006508);; Biological Process: sister chromatid cohesion (GO:0007062);; Biological Process: synapsis (GO:0007129);; Biological Process: reciprocal meiotic recombination (GO:0007131);; Molecular Function: peptidase activity (GO:0008233);; Biologic…	--	--	[OR]	Posttranslational modification, protein turnover, chaperones;; General function prediction only	Peptidase family M28	--	S	Function unknown	PREDICTED: endoplasmic reticulum metallopeptidase 1-like [Glycine max]	molecular function: structural molecule activity (GO:0005198);; biological process: metabolic process (GO:0008152);; biological process: cellular process (GO:0009987);; biological process: single-organism process (GO:0044699);; biological process: cellular component organization or biogenesis (GO:0071840);; biological process: reproduction (GO:0000003);; molecular function: catalytic activity (GO…
Glyma.16G182500.Wm82.a2.v1	Glyma.16G182500.Wm82.a2.v1	7.73872	1309	6.8209	1130	15.0493	2328	22.9396	3860	56.9289	8946	41.7409	7249	0.649527	0.310182	normal	2.86e-06	1.62057	up	0.0109477	1.19477	normal	[O]	Posttranslational modification, protein turnover, chaperones	Molecular Function: serine-type endopeptidase activity (GO:0004252);; Cellular Component: mitochondrion (GO:0005739);; Cellular Component: vacuolar membrane (GO:0005774);; Cellular Component: plasma membrane (GO:0005886);; Biological Process: proteolysis (GO:0006508);; Molecular Function: tripeptidyl-peptidase activity (GO:0008240);; Cellular Component: chloroplast (GO:0009507);; Biological Proce…	K01280|0|gmx:100798235|K01280 tripeptidyl-peptidase II [EC:3.4.14.10] | (RefSeq) tripeptidyl-peptidase 2-like	--	[O]	Posttranslational modification, protein turnover, chaperones	Subtilase family;; Tripeptidyl peptidase II	Tripeptidyl-peptidase 2 OS=Arabidopsis thaliana GN=TPP2 PE=1 SV=1	O	Posttranslational modification, protein turnover, chaperones	PREDICTED: tripeptidyl-peptidase 2-like isoform X2 [Glycine max]	biological process: metabolic process (GO:0008152);; molecular function: catalytic activity (GO:0003824);; cellular component: cell (GO:0005623);; cellular component: organelle (GO:0043226);; cellular component: cell part (GO:0044464);; cellular component: membrane (GO:0016020);; cellular component: organelle part (GO:0044422);; biological process: response to stimulus (GO:0050896);; cellular com…
Glyma.20G000500.Wm82.a2.v1	Glyma.20G000500.Wm82.a2.v1	38.8248	2573	34.9604	2290	30.1456	1945	29.9268	2112	49.0731	3085	51.1367	3459	0.000538467	-1.23984	down	0.0237654	-0.685328	normal	0.298052	0.471466	normal	[E]	Amino acid transport and metabolism	Biological Process: RNA splicing, via endonucleolytic cleavage and ligation (GO:0000394);; Molecular Function: aminoacylase activity (GO:0004046);; Cellular Component: vacuole (GO:0005773);; Cellular Component: endoplasmic reticulum (GO:0005783);; Cellular Component: Golgi apparatus (GO:0005794);; Biological Process: proteolysis (GO:0006508);; Molecular Function: metallopeptidase activity (GO:000…	K14677|0|gmx:100783172|K14677 aminoacylase [EC:3.5.1.14] | (RefSeq) aminoacylase-1	Arginine biosynthesis (ko00220);; 2-Oxocarboxylic acid metabolism (ko01210);; Biosynthesis of amino acids (ko01230)	[E]	Amino acid transport and metabolism	Peptidase family M20/M25/M40;; Peptidase family M28;; Peptidase dimerisation domain	--	E	Amino acid transport and metabolism	PREDICTED: aminoacylase-1 isoform X1 [Glycine max]	biological process: metabolic process (GO:0008152);; biological process: cellular process (GO:0009987);; molecular function: catalytic activity (GO:0003824);; cellular component: cell (GO:0005623);; cellular component: organelle (GO:0043226);; cellular component: cell part (GO:0044464);; biological process: single-organism process (GO:0044699);; biological process: response to stimulus (GO:005089…
Glyma.09G230500.Wm82.a2.v1	Glyma.09G230500.Wm82.a2.v1	0.018396	3	0.018614	3	0.972131	28	0.483449	57	1.46469	149	2.47586	271	0.138598	2.01282	normal	2.78e-07	4.73156	up	0.0106387	1.96971	normal	[HR]	Coenzyme transport and metabolism;; General function prediction only	Molecular Function: DNA photolyase activity (GO:0003913);; Molecular Function: binding (GO:0005488);; Cellular Component: mitochondrion (GO:0005739);; Biological Process: DNA repair (GO:0006281);;	--	--	[LT]	Replication, recombination and repair;; Signal transduction mechanisms	DNA photolyase;; Alpha/beta hydrolase family;; alpha/beta hydrolase fold;; Serine aminopeptidase, S33	Pheophytinase, chloroplastic OS=Arabidopsis thaliana GN=PPH PE=1 SV=1	S	Function unknown	PREDICTED: uncharacterized protein LOC100813721 isoform X1 [Glycine max]	biological process: metabolic process (GO:0008152);; molecular function: catalytic activity (GO:0003824);; molecular function: binding (GO:0005488);; cellular component: cell (GO:0005623);; cellular component: organelle (GO:0043226);; cellular component: cell part (GO:0044464);; biological process: cellular process (GO:0009987);; biological process: single-organism process (GO:0044699);; biologic…
Glyma.11G059600.Wm82.a2.v1	Glyma.11G059600.Wm82.a2.v1	9.72725	800	11.4383	919	8.01985	672	6.02584	541	6.67059	546	5.71941	492	0.00247434	-1.45267	down	3.77e-06	-1.83393	down	0.567312	-0.431393	normal	[HR]	Coenzyme transport and metabolism;; General function prediction only	Cellular Component: mitochondrion (GO:0005739);; Biological Process: RNA modification (GO:0009451);; Biological Process: xylem and phloem pattern formation (GO:0010051);; Biological Process: anatomical structure development (GO:0048856);;	--	--	[R]	General function prediction only	PPR repeat family;; PPR repeat;; PPR repeat;; Pentatricopeptide repeat domain;; Alpha/beta hydrolase family;; alpha/beta hydrolase fold;; Pentacotripeptide-repeat region of PRORP;; Serine aminopeptidase, S33	Pentatricopeptide repeat-containing protein At3g50420 OS=Arabidopsis thaliana GN=PCMP-E85 PE=2 SV=1	S	Function unknown	hypothetical protein GLYMA_11G059600 [Glycine max]	cellular component: cell (GO:0005623);; cellular component: organelle (GO:0043226);; cellular component: cell part (GO:0044464);; biological process: metabolic process (GO:0008152);; biological process: cellular process (GO:0009987);; biological process: multicellular organismal process (GO:0032501);; biological process: developmental process (GO:0032502);; biological process: single-organism pro…
Glyma.09G226000.Wm82.a2.v1	Glyma.09G226000.Wm82.a2.v1	0	0	0	0	0.194462	17	0.360399	33	2.92998	223	2.81986	228	0.067968	2.67172	normal	5.3e-07	7.89783	up	3.8e-05	2.82324	up	[I]	Lipid transport and metabolism	Molecular Function: protein binding (GO:0005515);; Cellular Component: chloroplast (GO:0009507);; Biological Process: chlorophyll catabolic process (GO:0015996);; Molecular Function: pheophytinase activity (GO:0080124);;	--	--	[R]	General function prediction only	Alpha/beta hydrolase family;; alpha/beta hydrolase fold;; Serine aminopeptidase, S33	Pheophytinase, chloroplastic OS=Arabidopsis thaliana GN=PPH PE=1 SV=1	S	Function unknown	PREDICTED: pheophytinase, chloroplastic-like [Glycine max]	molecular function: binding (GO:0005488);; cellular component: cell (GO:0005623);; cellular component: organelle (GO:0043226);; cellular component: cell part (GO:0044464);; biological process: metabolic process (GO:0008152);; biological process: cellular process (GO:0009987);; biological process: single-organism process (GO:0044699);; molecular function: catalytic activity (GO:0003824)
Glyma.20G025700.Wm82.a2.v1	Glyma.20G025700.Wm82.a2.v1	0.070603	5	0	0	0.69661	38	1.51591	74	7.02504	377	9.48981	552	0.0936456	2.33321	normal	3.61e-12	6.13221	up	1.61e-06	2.74265	up	[I]	Lipid transport and metabolism	Cellular Component: cytoplasm (GO:0005737);; Biological Process: metabolic process (GO:0008152);; Molecular Function: hydrolase activity (GO:0016787);;	--	--	[R]	General function prediction only	Alpha/beta hydrolase family;; alpha/beta hydrolase fold;; Serine aminopeptidase, S33;; Ndr family	--	S	Function unknown	PREDICTED: uncharacterized hydrolase YugF isoform X1 [Glycine max]	cellular component: cell (GO:0005623);; cellular component: cell part (GO:0044464);; biological process: metabolic process (GO:0008152);; molecular function: catalytic activity (GO:0003824)
Glyma.05G035300.Wm82.a2.v1	Glyma.05G035300.Wm82.a2.v1	10.4207	938	12.6188	1149	20.0586	1784	19.5072	1903	10.0218	870	7.9596	752	0.745771	-0.193039	normal	0.000410485	-1.4741	down	0.00149118	-1.35531	down	[O]	Posttranslational modification, protein turnover, chaperones	Cellular Component: nucleolus (GO:0005730);; Cellular Component: mitochondrion (GO:0005739);; Biological Process: mRNA export from nucleus (GO:0006406);; Biological Process: proteolysis (GO:0006508);; Biological Process: protein import into nucleus (GO:0006606);; Molecular Function: serine-type peptidase activity (GO:0008236);; Cellular Component: chloroplast (GO:0009507);; Cellular Component: me…	--	--	[O]	Posttranslational modification, protein turnover, chaperones	Trypsin-like peptidase domain;; Trypsin;; PDZ domain	Protease Do-like 9 OS=Arabidopsis thaliana GN=DEGP9 PE=1 SV=1	O	Posttranslational modification, protein turnover, chaperones	PREDICTED: protease Do-like 9 [Glycine max]	cellular component: cell (GO:0005623);; cellular component: organelle (GO:0043226);; cellular component: organelle part (GO:0044422);; cellular component: cell part (GO:0044464);; biological process: localization (GO:0051179);; biological process: metabolic process (GO:0008152);; biological process: single-organism process (GO:0044699);; molecular function: catalytic activity (GO:0003824);; cellu…
Glyma.19G241200.Wm82.a2.v1	Glyma.19G241200.Wm82.a2.v1	0.433385	39	0.399939	39	2.10539	174	2.66154	262	13.1686	1131	13.0474	1192	0.0674646	1.35609	normal	8.98e-20	3.73994	up	1.41e-07	2.17841	up	[I]	Lipid transport and metabolism	Molecular Function: diacylglycerol O-acyltransferase activity (GO:0004144);; Cellular Component: mitochondrion (GO:0005739);; Cellular Component: plastoglobule (GO:0010287);; Biological Process: triglyceride biosynthetic process (GO:0019432);; Biological Process: phytol metabolic process (GO:0033306);;	--	--	--	--	Serine aminopeptidase, S33;; Alpha/beta hydrolase family;; alpha/beta hydrolase fold;; Diacylglycerol acyltransferase	Acyltransferase-like protein At1g54570, chloroplastic OS=Arabidopsis thaliana GN=At1g54570 PE=2 SV=1	I	Lipid transport and metabolism	PREDICTED: acyltransferase-like protein At1g54570, chloroplastic isoform X1 [Glycine max]	biological process: metabolic process (GO:0008152);; molecular function: catalytic activity (GO:0003824);; cellular component: cell (GO:0005623);; cellular component: organelle (GO:0043226);; cellular component: cell part (GO:0044464);; cellular component: organelle part (GO:0044422);; biological process: cellular process (GO:0009987);; biological process: single-organism process (GO:0044699)
Glyma.01G087000.Wm82.a2.v1	Glyma.01G087000.Wm82.a2.v1	6.174	427	6.87187	447	11.1612	748	14.1986	1040	37.6318	2395	40.9427	2930	0.993243	0.00693614	normal	1.58e-05	1.46733	up	0.000266347	1.35318	up	[J]	Translation, ribosomal structure and biogenesis	Molecular Function: aminopeptidase activity (GO:0004177);; Cellular Component: mitochondrion (GO:0005739);; Cellular Component: cytosol (GO:0005829);; Biological Process: proteolysis (GO:0006508);; Molecular Function: metalloexopeptidase activity (GO:0008235);; Cellular Component: chloroplast (GO:0009507);; Biological Process: response to abscisic acid (GO:0009737);; Biological Process: vernaliza…	K01265|8.69096e-148|gmx:100776460|K01265 methionyl aminopeptidase [EC:3.4.11.18] | (RefSeq) methionine aminopeptidase 1B, chloroplastic-like	--	[O]	Posttranslational modification, protein turnover, chaperones	Metallopeptidase family M24	Methionine aminopeptidase 1B, chloroplastic OS=Arabidopsis thaliana GN=MAP1B PE=2 SV=2	J	Translation, ribosomal structure and biogenesis	PREDICTED: methionine aminopeptidase 1B, chloroplastic-like isoform X1 [Glycine max]	biological process: metabolic process (GO:0008152);; molecular function: catalytic activity (GO:0003824);; cellular component: cell (GO:0005623);; cellular component: organelle (GO:0043226);; cellular component: cell part (GO:0044464);; biological process: response to stimulus (GO:0050896);; biological process: cellular process (GO:0009987);; biological process: single-organism process (GO:004469…
Glyma.18G282200.Wm82.a2.v1	Glyma.18G282200.Wm82.a2.v1	0.158236	13	0.219894	17	1.76419	122	1.63507	129	1.99775	141	3.90035	285	0.0441691	1.81646	normal	0.00117976	2.57536	up	0.62702	0.494237	normal	[E]	Amino acid transport and metabolism	Molecular Function: serine-type carboxypeptidase activity (GO:0004185);; Cellular Component: extracellular region (GO:0005576);; Cellular Component: extracellular space (GO:0005615);; Cellular Component: vacuole (GO:0005773);; Biological Process: proteolysis (GO:0006508);; Cellular Component: plant-type cell wall (GO:0009505);; Cellular Component: plasmodesma (GO:0009506);; Biological Process: br…	K16297|0|gmx:100789658|K16297 serine carboxypeptidase-like clade II [EC:3.4.16.-] | (RefSeq) serine carboxypeptidase-like 45	--	[OE]	Posttranslational modification, protein turnover, chaperones;; Amino acid transport and metabolism	Serine carboxypeptidase	Serine carboxypeptidase-like 45 OS=Arabidopsis thaliana GN=SCPL45 PE=2 SV=1	E	Amino acid transport and metabolism	PREDICTED: serine carboxypeptidase-like 45 [Glycine max]	biological process: metabolic process (GO:0008152);; molecular function: catalytic activity (GO:0003824);; cellular component: extracellular region (GO:0005576);; cellular component: extracellular region part (GO:0044421);; cellular component: cell (GO:0005623);; cellular component: organelle (GO:0043226);; cellular component: cell part (GO:0044464);; cellular component: cell junction (GO:0030054…
Glyma.15G018800.Wm82.a2.v1	Glyma.15G018800.Wm82.a2.v1	3.66664	439	1.86515	225	5.34946	592	5.46812	680	19.843	2248	16.6723	2042	0.965135	-0.037202	normal	0.000300372	1.6	up	0.000129774	1.52874	up	[O]	Posttranslational modification, protein turnover, chaperones	Biological Process: maltose metabolic process (GO:0000023);; Molecular Function: ATP-dependent peptidase activity (GO:0004176);; Molecular Function: metalloendopeptidase activity (GO:0004222);; Molecular Function: serine-type endopeptidase activity (GO:0004252);; Molecular Function: ATP binding (GO:0005524);; Cellular Component: plasma membrane (GO:0005886);; Biological Process: obsolete ATP cata…	--	--	[O]	Posttranslational modification, protein turnover, chaperones	ATPase family associated with various cellular activities (AAA);; Peptidase family M41;; AAA domain (Cdc48 subfamily);; Holliday junction DNA helicase ruvB N-terminus;; AAA domain (dynein-related subfamily)	Probable inactive ATP-dependent zinc metalloprotease FTSHI 2, chloroplastic OS=Arabidopsis thaliana GN=FTSHI2 PE=1 SV=1	O	Posttranslational modification, protein turnover, chaperones	PREDICTED: ATP-dependent zinc metalloprotease FtsH 3-like [Glycine max]	biological process: metabolic process (GO:0008152);; biological process: cellular process (GO:0009987);; biological process: single-organism process (GO:0044699);; molecular function: catalytic activity (GO:0003824);; molecular function: binding (GO:0005488);; cellular component: cell (GO:0005623);; cellular component: membrane (GO:0016020);; cellular component: cell part (GO:0044464);; biologica…
Glyma.05G223700.Wm82.a2.v1	Glyma.05G223700.Wm82.a2.v1	0.08081	12	0.247144	31	2.76513	347	3.48271	438	5.31027	671	5.34508	767	7.41e-05	2.85672	up	5.4e-09	3.80089	up	0.189699	0.657677	normal	[R]	General function prediction only	--	--	--	[O]	Posttranslational modification, protein turnover, chaperones	Peptidase M16 inactive domain;; Insulinase (Peptidase family M16)	Zinc protease PQQL-like OS=Arabidopsis thaliana GN=At5g56730 PE=1 SV=1	O	Posttranslational modification, protein turnover, chaperones	PREDICTED: probable zinc protease PqqL isoform X1 [Glycine max]	--
Glyma.13G190200.Wm82.a2.v1	Glyma.13G190200.Wm82.a2.v1	10.8548	493	14.1719	594	5.55224	255	24.5404	1113	10.6281	477	10.1906	429	0.501224	-0.695998	normal	0.00178408	-1.3737	down	0.544517	-0.663976	normal	[U]	Intracellular trafficking, secretion, and vesicular transport	Biological Process: proteolysis (GO:0006508);; Biological Process: protein processing involved in protein targeting to mitochondrion (GO:0006627);; Molecular Function: serine-type peptidase activity (GO:0008236);; Cellular Component: integral component of membrane (GO:0016021);; Cellular Component: mitochondrial inner membrane peptidase complex (GO:0042720);;	K09647|2.16627e-130|gmx:100805997|K09647 mitochondrial inner membrane protease subunit 1 [EC:3.4.21.-] | (RefSeq) mitochondrial inner membrane protease subunit 1-like	Protein export (ko03060)	[O]	Posttranslational modification, protein turnover, chaperones	Peptidase S24-like;; Signal peptidase, peptidase S26	Thylakoidal processing peptidase 1, chloroplastic OS=Arabidopsis thaliana GN=TPP1 PE=2 SV=2	U	Intracellular trafficking, secretion, and vesicular transport	PREDICTED: mitochondrial inner membrane protease subunit 1-like [Glycine max]	biological process: metabolic process (GO:0008152);; biological process: cellular process (GO:0009987);; molecular function: catalytic activity (GO:0003824);; cellular component: membrane (GO:0016020);; cellular component: membrane part (GO:0044425);; cellular component: cell (GO:0005623);; cellular component: macromolecular complex (GO:0032991);; cellular component: organelle (GO:0043226);; cell…
Glyma.13G044600.Wm82.a2.v1	Glyma.13G044600.Wm82.a2.v1	9.51179	587	10.1519	575	16.3811	1317	14.4756	1019	7.23536	411	7.72804	463	0.9826	0.0178182	normal	2.51e-05	-1.52262	down	0.000792147	-1.60952	down	[T]	Signal transduction mechanisms	Cellular Component: extracellular region (GO:0005576);; Cellular Component: plastid (GO:0009536);;	--	--	[R]	General function prediction only	Serine aminopeptidase, S33;; alpha/beta hydrolase fold;; Prolyl oligopeptidase family;; Dienelactone hydrolase family;; Serine hydrolase (FSH1)	--	S	Function unknown	PREDICTED: alpha/beta hydrolase domain-containing protein 17C-like isoform X2 [Glycine max]	cellular component: extracellular region (GO:0005576);; cellular component: cell (GO:0005623);; cellular component: organelle (GO:0043226);; cellular component: cell part (GO:0044464)
Glyma.05G132000.Wm82.a2.v1	Glyma.05G132000.Wm82.a2.v1	0.069485	7	0.020611	3	0.657788	64	1.85168	194	13.3347	1211	22.3068	2212	0.00306004	2.99776	up	6.82e-29	7.10888	up	3.47e-08	3.37852	up	[O]	Posttranslational modification, protein turnover, chaperones	--	K03798|0|gmx:100798355|K03798 cell division protease FtsH [EC:3.4.24.-] | (RefSeq) ATP-dependent zinc metalloprotease FTSH 2, chloroplastic	--	[O]	Posttranslational modification, protein turnover, chaperones	Peptidase family M41;; ATPase family associated with various cellular activities (AAA);; FtsH Extracellular;; TIP49 C-terminus;; AAA domain (dynein-related subfamily);; Holliday junction DNA helicase ruvB N-terminus	ATP-dependent zinc metalloprotease FTSH 2, chloroplastic OS=Oryza sativa subsp. japonica GN=FTSH2 PE=3 SV=1	O	Posttranslational modification, protein turnover, chaperones	PREDICTED: ATP-dependent zinc metalloprotease FTSH 2, chloroplastic isoform X1 [Glycine max]	--
Glyma.08G199900.Wm82.a2.v1	Glyma.08G199900.Wm82.a2.v1	30.1736	2544	33.9733	2699	27.322	2293	29.5902	2650	27.3224	2110	35.9744	3056	0.00566902	-1.07778	down	0.00119246	-1.15307	down	0.78422	-0.154672	normal	[R]	General function prediction only	Molecular Function: metalloendopeptidase activity (GO:0004222);; Molecular Function: ATP binding (GO:0005524);; Cellular Component: mitochondrial outer membrane (GO:0005741);; Cellular Component: mitochondrial respiratory chain complex III (GO:0005750);; Cellular Component: mitochondrial intermembrane space (GO:0005758);; Cellular Component: mitochondrial matrix (GO:0005759);; Cellular Component:…	K01412|0|gmx:100794691|K01412 mitochondrial-processing peptidase subunit alpha [EC:3.4.24.64] | (RefSeq) mitochondrial-processing peptidase subunit alpha-like	--	[O]	Posttranslational modification, protein turnover, chaperones	Insulinase (Peptidase family M16);; Peptidase M16 inactive domain	Mitochondrial-processing peptidase subunit alpha OS=Solanum tuberosum GN=MPP PE=1 SV=1	O	Posttranslational modification, protein turnover, chaperones	PREDICTED: mitochondrial-processing peptidase subunit alpha-like [Glycine max]	biological process: metabolic process (GO:0008152);; molecular function: catalytic activity (GO:0003824);; molecular function: binding (GO:0005488);; cellular component: cell (GO:0005623);; cellular component: membrane (GO:0016020);; cellular component: organelle (GO:0043226);; cellular component: organelle part (GO:0044422);; cellular component: cell part (GO:0044464);; cellular component: macro…
Glyma.19G235100.Wm82.a2.v1	Glyma.19G235100.Wm82.a2.v1	1.9705	185	2.45107	220	6.08457	595	5.36939	588	13.0343	1288	12.6914	1344	0.469494	0.513529	normal	0.000138547	1.55596	up	0.0397757	0.921887	normal	[E]	Amino acid transport and metabolism	--	K01262|0|gmx:100779551|K01262 Xaa-Pro aminopeptidase [EC:3.4.11.9] | (RefSeq) probable Xaa-Pro aminopeptidase P	--	[E]	Amino acid transport and metabolism	Creatinase/Prolidase N-terminal domain;; Metallopeptidase family M24;; C-terminal region of peptidase_M24;; Creatinase/Prolidase N-terminal domain	--	E	Amino acid transport and metabolism	PREDICTED: probable Xaa-Pro aminopeptidase P [Glycine max]	--
Glyma.01G005200.Wm82.a2.v1	Glyma.01G005200.Wm82.a2.v1	1.15542	80	0.774138	51	1.95494	139	1.84169	185	8.8802	1059	8.1414	741	0.754261	0.288585	normal	1.42e-07	2.66404	up	1.45e-05	2.22673	up	[E]	Amino acid transport and metabolism	Biological Process: response to hypoxia (GO:0001666);; Molecular Function: obsolete gamma-glutamyltransferase activity (GO:0003840);; Molecular Function: L-alanine:2-oxoglutarate aminotransferase activity (GO:0004021);; Cellular Component: nucleus (GO:0005634);; Cellular Component: vacuole (GO:0005773);; Cellular Component: peroxisome (GO:0005777);; Cellular Component: cytosol (GO:0005829);; Cell…	K18592|0|gmx:100810474|K18592 gamma-glutamyltranspeptidase / glutathione hydrolase / leukotriene-C4 hydrolase [EC:2.3.2.2 3.4.19.13 3.4.19.14] | (RefSeq) gamma-glutamyltranspeptidase 3	Taurine and hypotaurine metabolism (ko00430);; Cyanoamino acid metabolism (ko00460);; Glutathione metabolism (ko00480);; Arachidonic acid metabolism (ko00590)	[E]	Amino acid transport and metabolism	Gamma-glutamyltranspeptidase	Gamma-glutamyltranspeptidase 3 OS=Arabidopsis thaliana GN=GGT3 PE=2 SV=1	E	Amino acid transport and metabolism	PREDICTED: gamma-glutamyltranspeptidase 3 [Glycine max]	biological process: response to stimulus (GO:0050896);; biological process: metabolic process (GO:0008152);; molecular function: catalytic activity (GO:0003824);; cellular component: cell (GO:0005623);; cellular component: organelle (GO:0043226);; cellular component: cell part (GO:0044464);; cellular component: membrane (GO:0016020);; biological process: cellular process (GO:0009987);; biological…
Glyma.03G219500.Wm82.a2.v1	Glyma.03G219500.Wm82.a2.v1	6.19468	750	4.79037	552	17.6122	2268	16.9363	2396	40.7075	5155	37.3846	5076	0.0539817	0.830834	normal	1.98e-09	1.86454	up	0.0217616	0.912505	normal	[E]	Amino acid transport and metabolism	Molecular Function: serine-type endopeptidase activity (GO:0004252);; Biological Process: proteolysis (GO:0006508);; Molecular Function: serine-type peptidase activity (GO:0008236);; Cellular Component: chloroplast stroma (GO:0009570);;	--	--	[O]	Posttranslational modification, protein turnover, chaperones	Prolyl oligopeptidase family;; Dienelactone hydrolase family	Probable glutamyl endopeptidase, chloroplastic OS=Arabidopsis thaliana GN=GEP PE=2 SV=2	E	Amino acid transport and metabolism	aminoacyl peptidase [Glycine max]	biological process: metabolic process (GO:0008152);; molecular function: catalytic activity (GO:0003824);; cellular component: cell (GO:0005623);; cellular component: organelle (GO:0043226);; cellular component: organelle part (GO:0044422);; cellular component: cell part (GO:0044464)
Glyma.18G266700.Wm82.a2.v1	Glyma.18G266700.Wm82.a2.v1	0	0	0.055654	5	0.225717	17	0.481644	38	3.11005	216	5.72686	428	0.502813	1.27075	normal	1.75e-07	5.4105	up	9.04e-06	3.13533	up	[E]	Amino acid transport and metabolism	Molecular Function: serine-type carboxypeptidase activity (GO:0004185);; Cellular Component: extracellular region (GO:0005576);; Biological Process: proteolysis (GO:0006508);;	K16297|0|gmx:100807680|K16297 serine carboxypeptidase-like clade II [EC:3.4.16.-] | (RefSeq) serine carboxypeptidase-like 25	--	[OE]	Posttranslational modification, protein turnover, chaperones;; Amino acid transport and metabolism	Serine carboxypeptidase	Serine carboxypeptidase-like 25 OS=Arabidopsis thaliana GN=SCPL25 PE=2 SV=2	E	Amino acid transport and metabolism	PREDICTED: serine carboxypeptidase-like 25 [Glycine max]	biological process: metabolic process (GO:0008152);; molecular function: catalytic activity (GO:0003824);; cellular component: extracellular region (GO:0005576)
Glyma.03G243700.Wm82.a2.v1	Glyma.03G243700.Wm82.a2.v1	1.12464	113	1.87767	171	3.09942	252	3.08318	288	9.78159	922	7.78671	794	0.916833	-0.100677	normal	0.00716453	1.43864	up	0.00225751	1.43831	up	[I]	Lipid transport and metabolism	Molecular Function: diacylglycerol O-acyltransferase activity (GO:0004144);; Cellular Component: mitochondrion (GO:0005739);; Cellular Component: plastoglobule (GO:0010287);; Biological Process: triglyceride biosynthetic process (GO:0019432);; Biological Process: phytol metabolic process (GO:0033306);;	--	--	--	--	alpha/beta hydrolase fold;; Serine aminopeptidase, S33;; Alpha/beta hydrolase family;; Diacylglycerol acyltransferase;; BAAT / Acyl-CoA thioester hydrolase C terminal	Acyltransferase-like protein At1g54570, chloroplastic OS=Arabidopsis thaliana GN=At1g54570 PE=2 SV=1	I	Lipid transport and metabolism	PREDICTED: acyltransferase-like protein At1g54570, chloroplastic [Glycine max]	biological process: metabolic process (GO:0008152);; molecular function: catalytic activity (GO:0003824);; cellular component: cell (GO:0005623);; cellular component: organelle (GO:0043226);; cellular component: cell part (GO:0044464);; cellular component: organelle part (GO:0044422);; biological process: cellular process (GO:0009987);; biological process: single-organism process (GO:0044699)
Glyma.08G056600.Wm82.a2.v1	Glyma.08G056600.Wm82.a2.v1	83.2469	5502	53.5757	3465	17.8314	1117	9.99426	693	21.1159	1286	12.2699	807	1.18e-11	-3.13492	down	6.21e-13	-3.13287	down	0.995636	-0.00772013	normal	[I]	Lipid transport and metabolism	Cellular Component: cytoplasm (GO:0005737);; Biological Process: response to cold (GO:0009409);; Biological Process: response to water deprivation (GO:0009414);; Biological Process: response to abscisic acid (GO:0009737);; Molecular Function: hydrolase activity (GO:0016787);; Biological Process: hyperosmotic salinity response (GO:0042538);; Biological Process: cell wall biogenesis (GO:0042546);;	K01054|0|gmx:100795212|K01054 acylglycerol lipase [EC:3.1.1.23] | (RefSeq) monoglyceride lipase	Glycerolipid metabolism (ko00561)	[I]	Lipid transport and metabolism	Serine aminopeptidase, S33;; alpha/beta hydrolase fold;; Alpha/beta hydrolase family	Caffeoylshikimate esterase OS=Arabidopsis thaliana GN=CSE PE=1 SV=1	I	Lipid transport and metabolism	PREDICTED: monoglyceride lipase [Glycine max]	cellular component: cell (GO:0005623);; cellular component: cell part (GO:0044464);; biological process: response to stimulus (GO:0050896);; biological process: metabolic process (GO:0008152);; molecular function: catalytic activity (GO:0003824);; biological process: cellular process (GO:0009987);; biological process: cellular component organization or biogenesis (GO:0071840)
Glyma.09G202100.Wm82.a2.v1	Glyma.09G202100.Wm82.a2.v1	112.321	10580	124.102	11925	83.1819	7846	59.6699	6433	87.1447	8371	85.1148	8800	0.000111077	-1.61138	down	3.71e-06	-1.50973	down	0.960992	0.0382849	normal	[E]	Amino acid transport and metabolism	Molecular Function: metalloendopeptidase activity (GO:0004222);; Cellular Component: mitochondrion (GO:0005739);; Cellular Component: cytosol (GO:0005829);; Biological Process: proteolysis (GO:0006508);; Cellular Component: chloroplast stroma (GO:0009570);; Biological Process: methylglyoxal catabolic process to D-lactate via S-lactoyl-glutathione (GO:0019243);; Biological Process: response to cad…	K01414|0|gmx:100780377|K01414 oligopeptidase A [EC:3.4.24.70] | (RefSeq) probable cytosolic oligopeptidase A	--	[O]	Posttranslational modification, protein turnover, chaperones	Peptidase family M3	Organellar oligopeptidase A, chloroplastic/mitochondrial OS=Arabidopsis thaliana GN=OOP PE=1 SV=1	E	Amino acid transport and metabolism	PREDICTED: probable cytosolic oligopeptidase A [Glycine max]	biological process: metabolic process (GO:0008152);; molecular function: catalytic activity (GO:0003824);; cellular component: cell (GO:0005623);; cellular component: organelle (GO:0043226);; cellular component: cell part (GO:0044464);; cellular component: organelle part (GO:0044422);; biological process: cellular process (GO:0009987);; biological process: single-organism process (GO:0044699);; b…
Glyma.09G249500.Wm82.a2.v1	Glyma.09G249500.Wm82.a2.v1	0.04803	4	0	0	0.76227	53	2.04563	166	2.40928	176	4.51623	368	0.00272687	3.46089	up	1.07e-07	5.57521	up	0.287196	1.04963	normal	[E]	Amino acid transport and metabolism	--	K16296|0|gmx:100781451|K16296 serine carboxypeptidase-like clade I [EC:3.4.16.-] | (RefSeq) serine carboxypeptidase-like 20	--	[OE]	Posttranslational modification, protein turnover, chaperones;; Amino acid transport and metabolism	Serine carboxypeptidase	Serine carboxypeptidase-like 20 OS=Arabidopsis thaliana GN=SCPL20 PE=2 SV=2	E	Amino acid transport and metabolism	PREDICTED: serine carboxypeptidase-like 20 [Glycine max]	--
Glyma.08G245500.Wm82.a2.v1	Glyma.08G245500.Wm82.a2.v1	0.034697	3	0	0	0.0589	5	0.106149	8	0.781736	53	1.4382	101	0.821298	0.42011	normal	0.00458688	4.03804	up	0.00557221	2.89773	up	[E]	Amino acid transport and metabolism	Molecular Function: serine-type carboxypeptidase activity (GO:0004185);; Cellular Component: extracellular region (GO:0005576);; Biological Process: proteolysis (GO:0006508);;	K16297|0|gmx:100799618|K16297 serine carboxypeptidase-like clade II [EC:3.4.16.-] | (RefSeq) serine carboxypeptidase-like 25	--	[OE]	Posttranslational modification, protein turnover, chaperones;; Amino acid transport and metabolism	Serine carboxypeptidase	Serine carboxypeptidase-like 25 OS=Arabidopsis thaliana GN=SCPL25 PE=2 SV=2	E	Amino acid transport and metabolism	PREDICTED: serine carboxypeptidase-like 25 [Glycine max]	biological process: metabolic process (GO:0008152);; molecular function: catalytic activity (GO:0003824);; cellular component: extracellular region (GO:0005576)
Glyma.03G007100.Wm82.a2.v1	Glyma.03G007100.Wm82.a2.v1	0.009837	1	0.022044	2	0.083922	8	0.266005	25	3.40628	280	3.95565	355	0.500903	1.27604	normal	8.67e-11	6.19716	up	7.12e-08	3.82174	up	[T]	Signal transduction mechanisms	Cellular Component: cytoplasm (GO:0005737);;	--	--	[R]	General function prediction only	alpha/beta hydrolase fold;; Alpha/beta hydrolase family;; Serine aminopeptidase, S33;; Serine hydrolase	Probable lysophospholipase BODYGUARD 5 OS=Arabidopsis thaliana GN=BDG5 PE=3 SV=1	S	Function unknown	PREDICTED: lipase 1-like isoform X1 [Glycine max]	cellular component: cell (GO:0005623);; cellular component: cell part (GO:0044464)
Glyma.19G217500.Wm82.a2.v1	Glyma.19G217500.Wm82.a2.v1	3.08864	351	1.93261	246	9.19988	1197	9.5833	1504	12.4762	1869	15.9355	2230	0.00899541	1.148	up	1.07e-06	1.66295	up	0.425892	0.391084	normal	--	--	--	--	--	[O]	Posttranslational modification, protein turnover, chaperones	Carboxypeptidase regulatory-like domain;; SdrD B-like domain;; CarboxypepD_reg-like domain;; Protein of unknown function (DUF2012);; Polysaccharide lyase family 4, domain II;; Y_Y_Y domain	--	S	Function unknown	PREDICTED: nodal modulator 1-like [Glycine max]	--
Glyma.20G130000.Wm82.a2.v1	Glyma.20G130000.Wm82.a2.v1	137.575	4916	216.275	7637	301.441	10471	47.9514	1823	22.6376	767	70.0806	2554	0.436174	-0.876734	normal	7.07e-07	-3.048	down	0.0440132	-2.01616	normal	--	--	Molecular Function: ATP binding (GO:0005524);; Biological Process: defense response (GO:0006952);; Biological Process: signal transduction (GO:0007165);; Molecular Function: nucleoside-triphosphatase activity (GO:0017111);; Molecular Function: ADP binding (GO:0043531);;	--	--	--	--	Peptidase of plants and bacteria	Basic secretory protease (Fragments) OS=Boswellia serrata PE=1 SV=1	S	Function unknown	hypothetical protein GLYMA_20G130000 [Glycine max]	molecular function: binding (GO:0005488);; biological process: response to stimulus (GO:0050896);; biological process: cellular process (GO:0009987);; biological process: biological regulation (GO:0065007);; biological process: metabolic process (GO:0008152);; molecular function: catalytic activity (GO:0003824)
Glyma.17G073800.Wm82.a2.v1	Glyma.17G073800.Wm82.a2.v1	1.44958	93	1.19983	92	5.11786	372	4.31227	346	20.4822	1570	36.4011	2881	0.164327	0.912595	normal	3.55e-15	3.40568	up	7.14e-07	2.31875	up	[E]	Amino acid transport and metabolism	--	K01255|0|gmx:100797187|K01255 leucyl aminopeptidase [EC:3.4.11.1] | (RefSeq) leucine aminopeptidase 1-like	Glutathione metabolism (ko00480)	[R]	General function prediction only	Cytosol aminopeptidase family, catalytic domain;; Cytosol aminopeptidase family, N-terminal domain	Leucine aminopeptidase 2, chloroplastic OS=Arabidopsis thaliana GN=LAP2 PE=2 SV=2	E	Amino acid transport and metabolism	PREDICTED: leucine aminopeptidase 1-like [Glycine max]	--
Glyma.11G160300.Wm82.a2.v1	Glyma.11G160300.Wm82.a2.v1	2.28342	329	1.72998	258	3.1623	537	7.7295	1424	9.8529	1573	12.1951	1968	0.410672	0.66013	normal	1.36e-05	1.46912	up	0.370398	0.66676	normal	[O]	Posttranslational modification, protein turnover, chaperones	--	K01411|0|gmx:100799924|K01411 nardilysin [EC:3.4.24.61] | (RefSeq) nardilysin-like	--	[O]	Posttranslational modification, protein turnover, chaperones	Middle or third domain of peptidase_M16;; Insulinase (Peptidase family M16);; Peptidase M16 inactive domain	Nardilysin-like OS=Arabidopsis thaliana GN=At1g06900 PE=2 SV=1	O	Posttranslational modification, protein turnover, chaperones	PREDICTED: nardilysin-like isoform X1 [Glycine max]	--
Glyma.17G054200.Wm82.a2.v1	Glyma.17G054200.Wm82.a2.v1	0.064559	5	0	0	1.34227	78	2.14888	140	11.0685	575	11.4454	643	0.00282186	3.35909	up	1.81e-15	6.54941	up	1.08e-05	2.22958	up	[T]	Signal transduction mechanisms	Molecular Function: hydrolase activity (GO:0016787);;	K06889|0|gmx:100786089|K06889 uncharacterized protein | (RefSeq) uncharacterized LOC100786089	--	[I]	Lipid transport and metabolism	Serine aminopeptidase, S33;; alpha/beta hydrolase fold;; Alpha/beta hydrolase family;; Phospholipase/Carboxylesterase;; BAAT / Acyl-CoA thioester hydrolase C terminal;; Protein of unknown function (DUF1749);; Dienelactone hydrolase family;; X-Pro dipeptidyl-peptidase (S15 family)	--	S	Function unknown	PREDICTED: uncharacterized protein LOC100786089 isoform X1 [Glycine max]	biological process: metabolic process (GO:0008152);; molecular function: catalytic activity (GO:0003824)
Glyma.02G052300.Wm82.a2.v1	Glyma.02G052300.Wm82.a2.v1	0	0	0	0	0.418935	24	2.20409	135	0.737128	41	1.00725	60	0.000749908	4.19108	up	0.00216784	5.73393	up	0.673456	-0.682151	normal	[HR]	Coenzyme transport and metabolism;; General function prediction only	Molecular Function: epoxide hydrolase activity (GO:0004301);; Molecular Function: non-membrane spanning protein tyrosine kinase activity (GO:0004715);; Cellular Component: nucleus (GO:0005634);; Cellular Component: cytosol (GO:0005829);; Biological Process: metabolic process (GO:0008152);;	--	--	[I]	Lipid transport and metabolism	alpha/beta hydrolase fold;; Alpha/beta hydrolase family;; Serine aminopeptidase, S33;; Chlorophyllase	--	S	Function unknown	PREDICTED: bifunctional epoxide hydrolase 2-like [Glycine max]	biological process: metabolic process (GO:0008152);; molecular function: catalytic activity (GO:0003824);; biological process: cellular process (GO:0009987);; biological process: single-organism process (GO:0044699);; cellular component: cell (GO:0005623);; cellular component: organelle (GO:0043226);; cellular component: cell part (GO:0044464)
Glyma.19G211900.Wm82.a2.v1	Glyma.19G211900.Wm82.a2.v1	88.6246	4860	123.02	6658	60.571	3232	67.3727	3932	52.3033	2720	30.9281	1731	8.59e-05	-1.66954	down	1.85e-07	-2.45765	down	0.148744	-0.836003	normal	[HR]	Coenzyme transport and metabolism;; General function prediction only	Molecular Function: epoxide hydrolase activity (GO:0004301);; Molecular Function: non-membrane spanning protein tyrosine kinase activity (GO:0004715);; Cellular Component: peroxisome (GO:0005777);; Cellular Component: cytosol (GO:0005829);; Biological Process: metabolic process (GO:0008152);;	--	--	[I]	Lipid transport and metabolism	alpha/beta hydrolase fold;; Alpha/beta hydrolase family;; Serine aminopeptidase, S33	--	S	Function unknown	PREDICTED: bifunctional epoxide hydrolase 2 [Glycine max]	biological process: metabolic process (GO:0008152);; molecular function: catalytic activity (GO:0003824);; biological process: cellular process (GO:0009987);; biological process: single-organism process (GO:0044699);; cellular component: cell (GO:0005623);; cellular component: organelle (GO:0043226);; cellular component: cell part (GO:0044464)
Glyma.17G164500.Wm82.a2.v1	Glyma.17G164500.Wm82.a2.v1	0.279355	17	0	0	1.06336	60	2.014	124	6.77595	369	10.2065	599	0.259323	1.71362	normal	0.069146	3.60221	normal	0.000532989	2.10882	up	[HR]	Coenzyme transport and metabolism;; General function prediction only	Cellular Component: plastid (GO:0009536);; Biological Process: response to wounding (GO:0009611);; Biological Process: de-etiolation (GO:0009704);; Biological Process: response to sucrose (GO:0009744);; Biological Process: coumarin biosynthetic process (GO:0009805);; Biological Process: flavonoid biosynthetic process (GO:0009813);; Biological Process: secondary shoot formation (GO:0010223);; Biol…	--	--	--	--	alpha/beta hydrolase fold;; Alpha/beta hydrolase family;; Serine aminopeptidase, S33	Probable esterase D14L OS=Oryza sativa subsp. japonica GN=D14L PE=1 SV=1	S	Function unknown	PREDICTED: probable esterase D14L [Glycine max]	cellular component: cell (GO:0005623);; cellular component: organelle (GO:0043226);; cellular component: cell part (GO:0044464);; biological process: response to stimulus (GO:0050896);; biological process: metabolic process (GO:0008152);; biological process: cellular process (GO:0009987);; biological process: single-organism process (GO:0044699);; biological process: multicellular organismal proc…
Glyma.18G039000.Wm82.a2.v1	Glyma.18G039000.Wm82.a2.v1	1.54791	235	1.25989	164	5.93551	979	6.56908	1073	8.90998	1399	9.69221	1619	0.00322706	1.3316	up	5.04e-07	1.80178	up	0.537093	0.338666	normal	[O]	Posttranslational modification, protein turnover, chaperones	Molecular Function: serine-type endopeptidase activity (GO:0004252);; Cellular Component: nucleus (GO:0005634);; Cellular Component: cytosol (GO:0005829);; Biological Process: protein glycosylation (GO:0006486);; Biological Process: proteolysis (GO:0006508);; Molecular Function: serine-type peptidase activity (GO:0008236);; Cellular Component: chloroplast (GO:0009507);; Biological Process: photoi…	--	--	[R]	General function prediction only	PDZ-like domain;; Trypsin-like peptidase domain;; PDZ domain;; PDZ domain (Also known as DHR or GLGF)	Protease Do-like 7 OS=Arabidopsis thaliana GN=DEGP7 PE=2 SV=1	O	Posttranslational modification, protein turnover, chaperones	PREDICTED: protease Do-like 7 [Glycine max]	biological process: metabolic process (GO:0008152);; molecular function: catalytic activity (GO:0003824);; cellular component: cell (GO:0005623);; cellular component: organelle (GO:0043226);; cellular component: cell part (GO:0044464);; biological process: cellular process (GO:0009987);; biological process: single-organism process (GO:0044699);; biological process: response to stimulus (GO:005089…
Glyma.13G182000.Wm82.a2.v1	Glyma.13G182000.Wm82.a2.v1	1.27639	74	0.963227	55	7.15904	389	7.16276	410	35.8475	1820	33.0964	1798	0.00582654	1.56303	up	2.38e-23	3.67784	up	5.64e-07	1.93579	up	[HR]	Coenzyme transport and metabolism;; General function prediction only	Biological Process: metabolic process (GO:0008152);; Molecular Function: hydrolase activity (GO:0016787);;	--	--	[I]	Lipid transport and metabolism	alpha/beta hydrolase fold;; Alpha/beta hydrolase family;; Serine aminopeptidase, S33	--	S	Function unknown	hypothetical protein GLYMA_13G182000 [Glycine max]	biological process: metabolic process (GO:0008152);; molecular function: catalytic activity (GO:0003824)
Glyma.20G093900.Wm82.a2.v1	Glyma.20G093900.Wm82.a2.v1	10.0347	632	10.2638	638	20.9453	1264	33.0977	2206	54.7401	3139	55.0149	3463	0.559534	0.401169	normal	0.000116617	1.24745	up	0.135442	0.734056	normal	[O]	Posttranslational modification, protein turnover, chaperones	Biological Process: proteolysis (GO:0006508);; Molecular Function: hydrolase activity (GO:0016787);;	K01304|1.21106e-155|gmx:100500630|K01304 pyroglutamyl-peptidase [EC:3.4.19.3] | (RefSeq) pyrrolidone-carboxylate peptidase	--	[O]	Posttranslational modification, protein turnover, chaperones	Pyroglutamyl peptidase	--	O	Posttranslational modification, protein turnover, chaperones	PREDICTED: pyrrolidone-carboxylate peptidase [Glycine max]	biological process: metabolic process (GO:0008152);; molecular function: catalytic activity (GO:0003824)
Glyma.20G217600.Wm82.a2.v1	Glyma.20G217600.Wm82.a2.v1	0	0	0	0	0.043441	4	0.28924	29	0.514123	46	0.598313	58	0.254717	1.84458	normal	0.00184202	5.79095	up	0.438886	1.24182	normal	[HR]	Coenzyme transport and metabolism;; General function prediction only	Cellular Component: cytoplasm (GO:0005737);; Biological Process: response to osmotic stress (GO:0006970);; Biological Process: regulation of abscisic acid biosynthetic process (GO:0010115);; Biological Process: cutin biosynthetic process (GO:0010143);; Molecular Function: hydrolase activity (GO:0016787);; Cellular Component: obsolete plant extracellular matrix (GO:0048196);;	--	--	[R]	General function prediction only	alpha/beta hydrolase fold;; Alpha/beta hydrolase family;; Serine aminopeptidase, S33;; Serine hydrolase	Probable lysophospholipase BODYGUARD 3 OS=Arabidopsis thaliana GN=BDG3 PE=2 SV=1	S	Function unknown	PREDICTED: uncharacterized protein LOC100798688 [Glycine max]	cellular component: cell (GO:0005623);; cellular component: cell part (GO:0044464);; biological process: response to stimulus (GO:0050896);; biological process: biological regulation (GO:0065007);; biological process: metabolic process (GO:0008152);; molecular function: catalytic activity (GO:0003824);; cellular component: extracellular matrix (GO:0031012)
Glyma.10G156000.Wm82.a2.v1	Glyma.10G156000.Wm82.a2.v1	0	0	0	0	1.75953	62	1.61556	62	4.26876	145	10.7973	393	0.000540967	4.23739	up	4.22e-07	8.00121	up	0.0304733	1.73385	normal	--	--	Cellular Component: extracellular region (GO:0005576);; Cellular Component: cell wall (GO:0005618);; Cellular Component: endoplasmic reticulum (GO:0005783);; Cellular Component: signal peptidase complex (GO:0005787);; Biological Process: signal peptide processing (GO:0006465);; Molecular Function: peptidase activity (GO:0008233);; Cellular Component: plasmodesma (GO:0009506);; Cellular Component:…	K12948|2.13802e-117|gmx:100499792|K12948 signal peptidase complex subunit 3 [EC:3.4.-.-] | (RefSeq) uncharacterized LOC100499792	Protein export (ko03060)	[U]	Intracellular trafficking, secretion, and vesicular transport	Signal peptidase subunit	Signal peptidase complex subunit 3B OS=Arabidopsis thaliana GN=At5g27430 PE=2 SV=1	U	Intracellular trafficking, secretion, and vesicular transport	hypothetical protein GLYMA_10G156000 [Glycine max]	cellular component: extracellular region (GO:0005576);; cellular component: cell (GO:0005623);; cellular component: cell part (GO:0044464);; cellular component: organelle (GO:0043226);; cellular component: membrane (GO:0016020);; cellular component: macromolecular complex (GO:0032991);; cellular component: organelle part (GO:0044422);; cellular component: membrane part (GO:0044425);; biological p…
Glyma.05G248100.Wm82.a2.v1	Glyma.05G248100.Wm82.a2.v1	18.2524	1056	24.2186	1391	10.9531	607	9.96809	631	1.73164	106	2.71418	162	8.99e-06	-1.94248	down	4.83e-24	-4.29724	down	4.11e-07	-2.3699	down	[I]	Lipid transport and metabolism	Cellular Component: cytoplasm (GO:0005737);; Biological Process: response to cold (GO:0009409);; Biological Process: response to water deprivation (GO:0009414);; Biological Process: response to abscisic acid (GO:0009737);; Molecular Function: hydrolase activity (GO:0016787);; Biological Process: hyperosmotic salinity response (GO:0042538);; Biological Process: cell wall biogenesis (GO:0042546);;	K01054|4.47972e-176|gmx:100795212|K01054 acylglycerol lipase [EC:3.1.1.23] | (RefSeq) monoglyceride lipase	Glycerolipid metabolism (ko00561)	[I]	Lipid transport and metabolism	Serine aminopeptidase, S33;; Alpha/beta hydrolase family;; alpha/beta hydrolase fold	Caffeoylshikimate esterase OS=Arabidopsis thaliana GN=CSE PE=1 SV=1	I	Lipid transport and metabolism	hypothetical protein GLYMA_05G248100 [Glycine max]	cellular component: cell (GO:0005623);; cellular component: cell part (GO:0044464);; biological process: response to stimulus (GO:0050896);; biological process: metabolic process (GO:0008152);; molecular function: catalytic activity (GO:0003824);; biological process: cellular process (GO:0009987);; biological process: cellular component organization or biogenesis (GO:0071840)
Glyma.08G030800.Wm82.a2.v1	Glyma.08G030800.Wm82.a2.v1	1.36328	100	0.911947	100	5.66542	488	5.41193	602	6.47443	680	6.55611	774	0.00799083	1.37643	up	4.66e-05	1.7215	up	0.714805	0.208172	normal	[R]	General function prediction only	--	--	--	[O]	Posttranslational modification, protein turnover, chaperones	Peptidase M16 inactive domain;; Insulinase (Peptidase family M16)	Zinc protease PQQL-like OS=Arabidopsis thaliana GN=At5g56730 PE=1 SV=1	O	Posttranslational modification, protein turnover, chaperones	hypothetical protein GLYMA_08G030800 [Glycine max]	--
Glyma.11G193800.Wm82.a2.v1	Glyma.11G193800.Wm82.a2.v1	3.31558	194	3.10638	183	17.6835	942	13.6202	1009	14.3666	874	31.4397	1869	0.00286054	1.32742	up	0.000778078	1.69096	up	0.751	0.237954	normal	[E]	Amino acid transport and metabolism	Molecular Function: serine-type carboxypeptidase activity (GO:0004185);; Cellular Component: extracellular region (GO:0005576);; Cellular Component: peroxisome (GO:0005777);; Cellular Component: endoplasmic reticulum membrane (GO:0005789);; Biological Process: proteolysis (GO:0006508);; Cellular Component: cytoplasmic vesicle (GO:0016023);;	K16298|0|gmx:100806118|K16298 serine carboxypeptidase-like clade IV [EC:3.4.16.-] | (RefSeq) serine carboxypeptidase-like	--	[OE]	Posttranslational modification, protein turnover, chaperones;; Amino acid transport and metabolism	Serine carboxypeptidase	Serine carboxypeptidase-like 48 OS=Arabidopsis thaliana GN=SCPL48 PE=2 SV=2	E	Amino acid transport and metabolism	Serine carboxypeptidase-like 48 [Glycine soja]	biological process: metabolic process (GO:0008152);; molecular function: catalytic activity (GO:0003824);; cellular component: extracellular region (GO:0005576);; cellular component: cell (GO:0005623);; cellular component: organelle (GO:0043226);; cellular component: cell part (GO:0044464);; cellular component: membrane (GO:0016020);; cellular component: organelle part (GO:0044422);; cellular com…
Glyma.06G057200.Wm82.a2.v1	Glyma.06G057200.Wm82.a2.v1	0	0	0	0	0	0	1.13915	44	2.03038	69	2.21697	81	0.426743	1.35692	normal	0.000344363	6.34244	up	0.580255	1.15546	normal	[HR]	Coenzyme transport and metabolism;; General function prediction only	Biological Process: metabolic process (GO:0008152);; Cellular Component: chloroplast (GO:0009507);; Molecular Function: hydrolase activity (GO:0016787);;	--	--	[R]	General function prediction only	alpha/beta hydrolase fold;; Alpha/beta hydrolase family;; Serine aminopeptidase, S33	--	S	Function unknown	PREDICTED: dihydrolipoyllysine-residue acetyltransferase component of acetoin cleaving system-like [Glycine max]	biological process: metabolic process (GO:0008152);; cellular component: cell (GO:0005623);; cellular component: organelle (GO:0043226);; cellular component: cell part (GO:0044464);; molecular function: catalytic activity (GO:0003824)
Glyma.18G269200.Wm82.a2.v1	Glyma.18G269200.Wm82.a2.v1	2.35633	313	2.34245	253	2.55785	303	4.84121	624	1.60195	201	1.87868	255	0.717799	-0.306093	normal	0.000964112	-1.41425	down	0.0625749	-1.1561	normal	[HR]	Coenzyme transport and metabolism;; General function prediction only	Molecular Function: protein binding (GO:0005515);; Cellular Component: cytoplasm (GO:0005737);; Cellular Component: plasma membrane (GO:0005886);; Biological Process: metabolic process (GO:0008152);; Biological Process: systemic acquired resistance (GO:0009627);; Biological Process: chlorophyll catabolic process (GO:0015996);; Biological Process: indoleacetic acid conjugate metabolic process (GO:…	--	--	--	--	alpha/beta hydrolase fold;; Alpha/beta hydrolase family;; Serine aminopeptidase, S33	Putative methylesterase 11, chloroplastic OS=Arabidopsis thaliana GN=MES11 PE=2 SV=1	S	Function unknown	PREDICTED: putative methylesterase 11, chloroplastic isoform X2 [Glycine max]	molecular function: binding (GO:0005488);; cellular component: cell (GO:0005623);; cellular component: cell part (GO:0044464);; cellular component: membrane (GO:0016020);; biological process: metabolic process (GO:0008152);; biological process: immune system process (GO:0002376);; biological process: response to stimulus (GO:0050896);; biological process: multi-organism process (GO:0051704);; bio…
Glyma.07G126200.Wm82.a2.v1	Glyma.07G126200.Wm82.a2.v1	0.63144	82	0.642813	83	3.7616	465	4.32301	589	6.06337	726	8.7521	1140	0.00221505	1.59137	up	1.97e-07	2.33372	up	0.29042	0.591586	normal	[E]	Amino acid transport and metabolism	Biological Process: response to hypoxia (GO:0001666);; Molecular Function: obsolete gamma-glutamyltransferase activity (GO:0003840);; Molecular Function: L-alanine:2-oxoglutarate aminotransferase activity (GO:0004021);; Cellular Component: nucleus (GO:0005634);; Cellular Component: vacuole (GO:0005773);; Cellular Component: peroxisome (GO:0005777);; Cellular Component: cytosol (GO:0005829);; Cell…	K00681|0|gmx:100777131|K00681 gamma-glutamyltranspeptidase / glutathione hydrolase [EC:2.3.2.2 3.4.19.13] | (RefSeq) gamma-glutamyltranspeptidase 3	Taurine and hypotaurine metabolism (ko00430);; Cyanoamino acid metabolism (ko00460);; Glutathione metabolism (ko00480)	[E]	Amino acid transport and metabolism	Gamma-glutamyltranspeptidase	Gamma-glutamyltranspeptidase 3 OS=Arabidopsis thaliana GN=GGT3 PE=2 SV=1	E	Amino acid transport and metabolism	PREDICTED: gamma-glutamyltranspeptidase 3 isoform X1 [Glycine max]	biological process: response to stimulus (GO:0050896);; biological process: metabolic process (GO:0008152);; molecular function: catalytic activity (GO:0003824);; cellular component: cell (GO:0005623);; cellular component: organelle (GO:0043226);; cellular component: cell part (GO:0044464);; cellular component: membrane (GO:0016020);; biological process: cellular process (GO:0009987);; biological…
Glyma.06G128600.Wm82.a2.v1	Glyma.06G128600.Wm82.a2.v1	41.2122	4772	31.5049	3637	29.0004	3296	29.5804	3696	28.4263	3133	22.6144	2689	0.000463363	-1.23832	down	1.04e-06	-1.61522	down	0.40235	-0.450488	normal	[E]	Amino acid transport and metabolism	--	--	--	[O]	Posttranslational modification, protein turnover, chaperones	Dipeptidyl peptidase IV (DPP IV) N-terminal region;; Prolyl oligopeptidase family;; X-Pro dipeptidyl-peptidase (S15 family);; Dienelactone hydrolase family	--	E	Amino acid transport and metabolism	PREDICTED: dipeptidyl aminopeptidase 4-like [Glycine max]	--
Glyma.10G102100.Wm82.a2.v1	Glyma.10G102100.Wm82.a2.v1	0	0	0	0	0.117041	8	0.4446	33	1.18714	79	4.74988	337	0.147002	2.23721	normal	4.46e-06	7.54924	up	0.0099976	2.72474	up	[E]	Amino acid transport and metabolism	Molecular Function: serine-type carboxypeptidase activity (GO:0004185);; Cellular Component: extracellular space (GO:0005615);; Biological Process: proteolysis (GO:0006508);; Cellular Component: plant-type cell wall (GO:0009505);; Cellular Component: plasmodesma (GO:0009506);; Biological Process: brassinosteroid mediated signaling pathway (GO:0009742);;	K16297|0|gmx:100805028|K16297 serine carboxypeptidase-like clade II [EC:3.4.16.-] | (RefSeq) serine carboxypeptidase-like 45	--	[OE]	Posttranslational modification, protein turnover, chaperones;; Amino acid transport and metabolism	Serine carboxypeptidase	Serine carboxypeptidase-like 45 OS=Arabidopsis thaliana GN=SCPL45 PE=2 SV=1	E	Amino acid transport and metabolism	PREDICTED: serine carboxypeptidase-like 45 [Glycine max]	biological process: metabolic process (GO:0008152);; molecular function: catalytic activity (GO:0003824);; cellular component: extracellular region (GO:0005576);; cellular component: extracellular region part (GO:0044421);; cellular component: cell (GO:0005623);; cellular component: cell part (GO:0044464);; cellular component: cell junction (GO:0030054);; biological process: cellular process (GO:…
Glyma.06G050700.Wm82.a2.v1	Glyma.06G050700.Wm82.a2.v1	1.81208	143	1.95139	153	3.34768	253	8.43632	707	29.4288	2198	27.9067	2242	0.544327	0.592938	normal	7.85e-15	2.76392	up	0.000724824	1.98106	up	[O]	Posttranslational modification, protein turnover, chaperones	--	K01369|0|gmx:100791675|K01369 legumain [EC:3.4.22.34] | (RefSeq) vacuolar-processing enzyme	--	[O]	Posttranslational modification, protein turnover, chaperones	Peptidase C13 family;; Caspase domain	Vacuolar-processing enzyme OS=Citrus sinensis PE=2 SV=1	O	Posttranslational modification, protein turnover, chaperones	PREDICTED: vacuolar-processing enzyme [Glycine max]	--
Glyma.17G230700.Wm82.a2.v1	Glyma.17G230700.Wm82.a2.v1	0.072949	7	0.125325	11	0.465719	38	6.95144	568	0.552666	44	0.432545	37	0.00438798	3.09933	up	0.496556	0.956213	normal	0.0304358	-2.51795	normal	[O]	Posttranslational modification, protein turnover, chaperones	Cellular Component: lytic vacuole (GO:0000323);; Molecular Function: cysteine-type endopeptidase activity (GO:0004197);; Biological Process: proteolysis (GO:0006508);;	K01369|0|gmx:100784318|K01369 legumain [EC:3.4.22.34] | (RefSeq) vacuolar-processing enzyme	--	[O]	Posttranslational modification, protein turnover, chaperones	Peptidase C13 family	Vacuolar-processing enzyme OS=Phaseolus vulgaris PE=1 SV=1	O	Posttranslational modification, protein turnover, chaperones	PREDICTED: vacuolar-processing enzyme [Glycine max]	cellular component: cell (GO:0005623);; cellular component: organelle (GO:0043226);; cellular component: cell part (GO:0044464);; biological process: metabolic process (GO:0008152);; molecular function: catalytic activity (GO:0003824)
Glyma.11G209300.Wm82.a2.v1	Glyma.11G209300.Wm82.a2.v1	6.1591	449	6.05046	432	15.1492	958	18.2655	1226	34.1523	2037	33.4686	2325	0.681908	0.28612	normal	0.00035861	1.17877	up	0.0494331	0.784854	normal	[I]	Lipid transport and metabolism	Molecular Function: hydrolase activity (GO:0016787);;	--	--	--	--	alpha/beta hydrolase fold;; Alpha/beta hydrolase family;; Serine aminopeptidase, S33	--	S	Function unknown	PREDICTED: uncharacterized protein LOC100500491 [Glycine max]	biological process: metabolic process (GO:0008152);; molecular function: catalytic activity (GO:0003824)
Glyma.20G240600.Wm82.a2.v1	Glyma.20G240600.Wm82.a2.v1	0	0	0	0	0.578364	34	2.57279	165	11.9646	669	10.1223	614	0.000122569	4.5872	up	1.54e-10	9.28425	up	0.00331578	2.3778	up	[I]	Lipid transport and metabolism	Biological Process: transition metal ion transport (GO:0000041);; Cellular Component: nucleus (GO:0005634);; Cellular Component: cytoplasm (GO:0005737);; Biological Process: metabolic process (GO:0008152);; Molecular Function: hydrolase activity (GO:0016787);;	K01054|0|gmx:100800623|K01054 acylglycerol lipase [EC:3.1.1.23] | (RefSeq) caffeoylshikimate esterase-like	Glycerolipid metabolism (ko00561)	[I]	Lipid transport and metabolism	Serine aminopeptidase, S33;; alpha/beta hydrolase fold;; Alpha/beta hydrolase family;; Prolyl oligopeptidase family;; Putative esterase	Caffeoylshikimate esterase OS=Arabidopsis thaliana GN=CSE PE=1 SV=1	I	Lipid transport and metabolism	PREDICTED: caffeoylshikimate esterase-like isoform X1 [Glycine max]	biological process: single-organism process (GO:0044699);; biological process: localization (GO:0051179);; cellular component: cell (GO:0005623);; cellular component: organelle (GO:0043226);; cellular component: cell part (GO:0044464);; biological process: metabolic process (GO:0008152);; molecular function: catalytic activity (GO:0003824)
Glyma.17G255400.Wm82.a2.v1	Glyma.17G255400.Wm82.a2.v1	0.167747	11	0.129837	8	0.891948	54	2.03869	129	8.37375	480	7.26532	450	0.0847872	1.87207	normal	3.93e-13	4.41272	up	0.000997875	2.08983	up	[I]	Lipid transport and metabolism	Molecular Function: phospholipase A2 activity (GO:0004623);; Biological Process: toxin catabolic process (GO:0009407);; Biological Process: response to chitin (GO:0010200);; Biological Process: response to cyclopentenone (GO:0010583);; Molecular Function: lysophosphatidic acid acyltransferase activity (GO:0042171);; Biological Process: defense response by callose deposition (GO:0052542);; Biologi…	--	--	[R]	General function prediction only	alpha/beta hydrolase fold;; Serine aminopeptidase, S33;; Alpha/beta hydrolase family;; Chlorophyllase enzyme;; Ndr family;; Serine hydrolase	Probable 1-acylglycerol-3-phosphate O-acyltransferase OS=Oryza sativa subsp. japonica GN=Os09g0520200 PE=3 SV=3	S	Function unknown	PREDICTED: probable 1-acylglycerol-3-phosphate O-acyltransferase [Glycine max]	biological process: metabolic process (GO:0008152);; molecular function: catalytic activity (GO:0003824);; biological process: cellular process (GO:0009987);; biological process: single-organism process (GO:0044699);; biological process: response to stimulus (GO:0050896);; biological process: localization (GO:0051179);; biological process: biological regulation (GO:0065007)
Glyma.18G041800.Wm82.a2.v1	Glyma.18G041800.Wm82.a2.v1	1.11215	16	0.96342	14	0	0	0	0	0	0	0	0	0.0113542	-3.42835	normal	0.00237843	-5.81557	down	--	--	--	--	--	Cellular Component: extracellular region (GO:0005576);; Cellular Component: cell wall (GO:0005618);; Cellular Component: endoplasmic reticulum (GO:0005783);; Cellular Component: signal peptidase complex (GO:0005787);; Biological Process: signal peptide processing (GO:0006465);; Molecular Function: peptidase activity (GO:0008233);; Cellular Component: plasmodesma (GO:0009506);; Cellular Component:…	K12948|1.84409e-70|gmx:100812692|K12948 signal peptidase complex subunit 3 [EC:3.4.-.-] | (RefSeq) signal peptidase complex subunit 3A-like	Protein export (ko03060)	[U]	Intracellular trafficking, secretion, and vesicular transport	Signal peptidase subunit	Signal peptidase complex subunit 3A OS=Arabidopsis thaliana GN=At3g05230 PE=2 SV=1	U	Intracellular trafficking, secretion, and vesicular transport	PREDICTED: signal peptidase complex subunit 3A-like, partial [Glycine max]	cellular component: extracellular region (GO:0005576);; cellular component: cell (GO:0005623);; cellular component: cell part (GO:0044464);; cellular component: organelle (GO:0043226);; cellular component: membrane (GO:0016020);; cellular component: macromolecular complex (GO:0032991);; cellular component: organelle part (GO:0044422);; cellular component: membrane part (GO:0044425);; biological p…
Glyma.09G259000.Wm82.a2.v1	Glyma.09G259000.Wm82.a2.v1	12.5408	1229	16.1585	1435	12.022	988	10.2288	985	16.2321	1390	12.6496	1093	0.000936591	-1.40722	down	0.00452235	-1.20722	down	0.861166	0.130385	normal	--	--	Molecular Function: aspartic-type endopeptidase activity (GO:0004190);; Cellular Component: vacuolar membrane (GO:0005774);; Cellular Component: Golgi apparatus (GO:0005794);; Cellular Component: plasma membrane (GO:0005886);; Biological Process: proteolysis (GO:0006508);; Cellular Component: endosome membrane (GO:0010008);; Cellular Component: integral component of membrane (GO:0016021);; Cellul…	--	--	[R]	General function prediction only	Signal peptide peptidase;; PA domain	Signal peptide peptidase-like 4 OS=Arabidopsis thaliana GN=SPPL4 PE=2 SV=1	U	Intracellular trafficking, secretion, and vesicular transport	PREDICTED: signal peptide peptidase-like 4 isoform X1 [Glycine max]	biological process: metabolic process (GO:0008152);; molecular function: catalytic activity (GO:0003824);; cellular component: cell (GO:0005623);; cellular component: membrane (GO:0016020);; cellular component: organelle (GO:0043226);; cellular component: organelle part (GO:0044422);; cellular component: cell part (GO:0044464);; cellular component: membrane part (GO:0044425);; biological process:…
Glyma.01G006700.Wm82.a2.v1	Glyma.01G006700.Wm82.a2.v1	0	0	0	0	0.058125	7	0.326929	39	0.371749	38	0.961725	104	0.125521	2.33506	normal	0.000701182	6.14638	up	0.429138	1.2096	normal	[O]	Posttranslational modification, protein turnover, chaperones	Cellular Component: vacuole (GO:0005773);; Cellular Component: plasma membrane (GO:0005886);; Biological Process: proteolysis (GO:0006508);; Molecular Function: oxidoreductase activity (GO:0016491);; Molecular Function: dipeptidase activity (GO:0016805);;	K01301|0|gmx:100797366|K01301 N-acetylated-alpha-linked acidic dipeptidase [EC:3.4.17.21] | (RefSeq) probable glutamate carboxypeptidase 2	--	[OPR]	Posttranslational modification, protein turnover, chaperones;; Inorganic ion transport and metabolism;; General function prediction only	Transferrin receptor-like dimerisation domain;; Peptidase family M28;; PA domain	Probable glutamate carboxypeptidase LAMP1 OS=Arabidopsis thaliana GN=LAMP1 PE=2 SV=1	S	Function unknown	PREDICTED: probable glutamate carboxypeptidase 2 isoform X1 [Glycine max]	cellular component: cell (GO:0005623);; cellular component: organelle (GO:0043226);; cellular component: cell part (GO:0044464);; cellular component: membrane (GO:0016020);; biological process: metabolic process (GO:0008152);; molecular function: catalytic activity (GO:0003824)
Glyma.08G066900.Wm82.a2.v1	Glyma.08G066900.Wm82.a2.v1	0	0	0	0	0	0	0.104855	7	0.662773	35	1.22778	68	0.717799	0.559418	normal	0.00223227	5.72879	up	0.0818681	2.63991	normal	[F]	Nucleotide transport and metabolism	--	--	--	[F]	Nucleotide transport and metabolism	Glutamine amidotransferase class-I;; Peptidase C26	Gamma-glutamyl peptidase 5 OS=Arabidopsis thaliana GN=GGP5 PE=2 SV=1	F	Nucleotide transport and metabolism	PREDICTED: putative glutamine amidotransferase YLR126C [Glycine max]	--
Glyma.13G089500.Wm82.a2.v1	Glyma.13G089500.Wm82.a2.v1	0	0	0	0	0	0	0.114243	8	0.560924	33	1.80807	113	0.717799	0.569039	normal	0.000741308	6.1403	up	0.0463464	2.89471	normal	[HR]	Coenzyme transport and metabolism;; General function prediction only	Cellular Component: vacuole (GO:0005773);; Biological Process: metabolic process (GO:0008152);; Molecular Function: hydrolase activity (GO:0016787);;	--	--	[R]	General function prediction only	alpha/beta hydrolase fold;; Alpha/beta hydrolase family;; TAP-like protein;; Dienelactone hydrolase family;; Prolyl oligopeptidase family;; BAAT / Acyl-CoA thioester hydrolase C terminal	--	S	Function unknown	PREDICTED: uncharacterized protein LOC100808998 [Glycine max]	cellular component: cell (GO:0005623);; cellular component: organelle (GO:0043226);; cellular component: cell part (GO:0044464);; biological process: metabolic process (GO:0008152);; molecular function: catalytic activity (GO:0003824)
Glyma.20G178600.Wm82.a2.v1	Glyma.20G178600.Wm82.a2.v1	0	0	0	0	0.078886	7	0.116312	12	0.247333	22	3.18199	277	0.426115	1.37181	normal	0.000108409	6.83584	up	0.0157229	2.98774	normal	[E]	Amino acid transport and metabolism	Molecular Function: serine-type carboxypeptidase activity (GO:0004185);; Cellular Component: extracellular region (GO:0005576);; Cellular Component: extracellular space (GO:0005615);; Cellular Component: vacuole (GO:0005773);; Biological Process: proteolysis (GO:0006508);; Biological Process: microtubule nucleation (GO:0007020);; Biological Process: brassinosteroid mediated signaling pathway (GO:…	K16297|0|gmx:100812000|K16297 serine carboxypeptidase-like clade II [EC:3.4.16.-] | (RefSeq) serine carboxypeptidase-like 27	--	[OE]	Posttranslational modification, protein turnover, chaperones;; Amino acid transport and metabolism	Serine carboxypeptidase	Serine carboxypeptidase-like 27 OS=Arabidopsis thaliana GN=SCPL27 PE=2 SV=1	E	Amino acid transport and metabolism	PREDICTED: serine carboxypeptidase-like 27 [Glycine max]	biological process: metabolic process (GO:0008152);; molecular function: catalytic activity (GO:0003824);; cellular component: extracellular region (GO:0005576);; cellular component: extracellular region part (GO:0044421);; cellular component: cell (GO:0005623);; cellular component: organelle (GO:0043226);; cellular component: cell part (GO:0044464);; biological process: cellular process (GO:0009…
Glyma.04G156000.Wm82.a2.v1	Glyma.04G156000.Wm82.a2.v1	1.54567	86	0.36191	32	2.48658	235	4.15125	434	4.80557	356	5.11307	494	0.0853204	1.39125	normal	0.00934191	1.72812	up	0.857466	0.152466	normal	[O]	Posttranslational modification, protein turnover, chaperones	Molecular Function: GPI-anchor transamidase activity (GO:0003923);; Molecular Function: cysteine-type endopeptidase activity (GO:0004197);; Cellular Component: endoplasmic reticulum (GO:0005783);; Biological Process: proteolysis (GO:0006508);; Biological Process: sterol biosynthetic process (GO:0016126);; Biological Process: sphingoid biosynthetic process (GO:0046520);;	K05290|0|gmx:100805764|K05290 phosphatidylinositol glycan, class K [EC:2.6.-.-] | (RefSeq) putative GPI-anchor transamidase	Glycosylphosphatidylinositol(GPI)-anchor biosynthesis (ko00563)	[O]	Posttranslational modification, protein turnover, chaperones	Peptidase C13 family	Vacuolar-processing enzyme alpha-isozyme OS=Arabidopsis thaliana GN=At2g25940 PE=2 SV=2	O	Posttranslational modification, protein turnover, chaperones	PREDICTED: putative GPI-anchor transamidase isoform X1 [Glycine max]	biological process: metabolic process (GO:0008152);; molecular function: catalytic activity (GO:0003824);; cellular component: cell (GO:0005623);; cellular component: organelle (GO:0043226);; cellular component: cell part (GO:0044464);; biological process: single-organism process (GO:0044699);; biological process: cellular process (GO:0009987)
Glyma.13G195700.Wm82.a2.v1	Glyma.13G195700.Wm82.a2.v1	0.051195	3	0.144764	9	1.47291	60	1.45921	68	4.10662	155	10.685	456	0.141421	1.85062	normal	6.84e-06	4.23252	up	0.0187835	1.86498	normal	[U]	Intracellular trafficking, secretion, and vesicular transport	Biological Process: proteolysis (GO:0006508);; Biological Process: protein processing involved in protein targeting to mitochondrion (GO:0006627);; Molecular Function: serine-type peptidase activity (GO:0008236);; Cellular Component: integral component of membrane (GO:0016021);; Cellular Component: mitochondrial inner membrane peptidase complex (GO:0042720);;	K09647|3.27119e-134|gmx:100818627|K09647 mitochondrial inner membrane protease subunit 1 [EC:3.4.21.-] | (RefSeq) mitochondrial inner membrane protease subunit 1-like	Protein export (ko03060)	[O]	Posttranslational modification, protein turnover, chaperones	Peptidase S24-like;; Signal peptidase, peptidase S26	Thylakoidal processing peptidase 1, chloroplastic OS=Arabidopsis thaliana GN=TPP1 PE=2 SV=2	U	Intracellular trafficking, secretion, and vesicular transport	PREDICTED: mitochondrial inner membrane protease subunit 1-like [Glycine max]	biological process: metabolic process (GO:0008152);; biological process: cellular process (GO:0009987);; molecular function: catalytic activity (GO:0003824);; cellular component: membrane (GO:0016020);; cellular component: membrane part (GO:0044425);; cellular component: cell (GO:0005623);; cellular component: macromolecular complex (GO:0032991);; cellular component: organelle (GO:0043226);; cell…
Glyma.05G188500.Wm82.a2.v1	Glyma.05G188500.Wm82.a2.v1	1.39036	106	0.940463	75	2.72742	184	6.96393	545	15.3782	1042	18.8397	1357	0.329009	0.89254	normal	3.11e-11	2.59401	up	0.0239919	1.49188	normal	[EF]	Amino acid transport and metabolism;; Nucleotide transport and metabolism	Biological Process: RNA methylation (GO:0001510);; Molecular Function: carbamoyl-phosphate synthase (glutamine-hydrolyzing) activity (GO:0004088);; Molecular Function: ATP binding (GO:0005524);; Cellular Component: cytosol (GO:0005829);; Cellular Component: carbamoyl-phosphate synthase complex (GO:0005951);; Biological Process: purine nucleotide biosynthetic process (GO:0006164);; Biological Proc…	K01956|0|gmx:100776931|K01956 carbamoyl-phosphate synthase small subunit [EC:6.3.5.5] | (RefSeq) carbamoyl-phosphate synthase small chain, chloroplastic-like	Pyrimidine metabolism (ko00240);; Alanine, aspartate and glutamate metabolism (ko00250)	[R]	General function prediction only	Glutamine amidotransferase class-I;; Carbamoyl-phosphate synthase small chain, CPSase domain;; Peptidase C26	Carbamoyl-phosphate synthase small chain, chloroplastic OS=Arabidopsis thaliana GN=CARA PE=1 SV=1	F	Nucleotide transport and metabolism	PREDICTED: carbamoyl-phosphate synthase small chain, chloroplastic-like isoform X1 [Glycine max]	biological process: metabolic process (GO:0008152);; biological process: cellular process (GO:0009987);; molecular function: catalytic activity (GO:0003824);; molecular function: binding (GO:0005488);; cellular component: cell (GO:0005623);; cellular component: cell part (GO:0044464);; cellular component: macromolecular complex (GO:0032991);; biological process: single-organism process (GO:004469…
Glyma.20G176900.Wm82.a2.v1	Glyma.20G176900.Wm82.a2.v1	2.88579	137	2.17095	171	3.52991	274	4.95265	415	10.2505	767	11.1095	895	0.894141	0.116585	normal	0.00517666	1.28013	up	0.0245758	1.05508	normal	[R]	General function prediction only	Molecular Function: carboxylic ester hydrolase activity (GO:0004091);;	--	--	[R]	General function prediction only	Serine aminopeptidase, S33;; alpha/beta hydrolase fold	Embryogenesis-associated protein EMB8 OS=Picea glauca GN=EMB8 PE=2 SV=1	S	Function unknown	PREDICTED: embryogenesis-associated protein EMB8-like [Glycine max]	--
Glyma.13G190500.Wm82.a2.v1	Glyma.13G190500.Wm82.a2.v1	0.70056	29	1.01734	42	2.59615	87	5.53515	207	14.7949	478	6.42031	221	0.442172	0.874936	normal	0.00593963	2.12619	up	0.268741	1.05419	normal	--	--	Biological Process: proteolysis (GO:0006508);; Biological Process: protein processing involved in protein targeting to mitochondrion (GO:0006627);; Molecular Function: serine-type peptidase activity (GO:0008236);; Cellular Component: integral component of membrane (GO:0016021);; Cellular Component: mitochondrial inner membrane peptidase complex (GO:0042720);;	K09647|1.1996e-57|gmx:100805997|K09647 mitochondrial inner membrane protease subunit 1 [EC:3.4.21.-] | (RefSeq) mitochondrial inner membrane protease subunit 1-like	Protein export (ko03060)	[O]	Posttranslational modification, protein turnover, chaperones	Peptidase S24-like	--	U	Intracellular trafficking, secretion, and vesicular transport	hypothetical protein GLYMA_13G190500 [Glycine max]	biological process: metabolic process (GO:0008152);; biological process: cellular process (GO:0009987);; molecular function: catalytic activity (GO:0003824);; cellular component: membrane (GO:0016020);; cellular component: membrane part (GO:0044425);; cellular component: cell (GO:0005623);; cellular component: macromolecular complex (GO:0032991);; cellular component: organelle (GO:0043226);; cell…
Glyma.01G185300.Wm82.a2.v1	Glyma.01G185300.Wm82.a2.v1	4.11139	273	6.20086	298	14.4823	931	15.6692	1123	36.9253	2387	40.7901	2756	0.112743	0.803356	normal	4.61e-09	2.02722	up	0.00263419	1.10202	up	[J]	Translation, ribosomal structure and biogenesis	Molecular Function: aminopeptidase activity (GO:0004177);; Cellular Component: mitochondrion (GO:0005739);; Cellular Component: cytosol (GO:0005829);; Biological Process: proteolysis (GO:0006508);; Molecular Function: metalloexopeptidase activity (GO:0008235);; Cellular Component: chloroplast (GO:0009507);; Biological Process: response to abscisic acid (GO:0009737);; Biological Process: vernaliza…	K01265|0|gmx:100789968|K01265 methionyl aminopeptidase [EC:3.4.11.18] | (RefSeq) methionine aminopeptidase 1D, chloroplastic/mitochondrial	--	[O]	Posttranslational modification, protein turnover, chaperones	Metallopeptidase family M24	Methionine aminopeptidase 1D, chloroplastic/mitochondrial OS=Arabidopsis thaliana GN=MAP1D PE=1 SV=1	J	Translation, ribosomal structure and biogenesis	PREDICTED: methionine aminopeptidase 1D, chloroplastic/mitochondrial [Glycine max]	biological process: metabolic process (GO:0008152);; molecular function: catalytic activity (GO:0003824);; cellular component: cell (GO:0005623);; cellular component: organelle (GO:0043226);; cellular component: cell part (GO:0044464);; biological process: response to stimulus (GO:0050896);; biological process: cellular process (GO:0009987);; biological process: single-organism process (GO:004469…
Glyma.01G198600.Wm82.a2.v1	Glyma.01G198600.Wm82.a2.v1	18.24	1545	21.9224	1712	31.857	2296	20.7418	1595	3.86254	344	3.16623	299	0.233426	-0.707992	normal	9.01e-21	-3.43169	down	2.69e-08	-2.73642	down	[E]	Amino acid transport and metabolism	Cellular Component: cytosol (GO:0005829);; Biological Process: proteolysis (GO:0006508);; Molecular Function: metallopeptidase activity (GO:0008237);; Molecular Function: acetylornithine deacetylase activity (GO:0008777);;	K01438|5.66202e-171|gmx:100814676|K01438 acetylornithine deacetylase [EC:3.5.1.16] | (RefSeq) acetylornithine deacetylase-like	Arginine biosynthesis (ko00220);; 2-Oxocarboxylic acid metabolism (ko01210);; Biosynthesis of amino acids (ko01230)	[E]	Amino acid transport and metabolism	Peptidase family M20/M25/M40	Acetylornithine deacetylase OS=Arabidopsis thaliana GN=At4g17830 PE=2 SV=1	E	Amino acid transport and metabolism	hypothetical protein GLYMA_01G198600 [Glycine max]	cellular component: cell (GO:0005623);; cellular component: cell part (GO:0044464);; biological process: metabolic process (GO:0008152);; molecular function: catalytic activity (GO:0003824)
Glyma.09G050800.Wm82.a2.v1	Glyma.09G050800.Wm82.a2.v1	38.7455	2553	34.8086	2259	76.2694	5606	85.2543	6901	26.2745	1650	17.0547	1166	0.469981	0.361706	normal	2.62e-06	-1.852	down	1.52e-07	-2.27363	down	[E]	Amino acid transport and metabolism	--	K02083|0|gmx:100819399|K02083 allantoate deiminase [EC:3.5.3.9] | (RefSeq) allantoate deiminase	Purine metabolism (ko00230)	--	--	Peptidase family M20/M25/M40;; Peptidase dimerisation domain;; Peptidase family M28	Allantoate deiminase 2 OS=Glycine max GN=AAH2 PE=1 SV=1	E	Amino acid transport and metabolism	PREDICTED: allantoate deiminase isoform X1 [Glycine max]	--
Glyma.08G122500.Wm82.a2.v1	Glyma.08G122500.Wm82.a2.v1	0	0	0	0	0.340031	11	0.745711	38	1.89061	36	0.619322	31	0.0886677	2.53262	normal	0.0095839	5.12437	up	0.883477	0.268296	normal	[O]	Posttranslational modification, protein turnover, chaperones	Biological Process: proteolysis (GO:0006508);; Molecular Function: serine-type peptidase activity (GO:0008236);; Cellular Component: plastid (GO:0009536);; Cellular Component: chloroplast thylakoid lumen (GO:0009543);; Biological Process: mRNA modification (GO:0016556);; Molecular Function: hydrolase activity (GO:0016787);; Biological Process: intracellular signal transduction (GO:0035556);;	--	--	--	--	Peptidase family S41	Carboxyl-terminal-processing peptidase 1, chloroplastic OS=Arabidopsis thaliana GN=CTPA1 PE=1 SV=1	--	--	hypothetical protein GLYMA_08G122500 [Glycine max]	biological process: metabolic process (GO:0008152);; molecular function: catalytic activity (GO:0003824);; cellular component: cell (GO:0005623);; cellular component: organelle (GO:0043226);; cellular component: cell part (GO:0044464);; cellular component: organelle part (GO:0044422);; biological process: cellular process (GO:0009987);; biological process: signaling (GO:0023052);; biological proc…
Glyma.13G075100.Wm82.a2.v1	Glyma.13G075100.Wm82.a2.v1	0	0	0	0	0	0	0.205835	4	2.03178	35	2.45946	45	0.718717	0.510677	normal	0.00523802	5.38692	up	0.0504499	2.90872	normal	--	--	Molecular Function: serine-type carboxypeptidase activity (GO:0004185);; Cellular Component: extracellular region (GO:0005576);; Biological Process: proteolysis (GO:0006508);;	K16296|6.78107e-48|pvu:PHAVU_006G021700g|K16296 serine carboxypeptidase-like clade I [EC:3.4.16.-] | (RefSeq) hypothetical protein	--	[OE]	Posttranslational modification, protein turnover, chaperones;; Amino acid transport and metabolism	Serine carboxypeptidase	Serine carboxypeptidase-like 3 OS=Arabidopsis thaliana GN=SCPL3 PE=2 SV=1	E	Amino acid transport and metabolism	hypothetical protein GLYMA_13G075100 [Glycine max]	biological process: metabolic process (GO:0008152);; molecular function: catalytic activity (GO:0003824);; cellular component: extracellular region (GO:0005576)
Glyma.06G295100.Wm82.a2.v1	Glyma.06G295100.Wm82.a2.v1	0	0	0.118565	6	1.00867	49	1.91344	102	4.4645	211	10.4694	531	0.0756873	2.4018	normal	6.56e-07	5.31505	up	0.0102703	1.95362	normal	[HR]	Coenzyme transport and metabolism;; General function prediction only	--	--	--	[I]	Lipid transport and metabolism	alpha/beta hydrolase fold;; Alpha/beta hydrolase family;; Serine aminopeptidase, S33	--	S	Function unknown	PREDICTED: bifunctional epoxide hydrolase 2-like [Glycine max]	--
Glyma.08G232600.Wm82.a2.v1	Glyma.08G232600.Wm82.a2.v1	39.1518	3854	47.6482	4631	51.243	4905	65.5722	6841	6.39712	600	8.98759	869	0.298059	-0.550443	normal	4.83e-24	-3.64829	down	2.49e-19	-3.15259	down	[F]	Nucleotide transport and metabolism	--	K01937|0|gmx:100793465|K01937 CTP synthase [EC:6.3.4.2] | (RefSeq) CTP synthase	Pyrimidine metabolism (ko00240)	[F]	Nucleotide transport and metabolism	CTP synthase N-terminus;; Glutamine amidotransferase class-I;; Peptidase C26	--	F	Nucleotide transport and metabolism	PREDICTED: CTP synthase isoform X1 [Glycine max]	--
Glyma.13G063400.Wm82.a2.v1	Glyma.13G063400.Wm82.a2.v1	0.833288	60	1.19372	57	4.99419	329	4.65514	315	14.3678	888	12.7661	832	0.0266545	1.38549	normal	2.1e-10	2.73688	up	0.01548	1.17817	normal	[O]	Posttranslational modification, protein turnover, chaperones	Biological Process: maltose metabolic process (GO:0000023);; Molecular Function: serine-type endopeptidase activity (GO:0004252);; Biological Process: proteolysis (GO:0006508);; Cellular Component: chloroplast thylakoid lumen (GO:0009543);; Biological Process: thylakoid membrane organization (GO:0010027);; Biological Process: photosystem II repair (GO:0010206);; Biological Process: starch biosynt…	--	--	[O]	Posttranslational modification, protein turnover, chaperones	Trypsin-like peptidase domain;; Trypsin;; PDZ domain	Protease Do-like 8, chloroplastic OS=Arabidopsis thaliana GN=DEGP8 PE=1 SV=1	O	Posttranslational modification, protein turnover, chaperones	PREDICTED: protease Do-like 8, chloroplastic isoform X1 [Glycine max]	biological process: metabolic process (GO:0008152);; biological process: cellular process (GO:0009987);; biological process: single-organism process (GO:0044699);; molecular function: catalytic activity (GO:0003824);; cellular component: cell (GO:0005623);; cellular component: organelle (GO:0043226);; cellular component: organelle part (GO:0044422);; cellular component: cell part (GO:0044464);; b…
Glyma.20G205500.Wm82.a2.v1	Glyma.20G205500.Wm82.a2.v1	0.074594	8	0	0	1.48516	108	1.66252	139	4.00762	305	4.02093	313	0.0075856	3.04687	up	9.47e-07	4.91372	up	0.0650806	1.09084	normal	[E]	Amino acid transport and metabolism	Biological Process: allantoin catabolic process (GO:0000256);; Biological Process: RNA splicing, via endonucleolytic cleavage and ligation (GO:0000394);; Molecular Function: ureidoglycolate hydrolase activity (GO:0004848);; Cellular Component: mitochondrion (GO:0005739);; Biological Process: proteolysis (GO:0006508);; Molecular Function: metallopeptidase activity (GO:0008237);; Biological Process…	K18151|0|gmx:100797579|K18151 ureidoglycolate amidohydrolase [EC:3.5.1.116] | (RefSeq) uncharacterized LOC100797579	Purine metabolism (ko00230)	--	--	Peptidase family M20/M25/M40;; Peptidase family M28	Ureidoglycolate hydrolase OS=Arabidopsis thaliana GN=UAH PE=1 SV=1	E	Amino acid transport and metabolism	Putative hydrolase, partial [Glycine soja]	biological process: metabolic process (GO:0008152);; biological process: cellular process (GO:0009987);; molecular function: catalytic activity (GO:0003824);; cellular component: cell (GO:0005623);; cellular component: organelle (GO:0043226);; cellular component: cell part (GO:0044464);; biological process: single-organism process (GO:0044699)
Glyma.02G062400.Wm82.a2.v1	Glyma.02G062400.Wm82.a2.v1	3.51625	361	4.73826	441	5.59392	559	4.76218	504	1.92743	193	1.00664	110	0.379868	-0.58117	normal	1.31e-05	-2.46602	down	0.00261643	-1.90968	down	[E]	Amino acid transport and metabolism	Molecular Function: serine-type endopeptidase activity (GO:0004252);; Cellular Component: nucleus (GO:0005634);; Cellular Component: mitochondrion (GO:0005739);; Biological Process: proteolysis (GO:0006508);; Cellular Component: membrane (GO:0016020);; Molecular Function: serine-type exopeptidase activity (GO:0070008);;	--	--	[O]	Posttranslational modification, protein turnover, chaperones	Prolyl oligopeptidase family;; Prolyl oligopeptidase, N-terminal beta-propeller domain	--	E	Amino acid transport and metabolism	PREDICTED: protease 2-like [Glycine max]	biological process: metabolic process (GO:0008152);; molecular function: catalytic activity (GO:0003824);; cellular component: cell (GO:0005623);; cellular component: organelle (GO:0043226);; cellular component: cell part (GO:0044464);; cellular component: membrane (GO:0016020)
Glyma.08G264800.Wm82.a2.v1	Glyma.08G264800.Wm82.a2.v1	0	0	0	0	0.397433	38	0.374494	41	0.881315	74	4.17803	417	0.00881398	3.48413	up	2.62e-06	7.70326	up	0.0406352	2.09196	normal	[F]	Nucleotide transport and metabolism	--	K01937|0|gmx:100819563|K01937 CTP synthase [EC:6.3.4.2] | (RefSeq) CTP synthase-like	Pyrimidine metabolism (ko00240)	[F]	Nucleotide transport and metabolism	CTP synthase N-terminus;; Glutamine amidotransferase class-I;; Peptidase C26	--	F	Nucleotide transport and metabolism	PREDICTED: CTP synthase-like isoform X1 [Glycine max]	--
Glyma.07G270200.Wm82.a2.v1	Glyma.07G270200.Wm82.a2.v1	0.391368	39	0.364433	36	1.59248	152	2.85884	300	3.69701	328	4.11569	399	0.0662361	1.43449	normal	8e-05	2.12107	up	0.554647	0.489972	normal	[T]	Signal transduction mechanisms	--	--	--	[R]	General function prediction only	Serine aminopeptidase, S33;; X-Pro dipeptidyl-peptidase (S15 family)	--	S	Function unknown	PREDICTED: uncharacterized protein LOC100809573 isoform X1 [Glycine max]	--
Glyma.13G107800.Wm82.a2.v1	Glyma.13G107800.Wm82.a2.v1	0.181679	13	0.825902	56	3.20844	212	5.12529	366	8.65075	545	11.4549	778	0.0820071	1.71647	normal	0.000333236	2.94339	up	0.084807	0.97202	normal	[T]	Signal transduction mechanisms	Cellular Component: endoplasmic reticulum (GO:0005783);; Cellular Component: plasma membrane (GO:0005886);; Biological Process: proteolysis (GO:0006508);; Molecular Function: serine-type peptidase activity (GO:0008236);; Cellular Component: organelle inner membrane (GO:0019866);; Biological Process: root development (GO:0048364);; Biological Process: photoperiodism, flowering (GO:0048573);;	K06889|0|gmx:100792376|K06889 uncharacterized protein | (RefSeq) protein bem46-like	--	[R]	General function prediction only	Serine aminopeptidase, S33;; Prolyl oligopeptidase family;; alpha/beta hydrolase fold;; Dienelactone hydrolase family;; BAAT / Acyl-CoA thioester hydrolase C terminal;; Acetyl xylan esterase (AXE1);; X-Pro dipeptidyl-peptidase (S15 family)	--	S	Function unknown	PREDICTED: protein bem46-like [Glycine max]	cellular component: cell (GO:0005623);; cellular component: organelle (GO:0043226);; cellular component: cell part (GO:0044464);; cellular component: membrane (GO:0016020);; biological process: metabolic process (GO:0008152);; molecular function: catalytic activity (GO:0003824);; cellular component: organelle part (GO:0044422);; biological process: multicellular organismal process (GO:0032501);; …
Glyma.06G081900.Wm82.a2.v1	Glyma.06G081900.Wm82.a2.v1	4.28077	261	3.97936	239	19.5054	1154	22.1883	1436	22.7665	1313	25.0141	1553	0.00144076	1.32627	up	6.52e-05	1.38917	up	0.927524	-0.0580148	normal	--	--	Molecular Function: aspartic-type endopeptidase activity (GO:0004190);; Molecular Function: metalloendopeptidase activity (GO:0004222);; Cellular Component: mitochondrion (GO:0005739);; Cellular Component: endoplasmic reticulum membrane (GO:0005789);; Cellular Component: Golgi apparatus (GO:0005794);; Biological Process: N-terminal protein myristoylation (GO:0006499);; Biological Process: proteol…	K09595|0|gmx:100784956|K09595 minor histocompatibility antigen H13 [EC:3.4.23.-] | (RefSeq) signal peptide peptidase-like	--	[S]	Function unknown	Signal peptide peptidase	Signal peptide peptidase OS=Arabidopsis thaliana GN=SPP PE=2 SV=1	U	Intracellular trafficking, secretion, and vesicular transport	PREDICTED: signal peptide peptidase-like [Glycine max]	biological process: metabolic process (GO:0008152);; molecular function: catalytic activity (GO:0003824);; cellular component: cell (GO:0005623);; cellular component: organelle (GO:0043226);; cellular component: cell part (GO:0044464);; cellular component: membrane (GO:0016020);; cellular component: organelle part (GO:0044422);; cellular component: membrane part (GO:0044425);; biological process:…
Glyma.16G099800.Wm82.a2.v1	Glyma.16G099800.Wm82.a2.v1	0.585508	32	0.217077	20	5.13113	261	3.68704	265	3.19061	163	2.04079	141	0.00103473	2.19086	up	0.0704825	1.41828	normal	0.145159	-0.957135	normal	[I]	Lipid transport and metabolism	Cellular Component: Golgi membrane (GO:0000139);; Molecular Function: carboxylic ester hydrolase activity (GO:0004091);; Cellular Component: extracellular region (GO:0005576);; Cellular Component: endoplasmic reticulum membrane (GO:0005789);; Biological Process: fatty acid catabolic process (GO:0009062);; Cellular Component: chloroplast (GO:0009507);; Biological Process: response to abscisic acid…	K15889|0|gmx:100790850|K15889 prenylcysteine alpha-carboxyl methylesterase [EC:3.1.1.-] | (RefSeq) isoprenylcysteine alpha-carbonyl methylesterase ICME-like	Terpenoid backbone biosynthesis (ko00900)	[R]	General function prediction only	alpha/beta hydrolase fold;; Carboxylesterase family;; Prolyl oligopeptidase family	Probable isoprenylcysteine alpha-carbonyl methylesterase ICMEL1 OS=Arabidopsis thaliana GN=ICMEL1 PE=2 SV=1	I	Lipid transport and metabolism	PREDICTED: isoprenylcysteine alpha-carbonyl methylesterase ICME-like [Glycine max]	cellular component: cell (GO:0005623);; cellular component: membrane (GO:0016020);; cellular component: organelle (GO:0043226);; cellular component: organelle part (GO:0044422);; cellular component: cell part (GO:0044464);; cellular component: extracellular region (GO:0005576);; cellular component: membrane part (GO:0044425);; biological process: metabolic process (GO:0008152);; biological proces…
Glyma.05G177400.Wm82.a2.v1	Glyma.05G177400.Wm82.a2.v1	0.515972	33	0.507143	32	3.88776	242	6.12671	408	6.21879	366	4.58074	288	0.000777766	2.14479	up	0.000308521	2.18203	up	0.869061	-0.149149	normal	[HR]	Coenzyme transport and metabolism;; General function prediction only	Cellular Component: plasma membrane (GO:0005886);; Biological Process: metabolic process (GO:0008152);; Molecular Function: hydrolase activity (GO:0016787);;	--	--	[R]	General function prediction only	alpha/beta hydrolase fold;; Alpha/beta hydrolase family;; Serine aminopeptidase, S33;; Prolyl oligopeptidase family;; TAP-like protein;; BAAT / Acyl-CoA thioester hydrolase C terminal;; Dienelactone hydrolase family;; X-Pro dipeptidyl-peptidase (S15 family);; Serine hydrolase (FSH1)	1-acylglycerol-3-phosphate O-acyltransferase OS=Arabidopsis thaliana GN=At4g24160 PE=1 SV=1	S	Function unknown	PREDICTED: monoacylglycerol lipase ABHD6 [Glycine max]	cellular component: cell (GO:0005623);; cellular component: membrane (GO:0016020);; cellular component: cell part (GO:0044464);; biological process: metabolic process (GO:0008152);; molecular function: catalytic activity (GO:0003824)
Glyma.10G001100.Wm82.a2.v1	Glyma.10G001100.Wm82.a2.v1	4.66323	384	3.68522	268	6.66625	762	7.83633	929	22.0664	2459	24.5762	2784	0.589062	0.367926	normal	8.36e-09	1.89278	up	7.32e-05	1.40734	up	[E]	Amino acid transport and metabolism	Molecular Function: serine-type endopeptidase activity (GO:0004252);; Biological Process: proteolysis (GO:0006508);;	K01303|0|gmx:100803600|K01303 acylaminoacyl-peptidase [EC:3.4.19.1] | (RefSeq) acylamino-acid-releasing enzyme-like	--	[O]	Posttranslational modification, protein turnover, chaperones	Prolyl oligopeptidase family;; alpha/beta hydrolase fold;; Serine aminopeptidase, S33;; alpha/beta hydrolase fold;; Dienelactone hydrolase family;; WD40-like Beta Propeller Repeat	Acylamino-acid-releasing enzyme OS=Arabidopsis thaliana GN=AARE PE=1 SV=1	E	Amino acid transport and metabolism	PREDICTED: acylamino-acid-releasing enzyme-like isoform X1 [Glycine max]	biological process: metabolic process (GO:0008152);; molecular function: catalytic activity (GO:0003824)
Glyma.03G214800.Wm82.a2.v1	Glyma.03G214800.Wm82.a2.v1	10.1005	488	8.21543	404	31.0667	1514	27.522	1519	76.3222	3614	60.4115	3255	0.103296	0.752644	normal	3.49e-08	1.83131	up	0.0289148	0.956169	normal	[I]	Lipid transport and metabolism	Molecular Function: catalytic activity (GO:0003824);; Cellular Component: plasma membrane (GO:0005886);; Biological Process: metabolic process (GO:0008152);;	K01054|0|vra:106757898|K01054 acylglycerol lipase [EC:3.1.1.23] | (RefSeq) caffeoylshikimate esterase-like	--	[I]	Lipid transport and metabolism	Serine aminopeptidase, S33;; alpha/beta hydrolase fold;; Prolyl oligopeptidase family;; Alpha/beta hydrolase family;; Phospholipase/Carboxylesterase	Caffeoylshikimate esterase OS=Arabidopsis thaliana GN=CSE PE=1 SV=1	I	Lipid transport and metabolism	hypothetical protein GLYMA_03G214800 [Glycine max]	molecular function: catalytic activity (GO:0003824);; cellular component: cell (GO:0005623);; cellular component: membrane (GO:0016020);; cellular component: cell part (GO:0044464);; biological process: metabolic process (GO:0008152)
Glyma.08G178600.Wm82.a2.v1	Glyma.08G178600.Wm82.a2.v1	4.48395	277	2.85476	174	0.117053	8	3.39297	223	0.002753	1	0.488104	31	0.192042	-1.64629	normal	2.01e-05	-4.63901	down	0.20812	-2.09487	normal	[HR]	Coenzyme transport and metabolism;; General function prediction only	Cellular Component: cytoplasm (GO:0005737);; Biological Process: metabolic process (GO:0008152);; Molecular Function: hydrolase activity (GO:0016787);;	--	--	[R]	General function prediction only	alpha/beta hydrolase fold;; Alpha/beta hydrolase family;; Serine aminopeptidase, S33;; X-Pro dipeptidyl-peptidase (S15 family);; Dienelactone hydrolase family	--	S	Function unknown	PREDICTED: monoacylglycerol lipase ABHD6-like [Glycine max]	cellular component: cell (GO:0005623);; cellular component: cell part (GO:0044464);; biological process: metabolic process (GO:0008152);; molecular function: catalytic activity (GO:0003824)
Glyma.20G127800.Wm82.a2.v1	Glyma.20G127800.Wm82.a2.v1	0.064742	4	0	0	0.914691	64	1.69044	122	26.3663	1700	24.5286	1659	0.00396454	3.3318	up	6.87e-27	8.27851	up	2.98e-18	3.89326	up	--	--	Biological Process: defense response to insect (GO:0002213);; Molecular Function: GTPase activity (GO:0003924);; Molecular Function: phospholipase activity (GO:0004620);; Molecular Function: triglyceride lipase activity (GO:0004806);; Cellular Component: extracellular space (GO:0005615);; Cellular Component: nucleus (GO:0005634);; Cellular Component: mitochondrial matrix (GO:0005759);; Cellular C…	K01052|0|gmx:100803830|K01052 lysosomal acid lipase/cholesteryl ester hydrolase [EC:3.1.1.13] | (RefSeq) triacylglycerol lipase 1	Steroid biosynthesis (ko00100)	[I]	Lipid transport and metabolism	Partial alpha/beta-hydrolase lipase region;; alpha/beta hydrolase fold;; Serine aminopeptidase, S33;; Alpha/beta hydrolase family	Triacylglycerol lipase 1 OS=Arabidopsis thaliana GN=LIP1 PE=1 SV=1	S	Function unknown	PREDICTED: triacylglycerol lipase 1 isoform X1 [Glycine max]	biological process: response to stimulus (GO:0050896);; biological process: multi-organism process (GO:0051704);; biological process: metabolic process (GO:0008152);; molecular function: catalytic activity (GO:0003824);; cellular component: extracellular region (GO:0005576);; cellular component: extracellular region part (GO:0044421);; cellular component: cell (GO:0005623);; cellular component: o…
Glyma.10G001000.Wm82.a2.v1	Glyma.10G001000.Wm82.a2.v1	0.055685	3	0	0	1.00448	83	1.39592	136	7.37985	671	7.0164	761	0.000285766	3.89862	up	5e-17	7.39212	up	1.41e-07	2.45285	up	[E]	Amino acid transport and metabolism	Molecular Function: serine-type endopeptidase activity (GO:0004252);; Biological Process: proteolysis (GO:0006508);;	K01303|0|gmx:100812681|K01303 acylaminoacyl-peptidase [EC:3.4.19.1] | (RefSeq) acylamino-acid-releasing enzyme-like	--	[O]	Posttranslational modification, protein turnover, chaperones	Prolyl oligopeptidase family;; alpha/beta hydrolase fold;; Serine aminopeptidase, S33;; Dienelactone hydrolase family;; alpha/beta hydrolase fold;; WD40-like Beta Propeller Repeat;; Carboxylesterase family	Acylamino-acid-releasing enzyme OS=Arabidopsis thaliana GN=AARE PE=1 SV=1	E	Amino acid transport and metabolism	PREDICTED: acylamino-acid-releasing enzyme-like [Glycine max]	biological process: metabolic process (GO:0008152);; molecular function: catalytic activity (GO:0003824)
Glyma.10G211200.Wm82.a2.v1	Glyma.10G211200.Wm82.a2.v1	0.101209	6	0	0	0.590816	35	0.734374	47	10.758	605	10.8092	654	0.264766	1.77164	normal	4.14e-15	6.36371	up	8.85e-15	3.63083	up	[I]	Lipid transport and metabolism	Molecular Function: catalytic activity (GO:0003824);; Cellular Component: nucleus (GO:0005634);; Cellular Component: cytoplasm (GO:0005737);; Cellular Component: plasma membrane (GO:0005886);; Biological Process: chromatin silencing (GO:0006342);; Biological Process: macromolecule metabolic process (GO:0043170);; Biological Process: primary metabolic process (GO:0044238);; Biological Process: sin…	K01054|0|gmx:100818192|K01054 acylglycerol lipase [EC:3.1.1.23] | (RefSeq) caffeoylshikimate esterase-like	--	[I]	Lipid transport and metabolism	Serine aminopeptidase, S33;; Alpha/beta hydrolase family;; alpha/beta hydrolase fold	Caffeoylshikimate esterase OS=Arabidopsis thaliana GN=CSE PE=1 SV=1	S	Function unknown	PREDICTED: caffeoylshikimate esterase-like [Glycine max]	molecular function: catalytic activity (GO:0003824);; cellular component: cell (GO:0005623);; cellular component: organelle (GO:0043226);; cellular component: cell part (GO:0044464);; cellular component: membrane (GO:0016020);; biological process: cellular process (GO:0009987);; biological process: single-organism process (GO:0044699);; biological process: biological regulation (GO:0065007);; bio…
Glyma.02G254500.Wm82.a2.v1	Glyma.02G254500.Wm82.a2.v1	5.27801	199	5.81179	218	15.3088	564	20.9447	843	30.5049	1095	32.4341	1253	0.250951	0.697126	normal	0.000581622	1.35258	up	0.298773	0.537326	normal	--	--	--	K12947|2.66936e-119|gmx:100499695|K12947 signal peptidase complex subunit 2 [EC:3.4.-.-] | (RefSeq) uncharacterized LOC100499695	Protein export (ko03060)	--	--	Microsomal signal peptidase 25 kDa subunit (SPC25)	Probable signal peptidase complex subunit 2 OS=Arabidopsis thaliana GN=At2g39960 PE=2 SV=1	U	Intracellular trafficking, secretion, and vesicular transport	Putative signal peptidase complex subunit 2 [Glycine soja]	--
Glyma.18G248400.Wm82.a2.v1	Glyma.18G248400.Wm82.a2.v1	6.82792	592	7.9536	607	11.4976	928	14.3388	1173	7.80218	602	5.40983	489	0.72499	-0.204587	normal	0.00356374	-1.23522	down	0.0220271	-1.10302	normal	--	--	Biological Process: proteolysis (GO:0006508);; Biological Process: autophagy (GO:0006914);; Molecular Function: cysteine-type peptidase activity (GO:0008234);; Cellular Component: chloroplast (GO:0009507);; Biological Process: protein transport (GO:0015031);;	--	--	[ZU]	Cytoskeleton;; Intracellular trafficking, secretion, and vesicular transport	Peptidase family C54	Cysteine protease ATG4 OS=Medicago truncatula GN=ATG4 PE=3 SV=1	O	Posttranslational modification, protein turnover, chaperones	PREDICTED: cysteine protease ATG4-like isoform X1 [Glycine max]	biological process: metabolic process (GO:0008152);; biological process: cellular process (GO:0009987);; molecular function: catalytic activity (GO:0003824);; cellular component: cell (GO:0005623);; cellular component: organelle (GO:0043226);; cellular component: cell part (GO:0044464);; biological process: localization (GO:0051179)
Glyma.03G028800.Wm82.a2.v1	Glyma.03G028800.Wm82.a2.v1	18.6919	1108	21.645	1268	18.8992	1095	26.3813	1666	15.2123	850	15.6107	961	0.112038	-0.795961	normal	2.77e-05	-1.51338	down	0.085885	-0.782733	normal	[J]	Translation, ribosomal structure and biogenesis	Molecular Function: nucleic acid binding (GO:0003676);; Molecular Function: aminopeptidase activity (GO:0004177);; Cellular Component: cytosol (GO:0005829);; Biological Process: proteolysis (GO:0006508);; Molecular Function: metalloexopeptidase activity (GO:0008235);; Molecular Function: zinc ion binding (GO:0008270);; Cellular Component: chloroplast (GO:0009507);; Biological Process: response to…	K01265|0|gmx:100813779|K01265 methionyl aminopeptidase [EC:3.4.11.18] | (RefSeq) methionine aminopeptidase 1A-like	--	[O]	Posttranslational modification, protein turnover, chaperones	Metallopeptidase family M24;; zf-MYND-like zinc finger, mRNA-binding;; MYND finger	Methionine aminopeptidase 1A OS=Arabidopsis thaliana GN=MAP1A PE=1 SV=1	J	Translation, ribosomal structure and biogenesis	PREDICTED: methionine aminopeptidase 1A-like isoform X1 [Glycine max]	molecular function: binding (GO:0005488);; biological process: metabolic process (GO:0008152);; molecular function: catalytic activity (GO:0003824);; cellular component: cell (GO:0005623);; cellular component: cell part (GO:0044464);; cellular component: organelle (GO:0043226);; biological process: response to stimulus (GO:0050896);; biological process: cellular process (GO:0009987);; biological …
Glyma.18G098400.Wm82.a2.v1	Glyma.18G098400.Wm82.a2.v1	0	0	0	0	0.017184	2	0.079511	10	6.95191	708	29.7892	3430	0.627889	0.879634	normal	9.65e-14	10.508	up	3.58e-19	7.32229	up	[E]	Amino acid transport and metabolism	--	--	--	[O]	Posttranslational modification, protein turnover, chaperones	Prolyl oligopeptidase family;; Dienelactone hydrolase family;; alpha/beta hydrolase fold;; X-Pro dipeptidyl-peptidase (S15 family);; Acetyl xylan esterase (AXE1)	Acylamino-acid-releasing enzyme OS=Arabidopsis thaliana GN=AARE PE=1 SV=1	E	Amino acid transport and metabolism	PREDICTED: uncharacterized protein LOC100794040 [Glycine max]	--
Glyma.20G007800.Wm82.a2.v1	Glyma.20G007800.Wm82.a2.v1	0	0	0	0	1.75027	89	0.620604	35	3.68134	182	8.53279	453	0.00100699	4.10638	up	1.16e-07	8.24071	up	0.0436461	1.86413	normal	--	--	Molecular Function: metal ion binding (GO:0046872);;	--	--	[S]	Function unknown	PPPDE putative peptidase domain	DeSI-like protein At4g17486 OS=Arabidopsis thaliana GN=At4g17486 PE=2 SV=1	S	Function unknown	uncharacterized protein LOC100777596 [Glycine max]	molecular function: binding (GO:0005488)
Glyma.07G013200.Wm82.a2.v1	Glyma.07G013200.Wm82.a2.v1	0.779819	60	0.505033	50	3.15257	238	5.97643	439	11.0841	753	7.96461	602	0.0237242	1.4984	normal	2.62e-07	2.49186	up	0.21418	0.8143	normal	[R]	General function prediction only	--	K14664|0|gmx:100784989|K14664 IAA-amino acid hydrolase [EC:3.5.1.-] | (RefSeq) IAA-amino acid hydrolase ILR1-like 4	--	--	--	Peptidase family M20/M25/M40;; Peptidase dimerisation domain	IAA-amino acid hydrolase ILR1-like 4 OS=Arabidopsis thaliana GN=ILL4 PE=1 SV=2	E	Amino acid transport and metabolism	PREDICTED: IAA-amino acid hydrolase ILR1-like 4 isoform X3 [Glycine max]	--
Glyma.05G114500.Wm82.a2.v1	Glyma.05G114500.Wm82.a2.v1	14.3438	1005	9.56459	661	19.9442	1366	12.4731	943	11.6793	776	8.2273	593	0.519182	-0.471578	normal	0.00169368	-1.3508	down	0.144282	-0.941113	normal	[T]	Signal transduction mechanisms	Biological Process: proteolysis (GO:0006508);; Molecular Function: serine-type peptidase activity (GO:0008236);;	--	--	[R]	General function prediction only	Serine aminopeptidase, S33;; alpha/beta hydrolase fold;; Prolyl oligopeptidase family;; Serine hydrolase (FSH1);; Dienelactone hydrolase family	--	S	Function unknown	PREDICTED: alpha/beta hydrolase domain-containing protein 17B-like isoform X1 [Glycine max]	biological process: metabolic process (GO:0008152);; molecular function: catalytic activity (GO:0003824)
Glyma.19G128000.Wm82.a2.v1	Glyma.19G128000.Wm82.a2.v1	0	0	0	0	0.1398	13	0.035492	2	0.864798	38	2.08375	172	0.527921	1.1167	normal	0.000183588	6.59522	up	0.0364716	2.72668	normal	[E]	Amino acid transport and metabolism	Molecular Function: peptidase activity (GO:0008233);; Cellular Component: plant-type cell wall (GO:0009505);; Cellular Component: plasmodesma (GO:0009506);; Molecular Function: hydrolase activity (GO:0016787);; Biological Process: single-organism cellular process (GO:0044763);;	K16297|0|gmx:100819443|K16297 serine carboxypeptidase-like clade II [EC:3.4.16.-] | (RefSeq) serine carboxypeptidase-like 45-like	--	[OE]	Posttranslational modification, protein turnover, chaperones;; Amino acid transport and metabolism	Serine carboxypeptidase	Serine carboxypeptidase-like 45 OS=Arabidopsis thaliana GN=SCPL45 PE=2 SV=1	E	Amino acid transport and metabolism	hypothetical protein GLYMA_19G128000 [Glycine max]	biological process: metabolic process (GO:0008152);; molecular function: catalytic activity (GO:0003824);; cellular component: cell (GO:0005623);; cellular component: cell part (GO:0044464);; cellular component: cell junction (GO:0030054);; biological process: cellular process (GO:0009987);; biological process: single-organism process (GO:0044699)
Glyma.17G249300.Wm82.a2.v1	Glyma.17G249300.Wm82.a2.v1	0.110811	7	0.522385	7	2.66846	125	1.51486	82	1.8663	89	6.34358	323	0.012547	2.45716	normal	0.000299794	3.51049	up	0.638755	0.631227	normal	--	--	Cellular Component: cytoplasm (GO:0005737);; Cellular Component: chloroplast (GO:0009507);; Molecular Function: metal ion binding (GO:0046872);;	--	--	[S]	Function unknown	PPPDE putative peptidase domain	DeSI-like protein At4g17486 OS=Arabidopsis thaliana GN=At4g17486 PE=2 SV=1	S	Function unknown	PREDICTED: uncharacterized protein LOC100788399 isoform X1 [Glycine max]	cellular component: cell (GO:0005623);; cellular component: cell part (GO:0044464);; cellular component: organelle (GO:0043226);; molecular function: binding (GO:0005488)
Glyma.02G256000.Wm82.a2.v1	Glyma.02G256000.Wm82.a2.v1	6.00052	466	6.98313	536	13.4251	1018	11.434	951	37.8945	2805	31.3375	2516	0.965312	-0.0327383	normal	0.00110674	1.27665	up	0.00694215	1.19928	up	[O]	Posttranslational modification, protein turnover, chaperones	--	--	--	--	--	Peptidase family M50	Probable zinc metalloprotease EGY2, chloroplastic OS=Arabidopsis thaliana GN=EGY2 PE=3 SV=1	M	Cell wall/membrane/envelope biogenesis	PREDICTED: probable zinc metalloprotease EGY2, chloroplastic [Glycine max]	--
Glyma.20G120900.Wm82.a2.v1	Glyma.20G120900.Wm82.a2.v1	2.63353	330	2.24955	256	7.80619	987	6.92646	882	3.11867	344	4.52888	500	0.231953	0.66788	normal	0.219071	-0.58811	normal	0.00476135	-1.35093	down	[I]	Lipid transport and metabolism	Cellular Component: chloroplast (GO:0009507);;	--	--	--	--	alpha/beta hydrolase fold;; Serine aminopeptidase, S33;; Dienelactone hydrolase family	--	S	Function unknown	PREDICTED: uncharacterized protein LOC100793924 isoform X1 [Glycine max]	cellular component: cell (GO:0005623);; cellular component: organelle (GO:0043226);; cellular component: cell part (GO:0044464)
Glyma.10G111700.Wm82.a2.v1	Glyma.10G111700.Wm82.a2.v1	0	0	0	0	0	0	0.622496	35	0.530674	26	1.98535	105	0.499451	1.17803	normal	0.00133553	5.94649	up	0.589082	1.16109	normal	[I]	Lipid transport and metabolism	Biological Process: organic substance biosynthetic process (GO:1901576);;	--	--	--	--	Alpha/beta hydrolase family;; alpha/beta hydrolase fold;; Serine aminopeptidase, S33	--	S	Function unknown	PREDICTED: uncharacterized protein LOC100779686 [Glycine max]	biological process: metabolic process (GO:0008152)
Glyma.03G008600.Wm82.a2.v1	Glyma.03G008600.Wm82.a2.v1	19.8966	1717	20.1021	1781	44.1879	3726	30.0232	2809	16.0014	1383	8.36602	780	0.902521	-0.0864185	normal	0.000299156	-1.76569	down	0.00384903	-1.72461	down	--	--	Molecular Function: aspartic-type endopeptidase activity (GO:0004190);; Cellular Component: endosome (GO:0005768);; Cellular Component: vacuolar membrane (GO:0005774);; Cellular Component: Golgi apparatus (GO:0005794);; Cellular Component: plasma membrane (GO:0005886);; Biological Process: proteolysis (GO:0006508);; Cellular Component: endosome membrane (GO:0010008);; Cellular Component: integral…	--	--	[R]	General function prediction only	Signal peptide peptidase;; PA domain	Signal peptide peptidase-like 4 OS=Arabidopsis thaliana GN=SPPL4 PE=2 SV=1	U	Intracellular trafficking, secretion, and vesicular transport	PREDICTED: signal peptide peptidase-like 4 [Glycine max]	biological process: metabolic process (GO:0008152);; molecular function: catalytic activity (GO:0003824);; cellular component: cell (GO:0005623);; cellular component: organelle (GO:0043226);; cellular component: cell part (GO:0044464);; cellular component: membrane (GO:0016020);; cellular component: organelle part (GO:0044422);; cellular component: membrane part (GO:0044425);; biological process:…
Glyma.17G055700.Wm82.a2.v1	Glyma.17G055700.Wm82.a2.v1	0.317199	13	0.535091	21	6.32371	235	7.1633	291	18.2131	658	23.0428	895	0.000156564	2.67298	up	6.7e-15	4.28564	up	0.00327838	1.31949	up	[U]	Intracellular trafficking, secretion, and vesicular transport	Cellular Component: endoplasmic reticulum (GO:0005783);; Cellular Component: plasma membrane (GO:0005886);; Biological Process: signal peptide processing (GO:0006465);; Biological Process: proteolysis (GO:0006508);; Molecular Function: peptidase activity (GO:0008233);; Cellular Component: chloroplast (GO:0009507);; Biological Process: systemic acquired resistance (GO:0009627);; Cellular Component…	K13280|5.45726e-135|gmx:100797179|K13280 signal peptidase, endoplasmic reticulum-type [EC:3.4.-.-] | (RefSeq) signal peptidase complex catalytic subunit SEC11A-like	Protein export (ko03060)	[U]	Intracellular trafficking, secretion, and vesicular transport	Peptidase S24-like	--	U	Intracellular trafficking, secretion, and vesicular transport	PREDICTED: signal peptidase complex catalytic subunit SEC11A-like [Glycine max]	cellular component: cell (GO:0005623);; cellular component: organelle (GO:0043226);; cellular component: cell part (GO:0044464);; cellular component: membrane (GO:0016020);; biological process: metabolic process (GO:0008152);; biological process: cellular process (GO:0009987);; molecular function: catalytic activity (GO:0003824);; biological process: immune system process (GO:0002376);; biologica…
Glyma.17G164400.Wm82.a2.v1	Glyma.17G164400.Wm82.a2.v1	0.257481	12	0.636843	28	3	130	22.0237	1040	4.07364	172	15.2474	691	0.000785241	3.15515	up	0.000745971	3.06605	up	0.691986	-0.533133	normal	[I]	Lipid transport and metabolism	Cellular Component: plastid (GO:0009536);; Biological Process: response to wounding (GO:0009611);; Biological Process: de-etiolation (GO:0009704);; Biological Process: response to sucrose (GO:0009744);; Biological Process: coumarin biosynthetic process (GO:0009805);; Biological Process: flavonoid biosynthetic process (GO:0009813);; Biological Process: secondary shoot formation (GO:0010223);; Biol…	--	--	--	--	alpha/beta hydrolase fold;; Alpha/beta hydrolase family;; Serine aminopeptidase, S33	Probable esterase KAI2 OS=Arabidopsis thaliana GN=KAI2 PE=1 SV=1	S	Function unknown	PREDICTED: probable esterase KAI2 [Glycine max]	cellular component: cell (GO:0005623);; cellular component: organelle (GO:0043226);; cellular component: cell part (GO:0044464);; biological process: response to stimulus (GO:0050896);; biological process: metabolic process (GO:0008152);; biological process: cellular process (GO:0009987);; biological process: single-organism process (GO:0044699);; biological process: multicellular organismal proc…
Glyma.18G107200.Wm82.a2.v1	Glyma.18G107200.Wm82.a2.v1	0	0	0	0	0	0	0	0	0.506837	18	2.77569	105	--	--	--	0.00226609	5.77133	up	0.000520484	4.82522	up	--	--	--	--	--	--	--	Peptidase of plants and bacteria	--	S	Function unknown	PREDICTED: uncharacterized protein LOC102661574 [Glycine max]	--
Glyma.18G053700.Wm82.a2.v1	Glyma.18G053700.Wm82.a2.v1	2.91833	392	3.55936	414	7.2301	951	8.46899	1298	13.999	1906	14.6305	2088	0.471224	0.442842	normal	0.000934034	1.17536	up	0.157388	0.623809	normal	[O]	Posttranslational modification, protein turnover, chaperones	Molecular Function: metalloendopeptidase activity (GO:0004222);; Cellular Component: nucleus (GO:0005634);; Cellular Component: cytoplasm (GO:0005737);; Cellular Component: cytosol (GO:0005829);; Biological Process: proteolysis (GO:0006508);; Biological Process: ubiquitin-dependent protein catabolic process (GO:0006511);; Biological Process: multicellular organism development (GO:0007275);; Molec…	K01411|0|gmx:100797049|K01411 nardilysin [EC:3.4.24.61] | (RefSeq) nardilysin-like	--	[O]	Posttranslational modification, protein turnover, chaperones	Middle or third domain of peptidase_M16;; Insulinase (Peptidase family M16);; Peptidase M16 inactive domain	Nardilysin-like OS=Arabidopsis thaliana GN=At1g06900 PE=2 SV=1	O	Posttranslational modification, protein turnover, chaperones	PREDICTED: nardilysin-like [Glycine max]	biological process: metabolic process (GO:0008152);; molecular function: catalytic activity (GO:0003824);; cellular component: cell (GO:0005623);; cellular component: organelle (GO:0043226);; cellular component: cell part (GO:0044464);; biological process: cellular process (GO:0009987);; biological process: multicellular organismal process (GO:0032501);; biological process: developmental process …
Glyma.08G196800.Wm82.a2.v1	Glyma.08G196800.Wm82.a2.v1	23.5569	1691	16.7262	1315	19.8627	1467	20.7248	1493	23.3676	1621	12.6705	858	0.013217	-0.991949	normal	0.00979964	-1.33436	down	0.647213	-0.415986	normal	[R]	General function prediction only	Cellular Component: endoplasmic reticulum (GO:0005783);; Cellular Component: Golgi apparatus (GO:0005794);; Cellular Component: plasma membrane (GO:0005886);; Biological Process: proteolysis (GO:0006508);; Biological Process: metabolic process (GO:0008152);; Molecular Function: metallopeptidase activity (GO:0008237);; Cellular Component: chloroplast (GO:0009507);; Biological Process: response to …	K14664|0|gmx:100789077|K14664 IAA-amino acid hydrolase [EC:3.5.1.-] | (RefSeq) IAA-amino acid hydrolase ILR1-like 4	--	--	--	Peptidase family M20/M25/M40;; Peptidase dimerisation domain	IAA-amino acid hydrolase ILR1-like 4 OS=Arabidopsis thaliana GN=ILL4 PE=1 SV=2	E	Amino acid transport and metabolism	hypothetical protein GLYMA_08G196800 [Glycine max]	cellular component: cell (GO:0005623);; cellular component: organelle (GO:0043226);; cellular component: cell part (GO:0044464);; cellular component: membrane (GO:0016020);; biological process: metabolic process (GO:0008152);; molecular function: catalytic activity (GO:0003824);; biological process: response to stimulus (GO:0050896);; biological process: cellular process (GO:0009987);; biological…
Glyma.20G160100.Wm82.a2.v1	Glyma.20G160100.Wm82.a2.v1	19.9372	1272	24.891	1568	26.8792	1677	21.6304	1471	15.3232	932	17.657	1154	0.107229	-0.834123	normal	3.52e-05	-1.57388	down	0.09295	-0.807978	normal	--	--	Molecular Function: aspartic-type endopeptidase activity (GO:0004190);; Cellular Component: endosome (GO:0005768);; Cellular Component: Golgi apparatus (GO:0005794);; Cellular Component: trans-Golgi network (GO:0005802);; Cellular Component: plasma membrane (GO:0005886);; Biological Process: proteolysis (GO:0006508);; Cellular Component: endosome membrane (GO:0010008);; Cellular Component: integr…	K09598|0|gmx:100794976|K09598 signal peptide peptidase-like 3 [EC:3.4.23.-] | (RefSeq) signal peptide peptidase-like 1-like	--	[S]	Function unknown	Signal peptide peptidase	Signal peptide peptidase-like 1 OS=Arabidopsis thaliana GN=SPPL1 PE=2 SV=1	U	Intracellular trafficking, secretion, and vesicular transport	PREDICTED: signal peptide peptidase-like 1-like isoform X1 [Glycine max]	biological process: metabolic process (GO:0008152);; molecular function: catalytic activity (GO:0003824);; cellular component: cell (GO:0005623);; cellular component: organelle (GO:0043226);; cellular component: cell part (GO:0044464);; cellular component: organelle part (GO:0044422);; cellular component: membrane (GO:0016020);; cellular component: membrane part (GO:0044425)
Glyma.13G264100.Wm82.a2.v1	Glyma.13G264100.Wm82.a2.v1	46.0262	6843	44.3102	6510	32.2451	4661	34.7682	5498	23.7859	3352	17.0025	2579	5.08e-05	-1.38003	down	2.21e-10	-2.25766	down	0.0446732	-0.941605	normal	--	--	Molecular Function: transporter activity (GO:0005215);; Molecular Function: protein binding (GO:0005515);; Cellular Component: nuclear pore (GO:0005643);; Biological Process: transport (GO:0006810);; Cellular Component: intracellular membrane-bounded organelle (GO:0043231);; Biological Process: cellular metabolic process (GO:0044237);; Biological Process: primary metabolic process (GO:0044238);; …	K14297|0|gmx:100786534|K14297 nuclear pore complex protein Nup98-Nup96 | (RefSeq) nuclear pore complex protein NUP98A	RNA transport (ko03013)	[YU]	Nuclear structure;; Intracellular trafficking, secretion, and vesicular transport	Nucleoporin autopeptidase	Nuclear pore complex protein NUP98A OS=Arabidopsis thaliana GN=NUP98A PE=1 SV=1	U	Intracellular trafficking, secretion, and vesicular transport	Nuclear pore complex protein Nup98-Nup96 [Glycine soja]	molecular function: transporter activity (GO:0005215);; molecular function: binding (GO:0005488);; cellular component: cell (GO:0005623);; cellular component: membrane (GO:0016020);; cellular component: macromolecular complex (GO:0032991);; cellular component: organelle (GO:0043226);; cellular component: organelle part (GO:0044422);; cellular component: membrane part (GO:0044425);; cellular compo…
Glyma.13G105300.Wm82.a2.v1	Glyma.13G105300.Wm82.a2.v1	1.35407	100	0.600012	46	5.34751	432	9.1435	814	10.191	769	9.90142	751	0.0017982	1.96642	up	1.56e-05	2.26969	up	0.887565	0.115893	normal	[T]	Signal transduction mechanisms	Molecular Function: hydrolase activity (GO:0016787);;	K06889|0|gmx:100784783|K06889 uncharacterized protein | (RefSeq) uncharacterized LOC100784783	--	[I]	Lipid transport and metabolism	Serine aminopeptidase, S33;; alpha/beta hydrolase fold;; Alpha/beta hydrolase family;; BAAT / Acyl-CoA thioester hydrolase C terminal;; Dienelactone hydrolase family;; Serine hydrolase (FSH1)	--	S	Function unknown	uncharacterized protein LOC100784783 [Glycine max]	biological process: metabolic process (GO:0008152);; molecular function: catalytic activity (GO:0003824)
Glyma.10G094900.Wm82.a2.v1	Glyma.10G094900.Wm82.a2.v1	6.27851	488	4.84669	372	9.70947	733	2.82988	234	3.01561	222	2.34166	186	0.494017	-0.702345	normal	3.9e-07	-2.14839	down	0.12496	-1.40109	normal	[O]	Posttranslational modification, protein turnover, chaperones	Cellular Component: extracellular region (GO:0005576);; Biological Process: proteolysis (GO:0006508);; Molecular Function: serine-type peptidase activity (GO:0008236);; Cellular Component: chloroplast thylakoid lumen (GO:0009543);; Biological Process: chlorophyll catabolic process (GO:0015996);; Cellular Component: membrane (GO:0016020);; Biological Process: intracellular signal transduction (GO:…	--	--	--	--	Peptidase family S41;; PDZ domain (Also known as DHR or GLGF);; PDZ domain	Carboxyl-terminal-processing peptidase 3, chloroplastic OS=Arabidopsis thaliana GN=CTPA3 PE=3 SV=1	M	Cell wall/membrane/envelope biogenesis	PREDICTED: carboxyl-terminal-processing peptidase 3, chloroplastic-like [Glycine max]	cellular component: extracellular region (GO:0005576);; biological process: metabolic process (GO:0008152);; molecular function: catalytic activity (GO:0003824);; cellular component: cell (GO:0005623);; cellular component: organelle (GO:0043226);; cellular component: organelle part (GO:0044422);; cellular component: cell part (GO:0044464);; biological process: cellular process (GO:0009987);; biol…
Glyma.07G175000.Wm82.a2.v1	Glyma.07G175000.Wm82.a2.v1	29.9043	1365	30.6016	1373	30.116	1568	28.007	1685	12.1749	1298	27.1426	1411	0.0878275	-0.743692	normal	0.000558176	-1.13168	down	0.334944	-0.466831	normal	[EH]	Amino acid transport and metabolism;; Coenzyme transport and metabolism	Biological Process: tryptophan biosynthetic process (GO:0000162);; Molecular Function: anthranilate synthase activity (GO:0004049);; Cellular Component: mitochondrion (GO:0005739);; Cellular Component: chloroplast (GO:0009507);; Biological Process: response to bacterium (GO:0009617);; Biological Process: response to salt stress (GO:0009651);; Biological Process: response to ethylene (GO:0009723);…	K01658|0|gmx:100778729|K01658 anthranilate synthase component II [EC:4.1.3.27] | (RefSeq) anthranilate synthase beta subunit 2, chloroplastic-like	Phenylalanine, tyrosine and tryptophan biosynthesis (ko00400);; Biosynthesis of amino acids (ko01230)	[E]	Amino acid transport and metabolism	Glutamine amidotransferase class-I;; Peptidase C26	Anthranilate synthase beta subunit 1, chloroplastic OS=Arabidopsis thaliana GN=ASB1 PE=1 SV=1	E	Amino acid transport and metabolism	PREDICTED: anthranilate synthase beta subunit 2, chloroplastic-like [Glycine max]	biological process: metabolic process (GO:0008152);; biological process: cellular process (GO:0009987);; biological process: single-organism process (GO:0044699);; molecular function: catalytic activity (GO:0003824);; cellular component: cell (GO:0005623);; cellular component: organelle (GO:0043226);; cellular component: cell part (GO:0044464);; biological process: response to stimulus (GO:005089…
Glyma.19G007800.Wm82.a2.v1	Glyma.19G007800.Wm82.a2.v1	1.1866	80	1.86112	122	6.1235	399	4.16141	305	17.2017	1103	13.1326	889	0.388712	0.740399	normal	5e-05	2.13697	up	0.0296167	1.24216	normal	[O]	Posttranslational modification, protein turnover, chaperones	Biological Process: maltose metabolic process (GO:0000023);; Molecular Function: serine-type endopeptidase activity (GO:0004252);; Cellular Component: nucleus (GO:0005634);; Cellular Component: mitochondrion (GO:0005739);; Biological Process: pentose-phosphate shunt (GO:0006098);; Biological Process: proteolysis (GO:0006508);; Molecular Function: peptidase activity (GO:0008233);; Cellular Compone…	--	--	[O]	Posttranslational modification, protein turnover, chaperones	Trypsin-like peptidase domain;; Trypsin;; PDZ domain	Protease Do-like 1, chloroplastic OS=Arabidopsis thaliana GN=DEGP1 PE=1 SV=2	O	Posttranslational modification, protein turnover, chaperones	hypothetical protein GLYMA_19G007800 [Glycine max]	biological process: metabolic process (GO:0008152);; biological process: cellular process (GO:0009987);; biological process: single-organism process (GO:0044699);; molecular function: catalytic activity (GO:0003824);; cellular component: cell (GO:0005623);; cellular component: organelle (GO:0043226);; cellular component: cell part (GO:0044464);; cellular component: membrane (GO:0016020);; cellula…
Glyma.16G145300.Wm82.a2.v1	Glyma.16G145300.Wm82.a2.v1	0	0	0	0	0.506189	36	3.34456	261	23.9199	1659	67.4775	4954	1.59e-05	4.99628	up	9.06e-17	11.2309	up	4.89e-06	3.89583	up	[E]	Amino acid transport and metabolism	Molecular Function: serine-type carboxypeptidase activity (GO:0004185);; Cellular Component: extracellular space (GO:0005615);; Cellular Component: vacuole (GO:0005773);; Biological Process: proteolysis (GO:0006508);; Biological Process: microtubule nucleation (GO:0007020);; Biological Process: brassinosteroid mediated signaling pathway (GO:0009742);; Biological Process: second-messenger-mediated…	K16297|0|gmx:100796815|K16297 serine carboxypeptidase-like clade II [EC:3.4.16.-] | (RefSeq) serine carboxypeptidase-like 27	--	[OE]	Posttranslational modification, protein turnover, chaperones;; Amino acid transport and metabolism	Serine carboxypeptidase	Serine carboxypeptidase-like 27 OS=Arabidopsis thaliana GN=SCPL27 PE=2 SV=1	E	Amino acid transport and metabolism	PREDICTED: serine carboxypeptidase-like 27 [Glycine max]	biological process: metabolic process (GO:0008152);; molecular function: catalytic activity (GO:0003824);; cellular component: extracellular region (GO:0005576);; cellular component: extracellular region part (GO:0044421);; cellular component: cell (GO:0005623);; cellular component: organelle (GO:0043226);; cellular component: cell part (GO:0044464);; biological process: cellular process (GO:0009…
Glyma.06G103500.Wm82.a2.v1	Glyma.06G103500.Wm82.a2.v1	0	0	0	0	0.22608	9	0.681637	27	1.64781	58	1.2364	47	0.178082	2.1117	normal	0.00173334	5.81601	up	0.388861	1.20507	normal	--	--	Cellular Component: mitochondrion (GO:0005739);; Cellular Component: signal peptidase complex (GO:0005787);; Biological Process: signal peptide processing (GO:0006465);; Molecular Function: peptidase activity (GO:0008233);; Cellular Component: integral component of membrane (GO:0016021);;	--	--	--	--	Microsomal signal peptidase 12 kDa subunit (SPC12)	Signal peptidase complex-like protein DTM1 OS=Oryza sativa subsp. japonica GN=DTM1 PE=2 SV=1	S	Function unknown	PREDICTED: uncharacterized protein LOC100526918 [Glycine max]	cellular component: cell (GO:0005623);; cellular component: organelle (GO:0043226);; cellular component: cell part (GO:0044464);; cellular component: membrane (GO:0016020);; cellular component: macromolecular complex (GO:0032991);; cellular component: organelle part (GO:0044422);; cellular component: membrane part (GO:0044425);; biological process: metabolic process (GO:0008152);; biological proc…
Glyma.05G225000.Wm82.a2.v1	Glyma.05G225000.Wm82.a2.v1	2.16244	168	1.80272	134	6.99723	507	7.01692	558	11.7153	836	13.3914	1043	0.163109	0.792295	normal	9.17e-05	1.50977	up	0.233864	0.591819	normal	[R]	General function prediction only	--	K01412|0|gmx:100787769|K01412 mitochondrial-processing peptidase subunit alpha [EC:3.4.24.64] | (RefSeq) mitochondrial-processing peptidase subunit alpha-like	--	[O]	Posttranslational modification, protein turnover, chaperones	Insulinase (Peptidase family M16);; Peptidase M16 inactive domain	Mitochondrial-processing peptidase subunit alpha OS=Solanum tuberosum GN=MPP PE=1 SV=1	O	Posttranslational modification, protein turnover, chaperones	PREDICTED: mitochondrial-processing peptidase subunit alpha-like [Glycine max]	--
Glyma.12G235000.Wm82.a2.v1	Glyma.12G235000.Wm82.a2.v1	21.2787	2921	17.3743	2292	16.8859	2376	16.4367	2397	13.1423	1780	11.3929	1666	0.00378658	-1.09596	down	5.71e-08	-1.68851	down	0.159326	-0.664278	normal	--	--	Biological Process: nucleobase-containing compound metabolic process (GO:0006139);; Molecular Function: ion binding (GO:0043167);; Cellular Component: intracellular membrane-bounded organelle (GO:0043231);; Biological Process: cellular macromolecule metabolic process (GO:0044260);; Cellular Component: cytoplasmic part (GO:0044444);; Molecular Function: organic cyclic compound binding (GO:0097159)…	K14297|0|gmx:100789177|K14297 nuclear pore complex protein Nup98-Nup96 | (RefSeq) nuclear pore complex protein NUP98A-like	RNA transport (ko03013)	[YU]	Nuclear structure;; Intracellular trafficking, secretion, and vesicular transport	Nucleoporin autopeptidase	Nuclear pore complex protein NUP98A OS=Arabidopsis thaliana GN=NUP98A PE=1 SV=1	U	Intracellular trafficking, secretion, and vesicular transport	PREDICTED: nuclear pore complex protein NUP98A-like [Glycine max]	biological process: metabolic process (GO:0008152);; biological process: cellular process (GO:0009987);; molecular function: binding (GO:0005488);; cellular component: cell (GO:0005623);; cellular component: organelle (GO:0043226);; cellular component: cell part (GO:0044464)
Glyma.08G216800.Wm82.a2.v1	Glyma.08G216800.Wm82.a2.v1	0	0	0	0	0.417753	20	0.456939	24	0.814096	38	2.49373	125	0.0899756	2.52467	normal	0.000436844	6.30806	up	0.241007	1.42868	normal	--	--	Cellular Component: cytoplasm (GO:0005737);; Cellular Component: chloroplast (GO:0009507);;	--	--	[S]	Function unknown	PPPDE putative peptidase domain	DeSI-like protein At4g17486 OS=Arabidopsis thaliana GN=At4g17486 PE=2 SV=1	S	Function unknown	PREDICTED: deSI-like protein At4g17486 [Glycine max]	cellular component: cell (GO:0005623);; cellular component: cell part (GO:0044464);; cellular component: organelle (GO:0043226)
Glyma.13G322600.Wm82.a2.v1	Glyma.13G322600.Wm82.a2.v1	0	0	0.067027	6	0.151947	14	0.224065	22	1.33147	113	2.38691	217	0.717799	0.735253	normal	0.00102939	4.12378	up	0.000563403	2.7483	up	[E]	Amino acid transport and metabolism	Molecular Function: serine-type carboxypeptidase activity (GO:0004185);; Cellular Component: extracellular region (GO:0005576);; Cellular Component: vacuole (GO:0005773);; Cellular Component: peroxisome (GO:0005777);; Cellular Component: endoplasmic reticulum membrane (GO:0005789);; Biological Process: proteolysis (GO:0006508);; Cellular Component: cytoplasmic vesicle (GO:0016023);;	K16298|0|gmx:100797295|K16298 serine carboxypeptidase-like clade IV [EC:3.4.16.-] | (RefSeq) serine carboxypeptidase-like	--	[OE]	Posttranslational modification, protein turnover, chaperones;; Amino acid transport and metabolism	Serine carboxypeptidase	Serine carboxypeptidase-like 48 OS=Arabidopsis thaliana GN=SCPL48 PE=2 SV=2	E	Amino acid transport and metabolism	PREDICTED: serine carboxypeptidase-like [Glycine max]	biological process: metabolic process (GO:0008152);; molecular function: catalytic activity (GO:0003824);; cellular component: extracellular region (GO:0005576);; cellular component: cell (GO:0005623);; cellular component: organelle (GO:0043226);; cellular component: cell part (GO:0044464);; cellular component: membrane (GO:0016020);; cellular component: organelle part (GO:0044422);; cellular com…
Glyma.02G225300.Wm82.a2.v1	Glyma.02G225300.Wm82.a2.v1	30.7256	3831	37.1567	4548	38.5223	4265	31.2479	4048	15.4771	1664	17.3228	2026	0.0246522	-0.996458	normal	1.34e-11	-2.30591	down	0.00031863	-1.37345	down	[O]	Posttranslational modification, protein turnover, chaperones	Molecular Function: ATP-dependent peptidase activity (GO:0004176);; Molecular Function: metalloendopeptidase activity (GO:0004222);; Molecular Function: ATP binding (GO:0005524);; Biological Process: pentose-phosphate shunt (GO:0006098);; Biological Process: rRNA processing (GO:0006364);; Biological Process: protein folding (GO:0006457);; Biological Process: proteolysis (GO:0006508);; Molecular F…	K03798|0|gmx:100800195|K03798 cell division protease FtsH [EC:3.4.24.-] | (RefSeq) ATP-dependent zinc metalloprotease FTSH 9, chloroplastic-like	--	[O]	Posttranslational modification, protein turnover, chaperones	ATPase family associated with various cellular activities (AAA);; Peptidase family M41;; FtsH Extracellular;; AAA domain (Cdc48 subfamily);; AAA domain (dynein-related subfamily)	ATP-dependent zinc metalloprotease FTSH 9, chloroplastic OS=Arabidopsis thaliana GN=FTSH9 PE=2 SV=1	O	Posttranslational modification, protein turnover, chaperones	PREDICTED: ATP-dependent zinc metalloprotease FTSH 9, chloroplastic-like [Glycine max]	biological process: metabolic process (GO:0008152);; biological process: cellular process (GO:0009987);; biological process: single-organism process (GO:0044699);; molecular function: catalytic activity (GO:0003824);; molecular function: binding (GO:0005488);; biological process: response to stimulus (GO:0050896);; cellular component: cell (GO:0005623);; cellular component: membrane (GO:0016020);…
Glyma.12G177900.Wm82.a2.v1	Glyma.12G177900.Wm82.a2.v1	0	0	0	0	0.193278	14	0.149892	13	2.2495	158	4.83249	365	0.260421	1.82862	normal	3.93e-07	7.99765	up	6.44e-07	3.71949	up	[E]	Amino acid transport and metabolism	Molecular Function: serine-type carboxypeptidase activity (GO:0004185);; Cellular Component: extracellular region (GO:0005576);; Cellular Component: vacuole (GO:0005773);; Cellular Component: peroxisome (GO:0005777);; Cellular Component: endoplasmic reticulum membrane (GO:0005789);; Biological Process: proteolysis (GO:0006508);; Cellular Component: cytoplasmic vesicle (GO:0016023);;	K16298|0|gmx:100785987|K16298 serine carboxypeptidase-like clade IV [EC:3.4.16.-] | (RefSeq) serine carboxypeptidase-like	--	[OE]	Posttranslational modification, protein turnover, chaperones;; Amino acid transport and metabolism	Serine carboxypeptidase	Serine carboxypeptidase-like 48 OS=Arabidopsis thaliana GN=SCPL48 PE=2 SV=2	E	Amino acid transport and metabolism	PREDICTED: serine carboxypeptidase-like [Glycine max]	biological process: metabolic process (GO:0008152);; molecular function: catalytic activity (GO:0003824);; cellular component: extracellular region (GO:0005576);; cellular component: cell (GO:0005623);; cellular component: organelle (GO:0043226);; cellular component: cell part (GO:0044464);; cellular component: membrane (GO:0016020);; cellular component: organelle part (GO:0044422);; cellular com…
Glyma.13G352400.Wm82.a2.v1	Glyma.13G352400.Wm82.a2.v1	5.34947	395	5.3612	391	12.0333	844	18.1287	1414	36.8614	2572	30.7635	2294	0.469397	0.474129	normal	3.05e-05	1.50692	up	0.0634623	0.916624	normal	[R]	General function prediction only	Cellular Component: endoplasmic reticulum (GO:0005783);; Cellular Component: endoplasmic reticulum lumen (GO:0005788);; Cellular Component: Golgi apparatus (GO:0005794);; Cellular Component: plasma membrane (GO:0005886);; Biological Process: proteolysis (GO:0006508);; Biological Process: metabolic process (GO:0008152);; Molecular Function: metallopeptidase activity (GO:0008237);; Cellular Compone…	K14664|0|gmx:100794121|K14664 IAA-amino acid hydrolase [EC:3.5.1.-] | (RefSeq) IAA-amino acid hydrolase ILR1-like 4	--	--	--	Peptidase family M20/M25/M40;; Peptidase dimerisation domain	IAA-amino acid hydrolase ILR1-like 4 OS=Arabidopsis thaliana GN=ILL4 PE=1 SV=2	E	Amino acid transport and metabolism	PREDICTED: IAA-amino acid hydrolase ILR1-like 4 [Glycine max]	cellular component: cell (GO:0005623);; cellular component: organelle (GO:0043226);; cellular component: cell part (GO:0044464);; cellular component: membrane-enclosed lumen (GO:0031974);; cellular component: organelle part (GO:0044422);; cellular component: membrane (GO:0016020);; biological process: metabolic process (GO:0008152);; molecular function: catalytic activity (GO:0003824);; biologica…
Glyma.01G177700.Wm82.a2.v1	Glyma.01G177700.Wm82.a2.v1	4.34326	394	4.20953	376	10.3792	913	21.6469	2057	28.7891	2498	31.6971	2959	0.17	0.863221	normal	9.78e-08	1.69222	up	0.274576	0.690267	normal	[E]	Amino acid transport and metabolism	Molecular Function: aminopeptidase activity (GO:0004177);; Cellular Component: cytosol (GO:0005829);; Cellular Component: plasma membrane (GO:0005886);; Biological Process: protein N-linked glycosylation (GO:0006487);; Biological Process: lipid transport (GO:0006869);; Biological Process: intra-Golgi vesicle-mediated transport (GO:0006891);; Biological Process: auxin polar transport (GO:0009926);…	K01262|0|gmx:100810683|K01262 Xaa-Pro aminopeptidase [EC:3.4.11.9] | (RefSeq) probable Xaa-Pro aminopeptidase P-like	--	[E]	Amino acid transport and metabolism	Creatinase/Prolidase N-terminal domain;; Metallopeptidase family M24;; C-terminal region of peptidase_M24;; Creatinase/Prolidase N-terminal domain	--	E	Amino acid transport and metabolism	hypothetical protein GLYMA_01G177700 [Glycine max]	biological process: metabolic process (GO:0008152);; molecular function: catalytic activity (GO:0003824);; cellular component: cell (GO:0005623);; cellular component: cell part (GO:0044464);; cellular component: membrane (GO:0016020);; biological process: cellular process (GO:0009987);; biological process: single-organism process (GO:0044699);; biological process: localization (GO:0051179);; biol…
Glyma.19G234200.Wm82.a2.v1	Glyma.19G234200.Wm82.a2.v1	0.207919	15	0.124624	9	1.88569	125	1.7303	129	7.38832	491	7.40727	538	0.0156698	2.13767	normal	1.41e-13	4.23664	up	0.000298885	1.75602	up	[O]	Posttranslational modification, protein turnover, chaperones	Molecular Function: peptidase activity (GO:0008233);; Cellular Component: chloroplast thylakoid (GO:0009534);; Biological Process: protein metabolic process (GO:0019538);; Cellular Component: thylakoid lumen (GO:0031977);; Biological Process: cellular macromolecule metabolic process (GO:0044260);; Biological Process: single-organism cellular process (GO:0044763);;	--	--	[O]	Posttranslational modification, protein turnover, chaperones	Trypsin-like peptidase domain;; Trypsin;; PDZ domain	Putative protease Do-like 14 OS=Arabidopsis thaliana GN=DEGP14 PE=3 SV=2	O	Posttranslational modification, protein turnover, chaperones	PREDICTED: putative protease Do-like 14 [Glycine max]	biological process: metabolic process (GO:0008152);; molecular function: catalytic activity (GO:0003824);; cellular component: cell (GO:0005623);; cellular component: organelle (GO:0043226);; cellular component: organelle part (GO:0044422);; cellular component: cell part (GO:0044464);; biological process: cellular process (GO:0009987);; biological process: single-organism process (GO:0044699)
Glyma.17G051500.Wm82.a2.v1	Glyma.17G051500.Wm82.a2.v1	4.12609	278	2.73383	170	11.9846	756	12.0373	848	15.2024	951	17.1228	1128	0.136902	0.826405	normal	0.00856415	1.10666	up	0.781092	0.159334	normal	[T]	Signal transduction mechanisms	--	K06889|0|gmx:100780215|K06889 uncharacterized protein | (RefSeq) protein bem46-like	--	[R]	General function prediction only	Serine aminopeptidase, S33;; Prolyl oligopeptidase family;; alpha/beta hydrolase fold;; Dienelactone hydrolase family;; Acetyl xylan esterase (AXE1);; BAAT / Acyl-CoA thioester hydrolase C terminal;; X-Pro dipeptidyl-peptidase (S15 family)	--	S	Function unknown	PREDICTED: protein bem46-like [Glycine max]	--
Glyma.06G047700.Wm82.a2.v1	Glyma.06G047700.Wm82.a2.v1	0	0	0	0	0.114852	9	1.18734	91	3.46254	236	11.2849	828	0.0162809	3.2872	normal	5.29e-09	8.84042	up	0.00807899	2.81179	up	[I]	Lipid transport and metabolism	Molecular Function: phosphatidylcholine-sterol O-acyltransferase activity (GO:0004607);; Cellular Component: extracellular region (GO:0005576);; Cellular Component: vacuolar membrane (GO:0005774);; Cellular Component: plasma membrane (GO:0005886);; Biological Process: lipid metabolic process (GO:0006629);; Biological Process: mRNA modification (GO:0016556);; Biological Process: cellular cation ho…	K06129|0|gmx:100804027|K06129 lysophospholipase III [EC:3.1.1.5] | (RefSeq) lecithin-cholesterol acyltransferase-like 1	Glycerophospholipid metabolism (ko00564)	[I]	Lipid transport and metabolism	Lecithin:cholesterol acyltransferase;; Serine aminopeptidase, S33	Lecithin-cholesterol acyltransferase-like 1 OS=Arabidopsis thaliana GN=LCAT1 PE=2 SV=1	S	Function unknown	PREDICTED: lecithin-cholesterol acyltransferase-like 1 [Glycine max]	biological process: metabolic process (GO:0008152);; molecular function: catalytic activity (GO:0003824);; cellular component: extracellular region (GO:0005576);; cellular component: cell (GO:0005623);; cellular component: membrane (GO:0016020);; cellular component: organelle (GO:0043226);; cellular component: organelle part (GO:0044422);; cellular component: cell part (GO:0044464);; biological p…
Glyma.13G046000.Wm82.a2.v1	Glyma.13G046000.Wm82.a2.v1	6.15966	360	10.1428	551	21.1246	1204	21.1922	1321	9.0963	500	3.99808	265	0.592538	0.421202	normal	0.0372765	-1.34031	normal	0.00201733	-1.82061	down	[I]	Lipid transport and metabolism	Cellular Component: plasmodesma (GO:0009506);; Molecular Function: acylglycerol lipase activity (GO:0047372);;	K01054|0|gmx:100782441|K01054 acylglycerol lipase [EC:3.1.1.23] | (RefSeq) caffeoylshikimate esterase-like	Glycerolipid metabolism (ko00561)	[I]	Lipid transport and metabolism	Serine aminopeptidase, S33;; Alpha/beta hydrolase family;; alpha/beta hydrolase fold;; Prolyl oligopeptidase family;; Phospholipase/Carboxylesterase;; Acetyl xylan esterase (AXE1);; Dienelactone hydrolase family	Caffeoylshikimate esterase OS=Arabidopsis thaliana GN=CSE PE=1 SV=1	I	Lipid transport and metabolism	PREDICTED: caffeoylshikimate esterase-like [Glycine max]	cellular component: cell junction (GO:0030054);; biological process: metabolic process (GO:0008152);; molecular function: catalytic activity (GO:0003824)
Glyma.19G001700.Wm82.a2.v1	Glyma.19G001700.Wm82.a2.v1	45.5937	3180	49.9564	3443	40.6757	2758	47.383	3515	30.5639	2021	30.9705	2203	0.00630859	-1.07731	down	3.21e-08	-1.76618	down	0.0509122	-0.758598	normal	[J]	Translation, ribosomal structure and biogenesis	Molecular Function: aminopeptidase activity (GO:0004177);; Cellular Component: cytoplasm (GO:0005737);; Biological Process: proteolysis (GO:0006508);; Molecular Function: metalloexopeptidase activity (GO:0008235);; Biological Process: cellular process (GO:0009987);; Biological Process: vernalization response (GO:0010048);; Biological Process: protein processing (GO:0016485);; Molecular Function: …	K01265|0|gmx:100798151|K01265 methionyl aminopeptidase [EC:3.4.11.18] | (RefSeq) methionine aminopeptidase 2B	--	[R]	General function prediction only	Metallopeptidase family M24	Methionine aminopeptidase 2B OS=Arabidopsis thaliana GN=MAP2B PE=2 SV=2	J	Translation, ribosomal structure and biogenesis	PREDICTED: methionine aminopeptidase 2B isoform X1 [Glycine max]	biological process: metabolic process (GO:0008152);; molecular function: catalytic activity (GO:0003824);; cellular component: cell (GO:0005623);; cellular component: cell part (GO:0044464);; biological process: cellular process (GO:0009987);; biological process: response to stimulus (GO:0050896);; molecular function: binding (GO:0005488)
Glyma.14G061900.Wm82.a2.v1	Glyma.14G061900.Wm82.a2.v1	0.790039	35	0.411158	20	6.59193	306	8.45888	423	18.9487	754	18.685	803	2.98e-05	2.56046	up	3.03e-14	3.677	up	0.0635738	0.88333	normal	--	--	Cellular Component: nucleus (GO:0005634);; Cellular Component: endoplasmic reticulum (GO:0005783);; Cellular Component: signal peptidase complex (GO:0005787);; Biological Process: signal peptide processing (GO:0006465);; Molecular Function: peptidase activity (GO:0008233);; Cellular Component: integral component of membrane (GO:0016021);; Biological Process: second-messenger-mediated signaling (G…	K12947|6.57684e-132|gmx:100305648|K12947 signal peptidase complex subunit 2 [EC:3.4.-.-] | (RefSeq) uncharacterized LOC100305648	Protein export (ko03060)	--	--	Microsomal signal peptidase 25 kDa subunit (SPC25)	Probable signal peptidase complex subunit 2 OS=Arabidopsis thaliana GN=At2g39960 PE=2 SV=1	U	Intracellular trafficking, secretion, and vesicular transport	uncharacterized protein LOC100305648 [Glycine max]	cellular component: cell (GO:0005623);; cellular component: organelle (GO:0043226);; cellular component: cell part (GO:0044464);; cellular component: membrane (GO:0016020);; cellular component: macromolecular complex (GO:0032991);; cellular component: organelle part (GO:0044422);; cellular component: membrane part (GO:0044425);; biological process: metabolic process (GO:0008152);; biological proc…
Glyma.15G266600.Wm82.a2.v1	Glyma.15G266600.Wm82.a2.v1	29.4875	3191	38.879	4158	47.5706	5005	30.6433	3527	11.4693	1177	12.5949	1391	0.207832	-0.755777	normal	8.36e-13	-2.63845	down	3.17e-05	-1.92467	down	[F]	Nucleotide transport and metabolism	Biological Process: endonucleolytic cleavage involved in rRNA processing (GO:0000478);; Molecular Function: CTP synthase activity (GO:0003883);; Cellular Component: cytosol (GO:0005829);; Biological Process: pyrimidine nucleotide biosynthetic process (GO:0006221);; Biological Process: glutamine metabolic process (GO:0006541);; Biological Process: embryo development ending in seed dormancy (GO:000…	K01937|0|gmx:100816167|K01937 CTP synthase [EC:6.3.4.2] | (RefSeq) CTP synthase-like	Pyrimidine metabolism (ko00240)	[F]	Nucleotide transport and metabolism	CTP synthase N-terminus;; Glutamine amidotransferase class-I;; Peptidase C26	--	F	Nucleotide transport and metabolism	PREDICTED: CTP synthase-like isoform X1 [Glycine max]	biological process: metabolic process (GO:0008152);; biological process: cellular process (GO:0009987);; biological process: cellular component organization or biogenesis (GO:0071840);; molecular function: catalytic activity (GO:0003824);; cellular component: cell (GO:0005623);; cellular component: cell part (GO:0044464);; biological process: single-organism process (GO:0044699);; biological proc…
Glyma.08G039900.Wm82.a2.v1	Glyma.08G039900.Wm82.a2.v1	0.393058	21	0.471476	24	1.18107	59	2.23086	122	4.11493	200	6.80565	355	0.515532	0.836061	normal	0.000398199	2.41249	up	0.0742795	1.34566	normal	[HR]	Coenzyme transport and metabolism;; General function prediction only	Molecular Function: hydrolase activity (GO:0016787);;	--	--	--	--	alpha/beta hydrolase fold;; Alpha/beta hydrolase family;; Serine aminopeptidase, S33	Probable strigolactone esterase DAD2 OS=Petunia hybrida GN=DAD2 PE=1 SV=1	S	Function unknown	uncharacterized protein LOC100810465 [Glycine max]	biological process: metabolic process (GO:0008152);; molecular function: catalytic activity (GO:0003824)
Glyma.12G091700.Wm82.a2.v1	Glyma.12G091700.Wm82.a2.v1	3.23137	317	1.71369	166	13.8289	1313	11.3428	1178	15.9126	1463	14.7788	1476	0.0110578	1.34795	normal	0.000652572	1.50814	up	0.980223	0.0196496	normal	--	--	--	--	--	[E]	Amino acid transport and metabolism	Nicastrin;; Peptidase family M28	--	S	Function unknown	hypothetical protein GLYMA_12G091700 [Glycine max]	--
Glyma.02G158400.Wm82.a2.v1	Glyma.02G158400.Wm82.a2.v1	1.19388	38	10.0759	323	1.29635	43	1.85803	80	0.599636	16	1.1408	37	0.0343443	-2.23155	normal	0.000573423	-3.74551	down	0.300566	-1.2594	normal	[E]	Amino acid transport and metabolism	Molecular Function: serine-type carboxypeptidase activity (GO:0004185);; Cellular Component: extracellular region (GO:0005576);; Cellular Component: vacuole (GO:0005773);; Cellular Component: peroxisome (GO:0005777);; Cellular Component: endoplasmic reticulum membrane (GO:0005789);; Biological Process: proteolysis (GO:0006508);; Cellular Component: plant-type cell wall (GO:0009505);; Cellular Com…	K16298|2.37057e-32|gmx:100792645|K16298 serine carboxypeptidase-like clade IV [EC:3.4.16.-] | (RefSeq) serine carboxypeptidase-like	--	[OE]	Posttranslational modification, protein turnover, chaperones;; Amino acid transport and metabolism	Serine carboxypeptidase	Serine carboxypeptidase 3 OS=Hordeum vulgare GN=CBP3 PE=1 SV=2	E	Amino acid transport and metabolism	hypothetical protein GLYMA_02G158400 [Glycine max]	biological process: metabolic process (GO:0008152);; molecular function: catalytic activity (GO:0003824);; cellular component: extracellular region (GO:0005576);; cellular component: cell (GO:0005623);; cellular component: organelle (GO:0043226);; cellular component: cell part (GO:0044464);; cellular component: membrane (GO:0016020);; cellular component: organelle part (GO:0044422);; cellular com…
Glyma.17G092000.Wm82.a2.v1	Glyma.17G092000.Wm82.a2.v1	11.7864	982	14.3295	1190	17.8391	1439	17.1352	1502	9.91887	814	9.31861	823	0.309381	-0.564432	normal	8.29e-05	-1.52624	down	0.0132313	-1.03489	normal	[O]	Posttranslational modification, protein turnover, chaperones	Molecular Function: DNA binding (GO:0003677);; Molecular Function: serine-type endopeptidase activity (GO:0004252);; Cellular Component: nucleolus (GO:0005730);; Biological Process: regulation of transcription, DNA-templated (GO:0006355);; Biological Process: mRNA export from nucleus (GO:0006406);; Biological Process: proteolysis (GO:0006508);; Biological Process: protein import into nucleus (GO:…	--	--	[O]	Posttranslational modification, protein turnover, chaperones	Trypsin-like peptidase domain;; Trypsin;; PDZ domain	Protease Do-like 9 OS=Arabidopsis thaliana GN=DEGP9 PE=1 SV=1	O	Posttranslational modification, protein turnover, chaperones	PREDICTED: protease Do-like 9 [Glycine max]	molecular function: binding (GO:0005488);; biological process: metabolic process (GO:0008152);; molecular function: catalytic activity (GO:0003824);; cellular component: cell (GO:0005623);; cellular component: organelle (GO:0043226);; cellular component: organelle part (GO:0044422);; cellular component: cell part (GO:0044464);; biological process: biological regulation (GO:0065007);; biological p…
Glyma.14G122200.Wm82.a2.v1	Glyma.14G122200.Wm82.a2.v1	0.800217	44	0.373584	33	1.08041	82	3.20719	207	6.2137	504	5.67395	437	0.499561	0.780681	normal	2.34e-06	2.47649	up	0.03289	1.48256	normal	[E]	Amino acid transport and metabolism	Molecular Function: serine-type carboxypeptidase activity (GO:0004185);; Cellular Component: extracellular region (GO:0005576);; Cellular Component: extracellular space (GO:0005615);; Cellular Component: cell wall (GO:0005618);; Cellular Component: vacuole (GO:0005773);; Biological Process: proteolysis (GO:0006508);; Cellular Component: plant-type cell wall (GO:0009505);; Cellular Component: plas…	K16297|0|gmx:100801752|K16297 serine carboxypeptidase-like clade II [EC:3.4.16.-] | (RefSeq) serine carboxypeptidase-like 42	--	[OE]	Posttranslational modification, protein turnover, chaperones;; Amino acid transport and metabolism	Serine carboxypeptidase	Serine carboxypeptidase-like 42 OS=Arabidopsis thaliana GN=SCPL42 PE=2 SV=1	E	Amino acid transport and metabolism	PREDICTED: serine carboxypeptidase-like 42 isoform X1 [Glycine max]	biological process: metabolic process (GO:0008152);; molecular function: catalytic activity (GO:0003824);; cellular component: extracellular region (GO:0005576);; cellular component: extracellular region part (GO:0044421);; cellular component: cell (GO:0005623);; cellular component: cell part (GO:0044464);; cellular component: organelle (GO:0043226);; cellular component: cell junction (GO:0030054…
Glyma.05G055700.Wm82.a2.v1	Glyma.05G055700.Wm82.a2.v1	594.72	50041	790.08	65975	303.739	25127	284.547	25903	91.2162	7399	36.176	3158	5.93e-08	-2.14754	down	3.4e-16	-4.47456	down	0.000110131	-2.33186	down	[O]	Posttranslational modification, protein turnover, chaperones	--	K01369|0|gmx:547555|K01369 legumain [EC:3.4.22.34] | (RefSeq) PM40; seed maturation protein PM40	--	[O]	Posttranslational modification, protein turnover, chaperones	Peptidase C13 family;; Caspase domain	Vacuolar-processing enzyme OS=Glycine max PE=2 SV=1	O	Posttranslational modification, protein turnover, chaperones	seed maturation protein PM40 precursor [Glycine max]	--
Glyma.01G231600.Wm82.a2.v1	Glyma.01G231600.Wm82.a2.v1	9.47938	802	11.9226	910	8.74942	696	7.53847	623	1.69174	159	1.68902	178	0.00353507	-1.33975	down	3.79e-20	-3.44718	down	4.26e-06	-2.13447	down	[I]	Lipid transport and metabolism	Cellular Component: plastid (GO:0009536);; Molecular Function: kinase activity (GO:0016301);; Biological Process: phosphorylation (GO:0016310);; Molecular Function: hydrolase activity (GO:0016787);;	--	--	[R]	General function prediction only	Alpha/beta hydrolase family;; alpha/beta hydrolase fold;; Serine aminopeptidase, S33	--	S	Function unknown	PREDICTED: alpha/beta hydrolase domain-containing protein 11-like [Glycine max]	cellular component: cell (GO:0005623);; cellular component: organelle (GO:0043226);; cellular component: cell part (GO:0044464);; biological process: metabolic process (GO:0008152);; molecular function: catalytic activity (GO:0003824);; biological process: cellular process (GO:0009987)
Glyma.08G197000.Wm82.a2.v1	Glyma.08G197000.Wm82.a2.v1	0.168857	13	0.242848	18	2.25775	158	2.8866	218	3.48724	230	6.51539	467	0.00282034	2.32204	up	5.04e-06	3.23258	up	0.433957	0.636811	normal	[R]	General function prediction only	Cellular Component: endoplasmic reticulum (GO:0005783);; Cellular Component: Golgi apparatus (GO:0005794);; Biological Process: proteolysis (GO:0006508);; Biological Process: metabolic process (GO:0008152);; Molecular Function: metallopeptidase activity (GO:0008237);; Cellular Component: chloroplast (GO:0009507);; Biological Process: auxin metabolic process (GO:0009850);; Biological Process: regu…	K14664|0|gmx:100790140|K14664 IAA-amino acid hydrolase [EC:3.5.1.-] | (RefSeq) IAA-amino acid hydrolase ILR1-like 4	--	--	--	Peptidase family M20/M25/M40;; Peptidase dimerisation domain	IAA-amino acid hydrolase ILR1-like 4 OS=Arabidopsis thaliana GN=ILL4 PE=1 SV=2	E	Amino acid transport and metabolism	PREDICTED: IAA-amino acid hydrolase ILR1-like 4 [Glycine max]	cellular component: cell (GO:0005623);; cellular component: organelle (GO:0043226);; cellular component: cell part (GO:0044464);; biological process: metabolic process (GO:0008152);; molecular function: catalytic activity (GO:0003824);; biological process: cellular process (GO:0009987);; biological process: biological regulation (GO:0065007)
Glyma.18G233600.Wm82.a2.v1	Glyma.18G233600.Wm82.a2.v1	5.42325	516	5.05926	430	4.94963	446	6.92636	822	4.14122	440	3.30763	377	0.367736	-0.584034	normal	0.00143987	-1.30057	down	0.228541	-0.771083	normal	--	--	Molecular Function: aspartic-type endopeptidase activity (GO:0004190);; Cellular Component: endosome (GO:0005768);; Cellular Component: vacuolar membrane (GO:0005774);; Cellular Component: Golgi apparatus (GO:0005794);; Cellular Component: plasma membrane (GO:0005886);; Biological Process: proteolysis (GO:0006508);; Cellular Component: endosome membrane (GO:0010008);; Cellular Component: integral…	--	--	[R]	General function prediction only	Signal peptide peptidase;; PA domain	Signal peptide peptidase-like 4 OS=Arabidopsis thaliana GN=SPPL4 PE=2 SV=1	U	Intracellular trafficking, secretion, and vesicular transport	PREDICTED: signal peptide peptidase-like 4 isoform X1 [Glycine max]	biological process: metabolic process (GO:0008152);; molecular function: catalytic activity (GO:0003824);; cellular component: cell (GO:0005623);; cellular component: organelle (GO:0043226);; cellular component: cell part (GO:0044464);; cellular component: membrane (GO:0016020);; cellular component: organelle part (GO:0044422);; cellular component: membrane part (GO:0044425);; biological process:…
Glyma.11G214700.Wm82.a2.v1	Glyma.11G214700.Wm82.a2.v1	1.06213	123	0.895321	101	6.00492	605	7.34378	789	8.71988	837	8.4411	866	0.000903998	1.57362	up	5.93e-06	1.80222	up	0.890773	0.0923901	normal	--	--	Cellular Component: extracellular region (GO:0005576);; Cellular Component: vacuolar membrane (GO:0005774);; Cellular Component: endoplasmic reticulum (GO:0005783);; Cellular Component: plasma membrane (GO:0005886);; Cellular Component: chloroplast (GO:0009507);; Cellular Component: integral component of membrane (GO:0016021);; Cellular Component: cytoplasmic vesicle (GO:0016023);; Biological Pro…	K06171|0|gmx:100801506|K06171 nicastrin | (RefSeq) nicastrin-like	--	[TO]	Signal transduction mechanisms;; Posttranslational modification, protein turnover, chaperones	Nicastrin;; Peptidase family M28	Nicastrin OS=Arabidopsis thaliana GN=At3g52640/At3g52650 PE=2 SV=1	S	Function unknown	PREDICTED: nicastrin-like [Glycine max]	cellular component: extracellular region (GO:0005576);; cellular component: cell (GO:0005623);; cellular component: membrane (GO:0016020);; cellular component: organelle (GO:0043226);; cellular component: organelle part (GO:0044422);; cellular component: cell part (GO:0044464);; cellular component: membrane part (GO:0044425);; biological process: metabolic process (GO:0008152)
Glyma.06G047400.Wm82.a2.v1	Glyma.06G047400.Wm82.a2.v1	0.302461	25	0.445184	34	1.63102	114	4.85989	332	12.653	828	11.3347	810	0.0681354	1.64679	normal	3.69e-13	3.61249	up	0.0134988	1.65207	normal	[E]	Amino acid transport and metabolism	Molecular Function: carboxypeptidase activity (GO:0004180);; Molecular Function: serine-type carboxypeptidase activity (GO:0004185);; Biological Process: proteolysis (GO:0006508);; Cellular Component: plant-type cell wall (GO:0009505);; Molecular Function: transferase activity (GO:0016740);; Molecular Function: sinapoyltransferase activity (GO:0016752);; Biological Process: secondary metabolic pr…	K16296|0|gmx:100801015|K16296 serine carboxypeptidase-like clade I [EC:3.4.16.-] | (RefSeq) serine carboxypeptidase-like 11	--	[OE]	Posttranslational modification, protein turnover, chaperones;; Amino acid transport and metabolism	Serine carboxypeptidase	Serine carboxypeptidase-like 18 OS=Arabidopsis thaliana GN=SCPL18 PE=2 SV=2	E	Amino acid transport and metabolism	PREDICTED: serine carboxypeptidase-like 11 isoform X1 [Glycine max]	biological process: metabolic process (GO:0008152);; molecular function: catalytic activity (GO:0003824);; cellular component: cell (GO:0005623);; cellular component: cell part (GO:0044464);; biological process: single-organism process (GO:0044699)
Glyma.04G226600.Wm82.a2.v1	Glyma.04G226600.Wm82.a2.v1	1.01128	63	0.917202	72	3.86133	255	6.37828	471	15.0528	941	12.8782	857	0.0574143	1.3009	normal	9.62e-09	2.58503	up	0.0437802	1.10965	normal	[R]	General function prediction only	Cellular Component: Golgi apparatus (GO:0005794);; Biological Process: proteolysis (GO:0006508);; Molecular Function: metallopeptidase activity (GO:0008237);; Biological Process: auxin metabolic process (GO:0009850);; Biological Process: regulation of systemic acquired resistance (GO:0010112);; Molecular Function: IAA-amino acid conjugate hydrolase activity (GO:0010178);; Cellular Component: cyto…	K14664|0|gmx:100777587|K14664 IAA-amino acid hydrolase [EC:3.5.1.-] | (RefSeq) IAA-amino acid hydrolase ILR1-like 5	--	--	--	Peptidase family M20/M25/M40;; Peptidase dimerisation domain	IAA-amino acid hydrolase ILR1-like 5 OS=Oryza sativa subsp. japonica GN=ILL5 PE=2 SV=1	E	Amino acid transport and metabolism	PREDICTED: IAA-amino acid hydrolase ILR1-like 5 [Glycine max]	cellular component: cell (GO:0005623);; cellular component: organelle (GO:0043226);; cellular component: cell part (GO:0044464);; biological process: metabolic process (GO:0008152);; molecular function: catalytic activity (GO:0003824);; biological process: cellular process (GO:0009987);; biological process: biological regulation (GO:0065007)
Glyma.03G097300.Wm82.a2.v1	Glyma.03G097300.Wm82.a2.v1	0.56478	41	0.44025	31	1.48067	84	3.06908	177	6.92564	376	7.55884	454	0.515543	0.74654	normal	4.75e-06	2.3789	up	0.0221605	1.43525	normal	[I]	Lipid transport and metabolism	Cellular Component: mitochondrion (GO:0005739);; Cellular Component: chloroplast (GO:0009507);; Biological Process: mRNA modification (GO:0016556);; Molecular Function: haloalkane dehalogenase activity (GO:0018786);;	--	--	[R]	General function prediction only	alpha/beta hydrolase fold;; Alpha/beta hydrolase family;; Serine aminopeptidase, S33	--	S	Function unknown	hypothetical protein GLYMA_03G097300 [Glycine max]	cellular component: cell (GO:0005623);; cellular component: organelle (GO:0043226);; cellular component: cell part (GO:0044464);; biological process: metabolic process (GO:0008152);; biological process: cellular process (GO:0009987);; molecular function: catalytic activity (GO:0003824)
Glyma.04G158100.Wm82.a2.v1	Glyma.04G158100.Wm82.a2.v1	6.1967	584	5.50188	521	5.83935	534	7.52984	762	16.2953	1463	19.6925	1879	0.120014	-0.766789	normal	0.209678	0.470765	normal	0.00509177	1.1454	up	[O]	Posttranslational modification, protein turnover, chaperones	--	K04773|0|gmx:100781522|K04773 protease IV [EC:3.4.21.-] | (RefSeq) serine protease SPPA, chloroplastic	--	--	--	Peptidase family S49	Serine protease SPPA, chloroplastic OS=Arabidopsis thaliana GN=SPPA PE=2 SV=1	OU	Posttranslational modification, protein turnover, chaperones;; Intracellular trafficking, secretion, and vesicular transport	PREDICTED: serine protease SPPA, chloroplastic isoform X1 [Glycine max]	--
Glyma.16G138000.Wm82.a2.v1	Glyma.16G138000.Wm82.a2.v1	1.97344	131	1.36356	114	2.96401	209	6.21841	491	10.3717	735	9.96491	708	0.677214	0.442915	normal	0.000688618	1.43618	up	0.220859	0.856129	normal	[I]	Lipid transport and metabolism	Biological Process: maltose metabolic process (GO:0000023);; Molecular Function: carboxylic ester hydrolase activity (GO:0004091);; Biological Process: response to light stimulus (GO:0009416);; Cellular Component: chloroplast envelope (GO:0009941);; Biological Process: starch biosynthetic process (GO:0019252);; Biological Process: positive regulation of catalytic activity (GO:0043085);; Molecular…	--	--	[R]	General function prediction only	Alpha/beta hydrolase family;; alpha/beta hydrolase fold;; Serine aminopeptidase, S33	Pheophytinase, chloroplastic OS=Arabidopsis thaliana GN=PPH PE=1 SV=1	S	Function unknown	PREDICTED: pheophytinase, chloroplastic isoform X1 [Glycine max]	biological process: metabolic process (GO:0008152);; biological process: cellular process (GO:0009987);; biological process: single-organism process (GO:0044699);; biological process: response to stimulus (GO:0050896);; cellular component: cell (GO:0005623);; cellular component: organelle (GO:0043226);; cellular component: organelle part (GO:0044422);; cellular component: cell part (GO:0044464);;…
Glyma.04G223700.Wm82.a2.v1	Glyma.04G223700.Wm82.a2.v1	15.3225	826	27.362	1417	16.5339	902	23.2105	1350	8.80943	527	18.1737	982	0.0977837	-1.00569	normal	0.00167104	-1.72317	down	0.192071	-0.771898	normal	[HR]	Coenzyme transport and metabolism;; General function prediction only	Molecular Function: carboxylic ester hydrolase activity (GO:0004091);; Cellular Component: cytosol (GO:0005829);; Biological Process: jasmonic acid metabolic process (GO:0009694);; Biological Process: defense response, incompatible interaction (GO:0009814);; Biological Process: leaf senescence (GO:0010150);; Biological Process: chlorophyll a catabolic process (GO:0033310);; Biological Process: in…	--	--	--	--	alpha/beta hydrolase fold;; Alpha/beta hydrolase family;; Serine aminopeptidase, S33	Methylesterase 17 OS=Arabidopsis thaliana GN=MES17 PE=1 SV=1	S	Function unknown	PREDICTED: methylesterase 17 isoform X2 [Glycine max]	cellular component: cell (GO:0005623);; cellular component: cell part (GO:0044464);; biological process: metabolic process (GO:0008152);; biological process: cellular process (GO:0009987);; biological process: single-organism process (GO:0044699);; biological process: immune system process (GO:0002376);; biological process: response to stimulus (GO:0050896);; biological process: multi-organism pr…
Glyma.03G125400.Wm82.a2.v1	Glyma.03G125400.Wm82.a2.v1	0	0	0	0	0.115782	8	0.297109	22	9.69853	637	2.73741	194	0.245327	1.87671	normal	2.97e-08	8.56745	up	1.19e-06	4.20736	up	[E]	Amino acid transport and metabolism	Molecular Function: serine-type carboxypeptidase activity (GO:0004185);; Cellular Component: extracellular region (GO:0005576);; Cellular Component: extracellular space (GO:0005615);; Cellular Component: vacuole (GO:0005773);; Biological Process: proteolysis (GO:0006508);; Cellular Component: plant-type cell wall (GO:0009505);; Cellular Component: plasmodesma (GO:0009506);; Biological Process: br…	K16297|0|gmx:100819973|K16297 serine carboxypeptidase-like clade II [EC:3.4.16.-] | (RefSeq) serine carboxypeptidase-like 45	--	[OE]	Posttranslational modification, protein turnover, chaperones;; Amino acid transport and metabolism	Serine carboxypeptidase	Serine carboxypeptidase-like 45 OS=Arabidopsis thaliana GN=SCPL45 PE=2 SV=1	E	Amino acid transport and metabolism	PREDICTED: serine carboxypeptidase-like 45 [Glycine max]	biological process: metabolic process (GO:0008152);; molecular function: catalytic activity (GO:0003824);; cellular component: extracellular region (GO:0005576);; cellular component: extracellular region part (GO:0044421);; cellular component: cell (GO:0005623);; cellular component: organelle (GO:0043226);; cellular component: cell part (GO:0044464);; cellular component: cell junction (GO:0030054…
Glyma.10G291400.Wm82.a2.v1	Glyma.10G291400.Wm82.a2.v1	0	0	0.174835	11	1.62436	99	5.97928	374	15.8465	886	29.48	1783	0.00593092	3.17976	up	0.00909859	4.93715	up	0.00321145	2.18353	up	[I]	Lipid transport and metabolism	Biological Process: transition metal ion transport (GO:0000041);; Cellular Component: nucleus (GO:0005634);; Biological Process: metabolic process (GO:0008152);; Molecular Function: hydrolase activity (GO:0016787);;	K01054|0|gmx:100776335|K01054 acylglycerol lipase [EC:3.1.1.23] | (RefSeq) caffeoylshikimate esterase	Glycerolipid metabolism (ko00561)	[I]	Lipid transport and metabolism	Serine aminopeptidase, S33;; alpha/beta hydrolase fold;; Alpha/beta hydrolase family;; Prolyl oligopeptidase family	Caffeoylshikimate esterase OS=Arabidopsis thaliana GN=CSE PE=1 SV=1	I	Lipid transport and metabolism	hypothetical protein GLYMA_10G291400 [Glycine max]	biological process: single-organism process (GO:0044699);; biological process: localization (GO:0051179);; cellular component: cell (GO:0005623);; cellular component: organelle (GO:0043226);; cellular component: cell part (GO:0044464);; biological process: metabolic process (GO:0008152);; molecular function: catalytic activity (GO:0003824)
Glyma.04G049900.Wm82.a2.v1	Glyma.04G049900.Wm82.a2.v1	2.98962	236	3.29081	245	7.77231	572	18.3881	1485	21.5937	1533	17.8637	1362	0.157703	0.983597	normal	0.000227312	1.46214	up	0.675793	0.336869	normal	[O]	Posttranslational modification, protein turnover, chaperones	Cellular Component: lytic vacuole (GO:0000323);; Molecular Function: cysteine-type endopeptidase activity (GO:0004197);; Biological Process: proteolysis (GO:0006508);;	K01369|0|gmx:100807010|K01369 legumain [EC:3.4.22.34] | (RefSeq) vacuolar-processing enzyme	--	[O]	Posttranslational modification, protein turnover, chaperones	Peptidase C13 family;; Caspase domain	Vacuolar-processing enzyme OS=Citrus sinensis PE=2 SV=1	O	Posttranslational modification, protein turnover, chaperones	PREDICTED: vacuolar-processing enzyme isoform X2 [Glycine max]	cellular component: cell (GO:0005623);; cellular component: organelle (GO:0043226);; cellular component: cell part (GO:0044464);; biological process: metabolic process (GO:0008152);; molecular function: catalytic activity (GO:0003824)
Glyma.18G000300.Wm82.a2.v1	Glyma.18G000300.Wm82.a2.v1	0.297621	24	0.294892	27	2.15201	165	4.14164	346	13.7893	1081	12.9592	1076	0.00527381	2.08387	up	6.43e-21	4.23019	up	0.000403846	1.85394	up	[I]	Lipid transport and metabolism	--	--	--	[R]	General function prediction only	alpha/beta hydrolase fold;; Alpha/beta hydrolase family;; Serine aminopeptidase, S33	Pheophytinase, chloroplastic OS=Arabidopsis thaliana GN=PPH PE=1 SV=1	S	Function unknown	PREDICTED: pheophytinase, chloroplastic [Glycine max]	--
Glyma.17G117700.Wm82.a2.v1	Glyma.17G117700.Wm82.a2.v1	1.49594	96	0.726626	49	6.65527	409	10.4965	695	5.4831	328	7.90861	512	0.00272671	1.82218	up	0.0192848	1.4072	normal	0.395094	-0.575785	normal	--	--	Cellular Component: chloroplast (GO:0009507);;	--	--	[S]	Function unknown	PPPDE putative peptidase domain	DeSI-like protein At4g17486 OS=Arabidopsis thaliana GN=At4g17486 PE=2 SV=1	S	Function unknown	uncharacterized protein LOC100778961 [Glycine max]	cellular component: cell (GO:0005623);; cellular component: organelle (GO:0043226);; cellular component: cell part (GO:0044464)
Glyma.U026800.Wm82.a2.v1	Glyma.U026800.Wm82.a2.v1	2.35211	255	2.17807	238	10.4421	1166	8.80718	1065	15.5576	1596	15.842	1802	0.0141458	1.14752	normal	9.73e-07	1.6548	up	0.526468	0.376276	normal	[O]	Posttranslational modification, protein turnover, chaperones	Molecular Function: ATP-dependent peptidase activity (GO:0004176);; Molecular Function: metalloendopeptidase activity (GO:0004222);; Molecular Function: ATP binding (GO:0005524);; Biological Process: pentose-phosphate shunt (GO:0006098);; Biological Process: rRNA processing (GO:0006364);; Biological Process: protein folding (GO:0006457);; Biological Process: proteolysis (GO:0006508);; Molecular F…	K03798|0|gmx:100791317|K03798 cell division protease FtsH [EC:3.4.24.-] | (RefSeq) ATP-dependent zinc metalloprotease FTSH 9, chloroplastic	--	[O]	Posttranslational modification, protein turnover, chaperones	ATPase family associated with various cellular activities (AAA);; Peptidase family M41;; FtsH Extracellular;; AAA domain (Cdc48 subfamily)	ATP-dependent zinc metalloprotease FTSH 7, chloroplastic OS=Arabidopsis thaliana GN=FTSH7 PE=2 SV=1	O	Posttranslational modification, protein turnover, chaperones	PREDICTED: ATP-dependent zinc metalloprotease FTSH 9, chloroplastic [Glycine max]	biological process: metabolic process (GO:0008152);; biological process: cellular process (GO:0009987);; biological process: single-organism process (GO:0044699);; molecular function: catalytic activity (GO:0003824);; molecular function: binding (GO:0005488);; biological process: response to stimulus (GO:0050896);; cellular component: cell (GO:0005623);; cellular component: membrane (GO:0016020);…
Glyma.14G111300.Wm82.a2.v1	Glyma.14G111300.Wm82.a2.v1	0	0	0.179801	15	0.021579	2	0.071628	7	0.913902	69	1.57864	109	0.717799	-0.814551	normal	0.253841	1.98317	normal	0.000795141	3.51833	up	--	--	Cellular Component: cytoplasm (GO:0005737);; Cellular Component: plasma membrane (GO:0005886);; Cellular Component: chloroplast (GO:0009507);;	--	--	[S]	Function unknown	PPPDE putative peptidase domain	DeSI-like protein At4g17486 OS=Arabidopsis thaliana GN=At4g17486 PE=2 SV=1	S	Function unknown	PREDICTED: deSI-like protein At4g17486 isoform X1 [Glycine max]	cellular component: cell (GO:0005623);; cellular component: cell part (GO:0044464);; cellular component: membrane (GO:0016020);; cellular component: organelle (GO:0043226)

## Sheet: Protease
Table S5. Expression of genes involved in protein synthesis and degradation process-Protease
#ID	gene_name	0HAG.rep1.FPKM	0HAG.rep1.count	0HAG.rep2.FPKM	0HAG.rep2.count	18HAG.rep1.FPKM	18HAG.rep1.count	18HAG.rep2.FPKM	18HAG.rep2.count	36HAG.rep1.FPKM	36HAG.rep1.count	36HAG.rep2.FPKM	36HAG.rep2.count	0HAG.rep1.0HAG.rep2.vs_18HAG.rep1.18HAG.rep2.DESeq2_FDR	0HAG.rep1.0HAG.rep2.vs_18HAG.rep1.18HAG.rep2.DESeq2_log2FC	0HAG.rep1.0HAG.rep2.vs_18HAG.rep1.18HAG.rep2.DESeq2_(FDR_0.01_FC_2)_regulated	0HAG.rep1.0HAG.rep2.vs_36HAG.rep1.36HAG.rep2.DESeq2_FDR	0HAG.rep1.0HAG.rep2.vs_36HAG.rep1.36HAG.rep2.DESeq2_log2FC	0HAG.rep1.0HAG.rep2.vs_36HAG.rep1.36HAG.rep2.DESeq2_(FDR_0.01_FC_2)_regulated	18HAG.rep1.18HAG.rep2.vs_36HAG.rep1.36HAG.rep2.DESeq2_FDR	18HAG.rep1.18HAG.rep2.vs_36HAG.rep1.36HAG.rep2.DESeq2_log2FC	18HAG.rep1.18HAG.rep2.vs_36HAG.rep1.36HAG.rep2.DESeq2_(FDR_0.01_FC_2)_regulated	COG_class	COG_class_annotation	GO_annotation	KEGG_annotation	KEGG_pathway_annotation	KOG_class	KOG_class_annotation	Pfam_annotation	Swiss_Prot_annotation	eggNOG_class	eggNOG_class_annotation	NR_annotation	GO_second_level_annotation
Glyma.20G188400.Wm82.a2.v1	Glyma.20G188400.Wm82.a2.v1	18.0757	1176	18.1703	1103	23.723	1404	17.3179	1368	12.3263	822	13.4186	995	0.125718	-0.70054	normal	6.16e-06	-1.44211	down	0.0670166	-0.816995	normal	--	--	Molecular Function: cysteine-type peptidase activity (GO:0008234);; Cellular Component: chloroplast (GO:0009507);;	K18342|0|gmx:100796040|K18342 OTU domain-containing protein 6 [EC:3.4.19.12] | (RefSeq) OTU domain-containing protein At3g57810-like	--	[TO]	Signal transduction mechanisms;; Posttranslational modification, protein turnover, chaperones	OTU-like cysteine protease	OTU domain-containing protein At3g57810 OS=Arabidopsis thaliana GN=At3g57810 PE=2 SV=1	O	Posttranslational modification, protein turnover, chaperones	PREDICTED: OTU domain-containing protein At3g57810-like [Glycine max]	biological process: metabolic process (GO:0008152);; molecular function: catalytic activity (GO:0003824);; cellular component: cell (GO:0005623);; cellular component: organelle (GO:0043226);; cellular component: cell part (GO:0044464)
Glyma.16G150400.Wm82.a2.v1	Glyma.16G150400.Wm82.a2.v1	1.63563	115	0.981544	67	3.82998	255	7.27435	538	11.3902	699	8.96905	590	0.17184	1.03734	normal	0.000686468	1.72022	up	0.511148	0.528054	normal	--	--	Cellular Component: nucleus (GO:0005634);; Molecular Function: cysteine-type peptidase activity (GO:0008234);;	--	--	[TO]	Signal transduction mechanisms;; Posttranslational modification, protein turnover, chaperones	OTU-like cysteine protease	--	O	Posttranslational modification, protein turnover, chaperones	PREDICTED: OTU domain-containing protein DDB_G0284757-like isoform X1 [Glycine max]	cellular component: cell (GO:0005623);; cellular component: organelle (GO:0043226);; cellular component: cell part (GO:0044464);; biological process: metabolic process (GO:0008152);; molecular function: catalytic activity (GO:0003824)
Glyma.01G198500.Wm82.a2.v1	Glyma.01G198500.Wm82.a2.v1	4.68166	295	5.19894	320	15.4106	920	28.2499	1888	58.8271	3497	48.3659	3102	0.0552868	1.09605	normal	3.41e-10	2.28854	up	0.0552416	1.04592	normal	--	--	Cellular Component: chloroplast (GO:0009507);; Biological Process: regulation of proton transport (GO:0010155);; Cellular Component: membrane (GO:0016020);; Biological Process: glucosinolate biosynthetic process (GO:0019761);; Biological Process: protein autophosphorylation (GO:0046777);;	--	--	--	--	CAAX protease self-immunity	--	S	Function unknown	hypothetical protein GLYMA_01G198500 [Glycine max]	cellular component: cell (GO:0005623);; cellular component: organelle (GO:0043226);; cellular component: cell part (GO:0044464);; biological process: biological regulation (GO:0065007);; cellular component: membrane (GO:0016020);; biological process: metabolic process (GO:0008152);; biological process: cellular process (GO:0009987);; biological process: single-organism process (GO:0044699)
Glyma.13G003400.Wm82.a2.v1	Glyma.13G003400.Wm82.a2.v1	6.00468	273	4.83159	257	9.16696	473	9.79059	558	4.69424	217	5.24029	268	0.947399	-0.048873	normal	0.00479583	-1.23978	down	0.00642548	-1.26878	down	--	--	Cellular Component: nucleus (GO:0005634);; Cellular Component: plasma membrane (GO:0005886);; Molecular Function: cysteine-type peptidase activity (GO:0008234);; Cellular Component: chloroplast (GO:0009507);;	--	--	[TO]	Signal transduction mechanisms;; Posttranslational modification, protein turnover, chaperones	OTU-like cysteine protease	--	O	Posttranslational modification, protein turnover, chaperones	OTU domain-containing protein [Glycine max]	cellular component: cell (GO:0005623);; cellular component: organelle (GO:0043226);; cellular component: cell part (GO:0044464);; cellular component: membrane (GO:0016020);; biological process: metabolic process (GO:0008152);; molecular function: catalytic activity (GO:0003824)
Glycine_max_newGene_7913	--	0.030663	5	0.139624	19	1.00593	129	0.269827	38	0	0	0.030061	5	0.333619	1.38799	normal	0.18692	-2.69357	normal	0.00162886	-4.04234	down	--	--	--	--	--	[R]	General function prediction only	Aspartyl protease	--	L	Replication, recombination and repair	PREDICTED: uncharacterized protein LOC102661013 [Glycine max]	--
Glyma.18G072500.Wm82.a2.v1	Glyma.18G072500.Wm82.a2.v1	4.71641	288	3.84715	227	28.6239	1695	37.3671	2376	32.889	1902	26.7534	1664	7.27e-07	1.92249	up	5.59e-06	1.68079	up	0.547621	-0.364504	normal	[O]	Posttranslational modification, protein turnover, chaperones	Cellular Component: intracellular part (GO:0044424);;	K11885|0|gmx:100782198|K11885 DNA damage-inducible protein 1 | (RefSeq) DNA damage-inducible protein 1-like	--	[L]	Replication, recombination and repair	Aspartyl protease;; gag-polyprotein putative aspartyl protease;; Ubiquitin family;; Aspartyl protease;; UBA/TS-N domain;; Ubiquitin-2 like Rad60 SUMO-like;; Retroviral aspartyl protease	Polyubiquitin OS=Phytophthora infestans PE=1 SV=2	O	Posttranslational modification, protein turnover, chaperones	hypothetical protein GLYMA_18G072500 [Glycine max]	cellular component: cell (GO:0005623);; cellular component: cell part (GO:0044464)
Glyma.04G028400.Wm82.a2.v1	Glyma.04G028400.Wm82.a2.v1	19.7024	849	31.1961	1329	18.5274	777	15.2147	698	22.536	921	22.6574	996	0.0038419	-1.5217	down	0.00537559	-1.31796	down	0.819685	0.152681	normal	[S]	Function unknown	Biological Process: MAPK cascade (GO:0000165);; Molecular Function: ATP-dependent peptidase activity (GO:0004176);; Biological Process: regulation of transcription, DNA-templated (GO:0006355);; Biological Process: proteolysis (GO:0006508);; Biological Process: protein targeting to membrane (GO:0006612);; Cellular Component: chloroplast stroma (GO:0009570);; Biological Process: response to bacteri…	--	--	[O]	Posttranslational modification, protein turnover, chaperones	ATP-dependent protease La (LON) substrate-binding domain	--	O	Posttranslational modification, protein turnover, chaperones	PREDICTED: lon protease 2-like [Glycine max]	biological process: metabolic process (GO:0008152);; biological process: cellular process (GO:0009987);; biological process: signaling (GO:0023052);; biological process: single-organism process (GO:0044699);; biological process: response to stimulus (GO:0050896);; biological process: biological regulation (GO:0065007);; molecular function: catalytic activity (GO:0003824);; biological process: loc…
Glyma.18G281500.Wm82.a2.v1	Glyma.18G281500.Wm82.a2.v1	0	0	0	0	3.91996	584	0	0	0.648851	107	1.27299	209	0.71268	0.655251	normal	7.84e-06	7.34483	up	0.84561	-0.442343	normal	--	--	Biological Process: response to stress (GO:0006950);;	K08596|0|gmx:102663522|K08596 sentrin-specific protease 7 [EC:3.4.22.68] | (RefSeq) probable disease resistance protein At5g47250	--	[O]	Posttranslational modification, protein turnover, chaperones	NB-ARC domain;; Ulp1 protease family, C-terminal catalytic domain;; Leucine rich repeat;; Leucine Rich repeats (2 copies)	Probable ubiquitin-like-specific protease 2B OS=Arabidopsis thaliana GN=ULP2B PE=1 SV=3	O	Posttranslational modification, protein turnover, chaperones	PREDICTED: probable disease resistance protein At5g47250 isoform X1 [Glycine max]	biological process: response to stimulus (GO:0050896)
Glyma.04G075000.Wm82.a2.v1	Glyma.04G075000.Wm82.a2.v1	20.3825	1173	24.6552	1402	30.0648	1682	26.3448	1612	21.9546	1197	21.6899	1273	0.231321	-0.638588	normal	0.00180211	-1.18345	down	0.198291	-0.62081	normal	[O]	Posttranslational modification, protein turnover, chaperones	Biological Process: mitotic G2 phase (GO:0000085);; Cellular Component: proteasome complex (GO:0000502);; Molecular Function: protein binding (GO:0005515);; Cellular Component: cytosol (GO:0005829);; Biological Process: ubiquitin-dependent protein catabolic process (GO:0006511);; Cellular Component: COP9 signalosome (GO:0008180);; Molecular Function: peptidase activity (GO:0008233);; Biological P…	K09613|0|gmx:100784909|K09613 COP9 signalosome complex subunit 5 [EC:3.4.-.-] | (RefSeq) COP9 signalosome complex subunit 5b	--	[OT]	Posttranslational modification, protein turnover, chaperones;; Signal transduction mechanisms	JAB1/Mov34/MPN/PAD-1 ubiquitin protease	COP9 signalosome complex subunit 5b OS=Arabidopsis thaliana GN=CSN5B PE=1 SV=1	S	Function unknown	PREDICTED: COP9 signalosome complex subunit 5b [Glycine max]	biological process: biological phase (GO:0044848);; cellular component: cell (GO:0005623);; cellular component: macromolecular complex (GO:0032991);; cellular component: cell part (GO:0044464);; molecular function: binding (GO:0005488);; biological process: metabolic process (GO:0008152);; biological process: cellular process (GO:0009987);; cellular component: organelle (GO:0043226);; cellular co…
Glyma.17G151100.Wm82.a2.v1	Glyma.17G151100.Wm82.a2.v1	44.9898	6266	52.3217	7202	29.3282	3972	28.9346	4287	15.4014	2033	11.9557	1699	6.64e-06	-1.68326	down	3.35e-16	-2.9476	down	0.00165209	-1.31593	down	[O]	Posttranslational modification, protein turnover, chaperones	Molecular Function: ATP-dependent peptidase activity (GO:0004176);; Molecular Function: serine-type endopeptidase activity (GO:0004252);; Molecular Function: ATP binding (GO:0005524);; Cellular Component: mitochondrion (GO:0005739);; Cellular Component: peroxisomal matrix (GO:0005782);; Biological Process: obsolete ATP catabolic process (GO:0006200);; Biological Process: misfolded or incompletely…	K01338|0|gmx:100789982|K01338 ATP-dependent Lon protease [EC:3.4.21.53] | (RefSeq) lon protease homolog 2, peroxisomal-like	--	[O]	Posttranslational modification, protein turnover, chaperones	Lon protease (S16) C-terminal proteolytic domain;; ATP-dependent protease La (LON) substrate-binding domain;; ATPase family associated with various cellular activities (AAA);; AAA domain (dynein-related subfamily);; Subunit ChlI of Mg-chelatase;; Holliday junction DNA helicase ruvB N-terminus;; PrkA AAA domain;; ATPase family associated with various cellular activities (AAA)	Lon protease homolog 2, peroxisomal OS=Arabidopsis thaliana GN=LON2 PE=2 SV=1	O	Posttranslational modification, protein turnover, chaperones	PREDICTED: lon protease homolog 2, peroxisomal-like [Glycine max]	biological process: metabolic process (GO:0008152);; biological process: cellular process (GO:0009987);; biological process: single-organism process (GO:0044699);; molecular function: catalytic activity (GO:0003824);; molecular function: binding (GO:0005488);; cellular component: cell (GO:0005623);; cellular component: organelle (GO:0043226);; cellular component: cell part (GO:0044464);; cellular…
Glyma.01G140000.Wm82.a2.v1	Glyma.01G140000.Wm82.a2.v1	8.11689	940	5.11118	708	9.767	1264	5.87496	832	2.86559	307	3.51172	509	0.371181	-0.59552	normal	9.6e-08	-2.11889	down	0.00712019	-1.56709	down	[J]	Translation, ribosomal structure and biogenesis	Molecular Function: metalloendopeptidase activity (GO:0004222);; Cellular Component: mitochondrial inner membrane (GO:0005743);; Biological Process: proteolysis (GO:0006508);; Cellular Component: chloroplast (GO:0009507);; Biological Process: embryo development (GO:0009790);; Biological Process: mRNA modification (GO:0016556);; Biological Process: tRNA threonylcarbamoyladenosine modification (GO:…	K01409|0|gmx:106794272|K01409 N6-L-threonylcarbamoyladenine synthase [EC:2.3.1.234] | (RefSeq) probable tRNA N6-adenosine threonylcarbamoyltransferase, mitochondrial	--	[O]	Posttranslational modification, protein turnover, chaperones	Glycoprotease family	Probable tRNA N6-adenosine threonylcarbamoyltransferase, mitochondrial OS=Arabidopsis thaliana GN=GCP1 PE=2 SV=2	O	Posttranslational modification, protein turnover, chaperones	hypothetical protein GLYMA_01G140000 [Glycine max]	biological process: metabolic process (GO:0008152);; molecular function: catalytic activity (GO:0003824);; cellular component: cell (GO:0005623);; cellular component: membrane (GO:0016020);; cellular component: organelle (GO:0043226);; cellular component: organelle part (GO:0044422);; cellular component: cell part (GO:0044464);; biological process: developmental process (GO:0032502);; biological …
Glyma.10G202000.Wm82.a2.v1	Glyma.10G202000.Wm82.a2.v1	35.9505	2163	39.6505	2355	38.7877	2258	27.7919	1761	21.1039	1195	27.1188	1645	0.0162547	-1.1297	normal	1.84e-07	-1.79635	down	0.186945	-0.727712	normal	--	--	Molecular Function: cysteine-type peptidase activity (GO:0008234);; Cellular Component: chloroplast (GO:0009507);;	--	--	[TO]	Signal transduction mechanisms;; Posttranslational modification, protein turnover, chaperones	OTU-like cysteine protease	OTU domain-containing protein At3g57810 OS=Arabidopsis thaliana GN=At3g57810 PE=2 SV=1	O	Posttranslational modification, protein turnover, chaperones	PREDICTED: uncharacterized protein LOC100793001 [Glycine max]	biological process: metabolic process (GO:0008152);; molecular function: catalytic activity (GO:0003824);; cellular component: cell (GO:0005623);; cellular component: organelle (GO:0043226);; cellular component: cell part (GO:0044464)
Glyma.20G133300.Wm82.a2.v1	Glyma.20G133300.Wm82.a2.v1	70.3005	5044	57.7344	4096	29.339	2207	31.9989	2707	50.0872	3493	38.219	2889	1.14e-08	-1.86505	down	1.89e-06	-1.60491	down	0.754171	0.186862	normal	[O]	Posttranslational modification, protein turnover, chaperones	Biological Process: response to reactive oxygen species (GO:0000302);; Molecular Function: serine-type endopeptidase activity (GO:0004252);; Cellular Component: mitochondrion (GO:0005739);; Biological Process: transcription, DNA-templated (GO:0006351);; Biological Process: proteolysis (GO:0006508);; Cellular Component: chloroplast thylakoid (GO:0009534);; Cellular Component: chloroplast thylakoid…	K01358|0|gmx:100820008|K01358 ATP-dependent Clp protease, protease subunit [EC:3.4.21.92] | (RefSeq) ATP-dependent Clp protease proteolytic subunit-related protein 1, chloroplastic-like	--	[O]	Posttranslational modification, protein turnover, chaperones	Clp protease	ATP-dependent Clp protease proteolytic subunit-related protein 1, chloroplastic OS=Arabidopsis thaliana GN=CLPR1 PE=1 SV=1	O	Posttranslational modification, protein turnover, chaperones	PREDICTED: ATP-dependent Clp protease proteolytic subunit-related protein 1, chloroplastic-like [Glycine max]	biological process: response to stimulus (GO:0050896);; biological process: metabolic process (GO:0008152);; molecular function: catalytic activity (GO:0003824);; cellular component: cell (GO:0005623);; cellular component: organelle (GO:0043226);; cellular component: cell part (GO:0044464);; biological process: cellular process (GO:0009987);; cellular component: organelle part (GO:0044422);; cell…
Glycine_max_newGene_13656	--	0.029119	7	0	0	0.512518	104	1.44056	200	0.229456	46	0.009048	2	0.00119537	3.47434	up	0.555122	1.34643	normal	0.115761	-2.1769	normal	--	--	--	--	--	[R]	General function prediction only	Integrase core domain;; Retroviral aspartyl protease;; Retrotransposon gag protein;; Aspartyl protease;; Reverse transcriptase (RNA-dependent DNA polymerase)	Uncharacterized mitochondrial protein AtMg00860 OS=Arabidopsis thaliana OX=3702 GN=AtMg00860 PE=4 SV=1	L	Replication, recombination and repair	PREDICTED: uncharacterized protein LOC106796480 [Glycine max]	--
Glyma.11G248900.Wm82.a2.v1	Glyma.11G248900.Wm82.a2.v1	0.024167	1	0	0	0	0	0	0	0.638948	24	1.51909	55	--	--	--	0.0186926	4.11418	normal	0.00190131	4.44147	up	--	--	Molecular Function: cysteine-type peptidase activity (GO:0008234);; Cellular Component: chloroplast (GO:0009507);;	K18342|6.9985e-111|gmx:100792132|K18342 OTU domain-containing protein 6 [EC:3.4.19.12] | (RefSeq) OTU domain-containing protein At3g57810-like	--	[TO]	Signal transduction mechanisms;; Posttranslational modification, protein turnover, chaperones	OTU-like cysteine protease	OTU domain-containing protein At3g57810 OS=Arabidopsis thaliana GN=At3g57810 PE=2 SV=1	O	Posttranslational modification, protein turnover, chaperones	PREDICTED: OTU domain-containing protein At3g57810-like isoform X1 [Glycine max]	biological process: metabolic process (GO:0008152);; molecular function: catalytic activity (GO:0003824);; cellular component: cell (GO:0005623);; cellular component: organelle (GO:0043226);; cellular component: cell part (GO:0044464)
Glycine_max_newGene_7774	--	0.609702	52	0.042134	11	3.9554	528	0.54831	92	0.274231	31	0.219681	22	0.0737211	2.00828	normal	0.395086	-1.17599	normal	0.000739507	-3.34973	down	--	--	--	--	--	[R]	General function prediction only	Reverse transcriptase (RNA-dependent DNA polymerase);; Retroviral aspartyl protease;; gag-polyprotein putative aspartyl protease;; Aspartyl protease;; gag-polypeptide of LTR copia-type	Retrovirus-related Pol polyprotein from transposon RE1 OS=Arabidopsis thaliana OX=3702 GN=RE1 PE=2 SV=1	L	Replication, recombination and repair	uncharacterized protein LOC109796422 [Cajanus cajan]	--
Glyma.17G147700.Wm82.a2.v1	Glyma.17G147700.Wm82.a2.v1	8.58602	604	6.15062	401	8.309	842	9.01313	987	34.7223	2512	30.5034	2345	0.848832	-0.12378	normal	0.00149449	1.1737	up	0.00285919	1.19173	up	[O]	Posttranslational modification, protein turnover, chaperones	Biological Process: response to reactive oxygen species (GO:0000302);; Molecular Function: serine-type endopeptidase activity (GO:0004252);; Cellular Component: mitochondrial matrix (GO:0005759);; Biological Process: transcription, DNA-templated (GO:0006351);; Biological Process: proteolysis (GO:0006508);; Molecular Function: zinc ion binding (GO:0008270);; Cellular Component: chloroplast thylako…	K01358|0|gmx:100780029|K01358 ATP-dependent Clp protease, protease subunit [EC:3.4.21.92] | (RefSeq) ATP-dependent Clp protease proteolytic subunit-related protein 4, chloroplastic	--	[O]	Posttranslational modification, protein turnover, chaperones	Clp protease	ATP-dependent Clp protease proteolytic subunit-related protein 4, chloroplastic OS=Arabidopsis thaliana GN=CLPR4 PE=1 SV=1	O	Posttranslational modification, protein turnover, chaperones	PREDICTED: ATP-dependent Clp protease proteolytic subunit-related protein 4, chloroplastic [Glycine max]	biological process: response to stimulus (GO:0050896);; biological process: metabolic process (GO:0008152);; molecular function: catalytic activity (GO:0003824);; cellular component: cell (GO:0005623);; cellular component: membrane-enclosed lumen (GO:0031974);; cellular component: organelle (GO:0043226);; cellular component: organelle part (GO:0044422);; cellular component: cell part (GO:0044464)…
Glyma.05G065900.Wm82.a2.v1	Glyma.05G065900.Wm82.a2.v1	1.85946	93	1.82155	70	7.58397	357	10.5243	512	67.8748	3055	54.0009	2620	0.0188381	1.34261	normal	3.88e-27	3.99313	up	6e-10	2.47593	up	[O]	Posttranslational modification, protein turnover, chaperones	--	K01358|0|gmx:100785827|K01358 ATP-dependent Clp protease, protease subunit [EC:3.4.21.92] | (RefSeq) ATP-dependent Clp protease proteolytic subunit-related protein 4, chloroplastic-like	--	[O]	Posttranslational modification, protein turnover, chaperones	Clp protease	ATP-dependent Clp protease proteolytic subunit-related protein 4, chloroplastic OS=Arabidopsis thaliana GN=CLPR4 PE=1 SV=1	O	Posttranslational modification, protein turnover, chaperones	uncharacterized protein LOC100785827 [Glycine max]	--
Glyma.13G310000.Wm82.a2.v1	Glyma.13G310000.Wm82.a2.v1	0.222396	19	0.155412	12	1.62728	131	1.32222	136	0.040103	4	0.343688	21	0.0288209	1.89551	normal	0.444994	-1.29206	normal	0.000771674	-3.25002	down	--	--	Molecular Function: endopeptidase activity (GO:0004175);; Cellular Component: extracellular region (GO:0005576);; Cellular Component: vacuole (GO:0005773);; Cellular Component: cytosol (GO:0005829);; Biological Process: glycolytic process (GO:0006096);; Biological Process: proteolysis (GO:0006508);; Biological Process: protein targeting to vacuole (GO:0006623);; Biological Process: water transpor…	K08245|1.52747e-158|vra:106760823|K08245 phytepsin [EC:3.4.23.40] | (RefSeq) aspartic proteinase-like	--	[O]	Posttranslational modification, protein turnover, chaperones	Eukaryotic aspartyl protease;; Saposin-like type B, region 1;; Saposin-like type B, region 2	Aspartic proteinase A1 OS=Arabidopsis thaliana GN=APA1 PE=1 SV=1	O	Posttranslational modification, protein turnover, chaperones	hypothetical protein GLYMA_13G310000 [Glycine max]	biological process: metabolic process (GO:0008152);; molecular function: catalytic activity (GO:0003824);; cellular component: extracellular region (GO:0005576);; cellular component: cell (GO:0005623);; cellular component: organelle (GO:0043226);; cellular component: cell part (GO:0044464);; biological process: cellular process (GO:0009987);; biological process: single-organism process (GO:004469…
Glyma.07G169900.Wm82.a2.v1	Glyma.07G169900.Wm82.a2.v1	29.7446	1564	20.4145	1033	23.2323	1235	21.6425	1150	13.3702	693	9.68597	513	0.0165173	-1.07103	normal	1.41e-07	-2.16526	down	0.0311217	-1.15018	normal	--	--	--	K01363|5.96475e-42|gmx:100788988|K01363 cathepsin B [EC:3.4.22.1] | (RefSeq) cathepsin B	--	[O]	Posttranslational modification, protein turnover, chaperones	Papain family cysteine protease	Cathepsin B-like protease 2 OS=Arabidopsis thaliana GN=CATHB2 PE=2 SV=1	O	Posttranslational modification, protein turnover, chaperones	hypothetical protein GLYMA_07G169900 [Glycine max]	--
Glyma.17G243800.Wm82.a2.v1	Glyma.17G243800.Wm82.a2.v1	13.73	774	18.6165	1011	23.7252	1300	31.617	1867	14.6655	784	12.1293	695	0.746678	-0.205903	normal	0.00157593	-1.38642	down	0.00426678	-1.25193	down	[O]	Posttranslational modification, protein turnover, chaperones	Biological Process: mitotic G2 phase (GO:0000085);; Molecular Function: protein binding (GO:0005515);; Cellular Component: nucleus (GO:0005634);; Cellular Component: cytosol (GO:0005829);; Biological Process: glycolytic process (GO:0006096);; Biological Process: N-terminal protein myristoylation (GO:0006499);; Biological Process: protein targeting to vacuole (GO:0006623);; Biological Process: fat…	K03030|0|gmx:100817264|K03030 26S proteasome regulatory subunit N11 | (RefSeq) 26S proteasome non-ATPase regulatory subunit 14 homolog	Proteasome (ko03050)	[O]	Posttranslational modification, protein turnover, chaperones	JAB1/Mov34/MPN/PAD-1 ubiquitin protease;; Maintenance of mitochondrial structure and function;; Prokaryotic homologs of the JAB domain	26S proteasome non-ATPase regulatory subunit 14 homolog OS=Arabidopsis thaliana GN=RPN11 PE=1 SV=1	S	Function unknown	PREDICTED: 26S proteasome non-ATPase regulatory subunit 14 homolog [Glycine max]	biological process: biological phase (GO:0044848);; molecular function: binding (GO:0005488);; cellular component: cell (GO:0005623);; cellular component: organelle (GO:0043226);; cellular component: cell part (GO:0044464);; biological process: metabolic process (GO:0008152);; biological process: cellular process (GO:0009987);; biological process: single-organism process (GO:0044699);; biological…
Glyma.11G119300.Wm82.a2.v1	Glyma.11G119300.Wm82.a2.v1	10.6927	448	10.9564	453	22.7411	925	34.8548	1551	101.213	4013	99.2157	4234	0.550582	0.411107	normal	6.49e-11	2.06097	up	0.000183092	1.52673	up	[O]	Posttranslational modification, protein turnover, chaperones	--	K01358|0|gmx:100799710|K01358 ATP-dependent Clp protease, protease subunit [EC:3.4.21.92] | (RefSeq) ATP-dependent Clp protease proteolytic subunit 6, chloroplastic	--	[O]	Posttranslational modification, protein turnover, chaperones	Clp protease	ATP-dependent Clp protease proteolytic subunit 6, chloroplastic OS=Arabidopsis thaliana GN=CLPP6 PE=1 SV=1	O	Posttranslational modification, protein turnover, chaperones	PREDICTED: ATP-dependent Clp protease proteolytic subunit 6, chloroplastic [Glycine max]	--
Glycine_max_newGene_861	--	3.89446	498	1.74198	214	2.40787	384	2.3982	383	0.452079	134	0.156525	50	0.26211	-0.809417	normal	8.69e-05	-2.89048	down	0.0083628	-2.07189	down	--	--	--	--	--	[R]	General function prediction only	Reverse transcriptase (RNA-dependent DNA polymerase);; Retroviral aspartyl protease;; Retrotransposon gag protein	Uncharacterized mitochondrial protein AtMg00860 OS=Arabidopsis thaliana OX=3702 GN=AtMg00860 PE=4 SV=1	L	Replication, recombination and repair	hypothetical protein TSUD_182030 [Trifolium subterraneum]	--
Glyma.19G233600.Wm82.a2.v1	Glyma.19G233600.Wm82.a2.v1	5.82346	446	6.22271	396	26.1708	1406	17.1252	1392	69.678	5123	84.4421	5318	0.133673	0.716834	normal	1.14e-17	2.50664	up	5.76e-06	1.65889	up	[O]	Posttranslational modification, protein turnover, chaperones	Biological Process: response to reactive oxygen species (GO:0000302);; Cellular Component: mitochondrial matrix (GO:0005759);; Molecular Function: zinc ion binding (GO:0008270);; Cellular Component: chloroplast thylakoid membrane (GO:0009535);; Biological Process: systemic acquired resistance (GO:0009627);; Biological Process: chloroplast organization (GO:0009658);; Cellular Component: chloroplas…	--	--	[O]	Posttranslational modification, protein turnover, chaperones	Clp protease	ATP-dependent Clp protease proteolytic subunit-related protein 3, chloroplastic OS=Arabidopsis thaliana GN=CLPR3 PE=1 SV=1	O	Posttranslational modification, protein turnover, chaperones	PREDICTED: ATP-dependent Clp protease proteolytic subunit-related protein 3, chloroplastic-like [Glycine max]	biological process: response to stimulus (GO:0050896);; cellular component: cell (GO:0005623);; cellular component: membrane-enclosed lumen (GO:0031974);; cellular component: organelle (GO:0043226);; cellular component: organelle part (GO:0044422);; cellular component: cell part (GO:0044464);; molecular function: binding (GO:0005488);; cellular component: membrane (GO:0016020);; biological proces…
Glyma.10G012300.Wm82.a2.v1	Glyma.10G012300.Wm82.a2.v1	5.54119	295	3.88274	205	21.6732	1125	20.9247	1182	97.7472	4959	90.4418	4934	0.00915204	1.18355	up	1.96e-23	3.18984	up	1.8e-07	1.863	up	[O]	Posttranslational modification, protein turnover, chaperones	Biological Process: maltose metabolic process (GO:0000023);; Molecular Function: serine-type endopeptidase activity (GO:0004252);; Biological Process: proteolysis (GO:0006508);; Cellular Component: chloroplast thylakoid (GO:0009534);; Cellular Component: chloroplastic endopeptidase Clp complex (GO:0009840);; Cellular Component: chloroplast envelope (GO:0009941);; Biological Process: starch biosyn…	K01358|0|gmx:100802533|K01358 ATP-dependent Clp protease, protease subunit [EC:3.4.21.92] | (RefSeq) ATP-dependent Clp protease proteolytic subunit 5, chloroplastic	--	[O]	Posttranslational modification, protein turnover, chaperones	Clp protease	ATP-dependent Clp protease proteolytic subunit 5, chloroplastic OS=Arabidopsis thaliana GN=CLPP5 PE=1 SV=1	O	Posttranslational modification, protein turnover, chaperones	PREDICTED: ATP-dependent Clp protease proteolytic subunit 5, chloroplastic [Glycine max]	biological process: metabolic process (GO:0008152);; biological process: cellular process (GO:0009987);; biological process: single-organism process (GO:0044699);; molecular function: catalytic activity (GO:0003824);; cellular component: cell (GO:0005623);; cellular component: organelle (GO:0043226);; cellular component: organelle part (GO:0044422);; cellular component: cell part (GO:0044464);; c…
[truncated: 38 more rows]

## Sheet: Protease.inhibitor
Table S5. Expression of genes involved in protein synthesis and degradation process-Protease inhibitor
[truncated: 140 more rows]
