# Supplementary material for: Nutritional evaluation and transcriptome analyses of short-time germinated seeds in soybean (Glycine max L. Merri.)
Source: Sci Rep. 2021 Nov 22;11:22714. doi: 10.1038/s41598-021-02132-2 (PMC8608788; doi:10.1038/s41598-021-02132-2)
Supplement: Supplementary file 6 — Supplementary Information 6. [file 41598_2021_2132_MOESM6_ESM.xlsx]

## Sheet: Sheet1
Table S6. The list of reference of genes involved in flavone biosynthesis in soybean
Gene.symbol	Gene.bank.No.	Gene.model(Wm82 a.v1)	Gene.model(Wm82 a.v2)	Reference	Journal	Title
IFS	AF022462.1		Glyma.13G173500	Jung W. et al., 2000	Nature Biotechnology	Identification and expression of isoflavone synthase, the key enzyme for biosynthesis of isoflavones in legumes
HIDH1		Glyma01g45020	Glyma.01G239600	Livingstone et al., 2011	Plant Physiology and Biochemistry	Transcripts of soybean isoflavone 7-O-glucosyltransferase and hydroxyisoflavanone dehydratase gene homologues are at least as abundant as transcripts of their well known counterparts
HIDH2		Glyma11g00650	Glyma.11G004200	Livingstone et al., 2011	Plant Physiology and Biochemistry	Transcripts of soybean isoflavone 7-O-glucosyltransferase and hydroxyisoflavanone dehydratase gene homologues are at least as abundant as transcripts of their well known counterparts
CHI1A			Glyma.20G241500	Dastmalchi and Dhaubhadel, 2015	Planta	Soybean chalcone isomerase: evolution of the fold, and the differential expression and localization of the gene family
CHI1B1			Glyma.20G241600	Dastmalchi and Dhaubhadel, 2015	Planta	Soybean chalcone isomerase: evolution of the fold, and the differential expression and localization of the gene family
CHI1B2			Glyma.10G292200	Dastmalchi and Dhaubhadel, 2015	Planta	Soybean chalcone isomerase: evolution of the fold, and the differential expression and localization of the gene family
CHI2			Glyma.20G241700	Dastmalchi and Dhaubhadel, 2015	Planta	Soybean chalcone isomerase: evolution of the fold, and the differential expression and localization of the gene family
CHI3A1			Glyma.13G262500	Dastmalchi and Dhaubhadel, 2015	Planta	Soybean chalcone isomerase: evolution of the fold, and the differential expression and localization of the gene family
CHI3A2			Glyma.15G242900	Dastmalchi and Dhaubhadel, 2015	Planta	Soybean chalcone isomerase: evolution of the fold, and the differential expression and localization of the gene family
CHI3B1			Glyma.03G154600	Dastmalchi and Dhaubhadel, 2015	Planta	Soybean chalcone isomerase: evolution of the fold, and the differential expression and localization of the gene family
CHI3B2			Glyma.19G156900	Dastmalchi and Dhaubhadel, 2015	Planta	Soybean chalcone isomerase: evolution of the fold, and the differential expression and localization of the gene family
CHI3C1			Glyma.14G098100	Dastmalchi and Dhaubhadel, 2015	Planta	Soybean chalcone isomerase: evolution of the fold, and the differential expression and localization of the gene family
CHI3C2			Glyma.17G226600	Dastmalchi and Dhaubhadel, 2015	Planta	Soybean chalcone isomerase: evolution of the fold, and the differential expression and localization of the gene family
CHI4A			Glyma.06G143000	Dastmalchi and Dhaubhadel, 2015	Planta	Soybean chalcone isomerase: evolution of the fold, and the differential expression and localization of the gene family
CHI4B			Glyma.04G222400	Dastmalchi and Dhaubhadel, 2015	Planta	Soybean chalcone isomerase: evolution of the fold, and the differential expression and localization of the gene family
UGT1	AB292164	Glyma16g29400	Glyma.16G175600	Livingstone et al., 2011; Funaki et al., 2015	Plant & Cell Physiology	Identification of a Highly Specific Isoflavone 7-O-glucosyltransferase in the soybean (Glycine max (L.) Merr.)
UGT2		Glyma16g29340	Glyma.16G175300	Livingstone et al., 2011; Funaki et al., 2015	Plant & Cell Physiology	Identification of a Highly Specific Isoflavone 7-O-glucosyltransferase in the soybean (Glycine max (L.) Merr.)
UGT3	AB904892	Glyma16g29330	Glyma.16G175200	Livingstone et al., 2011; Funaki et al., 2015	Plant & Cell Physiology	Identification of a Highly Specific Isoflavone 7-O-glucosyltransferase in the soybean (Glycine max (L.) Merr.)
UGT4	AB904893	Glyma16g29370	Glyma.16G175400	Livingstone et al., 2011; Funaki et al., 2015	Plant & Cell Physiology	Identification of a Highly Specific Isoflavone 7-O-glucosyltransferase in the soybean (Glycine max (L.) Merr.)
UGT5		Glyma16g29430	Glyma.16G176000	Livingstone et al., 2011; Funaki et al., 2015	Plant & Cell Physiology	Identification of a Highly Specific Isoflavone 7-O-glucosyltransferase in the soybean (Glycine max (L.) Merr.)
UGT6		Glyma06g47890	Glyma.06G320800	Livingstone et al., 2011; Funaki et al., 2015	Plant & Cell Physiology	Identification of a Highly Specific Isoflavone 7-O-glucosyltransferase in the soybean (Glycine max (L.) Merr.)
UGT7	AB904894	Glyma16g29420	Glyma.16G175900	Funaki et al., 2015	Plant & Cell Physiology	Identification of a Highly Specific Isoflavone 7-O-glucosyltransferase in the soybean (Glycine max (L.) Merr.)
UGT8	AB904895	Glyma16g29380	Glyma.16G175500	Funaki et al., 2015	Plant & Cell Physiology	Identification of a Highly Specific Isoflavone 7-O-glucosyltransferase in the soybean (Glycine max (L.) Merr.)
UGT9	AB904896	Glyma09g23310	Glyma.09G127200	Funaki et al., 2015	Plant & Cell Physiology	Identification of a Highly Specific Isoflavone 7-O-glucosyltransferase in the soybean (Glycine max (L.) Merr.)
IMaT1			Glyma.18G268200.1	Ahamed et al., 2017	Frontiers in Plant Science	Isoflavone Malonyltransferases GmIMaT1 and GmIMaT3 Differently Modify Isoflavone Glucosides in Soybean (Glycine max) under Various Stresses
IMaT3			Glyma.13G056100.1	Ahamed et al., 2017	Frontiers in Plant Science	Isoflavone Malonyltransferases GmIMaT1 and GmIMaT3 Differently Modify Isoflavone Glucosides in Soybean (Glycine max) under Various Stresses
CHR1		Gm14g00870	Glyma.14G005700	Mameda et al., 2018	The Plant Journal	Involvement of chalcone reductase in the soybean isoflavone metabolon: identification of GmCHR5, which interacts with 2- hydroxyisoflavanone synthase
CHR2		Gm16g34570	Glyma.16G219500	Mameda et al., 2018	The Plant Journal	Involvement of chalcone reductase in the soybean isoflavone metabolon: identification of GmCHR5, which interacts with 2- hydroxyisoflavanone synthase
CHR3		Gm16g34560	Glyma.16G219400	Mameda et al., 2018	The Plant Journal	Involvement of chalcone reductase in the soybean isoflavone metabolon: identification of GmCHR5, which interacts with 2- hydroxyisoflavanone synthase
CHR4		Gm20g03900	Glyma.20G031100	Mameda et al., 2018	The Plant Journal	Involvement of chalcone reductase in the soybean isoflavone metabolon: identification of GmCHR5, which interacts with 2- hydroxyisoflavanone synthase
CHR5		Gm18g52250	Glyma.18G285800	Mameda et al., 2018	The Plant Journal	Involvement of chalcone reductase in the soybean isoflavone metabolon: identification of GmCHR5, which interacts with 2- hydroxyisoflavanone synthase
CHR6		Gm02g47750	Glyma.02G307300	Mameda et al., 2018	The Plant Journal	Involvement of chalcone reductase in the soybean isoflavone metabolon: identification of GmCHR5, which interacts with 2- hydroxyisoflavanone synthase
CHR6		Gm02g31440	Glyma.02G182500	Mameda et al., 2018	The Plant Journal	Involvement of chalcone reductase in the soybean isoflavone metabolon: identification of GmCHR5, which interacts with 2- hydroxyisoflavanone synthase
CHR6		Gm09g29991	Glyma.09G169700	Mameda et al., 2018	The Plant Journal	Involvement of chalcone reductase in the soybean isoflavone metabolon: identification of GmCHR5, which interacts with 2- hydroxyisoflavanone synthase
CHR6		Gm09g30001	Glyma.09G169800	Mameda et al., 2018	The Plant Journal	Involvement of chalcone reductase in the soybean isoflavone metabolon: identification of GmCHR5, which interacts with 2- hydroxyisoflavanone synthase
CHR6		Gm09g30010	Glyma.09G170000	Mameda et al., 2018	The Plant Journal	Involvement of chalcone reductase in the soybean isoflavone metabolon: identification of GmCHR5, which interacts with 2- hydroxyisoflavanone synthase
CHR6		Gm15g21740	Glyma.15G189300	Mameda et al., 2018	The Plant Journal	Involvement of chalcone reductase in the soybean isoflavone metabolon: identification of GmCHR5, which interacts with 2- hydroxyisoflavanone synthase
CHS1			Glyma.08G109400.1	Anguraj Vadivel et al., 2018	BMC Plant Biology	Genome-wide identification and localization of chalcone synthase family in soybean (Glycine max [L]Merr)
CHS2			Glyma.05G153200.1	Anguraj Vadivel et al., 2018	BMC Plant Biology	Genome-wide identification and localization of chalcone synthase family in soybean (Glycine max [L]Merr)
CHS3a			Glyma.08G109300.1	Anguraj Vadivel et al., 2018	BMC Plant Biology	Genome-wide identification and localization of chalcone synthase family in soybean (Glycine max [L]Merr)
CHS3b			Glyma.08G110900.1	Anguraj Vadivel et al., 2018	BMC Plant Biology	Genome-wide identification and localization of chalcone synthase family in soybean (Glycine max [L]Merr)
CHS3c			Glyma.08G110300.1	Anguraj Vadivel et al., 2018	BMC Plant Biology	Genome-wide identification and localization of chalcone synthase family in soybean (Glycine max [L]Merr)
CHS4a			Glyma.08G110700.1	Anguraj Vadivel et al., 2018	BMC Plant Biology	Genome-wide identification and localization of chalcone synthase family in soybean (Glycine max [L]Merr)
CHS4b			Glyma.08G110500.1	Anguraj Vadivel et al., 2018	BMC Plant Biology	Genome-wide identification and localization of chalcone synthase family in soybean (Glycine max [L]Merr)
CHS5			Glyma.08G109200.1	Anguraj Vadivel et al., 2018	BMC Plant Biology	Genome-wide identification and localization of chalcone synthase family in soybean (Glycine max [L]Merr)
CHS6			Glyma.09G075200.1	Anguraj Vadivel et al., 2018	BMC Plant Biology	Genome-wide identification and localization of chalcone synthase family in soybean (Glycine max [L]Merr)
CHS7			Glyma.01G228700.1	Anguraj Vadivel et al., 2018	BMC Plant Biology	Genome-wide identification and localization of chalcone synthase family in soybean (Glycine max [L]Merr)
CHS8			Glyma.11G011500.1	Anguraj Vadivel et al., 2018	BMC Plant Biology	Genome-wide identification and localization of chalcone synthase family in soybean (Glycine max [L]Merr)
CHS9			Glyma.08G109500.1	Anguraj Vadivel et al., 2018	BMC Plant Biology	Genome-wide identification and localization of chalcone synthase family in soybean (Glycine max [L]Merr)
CHS10			Glyma.02G130400.1	Anguraj Vadivel et al., 2018	BMC Plant Biology	Genome-wide identification and localization of chalcone synthase family in soybean (Glycine max [L]Merr)
CHS11			Glyma.01G091400.1	Anguraj Vadivel et al., 2018	BMC Plant Biology	Genome-wide identification and localization of chalcone synthase family in soybean (Glycine max [L]Merr)
CHS12			Glyma.08G110400.1	Anguraj Vadivel et al., 2018	BMC Plant Biology	Genome-wide identification and localization of chalcone synthase family in soybean (Glycine max [L]Merr)
CHS13			Glyma.19G105100.1	Anguraj Vadivel et al., 2018	BMC Plant Biology	Genome-wide identification and localization of chalcone synthase family in soybean (Glycine max [L]Merr)
CHS14			Glyma.06G118500.1	Anguraj Vadivel et al., 2018	BMC Plant Biology	Genome-wide identification and localization of chalcone synthase family in soybean (Glycine max [L]Merr)
IOMT1			Glyma.05G147000.1	Uchida et al., 2020	Plant & Cell Physiology	Identification of a Unique Type of Isoflavone O-Methyltransferase, GmIOMT1, Based on Multi-Omics Analysis of Soybean under Biotic Stress
IOMT2			Glyma.07G048900.1	Uchida et al., 2020	Plant & Cell Physiology	Identification of a Unique Type of Isoflavone O-Methyltransferase, GmIOMT1, Based on Multi-Omics Analysis of Soybean under Biotic Stress
PAL1.1			Glyma.19G182300.1	zhang et al. 2017	Scientific Reports	Phenylalanine ammonia-lyase2.1 contributes to the soybean response towards Phytophthora sojae infection
PAL1.2			Glyma.03G181700.1	zhang et al. 2017	Scientific Reports	Phenylalanine ammonia-lyase2.1 contributes to the soybean response towards Phytophthora sojae infection
PAL1.3			Glyma.03G181600.1	zhang et al. 2017	Scientific Reports	Phenylalanine ammonia-lyase2.1 contributes to the soybean response towards Phytophthora sojae infection
PAL2.1			Glyma.10G058200.1	zhang et al. 2017	Scientific Reports	Phenylalanine ammonia-lyase2.1 contributes to the soybean response towards Phytophthora sojae infection
PAL2.2			Glyma.20G180800.1	zhang et al. 2017	Scientific Reports	Phenylalanine ammonia-lyase2.1 contributes to the soybean response towards Phytophthora sojae infection
PAL2.3			Glyma.13G145000.1	zhang et al. 2017	Scientific Reports	Phenylalanine ammonia-lyase2.1 contributes to the soybean response towards Phytophthora sojae infection
PAL2.4			Glyma.10G209800.1	zhang et al. 2017	Scientific Reports	Phenylalanine ammonia-lyase2.1 contributes to the soybean response towards Phytophthora sojae infection
PAL3.1			Glyma.02G309300.1	zhang et al. 2017	Scientific Reports	Phenylalanine ammonia-lyase2.1 contributes to the soybean response towards Phytophthora sojae infection
4CL1			Glyma.17G064600.1	Lindermayr et al. 2002	European Journal of Biochemistry	Divergent members of a soybean (Glycine max L.) 4-coumarate:coenzyme A ligase gene family
4CL2			Glyma.13G372000.1	Lindermayr et al. 2002	European Journal of Biochemistry	Divergent members of a soybean (Glycine max L.) 4-coumarate:coenzyme A ligase gene family
4CL3			Glyma.11G010500.1	Lindermayr et al. 2002	European Journal of Biochemistry	Divergent members of a soybean (Glycine max L.) 4-coumarate:coenzyme A ligase gene family
4CL4			Glyma.01G232400.1	Lindermayr et al. 2002	European Journal of Biochemistry	Divergent members of a soybean (Glycine max L.) 4-coumarate:coenzyme A ligase gene family
FNSII-1	GU568027		Glyma.12G067000	Jiang et al., 2010	Journal of Plant Biology	Flavonoid Production Is Effectively Regulated by RNAi Interference of Two Flavone Synthase Genes from Glycine max
FNSII-2	GU568028		Glyma.12G067100	Jiang et al., 2010	Journal of Plant Biology	Flavonoid Production Is Effectively Regulated by RNAi Interference of Two Flavone Synthase Genes from Glycine max
