# Supplementary material for: Nutritional evaluation and transcriptome analyses of short-time germinated seeds in soybean (Glycine max L. Merri.)
Source: Sci Rep. 2021 Nov 22;11:22714. doi: 10.1038/s41598-021-02132-2 (PMC8608788; doi:10.1038/s41598-021-02132-2)
Supplement: Supplementary file 7 — Supplementary Information 7. [file 41598_2021_2132_MOESM7_ESM.xlsx]

## Sheet: Sheet1
Table S7. Expression of genes involved in isoflavone metabolism pathway
Gene.symbol	GeneID	0HAG.rep1.FPKM	0HAG.rep1.count	0HAG.rep2.FPKM	0HAG.rep2.count	18HAG.rep1.FPKM	18HAG.rep1.count	18HAG.rep2.FPKM	18HAG.rep2.count	36HAG.rep1.FPKM	36HAG.rep1.count	36HAG.rep2.FPKM	36HAG.rep2.count	0HAG.rep1.0HAG.rep2.vs_18HAG.rep1.18HAG.rep2.DESeq2_FDR	0HAG.rep1.0HAG.rep2.vs_18HAG.rep1.18HAG.rep2.DESeq2_log2FC	0HAG.rep1.0HAG.rep2.vs_18HAG.rep1.18HAG.rep2.DESeq2_(FDR_0.01_FC_2)_regulated	0HAG.rep1.0HAG.rep2.vs_36HAG.rep1.36HAG.rep2.DESeq2_FDR	0HAG.rep1.0HAG.rep2.vs_36HAG.rep1.36HAG.rep2.DESeq2_log2FC	0HAG.rep1.0HAG.rep2.vs_36HAG.rep1.36HAG.rep2.DESeq2_(FDR_0.01_FC_2)_regulated	18HAG.rep1.18HAG.rep2.vs_36HAG.rep1.36HAG.rep2.DESeq2_FDR	18HAG.rep1.18HAG.rep2.vs_36HAG.rep1.36HAG.rep2.DESeq2_log2FC	18HAG.rep1.18HAG.rep2.vs_36HAG.rep1.36HAG.rep2.DESeq2_(FDR_0.01_FC_2)_regulated	COG_class	COG_class_annotation	GO_annotation	KEGG_annotation	KEGG_pathway_annotation	KOG_class	KOG_class_annotation	Pfam_annotation	Swiss_Prot_annotation	eggNOG_class	eggNOG_class_annotation	NR_annotation	GO_second_level_annotation
2HID	Glyma.01G239300	1.50161	103	1.60134	108	1.38333	92	2.57295	187	0.403213	27	0.345733	25	0.556741	-0.596843	normal	4.28e-06	-3.06071	down	0.00273923	-2.39368	down	[I]	Lipid transport and metabolism	Biological Process: developmental process involved in reproduction (GO:0003006);; Molecular Function: carboxylic ester hydrolase activity (GO:0004091);; Cellular Component: cytosol (GO:0005829);; Biological Process: defense response (GO:0006952);; Biological Process: metabolic process (GO:0008152);; Biological Process: anatomical structure morphogenesis (GO:0009653);; Biological Process: post-emb…	--	--	[V]	Defense mechanisms	alpha/beta hydrolase fold;; Carboxylesterase family	2-hydroxyisoflavanone dehydratase OS=Glycyrrhiza echinata GN=HIDM PE=1 SV=1	I	Lipid transport and metabolism	PREDICTED: 2-hydroxyisoflavanone dehydratase-like [Glycine max]	biological process: reproductive process (GO:0022414);; biological process: developmental process (GO:0032502);; cellular component: cell (GO:0005623);; cellular component: cell part (GO:0044464);; biological process: response to stimulus (GO:0050896);; biological process: metabolic process (GO:0008152);; biological process: multicellular organismal process (GO:0032501);; biological process: sing…
2HID	Glyma.01G239400	0	0	0	0	0.043916	2	0.081367	5	0.045658	3	0.773257	37	0.717799	0.571242	normal	0.0795464	3.92171	normal	0.474044	1.4361	normal	--	--	Molecular Function: carboxylic ester hydrolase activity (GO:0004091);; Molecular Function: binding (GO:0005488);; Cellular Component: cytosol (GO:0005829);; Biological Process: defense response (GO:0006952);; Biological Process: metabolic process (GO:0008152);; Biological Process: anatomical structure morphogenesis (GO:0009653);; Biological Process: post-embryonic development (GO:0009791);; Biolo…	--	--	[V]	Defense mechanisms	alpha/beta hydrolase fold	2-hydroxyisoflavanone dehydratase OS=Glycyrrhiza echinata GN=HIDM PE=1 SV=1	I	Lipid transport and metabolism	Putative carboxylesterase 2 [Glycine soja]	molecular function: binding (GO:0005488);; cellular component: cell (GO:0005623);; cellular component: cell part (GO:0044464);; biological process: response to stimulus (GO:0050896);; biological process: metabolic process (GO:0008152);; biological process: developmental process (GO:0032502);; biological process: multicellular organismal process (GO:0032501);; biological process: single-organism p…
2HID	Glyma.01G239500	19.4833	1180	15.4637	926	20.0805	1182	40.3831	2601	54.6114	3134	49.0562	3030	0.801688	-0.182205	normal	0.218448	0.444755	normal	0.441857	0.531517	normal	[I]	Lipid transport and metabolism	Molecular Function: carboxylic ester hydrolase activity (GO:0004091);; Molecular Function: protein binding (GO:0005515);; Cellular Component: cytosol (GO:0005829);; Biological Process: metabolic process (GO:0008152);; Biological Process: response to abiotic stimulus (GO:0009628);; Biological Process: response to ethylene (GO:0009723);; Biological Process: response to abscisic acid (GO:0009737);; …	--	--	[V]	Defense mechanisms	alpha/beta hydrolase fold;; Carboxylesterase family;; Steryl acetyl hydrolase	2-hydroxyisoflavanone dehydratase OS=Glycyrrhiza echinata GN=HIDM PE=1 SV=1	I	Lipid transport and metabolism	Putative carboxylesterase 2 [Glycine soja]	molecular function: binding (GO:0005488);; cellular component: cell (GO:0005623);; cellular component: cell part (GO:0044464);; biological process: metabolic process (GO:0008152);; biological process: response to stimulus (GO:0050896);; biological process: cellular process (GO:0009987);; biological process: signaling (GO:0023052);; biological process: single-organism process (GO:0044699);; biolog…
2HID	Glyma.01G239600	89.7523	6259	51.6946	3563	2.35958	160	159.907	11861	2.09516	139	1.83642	131	0.820504	-0.436852	normal	1.02e-64	-6.21509	down	0.0407136	-3.22635	normal	[I]	Lipid transport and metabolism	Biological Process: developmental process involved in reproduction (GO:0003006);; Molecular Function: carboxylic ester hydrolase activity (GO:0004091);; Cellular Component: cytosol (GO:0005829);; Biological Process: defense response (GO:0006952);; Biological Process: metabolic process (GO:0008152);; Biological Process: anatomical structure morphogenesis (GO:0009653);; Biological Process: post-emb…	K13258|0|gmx:547489|K13258 2-hydroxyisoflavanone dehydratase [EC:4.2.1.105] | (RefSeq) HIDH; 2-hydroxyisoflavanone dehydratase	Isoflavonoid biosynthesis (ko00943)	[V]	Defense mechanisms	alpha/beta hydrolase fold;; Carboxylesterase family	2-hydroxyisoflavanone dehydratase OS=Glycine max GN=HIDH PE=1 SV=1	I	Lipid transport and metabolism	2-hydroxyisoflavanone dehydratase [Glycine max]	biological process: reproductive process (GO:0022414);; biological process: developmental process (GO:0032502);; cellular component: cell (GO:0005623);; cellular component: cell part (GO:0044464);; biological process: response to stimulus (GO:0050896);; biological process: metabolic process (GO:0008152);; biological process: multicellular organismal process (GO:0032501);; biological process: sing…
2HID	Glyma.02G133800	0.161094	11	0.063464	4	1.19685	73	1.25582	84	19.88	1178	10.0202	639	0.0759111	1.98831	normal	4.63e-16	5.68987	up	3.15e-08	3.21417	up	[I]	Lipid transport and metabolism	Biological Process: developmental process involved in reproduction (GO:0003006);; Molecular Function: carboxylic ester hydrolase activity (GO:0004091);; Cellular Component: cytosol (GO:0005829);; Biological Process: defense response (GO:0006952);; Biological Process: metabolic process (GO:0008152);; Biological Process: post-embryonic development (GO:0009791);; Biological Process: gibberellin medi…	--	--	[V]	Defense mechanisms	alpha/beta hydrolase fold;; Carboxylesterase family	Probable carboxylesterase 2 OS=Arabidopsis thaliana GN=CXE2 PE=2 SV=1	I	Lipid transport and metabolism	PREDICTED: probable carboxylesterase 2 [Glycine max]	biological process: reproductive process (GO:0022414);; biological process: developmental process (GO:0032502);; cellular component: cell (GO:0005623);; cellular component: cell part (GO:0044464);; biological process: response to stimulus (GO:0050896);; biological process: metabolic process (GO:0008152);; biological process: multicellular organismal process (GO:0032501);; biological process: sing…
2HID	Glyma.02G134200	0.181322	11	0.133348	8	0.141773	8	0.495116	30	0.950415	50	1.58014	90	0.986581	-0.0363588	normal	0.140872	1.65104	normal	0.253951	1.4722	normal	[I]	Lipid transport and metabolism	Biological Process: developmental process involved in reproduction (GO:0003006);; Molecular Function: carboxylic ester hydrolase activity (GO:0004091);; Cellular Component: cytosol (GO:0005829);; Biological Process: defense response (GO:0006952);; Biological Process: metabolic process (GO:0008152);; Biological Process: post-embryonic development (GO:0009791);; Biological Process: gibberellin medi…	--	--	[V]	Defense mechanisms	alpha/beta hydrolase fold;; Carboxylesterase family;; Chlorophyllase enzyme;; Chlorophyllase	Probable carboxylesterase 2 OS=Arabidopsis thaliana GN=CXE2 PE=2 SV=1	I	Lipid transport and metabolism	PREDICTED: probable carboxylesterase 2 [Glycine max]	biological process: reproductive process (GO:0022414);; biological process: developmental process (GO:0032502);; cellular component: cell (GO:0005623);; cellular component: cell part (GO:0044464);; biological process: response to stimulus (GO:0050896);; biological process: metabolic process (GO:0008152);; biological process: multicellular organismal process (GO:0032501);; biological process: sing…
2HID	Glyma.04G037400	0.157219	6	0.490071	18	0.493677	18	0.510263	21	0.45755	17	0.91627	35	0.887347	-0.262645	normal	0.96212	-0.0802409	normal	0.938748	0.149097	normal	[I]	Lipid transport and metabolism	Biological Process: developmental process involved in reproduction (GO:0003006);; Molecular Function: carboxylic ester hydrolase activity (GO:0004091);; Cellular Component: nucleus (GO:0005634);; Cellular Component: cytosol (GO:0005829);; Biological Process: defense response (GO:0006952);; Biological Process: metabolic process (GO:0008152);; Biological Process: post-embryonic development (GO:0009…	--	--	[V]	Defense mechanisms	alpha/beta hydrolase fold;; Carboxylesterase family	Probable carboxylesterase 2 OS=Arabidopsis thaliana GN=CXE2 PE=2 SV=1	I	Lipid transport and metabolism	PREDICTED: probable carboxylesterase 2 [Glycine max]	biological process: reproductive process (GO:0022414);; biological process: developmental process (GO:0032502);; cellular component: cell (GO:0005623);; cellular component: organelle (GO:0043226);; cellular component: cell part (GO:0044464);; biological process: response to stimulus (GO:0050896);; biological process: metabolic process (GO:0008152);; biological process: multicellular organismal pr…
2HID	Glyma.04G041100	0	0	0	0	1.33591	31	0	0	0	0	0	0	0.493768	1.19155	normal	--	--	--	0.365502	-1.72341	normal	--	--	Molecular Function: carboxylic ester hydrolase activity (GO:0004091);; Cellular Component: cytosol (GO:0005829);; Biological Process: metabolic process (GO:0008152);; Molecular Function: hydrolase activity (GO:0016787);; Biological Process: root hair cell differentiation (GO:0048765);;	--	--	[V]	Defense mechanisms	alpha/beta hydrolase fold	Probable carboxylesterase 2 OS=Arabidopsis thaliana GN=CXE2 PE=2 SV=1	I	Lipid transport and metabolism	hypothetical protein GLYMA_04G041100 [Glycine max]	cellular component: cell (GO:0005623);; cellular component: cell part (GO:0044464);; biological process: metabolic process (GO:0008152);; molecular function: catalytic activity (GO:0003824);; biological process: cellular process (GO:0009987);; biological process: multicellular organismal process (GO:0032501);; biological process: developmental process (GO:0032502);; biological process: single-org…
2HID	Glyma.06G038000	0	0	0.072312	5	0	0	0.335587	21	0.904666	49	2.31044	133	0.892916	0.254693	normal	0.0220442	3.42648	normal	0.191186	2.11867	normal	[I]	Lipid transport and metabolism	Biological Process: developmental process involved in reproduction (GO:0003006);; Molecular Function: carboxylic ester hydrolase activity (GO:0004091);; Cellular Component: nucleus (GO:0005634);; Cellular Component: cytosol (GO:0005829);; Biological Process: defense response (GO:0006952);; Biological Process: post-embryonic development (GO:0009791);; Biological Process: gibberellin mediated signa…	--	--	[V]	Defense mechanisms	alpha/beta hydrolase fold;; Carboxylesterase family	Probable carboxylesterase 2 OS=Arabidopsis thaliana GN=CXE2 PE=2 SV=1	I	Lipid transport and metabolism	hypothetical protein GLYMA_06G038000 [Glycine max]	biological process: reproductive process (GO:0022414);; biological process: developmental process (GO:0032502);; cellular component: cell (GO:0005623);; cellular component: organelle (GO:0043226);; cellular component: cell part (GO:0044464);; biological process: response to stimulus (GO:0050896);; biological process: multicellular organismal process (GO:0032501);; biological process: single-organ…
2HID	Glyma.07G211000	0.028117	2	0.024657	1	0.115676	5	0.800223	31	0.080887	3	1.34955	50	0.47628	1.33002	normal	0.246652	2.3298	normal	0.919979	0.240134	normal	[I]	Lipid transport and metabolism	Biological Process: developmental process involved in reproduction (GO:0003006);; Molecular Function: carboxylic ester hydrolase activity (GO:0004091);; Cellular Component: cytosol (GO:0005829);; Biological Process: defense response (GO:0006952);; Biological Process: metabolic process (GO:0008152);; Biological Process: post-embryonic development (GO:0009791);; Biological Process: gibberellin medi…	--	--	[V]	Defense mechanisms	alpha/beta hydrolase fold;; Carboxylesterase family;; Chlorophyllase	2-hydroxyisoflavanone dehydratase OS=Glycyrrhiza echinata GN=HIDM PE=1 SV=1	I	Lipid transport and metabolism	PREDICTED: probable carboxylesterase 12 [Glycine max]	biological process: reproductive process (GO:0022414);; biological process: developmental process (GO:0032502);; cellular component: cell (GO:0005623);; cellular component: cell part (GO:0044464);; biological process: response to stimulus (GO:0050896);; biological process: metabolic process (GO:0008152);; biological process: multicellular organismal process (GO:0032501);; biological process: sing…
2HID	Glyma.07G211100	0.015649	2	0.063339	5	0.125974	8	0.058848	5	2.6414	162	3.1676	208	0.977296	-0.066771	normal	3.18e-06	4.33503	up	1.01e-07	4.19238	up	[I]	Lipid transport and metabolism	Biological Process: developmental process involved in reproduction (GO:0003006);; Molecular Function: carboxylic ester hydrolase activity (GO:0004091);; Cellular Component: cytosol (GO:0005829);; Biological Process: defense response (GO:0006952);; Biological Process: metabolic process (GO:0008152);; Biological Process: post-embryonic development (GO:0009791);; Biological Process: gibberellin medi…	--	--	[V]	Defense mechanisms	alpha/beta hydrolase fold;; Carboxylesterase family	Probable carboxylesterase 2 OS=Arabidopsis thaliana GN=CXE2 PE=2 SV=1	I	Lipid transport and metabolism	PREDICTED: probable carboxylesterase 2 [Glycine max]	biological process: reproductive process (GO:0022414);; biological process: developmental process (GO:0032502);; cellular component: cell (GO:0005623);; cellular component: cell part (GO:0044464);; biological process: response to stimulus (GO:0050896);; biological process: metabolic process (GO:0008152);; biological process: multicellular organismal process (GO:0032501);; biological process: sing…
2HID	Glyma.07G211200	0	0	0	0	0	0	0	0	0	0	0	0	--	--	--	--	--	--	--	--	--	[I]	Lipid transport and metabolism	Molecular Function: carboxylic ester hydrolase activity (GO:0004091);; Cellular Component: cytosol (GO:0005829);; Biological Process: response to stress (GO:0006950);; Biological Process: metabolic process (GO:0008152);; Biological Process: anatomical structure morphogenesis (GO:0009653);; Biological Process: response to gibberellin (GO:0009739);; Biological Process: hormone-mediated signaling pa…	--	--	[V]	Defense mechanisms	alpha/beta hydrolase fold	Probable carboxylesterase 2 OS=Arabidopsis thaliana GN=CXE2 PE=2 SV=1	I	Lipid transport and metabolism	hypothetical protein GLYMA_07G211200 [Glycine max]	cellular component: cell (GO:0005623);; cellular component: cell part (GO:0044464);; biological process: response to stimulus (GO:0050896);; biological process: metabolic process (GO:0008152);; biological process: developmental process (GO:0032502);; biological process: cellular process (GO:0009987);; biological process: signaling (GO:0023052);; biological process: single-organism process (GO:004…
2HID	Glyma.11G004200	11.4906	668	0.01259	1	0.187468	11	0.06471	4	0.047194	3	0.01861	2	0.243819	-1.87753	normal	0.0117678	-5.14753	normal	0.645897	-1.07474	normal	[I]	Lipid transport and metabolism	Biological Process: developmental process involved in reproduction (GO:0003006);; Molecular Function: carboxylic ester hydrolase activity (GO:0004091);; Cellular Component: cytosol (GO:0005829);; Biological Process: defense response (GO:0006952);; Biological Process: metabolic process (GO:0008152);; Biological Process: anatomical structure morphogenesis (GO:0009653);; Biological Process: post-emb…	K13258|0|gmx:547489|K13258 2-hydroxyisoflavanone dehydratase [EC:4.2.1.105] | (RefSeq) HIDH; 2-hydroxyisoflavanone dehydratase	Isoflavonoid biosynthesis (ko00943)	[V]	Defense mechanisms	alpha/beta hydrolase fold;; Carboxylesterase family	2-hydroxyisoflavanone dehydratase OS=Glycine max GN=HIDH PE=1 SV=1	I	Lipid transport and metabolism	hypothetical protein GLYMA_11G004200 [Glycine max]	biological process: reproductive process (GO:0022414);; biological process: developmental process (GO:0032502);; cellular component: cell (GO:0005623);; cellular component: cell part (GO:0044464);; biological process: response to stimulus (GO:0050896);; biological process: metabolic process (GO:0008152);; biological process: multicellular organismal process (GO:0032501);; biological process: sing…
4CL	Glyma.01G232400	0	0	0.074138	6	4.51703	344	8.88956	730	1.73117	126	11.0315	861	3.1e-11	5.43234	up	0.0224729	4.43902	normal	0.80454	-0.330689	normal	[IQ]	Lipid transport and metabolism;; Secondary metabolites biosynthesis, transport and catabolism	Molecular Function: fatty-acyl-CoA synthase activity (GO:0004321);; Molecular Function: ATP binding (GO:0005524);; Cellular Component: nucleus (GO:0005634);; Cellular Component: peroxisome (GO:0005777);; Biological Process: polyamine catabolic process (GO:0006598);; Biological Process: protein targeting to membrane (GO:0006612);; Biological Process: response to wounding (GO:0009611);; Biological …	K01904|0|gmx:547930|K01904 4-coumarate--CoA ligase [EC:6.2.1.12] | (RefSeq) 4CL4, 4CL, 4CL_2; 4-coumarate:Coenzyme A ligase isoenzyme 4	Ubiquinone and other terpenoid-quinone biosynthesis (ko00130);; Phenylalanine metabolism (ko00360);; Phenylpropanoid biosynthesis (ko00940)	[I]	Lipid transport and metabolism	AMP-binding enzyme;; AMP-binding enzyme C-terminal domain	4-coumarate--CoA ligase 2 OS=Glycine max PE=2 SV=2	IQ	Lipid transport and metabolism;; Secondary metabolites biosynthesis, transport and catabolism	hypothetical protein GLYMA_01G232400 [Glycine max]	biological process: metabolic process (GO:0008152);; molecular function: catalytic activity (GO:0003824);; molecular function: binding (GO:0005488);; cellular component: cell (GO:0005623);; cellular component: organelle (GO:0043226);; cellular component: cell part (GO:0044464);; biological process: cellular process (GO:0009987);; biological process: single-organism process (GO:0044699);; biologic…
4CL	Glyma.07G112700	0	0	0	0	0	0	0	0	0	0	0	0	--	--	--	--	--	--	--	--	--	--	--	--	K01904|6.40413e-35|gmx:547492|K01904 4-coumarate--CoA ligase [EC:6.2.1.12] | (RefSeq) 4cl3; 4-coumarate:CoA ligase isoenzyme 3	Ubiquinone and other terpenoid-quinone biosynthesis (ko00130);; Phenylalanine metabolism (ko00360);; Phenylpropanoid biosynthesis (ko00940)	[I]	Lipid transport and metabolism	--	4-coumarate--CoA ligase 2 OS=Glycine max PE=2 SV=2	IQ	Lipid transport and metabolism;; Secondary metabolites biosynthesis, transport and catabolism	hypothetical protein GLYMA_07G112700 [Glycine max]	--
4CL	Glyma.11G010500	0	0	0	0	1.86411	112	4.74782	281	0.164009	10	1.36914	89	2.18e-08	5.85807	up	0.00645414	5.35761	up	0.108806	-1.91222	normal	[IQ]	Lipid transport and metabolism;; Secondary metabolites biosynthesis, transport and catabolism	Molecular Function: fatty-acyl-CoA synthase activity (GO:0004321);; Molecular Function: ATP binding (GO:0005524);; Cellular Component: nucleus (GO:0005634);; Cellular Component: peroxisome (GO:0005777);; Biological Process: polyamine catabolic process (GO:0006598);; Biological Process: protein targeting to membrane (GO:0006612);; Biological Process: response to wounding (GO:0009611);; Biological …	K01904|0|gmx:547492|K01904 4-coumarate--CoA ligase [EC:6.2.1.12] | (RefSeq) 4cl3; 4-coumarate:CoA ligase isoenzyme 3	Ubiquinone and other terpenoid-quinone biosynthesis (ko00130);; Phenylalanine metabolism (ko00360);; Phenylpropanoid biosynthesis (ko00940)	[I]	Lipid transport and metabolism	AMP-binding enzyme;; AMP-binding enzyme C-terminal domain	4-coumarate--CoA ligase 2 OS=Glycine max PE=2 SV=2	IQ	Lipid transport and metabolism;; Secondary metabolites biosynthesis, transport and catabolism	hypothetical protein GLYMA_11G010500 [Glycine max]	biological process: metabolic process (GO:0008152);; molecular function: catalytic activity (GO:0003824);; molecular function: binding (GO:0005488);; cellular component: cell (GO:0005623);; cellular component: organelle (GO:0043226);; cellular component: cell part (GO:0044464);; biological process: cellular process (GO:0009987);; biological process: single-organism process (GO:0044699);; biologic…
4CL	Glyma.11G091600	0	0	0	0	0	0	0.046941	5	0	0	0	0	0.717799	0.531746	normal	--	--	--	0.673456	-0.791027	normal	[IQ]	Lipid transport and metabolism;; Secondary metabolites biosynthesis, transport and catabolism	Molecular Function: ATP binding (GO:0005524);; Cellular Component: nucleus (GO:0005634);; Cellular Component: cytoplasm (GO:0005737);; Biological Process: polyamine catabolic process (GO:0006598);; Biological Process: protein targeting to membrane (GO:0006612);; Biological Process: response to wounding (GO:0009611);; Biological Process: phenylpropanoid metabolic process (GO:0009698);; Biological …	K01904|0|gmx:100790396|K01904 4-coumarate--CoA ligase [EC:6.2.1.12] | (RefSeq) 4-coumarate--CoA ligase 2-like	Ubiquinone and other terpenoid-quinone biosynthesis (ko00130);; Phenylalanine metabolism (ko00360);; Phenylpropanoid biosynthesis (ko00940)	[I]	Lipid transport and metabolism	AMP-binding enzyme;; AMP-binding enzyme C-terminal domain	4-coumarate--CoA ligase 2 OS=Glycine max PE=2 SV=2	IQ	Lipid transport and metabolism;; Secondary metabolites biosynthesis, transport and catabolism	PREDICTED: 4-coumarate--CoA ligase 2-like [Glycine max]	molecular function: binding (GO:0005488);; cellular component: cell (GO:0005623);; cellular component: organelle (GO:0043226);; cellular component: cell part (GO:0044464);; biological process: metabolic process (GO:0008152);; biological process: cellular process (GO:0009987);; biological process: single-organism process (GO:0044699);; biological process: localization (GO:0051179);; biological pro…
4CL	Glyma.13G095600	0.064892	6	0	0	0.186565	17	0.185552	17	0.923418	71	2.30616	192	0.717799	0.804928	normal	0.00307816	3.92821	up	0.00978367	2.42175	up	[IQ]	Lipid transport and metabolism;; Secondary metabolites biosynthesis, transport and catabolism	Molecular Function: fatty-acyl-CoA synthase activity (GO:0004321);; Molecular Function: ATP binding (GO:0005524);; Cellular Component: nucleus (GO:0005634);; Cellular Component: peroxisome (GO:0005777);; Biological Process: polyamine catabolic process (GO:0006598);; Biological Process: protein targeting to membrane (GO:0006612);; Biological Process: response to wounding (GO:0009611);; Biological …	K01904|0|gmx:100810418|K01904 4-coumarate--CoA ligase [EC:6.2.1.12] | (RefSeq) 4-coumarate--CoA ligase 1	Ubiquinone and other terpenoid-quinone biosynthesis (ko00130);; Phenylalanine metabolism (ko00360);; Phenylpropanoid biosynthesis (ko00940)	[I]	Lipid transport and metabolism	AMP-binding enzyme;; AMP-binding enzyme C-terminal domain	4-coumarate--CoA ligase 1 OS=Nicotiana tabacum GN=4CL1 PE=2 SV=1	IQ	Lipid transport and metabolism;; Secondary metabolites biosynthesis, transport and catabolism	hypothetical protein GLYMA_13G095600 [Glycine max]	biological process: metabolic process (GO:0008152);; molecular function: catalytic activity (GO:0003824);; molecular function: binding (GO:0005488);; cellular component: cell (GO:0005623);; cellular component: organelle (GO:0043226);; cellular component: cell part (GO:0044464);; biological process: cellular process (GO:0009987);; biological process: single-organism process (GO:0044699);; biologic…
4CL	Glyma.13G372000	0.173999	16	0.039724	4	0.069757	7	2.19729	183	6.70461	494	11.1266	903	0.342808	1.51171	normal	3.53e-12	4.88328	up	0.0519444	2.32838	normal	[IQ]	Lipid transport and metabolism;; Secondary metabolites biosynthesis, transport and catabolism	Biological Process: long-chain fatty acid metabolic process (GO:0001676);; Molecular Function: long-chain fatty acid-CoA ligase activity (GO:0004467);; Molecular Function: ATP binding (GO:0005524);; Cellular Component: nucleus (GO:0005634);; Cellular Component: cytoplasm (GO:0005737);; Biological Process: polyamine catabolic process (GO:0006598);; Biological Process: protein targeting to membrane…	K01904|0|gmx:547944|K01904 4-coumarate--CoA ligase [EC:6.2.1.12] | (RefSeq) 4cl2; 4-coumarate:CoA ligase isoenzyme 2	Ubiquinone and other terpenoid-quinone biosynthesis (ko00130);; Phenylalanine metabolism (ko00360);; Phenylpropanoid biosynthesis (ko00940)	[I]	Lipid transport and metabolism	AMP-binding enzyme;; AMP-binding enzyme C-terminal domain	4-coumarate--CoA ligase 1 OS=Nicotiana tabacum GN=4CL1 PE=2 SV=1	IQ	Lipid transport and metabolism;; Secondary metabolites biosynthesis, transport and catabolism	4-coumarate--CoA ligase 1 [Glycine max]	biological process: metabolic process (GO:0008152);; biological process: cellular process (GO:0009987);; biological process: single-organism process (GO:0044699);; molecular function: catalytic activity (GO:0003824);; molecular function: binding (GO:0005488);; cellular component: cell (GO:0005623);; cellular component: organelle (GO:0043226);; cellular component: cell part (GO:0044464);; biologic…
4CL	Glyma.14G223200	81.9854	7193	119.956	9561	72.5237	5703	47.9941	4485	22.0867	1851	17.8239	1612	0.000313759	-1.66751	down	2.97e-18	-3.3738	down	0.000162891	-1.73242	down	[IQ]	Lipid transport and metabolism;; Secondary metabolites biosynthesis, transport and catabolism	Molecular Function: fatty-acyl-CoA synthase activity (GO:0004321);; Molecular Function: ATP binding (GO:0005524);; Cellular Component: peroxisome (GO:0005777);; Cellular Component: chloroplast (GO:0009507);; Biological Process: response to wounding (GO:0009611);; Biological Process: response to fungus (GO:0009620);; Biological Process: jasmonic acid biosynthetic process (GO:0009695);; Biological …	K10526|0|gmx:100811344|K10526 OPC-8:0 CoA ligase 1 [EC:6.2.1.-] | (RefSeq) 4-coumarate--CoA ligase-like 5	alpha-Linolenic acid metabolism (ko00592)	[I]	Lipid transport and metabolism	AMP-binding enzyme;; AMP-binding enzyme C-terminal domain	4-coumarate--CoA ligase-like 5 OS=Arabidopsis thaliana GN=4CLL5 PE=1 SV=2	IQ	Lipid transport and metabolism;; Secondary metabolites biosynthesis, transport and catabolism	PREDICTED: 4-coumarate--CoA ligase-like 5 isoform X1 [Glycine max]	biological process: metabolic process (GO:0008152);; molecular function: catalytic activity (GO:0003824);; molecular function: binding (GO:0005488);; cellular component: cell (GO:0005623);; cellular component: organelle (GO:0043226);; cellular component: cell part (GO:0044464);; biological process: response to stimulus (GO:0050896);; biological process: multi-organism process (GO:0051704);; biolo…
4CL	Glyma.15G001700	1.08549	34	0.1643	14	0.852532	38	0.683233	48	3.0791	227	4.41263	356	0.944545	-0.110432	normal	0.000635475	2.43861	up	6.21e-05	2.42797	up	[IQ]	Lipid transport and metabolism;; Secondary metabolites biosynthesis, transport and catabolism	Biological Process: response to UV (GO:0009411);; Biological Process: response to wounding (GO:0009611);; Biological Process: response to fungus (GO:0009620);; Biological Process: phenylpropanoid biosynthetic process (GO:0009699);; Molecular Function: 4-coumarate-CoA ligase activity (GO:0016207);;	K01904|0|gmx:100819192|K01904 4-coumarate--CoA ligase [EC:6.2.1.12] | (RefSeq) 4-coumarate--CoA ligase 1-like	Ubiquinone and other terpenoid-quinone biosynthesis (ko00130);; Phenylalanine metabolism (ko00360);; Phenylpropanoid biosynthesis (ko00940)	[I]	Lipid transport and metabolism	AMP-binding enzyme;; AMP-binding enzyme C-terminal domain	4-coumarate--CoA ligase 1 OS=Nicotiana tabacum GN=4CL1 PE=2 SV=1	IQ	Lipid transport and metabolism;; Secondary metabolites biosynthesis, transport and catabolism	PREDICTED: 4-coumarate--CoA ligase 1-like [Glycine max]	biological process: response to stimulus (GO:0050896);; biological process: multi-organism process (GO:0051704);; biological process: metabolic process (GO:0008152);; biological process: cellular process (GO:0009987);; biological process: single-organism process (GO:0044699);; molecular function: catalytic activity (GO:0003824)
4CL	Glyma.17G064400	0	0	0	0	0	0	0.023794	3	0.293139	23	1.26921	82	0.718717	0.480451	normal	0.00292867	5.64727	up	0.0152749	3.43325	normal	[IQ]	Lipid transport and metabolism;; Secondary metabolites biosynthesis, transport and catabolism	--	K01904|0|gmx:100779668|K01904 4-coumarate--CoA ligase [EC:6.2.1.12] | (RefSeq) 4-coumarate--CoA ligase 2-like	Ubiquinone and other terpenoid-quinone biosynthesis (ko00130);; Phenylalanine metabolism (ko00360);; Phenylpropanoid biosynthesis (ko00940)	[I]	Lipid transport and metabolism	AMP-binding enzyme;; AMP-binding enzyme C-terminal domain	4-coumarate--CoA ligase 1 OS=Nicotiana tabacum GN=4CL1 PE=2 SV=1	IQ	Lipid transport and metabolism;; Secondary metabolites biosynthesis, transport and catabolism	PREDICTED: 4-coumarate--CoA ligase 2-like [Glycine max]	--
4CL	Glyma.17G064500	0	0	0	0	0	0	0	0	0	0	0.027489	3	--	--	--	0.583436	1.31237	normal	0.674049	0.710142	normal	[IQ]	Lipid transport and metabolism;; Secondary metabolites biosynthesis, transport and catabolism	--	K01904|0|gmx:100780741|K01904 4-coumarate--CoA ligase [EC:6.2.1.12] | (RefSeq) 4-coumarate--CoA ligase 2-like	Ubiquinone and other terpenoid-quinone biosynthesis (ko00130);; Phenylalanine metabolism (ko00360);; Phenylpropanoid biosynthesis (ko00940)	[I]	Lipid transport and metabolism	AMP-binding enzyme;; AMP-binding enzyme C-terminal domain	4-coumarate--CoA ligase 1 OS=Nicotiana tabacum GN=4CL1 PE=2 SV=1	IQ	Lipid transport and metabolism;; Secondary metabolites biosynthesis, transport and catabolism	PREDICTED: 4-coumarate--CoA ligase 2-like [Glycine max]	--
4CL	Glyma.17G064600	0	0	0	0	0.091696	8	1.065	90	4.15461	312	6.82376	551	0.0193015	3.22252	normal	6.52e-09	8.7136	up	0.0114945	2.63051	normal	[IQ]	Lipid transport and metabolism;; Secondary metabolites biosynthesis, transport and catabolism	--	K01904|0|gmx:548034|K01904 4-coumarate--CoA ligase [EC:6.2.1.12] | (RefSeq) 4CL1; 4-coumarate:coenzyme A ligase	Ubiquinone and other terpenoid-quinone biosynthesis (ko00130);; Phenylalanine metabolism (ko00360);; Phenylpropanoid biosynthesis (ko00940)	[I]	Lipid transport and metabolism	AMP-binding enzyme;; AMP-binding enzyme C-terminal domain	4-coumarate--CoA ligase 1 OS=Nicotiana tabacum GN=4CL1 PE=2 SV=1	IQ	Lipid transport and metabolism;; Secondary metabolites biosynthesis, transport and catabolism	hypothetical protein GLYMA_17G064600 [Glycine max]	--
C4H	Glyma.02G236500	14.0202	1035	7.281	550	42.2597	3115	69.1515	5591	21.559	1562	40.0725	3115	0.00588164	1.40117	up	0.460112	0.443434	normal	0.0596525	-1.07087	normal	[QV]	Secondary metabolites biosynthesis, transport and catabolism;; Defense mechanisms	Molecular Function: iron ion binding (GO:0005506);; Cellular Component: extracellular region (GO:0005576);; Cellular Component: vacuolar membrane (GO:0005774);; Cellular Component: endoplasmic reticulum (GO:0005783);; Cellular Component: Golgi apparatus (GO:0005794);; Cellular Component: plasma membrane (GO:0005886);; Molecular Function: electron carrier activity (GO:0009055);; Biological Process…	K00487|0|gmx:100499623|K00487 trans-cinnamate 4-monooxygenase [EC:1.14.13.11] | (RefSeq) C4H, CA4H, CYP73, CYP73A11, c4h2; coumarate 4-hydroxylase	Ubiquinone and other terpenoid-quinone biosynthesis (ko00130);; Phenylalanine metabolism (ko00360);; Phenylpropanoid biosynthesis (ko00940);; Flavonoid biosynthesis (ko00941);; Stilbenoid, diarylheptanoid and gingerol biosynthesis (ko00945)	[Q]	Secondary metabolites biosynthesis, transport and catabolism	Cytochrome P450	Trans-cinnamate 4-monooxygenase OS=Glycine max GN=CYP73A11 PE=2 SV=1	Q	Secondary metabolites biosynthesis, transport and catabolism	trans-cinnamate 4-monooxygenase [Glycine max]	molecular function: binding (GO:0005488);; cellular component: extracellular region (GO:0005576);; cellular component: cell (GO:0005623);; cellular component: membrane (GO:0016020);; cellular component: organelle (GO:0043226);; cellular component: organelle part (GO:0044422);; cellular component: cell part (GO:0044464);; molecular function: electron carrier activity (GO:0009055);; biological proc…
C4H	Glyma.10G275600	0	0	0	0	0.229099	13	0	0	0	0	0	0	0.717799	0.638833	normal	--	--	--	0.632038	-0.981563	normal	[QV]	Secondary metabolites biosynthesis, transport and catabolism;; Defense mechanisms	Molecular Function: iron ion binding (GO:0005506);; Cellular Component: extracellular region (GO:0005576);; Cellular Component: vacuolar membrane (GO:0005774);; Cellular Component: endoplasmic reticulum (GO:0005783);; Cellular Component: Golgi apparatus (GO:0005794);; Cellular Component: plasma membrane (GO:0005886);; Molecular Function: electron carrier activity (GO:0009055);; Biological Process…	K00487|0|gmx:100812188|K00487 trans-cinnamate 4-monooxygenase [EC:1.14.13.11] | (RefSeq) cytochrome P450 CYP73A100-like	Ubiquinone and other terpenoid-quinone biosynthesis (ko00130);; Phenylalanine metabolism (ko00360);; Phenylpropanoid biosynthesis (ko00940);; Flavonoid biosynthesis (ko00941);; Stilbenoid, diarylheptanoid and gingerol biosynthesis (ko00945)	[Q]	Secondary metabolites biosynthesis, transport and catabolism	Cytochrome P450	Cytochrome P450 CYP73A100 OS=Panax ginseng PE=2 SV=1	Q	Secondary metabolites biosynthesis, transport and catabolism	hypothetical protein GLYMA_10G275600 [Glycine max]	molecular function: binding (GO:0005488);; cellular component: extracellular region (GO:0005576);; cellular component: cell (GO:0005623);; cellular component: membrane (GO:0016020);; cellular component: organelle (GO:0043226);; cellular component: organelle part (GO:0044422);; cellular component: cell part (GO:0044464);; molecular function: electron carrier activity (GO:0009055);; biological proc…
C4H	Glyma.14G205200	3.69735	270	3.79009	273	10.3319	726	12.5178	971	7.68043	531	12.1552	904	0.286269	0.604334	normal	0.625354	0.255948	normal	0.492507	-0.449935	normal	[QV]	Secondary metabolites biosynthesis, transport and catabolism;; Defense mechanisms	--	K00487|0|gmx:100818985|K00487 trans-cinnamate 4-monooxygenase [EC:1.14.13.11] | (RefSeq) c4h1; trans-cinnamate 4-monooxygenase-like	Ubiquinone and other terpenoid-quinone biosynthesis (ko00130);; Phenylalanine metabolism (ko00360);; Phenylpropanoid biosynthesis (ko00940);; Flavonoid biosynthesis (ko00941);; Stilbenoid, diarylheptanoid and gingerol biosynthesis (ko00945)	[Q]	Secondary metabolites biosynthesis, transport and catabolism	Cytochrome P450	Trans-cinnamate 4-monooxygenase OS=Glycine max GN=CYP73A11 PE=2 SV=1	Q	Secondary metabolites biosynthesis, transport and catabolism	PREDICTED: trans-cinnamate 4-monooxygenase-like [Glycine max]	--
C4H	Glyma.20G114200	0	0	0.026956	3	1.09409	81	28.3046	2268	0.253154	19	2.4085	186	0.153814	2.1959	normal	0.0116182	4.04451	normal	0.202779	-2.23103	normal	[QV]	Secondary metabolites biosynthesis, transport and catabolism;; Defense mechanisms	Cellular Component: extracellular region (GO:0005576);; Cellular Component: vacuolar membrane (GO:0005774);; Cellular Component: endoplasmic reticulum (GO:0005783);; Cellular Component: Golgi apparatus (GO:0005794);; Cellular Component: plasma membrane (GO:0005886);; Biological Process: response to light stimulus (GO:0009416);; Cellular Component: plant-type cell wall (GO:0009505);; Cellular Comp…	K00487|0|gmx:100812188|K00487 trans-cinnamate 4-monooxygenase [EC:1.14.13.11] | (RefSeq) cytochrome P450 CYP73A100-like	Ubiquinone and other terpenoid-quinone biosynthesis (ko00130);; Phenylalanine metabolism (ko00360);; Phenylpropanoid biosynthesis (ko00940);; Flavonoid biosynthesis (ko00941);; Stilbenoid, diarylheptanoid and gingerol biosynthesis (ko00945)	[Q]	Secondary metabolites biosynthesis, transport and catabolism	Cytochrome P450	Cytochrome P450 CYP73A100 OS=Panax ginseng PE=2 SV=1	Q	Secondary metabolites biosynthesis, transport and catabolism	PREDICTED: cytochrome P450 CYP73A100-like [Glycine max]	cellular component: extracellular region (GO:0005576);; cellular component: cell (GO:0005623);; cellular component: membrane (GO:0016020);; cellular component: organelle (GO:0043226);; cellular component: organelle part (GO:0044422);; cellular component: cell part (GO:0044464);; biological process: response to stimulus (GO:0050896);; cellular component: cell junction (GO:0030054);; biological pro…
CHI	Glyma.01G166300	0.037763	3	0.146199	8	0	0	0.02602	2	0.154841	8	0.884543	48	0.469897	-1.32966	normal	0.590012	0.953117	normal	0.105798	2.67957	normal	--	--	--	--	--	--	--	--	--	S	Function unknown	PREDICTED: uncharacterized protein LOC100818852 [Glycine max]	--
CHI	Glyma.02G048700	0	0	0	0	0	0	0	0	1.84172	89	8.30676	430	--	--	--	1.45e-06	7.81557	up	9.26e-10	7.04722	up	--	--	--	--	--	--	--	--	--	S	Function unknown	PREDICTED: putative DNA helicase INO80 [Glycine max]	--
CHI	Glyma.03G154600	0.112142	6	0.080099	5	0.671294	34	0.390084	22	2.77964	128	4.43772	230	0.588191	0.990495	normal	1.88e-05	3.71982	up	0.0064119	2.22873	up	--	--	Molecular Function: fatty acid binding (GO:0005504);; Cellular Component: mitochondrion (GO:0005739);; Biological Process: fatty acid metabolic process (GO:0006631);; Cellular Component: chloroplast stroma (GO:0009570);; Cellular Component: chloroplast envelope (GO:0009941);; Molecular Function: intramolecular lyase activity (GO:0016872);;	--	--	--	--	Chalcone isomerase like;; Chalcone isomerase-like;; Chalcone-flavanone isomerase	Fatty-acid-binding protein 1 OS=Arabidopsis thaliana GN=FAP1 PE=1 SV=1	S	Function unknown	PREDICTED: fatty-acid-binding protein 1-like [Glycine max]	molecular function: binding (GO:0005488);; cellular component: cell (GO:0005623);; cellular component: organelle (GO:0043226);; cellular component: cell part (GO:0044464);; biological process: metabolic process (GO:0008152);; biological process: cellular process (GO:0009987);; biological process: single-organism process (GO:0044699);; cellular component: organelle part (GO:0044422);; molecular fu…
CHI	Glyma.04G222400	29.42	1404	31.3883	1480	41.4626	1923	38.8183	1970	11.7163	530	18.5302	902	0.254525	-0.562792	normal	7.28e-08	-2.13679	down	0.00022131	-1.64157	down	--	--	Cellular Component: chloroplast (GO:0009507);; Biological Process: anthocyanin-containing compound biosynthetic process (GO:0009718);; Biological Process: response to sucrose (GO:0009744);; Biological Process: response to UV-B (GO:0010224);; Biological Process: response to karrikin (GO:0080167);;	--	--	--	--	Chalcone-flavanone isomerase;; Chalcone isomerase like	Probable chalcone--flavonone isomerase 3 OS=Arabidopsis thaliana GN=CHI3 PE=1 SV=1	S	Function unknown	chalcone isomerase 4B [Glycine max]	cellular component: cell (GO:0005623);; cellular component: organelle (GO:0043226);; cellular component: cell part (GO:0044464);; biological process: metabolic process (GO:0008152);; biological process: single-organism process (GO:0044699);; biological process: response to stimulus (GO:0050896)
CHI	Glyma.06G143000	8.68835	407	7.95911	369	33.2771	1515	121.194	6034	56.8045	2520	77.6354	3707	0.0017956	2.06472	up	6.21e-08	1.86155	up	0.674049	-0.402076	normal	--	--	Cellular Component: chloroplast (GO:0009507);; Biological Process: anthocyanin-containing compound biosynthetic process (GO:0009718);; Biological Process: response to sucrose (GO:0009744);; Biological Process: response to UV-B (GO:0010224);; Biological Process: cellular modified amino acid biosynthetic process (GO:0042398);; Molecular Function: chalcone isomerase activity (GO:0045430);; Biologica…	--	--	--	--	Chalcone-flavanone isomerase;; Chalcone isomerase like	Probable chalcone--flavonone isomerase 3 OS=Arabidopsis thaliana GN=CHI3 PE=1 SV=1	S	Function unknown	chalcone isomerase 4-like [Glycine max]	cellular component: cell (GO:0005623);; cellular component: organelle (GO:0043226);; cellular component: cell part (GO:0044464);; biological process: metabolic process (GO:0008152);; biological process: single-organism process (GO:0044699);; biological process: response to stimulus (GO:0050896);; biological process: cellular process (GO:0009987);; molecular function: catalytic activity (GO:000382…
CHI	Glyma.10G292200	3.90984	171	3.38675	147	0.886779	38	5.52695	257	0.769438	32	3.09639	138	0.372968	-1.03953	normal	0.0182617	-1.99446	normal	0.618958	-0.824595	normal	--	--	Biological Process: flavonoid biosynthetic process (GO:0009813);; Molecular Function: chalcone isomerase activity (GO:0045430);;	K01859|1.2545e-162|gmx:100037455|K01859 chalcone isomerase [EC:5.5.1.6] | (RefSeq) CHI1B2; chalcone isomerase 1B2	Flavonoid biosynthesis (ko00941)	--	--	Chalcone-flavanone isomerase	Chalcone--flavonone isomerase 1B-2 OS=Glycine max GN=CHI1B2 PE=2 SV=1	G	Carbohydrate transport and metabolism	Chalcone--flavonone isomerase 1B-2 [Glycine soja]	biological process: metabolic process (GO:0008152);; molecular function: catalytic activity (GO:0003824)
CHI	Glyma.11G077200	0	0	0	0	0	0	0.131	8	0.095005	6	0.405179	24	0.717799	0.569039	normal	0.107157	3.67372	normal	0.673456	0.935484	normal	--	--	--	--	--	--	--	--	--	S	Function unknown	PREDICTED: uncharacterized protein LOC100805416 [Glycine max]	--
CHI	Glyma.13G262500	0.107314	13	0.03236	4	0.127216	12	0.561086	65	2.75762	244	4.17788	430	0.689957	0.81315	normal	1.73e-07	4.06247	up	0.00265583	2.69418	up	--	--	Molecular Function: fatty acid binding (GO:0005504);; Biological Process: fatty acid metabolic process (GO:0006631);; Cellular Component: chloroplast stroma (GO:0009570);; Biological Process: flavonoid biosynthetic process (GO:0009813);; Molecular Function: chalcone isomerase activity (GO:0045430);;	--	--	--	--	Chalcone-flavanone isomerase;; Chalcone isomerase-like;; Chalcone isomerase like	Fatty-acid-binding protein 3, chloroplastic OS=Arabidopsis thaliana GN=FAP3 PE=1 SV=1	S	Function unknown	hypothetical protein GLYMA_13G262500 [Glycine max]	molecular function: binding (GO:0005488);; biological process: metabolic process (GO:0008152);; biological process: cellular process (GO:0009987);; biological process: single-organism process (GO:0044699);; cellular component: cell (GO:0005623);; cellular component: organelle (GO:0043226);; cellular component: organelle part (GO:0044422);; cellular component: cell part (GO:0044464);; molecular fu…
CHI	Glyma.14G098100	20.7144	2299	20.2337	2118	15.2535	1564	7.4665	857	4.19579	432	2.49036	290	0.000869518	-1.75694	down	6e-20	-3.67322	down	0.00407412	-1.88071	down	--	--	Cellular Component: chloroplast part (GO:0044434);;	--	--	--	--	Chalcone isomerase like;; Chalcone-flavanone isomerase;; Chalcone isomerase-like	Fatty-acid-binding protein 2 OS=Arabidopsis thaliana GN=FAP2 PE=2 SV=2	S	Function unknown	PREDICTED: fatty-acid-binding protein 2-like [Glycine max]	cellular component: cell (GO:0005623);; cellular component: organelle (GO:0043226);; cellular component: organelle part (GO:0044422);; cellular component: cell part (GO:0044464)
CHI	Glyma.15G242900	0.029436	5	0	0	0.788445	80	2.08216	129	4.22253	389	5.9302	572	0.00343126	3.3109	up	1.77e-12	6.1814	up	0.000324464	1.93277	up	--	--	Molecular Function: fatty acid binding (GO:0005504);; Biological Process: fatty acid metabolic process (GO:0006631);; Cellular Component: chloroplast stroma (GO:0009570);; Biological Process: flavonoid biosynthetic process (GO:0009813);; Molecular Function: chalcone isomerase activity (GO:0045430);;	--	--	--	--	Chalcone-flavanone isomerase;; Chalcone isomerase-like;; Chalcone isomerase like	Fatty-acid-binding protein 3, chloroplastic OS=Arabidopsis thaliana GN=FAP3 PE=1 SV=1	S	Function unknown	PREDICTED: fatty-acid-binding protein 3, chloroplastic-like [Glycine max]	molecular function: binding (GO:0005488);; biological process: metabolic process (GO:0008152);; biological process: cellular process (GO:0009987);; biological process: single-organism process (GO:0044699);; cellular component: cell (GO:0005623);; cellular component: organelle (GO:0043226);; cellular component: organelle part (GO:0044422);; cellular component: cell part (GO:0044464);; molecular fu…
CHI	Glyma.16G128800	0	0	0	0	0	0	0	0	1.33044	64	7.07604	365	--	--	--	5.84e-06	7.51924	up	1.66e-08	6.69852	up	--	--	--	--	--	--	--	--	--	S	Function unknown	uncharacterized protein LOC100799995 [Glycine max]	--
CHI	Glyma.17G226600	11.7623	1053	12.2192	1074	8.56715	783	6.86024	645	1.54885	131	1.74079	158	0.000551531	-1.52344	down	7.16e-31	-3.97897	down	2.31e-07	-2.46511	down	--	--	Molecular Function: fatty acid binding (GO:0005504);; Cellular Component: chloroplast stroma (GO:0009570);; Cellular Component: chloroplast part (GO:0044434);;	--	--	--	--	Chalcone isomerase like;; Chalcone-flavanone isomerase	Fatty-acid-binding protein 2 OS=Arabidopsis thaliana GN=FAP2 PE=2 SV=2	S	Function unknown	PREDICTED: fatty-acid-binding protein 2-like [Glycine max]	molecular function: binding (GO:0005488);; cellular component: cell (GO:0005623);; cellular component: organelle (GO:0043226);; cellular component: organelle part (GO:0044422);; cellular component: cell part (GO:0044464)
CHI	Glyma.19G156900	3.09738	125	3.74732	149	5.18752	203	4.14824	178	12.9672	495	17.7147	727	0.590026	-0.501935	normal	0.0510506	0.998595	normal	0.00869271	1.39866	up	--	--	--	--	--	--	--	Chalcone isomerase like;; Chalcone isomerase-like;; Chalcone-flavanone isomerase	Fatty-acid-binding protein 1 OS=Arabidopsis thaliana GN=FAP1 PE=1 SV=1	S	Function unknown	PREDICTED: fatty-acid-binding protein 1-like [Glycine max]	--
CHI	Glyma.20G241500	7.12978	339	10.8452	510	76.5052	3544	158.092	7993	39.4007	1783	37.7301	1829	1.16e-06	2.56535	up	0.0551414	0.934389	normal	0.000364514	-1.78076	down	--	--	Biological Process: flavonoid biosynthetic process (GO:0009813);; Molecular Function: chalcone isomerase activity (GO:0045430);;	K01859|1.3136e-143|gmx:547602|K01859 chalcone isomerase [EC:5.5.1.6] | (RefSeq) CHI, CHI1, CHI1A; chalcone isomerase	Flavonoid biosynthesis (ko00941)	--	--	Chalcone-flavanone isomerase	Chalcone--flavonone isomerase 1A OS=Glycine max GN=CHI1A PE=2 SV=1	G	Carbohydrate transport and metabolism	chalcone--flavonone isomerase 1A [Glycine max]	biological process: metabolic process (GO:0008152);; molecular function: catalytic activity (GO:0003824)
CHI	Glyma.20G241600	0	0	0	0	0.259915	14	0.848214	50	0.785351	42	26.6924	1502	0.038676	2.9332	normal	0.00164912	6.31157	up	0.00375531	3.49837	up	--	--	Biological Process: flavonoid biosynthetic process (GO:0009813);; Molecular Function: chalcone isomerase activity (GO:0045430);;	K01859|2.9905e-165|gmx:732545|K01859 chalcone isomerase [EC:5.5.1.6] | (RefSeq) CHI1B1, CHI2, CHI2-B; chalcone isomerase 1B1	Flavonoid biosynthesis (ko00941)	--	--	Chalcone-flavanone isomerase	Chalcone--flavonone isomerase 1B-1 OS=Glycine max GN=CHI1B1 PE=2 SV=1	G	Carbohydrate transport and metabolism	chalcone--flavonone isomerase 1B-1 [Glycine max]	biological process: metabolic process (GO:0008152);; molecular function: catalytic activity (GO:0003824)
CHI	Glyma.20G241700	0	0	0	0	0.408493	17	0.473954	23	3.87501	166	12.2485	562	0.118675	2.36922	normal	7.99e-08	8.35118	up	3.41e-06	3.61779	up	--	--	Cellular Component: nucleus (GO:0005634);; Cellular Component: plant-type vacuole membrane (GO:0009705);; Biological Process: flavonoid biosynthetic process (GO:0009813);; Biological Process: response to UV-B (GO:0010224);; Cellular Component: extrinsic component of endoplasmic reticulum membrane (GO:0042406);; Molecular Function: chalcone isomerase activity (GO:0045430);; Biological Process: res…	K01859|4.26126e-165|gmx:732546|K01859 chalcone isomerase [EC:5.5.1.6] | (RefSeq) CHI2-A, CHI, CHI2, CHI3; chalcone isomerase 2	Flavonoid biosynthesis (ko00941)	--	--	Chalcone-flavanone isomerase	Chalcone--flavonone isomerase 2-A OS=Glycine max GN=CHI2-A PE=2 SV=1	G	Carbohydrate transport and metabolism	unknown [Glycine max]	cellular component: cell (GO:0005623);; cellular component: organelle (GO:0043226);; cellular component: cell part (GO:0044464);; cellular component: membrane (GO:0016020);; cellular component: organelle part (GO:0044422);; biological process: metabolic process (GO:0008152);; biological process: response to stimulus (GO:0050896);; cellular component: membrane part (GO:0044425);; molecular functio…
CHR	Glyma.01G044500	0	0	0	0	0.138418	7	0.358193	18	1.18925	51	2.97819	137	0.320594	1.65319	normal	0.000184949	6.55517	up	0.0316591	2.34462	normal	[J]	Translation, ribosomal structure and biogenesis	Biological Process: pentose-phosphate shunt (GO:0006098);; Cellular Component: chloroplast thylakoid membrane (GO:0009535);; Biological Process: photosystem II assembly (GO:0010207);; Cellular Component: membrane (GO:0016020);; Biological Process: cellular component organization (GO:0016043);; Biological Process: isopentenyl diphosphate biosynthetic process, methylerythritol 4-phosphate pathway (…	--	--	--	--	Bacterial PH domain	--	S	Function unknown	PREDICTED: uncharacterized protein LOC100803562 [Glycine max]	biological process: metabolic process (GO:0008152);; biological process: cellular process (GO:0009987);; biological process: single-organism process (GO:0044699);; cellular component: cell (GO:0005623);; cellular component: membrane (GO:0016020);; cellular component: organelle (GO:0043226);; cellular component: organelle part (GO:0044422);; cellular component: cell part (GO:0044464);; biological …
CHR	Glyma.01G102500	0	0	0	0	0	0	0	0	0	0	0	0	--	--	--	--	--	--	--	--	--	[Q]	Secondary metabolites biosynthesis, transport and catabolism	--	--	--	[R]	General function prediction only	Aldo/keto reductase family	NADPH-dependent aldo-keto reductase, chloroplastic OS=Arabidopsis thaliana GN=AKR4C9 PE=1 SV=1	S	Function unknown	hypothetical protein GLYMA_01G102500 [Glycine max]	--
CHR	Glyma.01G102600	129.704	9171	67.7874	4670	66.8151	4660	90.1178	7320	56.7909	4025	78.156	5545	0.0197005	-1.16158	normal	7.31e-05	-1.61033	down	0.30818	-0.512312	normal	[Q]	Secondary metabolites biosynthesis, transport and catabolism	--	--	--	[R]	General function prediction only	Aldo/keto reductase family	NADPH-dependent aldo-keto reductase, chloroplastic OS=Arabidopsis thaliana GN=AKR4C9 PE=1 SV=1	S	Function unknown	PREDICTED: aldo-keto reductase family 4 member C9 [Glycine max]	--
CHR	Glyma.01G102900	0.036321	2	0	0	0.113467	7	0.655759	14	0.738318	39	1.16476	65	0.653309	0.956622	normal	0.013139	3.90962	normal	0.145714	1.80086	normal	[Q]	Secondary metabolites biosynthesis, transport and catabolism	--	--	--	[R]	General function prediction only	Aldo/keto reductase family	NADPH-dependent aldo-keto reductase, chloroplastic OS=Arabidopsis thaliana GN=AKR4C9 PE=1 SV=1	S	Function unknown	PREDICTED: aldo-keto reductase family 4 member C9-like [Glycine max]	--
CHR	Glyma.02G005200	0.281971	21	0.184722	12	2.925	185	3.96351	261	36.1725	2131	35.5133	2248	0.000514341	2.52136	up	3.28e-41	5.88252	up	5.94e-17	3.04785	up	[R]	General function prediction only	Molecular Function: binding (GO:0005488);; Biological Process: monosaccharide metabolic process (GO:0005996);; Biological Process: cellular aromatic compound metabolic process (GO:0006725);; Biological Process: nitrogen compound metabolic process (GO:0006807);; Biological Process: ion transport (GO:0006811);; Biological Process: response to stress (GO:0006950);; Biological Process: response to or…	--	--	[C]	Energy production and conversion	Aldo/keto reductase family	Probable voltage-gated potassium channel subunit beta OS=Arabidopsis thaliana GN=KAB1 PE=1 SV=1	C	Energy production and conversion	PREDICTED: protein tas isoform X1 [Glycine max]	molecular function: binding (GO:0005488);; biological process: metabolic process (GO:0008152);; biological process: single-organism process (GO:0044699);; biological process: cellular process (GO:0009987);; biological process: localization (GO:0051179);; biological process: response to stimulus (GO:0050896);; biological process: biological regulation (GO:0065007);; cellular component: membrane (G…
CHR	Glyma.02G019200	0	0	0	0	1.77974	56	2.95919	125	5.89631	207	24.6379	681	5.07e-05	4.72629	up	1.8e-08	8.61952	up	0.0207319	1.92322	normal	[J]	Translation, ribosomal structure and biogenesis	Biological Process: defense response to insect (GO:0002213);; Molecular Function: chitinase activity (GO:0004568);; Molecular Function: binding (GO:0005488);; Cellular Component: extracellular region (GO:0005576);; Cellular Component: cell wall (GO:0005618);; Biological Process: chitin catabolic process (GO:0006032);; Biological Process: pentose-phosphate shunt (GO:0006098);; Cellular Component: …	--	--	--	--	Bacterial PH domain	--	S	Function unknown	PREDICTED: uncharacterized protein LOC100810178 [Glycine max]	biological process: response to stimulus (GO:0050896);; biological process: multi-organism process (GO:0051704);; biological process: metabolic process (GO:0008152);; molecular function: catalytic activity (GO:0003824);; molecular function: binding (GO:0005488);; cellular component: extracellular region (GO:0005576);; cellular component: cell (GO:0005623);; cellular component: cell part (GO:00444…
CHR	Glyma.02G182500	0	0	0	0	0	0	0	0	0	0	0.430399	11	--	--	--	0.502218	1.71846	normal	0.673456	0.8274	normal	[Q]	Secondary metabolites biosynthesis, transport and catabolism	Molecular Function: aldo-keto reductase (NADP) activity (GO:0004033);; Cellular Component: cytosol (GO:0005829);; Biological Process: response to stress (GO:0006950);; Biological Process: response to abiotic stimulus (GO:0009628);; Biological Process: tropane alkaloid biosynthetic process (GO:0009710);; Biological Process: alkaloid catabolic process (GO:0009822);; Cellular Component: intracellula…	--	--	[R]	General function prediction only	Aldo/keto reductase family	NAD(P)H-dependent 6&apos;-deoxychalcone synthase OS=Glycine max PE=1 SV=1	S	Function unknown	hypothetical protein GLYMA_02G182500 [Glycine max]	biological process: metabolic process (GO:0008152);; biological process: single-organism process (GO:0044699);; molecular function: catalytic activity (GO:0003824);; cellular component: cell (GO:0005623);; cellular component: cell part (GO:0044464);; biological process: response to stimulus (GO:0050896);; biological process: cellular process (GO:0009987);; cellular component: organelle (GO:004322…
CHR	Glyma.02G307300	0	0	0	0	4.65948	225	27.0038	1416	2.85725	127	3.88212	195	3.63e-14	7.34239	up	5.62e-06	7.40715	up	0.0105219	-2.26319	normal	[Q]	Secondary metabolites biosynthesis, transport and catabolism	Cellular Component: nucleus (GO:0005634);; Cellular Component: cytosol (GO:0005829);; Molecular Function: alcohol dehydrogenase (NADP+) activity (GO:0008106);; Biological Process: response to cold (GO:0009409);; Biological Process: response to water deprivation (GO:0009414);; Biological Process: response to salt stress (GO:0009651);; Biological Process: flavonoid biosynthetic process (GO:0009813)…	--	--	[R]	General function prediction only	Aldo/keto reductase family	NAD(P)H-dependent 6&apos;-deoxychalcone synthase OS=Glycine max PE=1 SV=1	S	Function unknown	PREDICTED: NAD(P)H-dependent 6&apos;-deoxychalcone synthase-like [Glycine max]	cellular component: cell (GO:0005623);; cellular component: organelle (GO:0043226);; cellular component: cell part (GO:0044464);; biological process: metabolic process (GO:0008152);; biological process: single-organism process (GO:0044699);; molecular function: catalytic activity (GO:0003824);; biological process: response to stimulus (GO:0050896);; cellular component: organelle part (GO:0044422)…
CHR	Glyma.03G066600	0	0	0	0	0.460523	35	1.66273	132	3.74162	265	2.52579	192	0.000256918	4.42038	up	5.65e-07	7.90221	up	0.22807	1.22512	normal	[Q]	Secondary metabolites biosynthesis, transport and catabolism	Cellular Component: nucleus (GO:0005634);; Cellular Component: cytosol (GO:0005829);; Biological Process: cellular aromatic compound metabolic process (GO:0006725);; Molecular Function: alcohol dehydrogenase (NADP+) activity (GO:0008106);; Biological Process: response to cold (GO:0009409);; Biological Process: response to water deprivation (GO:0009414);; Cellular Component: chloroplast (GO:000950…	--	--	[R]	General function prediction only	Aldo/keto reductase family	NADPH-dependent aldo-keto reductase, chloroplastic OS=Arabidopsis thaliana GN=AKR4C9 PE=1 SV=1	S	Function unknown	aldo-keto reductase family protein isoform 1 [Glycine max]	cellular component: cell (GO:0005623);; cellular component: organelle (GO:0043226);; cellular component: cell part (GO:0044464);; biological process: metabolic process (GO:0008152);; biological process: cellular process (GO:0009987);; biological process: single-organism process (GO:0044699);; molecular function: catalytic activity (GO:0003824);; biological process: response to stimulus (GO:005089…
CHR	Glyma.03G066700	10.8795	641	5.35028	313	18.2595	1041	12.7798	798	18.0663	1011	10.3284	615	0.997691	-0.00394228	normal	0.664551	-0.279346	normal	0.673456	-0.365139	normal	[Q]	Secondary metabolites biosynthesis, transport and catabolism	Cellular Component: nucleus (GO:0005634);; Cellular Component: cytosol (GO:0005829);; Biological Process: cellular aromatic compound metabolic process (GO:0006725);; Molecular Function: alcohol dehydrogenase (NADP+) activity (GO:0008106);; Biological Process: response to cold (GO:0009409);; Biological Process: response to water deprivation (GO:0009414);; Cellular Component: chloroplast (GO:000950…	--	--	[R]	General function prediction only	Aldo/keto reductase family	NADPH-dependent aldo-keto reductase, chloroplastic OS=Arabidopsis thaliana GN=AKR4C9 PE=1 SV=1	S	Function unknown	PREDICTED: aldo-keto reductase family 4 member C9-like [Glycine max]	cellular component: cell (GO:0005623);; cellular component: organelle (GO:0043226);; cellular component: cell part (GO:0044464);; biological process: metabolic process (GO:0008152);; biological process: cellular process (GO:0009987);; biological process: single-organism process (GO:0044699);; molecular function: catalytic activity (GO:0003824);; biological process: response to stimulus (GO:005089…
CHR	Glyma.03G066800	31.7999	1705	33.6513	1783	130.083	6781	283.635	16174	98.325	4996	173.403	9483	0.00204314	1.59752	up	0.0441899	0.894184	normal	0.232683	-0.821615	normal	[Q]	Secondary metabolites biosynthesis, transport and catabolism	Cellular Component: nucleus (GO:0005634);; Cellular Component: cytosol (GO:0005829);; Biological Process: cellular aromatic compound metabolic process (GO:0006725);; Molecular Function: alcohol dehydrogenase (NADP+) activity (GO:0008106);; Biological Process: response to cold (GO:0009409);; Biological Process: response to water deprivation (GO:0009414);; Cellular Component: chloroplast (GO:000950…	--	--	[R]	General function prediction only	Aldo/keto reductase family	NADPH-dependent aldo-keto reductase, chloroplastic OS=Arabidopsis thaliana GN=AKR4C9 PE=1 SV=1	S	Function unknown	PREDICTED: aldo-keto reductase family 4 member C9 [Glycine max]	cellular component: cell (GO:0005623);; cellular component: organelle (GO:0043226);; cellular component: cell part (GO:0044464);; biological process: metabolic process (GO:0008152);; biological process: cellular process (GO:0009987);; biological process: single-organism process (GO:0044699);; molecular function: catalytic activity (GO:0003824);; biological process: response to stimulus (GO:005089…
CHR	Glyma.03G070100	2.09938	120	3.19178	179	12.4645	680	9.91579	611	5.23083	277	6.80786	397	0.10634	1.03878	normal	0.984589	0.0144169	normal	0.0265295	-1.14347	normal	[Q]	Secondary metabolites biosynthesis, transport and catabolism	Molecular Function: alditol:NADP+ 1-oxidoreductase activity (GO:0004032);; Cellular Component: nucleus (GO:0005634);; Cellular Component: cytosol (GO:0005829);; Molecular Function: alcohol dehydrogenase (NADP+) activity (GO:0008106);; Biological Process: response to cold (GO:0009409);; Biological Process: response to water deprivation (GO:0009414);; Cellular Component: chloroplast (GO:0009507);; …	--	--	[R]	General function prediction only	Aldo/keto reductase family	NADPH-dependent aldo-keto reductase, chloroplastic OS=Arabidopsis thaliana GN=AKR4C9 PE=1 SV=1	S	Function unknown	uncharacterized protein LOC100781137 [Glycine max]	biological process: metabolic process (GO:0008152);; biological process: single-organism process (GO:0044699);; molecular function: catalytic activity (GO:0003824);; cellular component: cell (GO:0005623);; cellular component: organelle (GO:0043226);; cellular component: cell part (GO:0044464);; biological process: response to stimulus (GO:0050896);; molecular function: binding (GO:0005488);; biol…
CHR	Glyma.03G246700	5.59711	329	5.95654	348	17.7347	1008	30.2758	1901	10.4997	592	17.1551	1039	0.0610758	1.02198	normal	0.82951	0.119789	normal	0.0843548	-1.00158	normal	[R]	General function prediction only	Molecular Function: DNA binding (GO:0003677);; Molecular Function: transcription factor activity, sequence-specific DNA binding (GO:0003700);; Molecular Function: aldo-keto reductase (NADP) activity (GO:0004033);; Cellular Component: nucleus (GO:0005634);; Cellular Component: cytosol (GO:0005829);; Cellular Component: plasma membrane (GO:0005886);; Biological Process: gluconeogenesis (GO:0006094)…	--	--	[C]	Energy production and conversion	Aldo/keto reductase family	Probable aldo-keto reductase 1 OS=Glycine max GN=AKR1 PE=2 SV=1	C	Energy production and conversion	PREDICTED: probable aldo-keto reductase 1 [Glycine max]	molecular function: binding (GO:0005488);; biological process: biological regulation (GO:0065007);; molecular function: nucleic acid binding transcription factor activity (GO:0001071);; biological process: metabolic process (GO:0008152);; biological process: single-organism process (GO:0044699);; molecular function: catalytic activity (GO:0003824);; cellular component: cell (GO:0005623);; cellula…
CHR	Glyma.03G248400	16.8285	527	17.5071	655	42.1457	1374	48.253	1659	13.8685	417	3.63037	130	0.657767	0.322733	normal	0.00313602	-2.13509	down	0.000765477	-2.44969	down	[R]	General function prediction only	Molecular Function: transcription factor activity, sequence-specific DNA binding (GO:0003700);; Cellular Component: cytosol (GO:0005829);; Cellular Component: plasma membrane (GO:0005886);; Biological Process: gluconeogenesis (GO:0006094);; Biological Process: glycolytic process (GO:0006096);; Biological Process: nitrogen compound metabolic process (GO:0006807);; Biological Process: ion transport…	--	--	[C]	Energy production and conversion	Aldo/keto reductase family	Probable aldo-keto reductase 1 OS=Glycine max GN=AKR1 PE=2 SV=1	C	Energy production and conversion	hypothetical protein GLYMA_03G248400 [Glycine max]	biological process: biological regulation (GO:0065007);; molecular function: nucleic acid binding transcription factor activity (GO:0001071);; cellular component: cell (GO:0005623);; cellular component: cell part (GO:0044464);; cellular component: membrane (GO:0016020);; biological process: metabolic process (GO:0008152);; biological process: single-organism process (GO:0044699);; biological proc…
CHR	Glyma.03G248500	34.7509	2706	16.9825	1244	17.5599	1383	29.4411	2709	17.8382	1307	14.9651	1175	0.157029	-0.906615	normal	0.000180625	-1.71764	down	0.127801	-0.857603	normal	[R]	General function prediction only	Molecular Function: DNA binding (GO:0003677);; Molecular Function: transcription factor activity, sequence-specific DNA binding (GO:0003700);; Molecular Function: aldo-keto reductase (NADP) activity (GO:0004033);; Cellular Component: nucleus (GO:0005634);; Cellular Component: cytosol (GO:0005829);; Cellular Component: plasma membrane (GO:0005886);; Biological Process: gluconeogenesis (GO:0006094)…	--	--	[C]	Energy production and conversion	Aldo/keto reductase family	Probable aldo-keto reductase 1 OS=Glycine max GN=AKR1 PE=2 SV=1	C	Energy production and conversion	PREDICTED: probable aldo-keto reductase 1 [Glycine max]	molecular function: binding (GO:0005488);; biological process: biological regulation (GO:0065007);; molecular function: nucleic acid binding transcription factor activity (GO:0001071);; biological process: metabolic process (GO:0008152);; biological process: single-organism process (GO:0044699);; molecular function: catalytic activity (GO:0003824);; cellular component: cell (GO:0005623);; cellula…
CHR	Glyma.03G248600	11.1546	692	13.2721	903	26.4498	1739	28.9511	1895	37.8776	2200	37.3964	2603	0.807152	0.159024	normal	0.343744	0.444078	normal	0.714237	0.18557	normal	[R]	General function prediction only	Molecular Function: DNA binding (GO:0003677);; Molecular Function: transcription factor activity, sequence-specific DNA binding (GO:0003700);; Molecular Function: aldo-keto reductase (NADP) activity (GO:0004033);; Cellular Component: nucleus (GO:0005634);; Cellular Component: cytosol (GO:0005829);; Cellular Component: plasma membrane (GO:0005886);; Biological Process: gluconeogenesis (GO:0006094)…	--	--	[C]	Energy production and conversion	Aldo/keto reductase family	Probable aldo-keto reductase 1 OS=Glycine max GN=AKR1 PE=2 SV=1	C	Energy production and conversion	PREDICTED: probable aldo-keto reductase 1 isoform X1 [Glycine max]	molecular function: binding (GO:0005488);; biological process: biological regulation (GO:0065007);; molecular function: nucleic acid binding transcription factor activity (GO:0001071);; biological process: metabolic process (GO:0008152);; biological process: single-organism process (GO:0044699);; molecular function: catalytic activity (GO:0003824);; cellular component: cell (GO:0005623);; cellula…
CHR	Glyma.03G248700	1.12393	38	0.23224	8	0.219301	9	0	0	0.822293	27	0.246636	9	0.273164	-1.79549	normal	0.456864	-1.20739	normal	0.673456	0.951344	normal	[R]	General function prediction only	Molecular Function: transcription factor activity, sequence-specific DNA binding (GO:0003700);; Cellular Component: cytosol (GO:0005829);; Cellular Component: plasma membrane (GO:0005886);; Biological Process: gluconeogenesis (GO:0006094);; Biological Process: glycolytic process (GO:0006096);; Biological Process: ion transport (GO:0006811);; Biological Process: metabolic process (GO:0008152);; Bi…	--	--	[C]	Energy production and conversion	Aldo/keto reductase family	Probable aldo-keto reductase 1 OS=Glycine max GN=AKR1 PE=2 SV=1	C	Energy production and conversion	hypothetical protein GLYMA_03G248700 [Glycine max]	biological process: biological regulation (GO:0065007);; molecular function: nucleic acid binding transcription factor activity (GO:0001071);; cellular component: cell (GO:0005623);; cellular component: cell part (GO:0044464);; cellular component: membrane (GO:0016020);; biological process: metabolic process (GO:0008152);; biological process: single-organism process (GO:0044699);; biological proc…
CHR	Glyma.05G165200	1.32142	71	0.616591	32	3.21767	158	3.77755	209	5.94979	311	4.9394	254	0.430715	0.783757	normal	0.0531772	1.35702	normal	0.623543	0.425195	normal	[R]	General function prediction only	Molecular Function: binding (GO:0005488);; Biological Process: monosaccharide metabolic process (GO:0005996);; Biological Process: ion transport (GO:0006811);; Biological Process: response to stress (GO:0006950);; Biological Process: regulation of biosynthetic process (GO:0009889);; Cellular Component: membrane (GO:0016020);; Molecular Function: oxidoreductase activity (GO:0016491);; Biological P…	--	--	[C]	Energy production and conversion	Aldo/keto reductase family	Probable voltage-gated potassium channel subunit beta OS=Oryza sativa subsp. japonica GN=KOB1 PE=1 SV=2	C	Energy production and conversion	PREDICTED: protein tas-like isoform X1 [Glycine max]	molecular function: binding (GO:0005488);; biological process: metabolic process (GO:0008152);; biological process: single-organism process (GO:0044699);; biological process: localization (GO:0051179);; biological process: response to stimulus (GO:0050896);; biological process: biological regulation (GO:0065007);; cellular component: membrane (GO:0016020);; molecular function: catalytic activity …
CHR	Glyma.06G133700	0	0	0	0	0.167157	11	0.117529	8	5.8891	348	7.15874	455	0.412144	1.40588	normal	8e-09	8.65869	up	4.29e-15	4.87911	up	[R]	General function prediction only	--	K05275|0|gmx:100791681|K05275 pyridoxine 4-dehydrogenase [EC:1.1.1.65] | (RefSeq) pyridoxal reductase, chloroplastic	Vitamin B6 metabolism (ko00750)	[C]	Energy production and conversion	Aldo/keto reductase family	Pyridoxal reductase, chloroplastic OS=Arabidopsis thaliana GN=PLR1 PE=1 SV=1	C	Energy production and conversion	PREDICTED: pyridoxal reductase, chloroplastic [Glycine max]	--
CHR	Glyma.06G260200	547.592	34756	470.398	29507	425.468	26256	303.178	20469	161.829	9736	89.4691	5793	0.00060022	-1.40461	down	1.97e-13	-3.10108	down	0.00192108	-1.72724	down	[R]	General function prediction only	Molecular Function: DNA binding (GO:0003677);; Molecular Function: transcription factor activity, sequence-specific DNA binding (GO:0003700);; Molecular Function: aldo-keto reductase (NADP) activity (GO:0004033);; Cellular Component: nucleus (GO:0005634);; Cellular Component: cytosol (GO:0005829);; Cellular Component: plasma membrane (GO:0005886);; Biological Process: gluconeogenesis (GO:0006094)…	--	--	[C]	Energy production and conversion	Aldo/keto reductase family	Probable aldo-keto reductase 2 OS=Oryza sativa subsp. japonica GN=Os04g0338000 PE=2 SV=2	C	Energy production and conversion	PREDICTED: probable aldo-keto reductase 2 [Glycine max]	molecular function: binding (GO:0005488);; biological process: biological regulation (GO:0065007);; molecular function: nucleic acid binding transcription factor activity (GO:0001071);; biological process: metabolic process (GO:0008152);; biological process: single-organism process (GO:0044699);; molecular function: catalytic activity (GO:0003824);; cellular component: cell (GO:0005623);; cellula…
CHR	Glyma.06G260300	0	0	0	0	0	0	0	0	0	0	0	0	--	--	--	--	--	--	--	--	--	[R]	General function prediction only	Molecular Function: DNA binding (GO:0003677);; Molecular Function: transcription factor activity, sequence-specific DNA binding (GO:0003700);; Molecular Function: aldo-keto reductase (NADP) activity (GO:0004033);; Cellular Component: nucleus (GO:0005634);; Cellular Component: cytosol (GO:0005829);; Cellular Component: plasma membrane (GO:0005886);; Biological Process: gluconeogenesis (GO:0006094)…	--	--	[C]	Energy production and conversion	Aldo/keto reductase family	Probable aldo-keto reductase 2 OS=Oryza sativa subsp. japonica GN=Os04g0338000 PE=2 SV=2	C	Energy production and conversion	PREDICTED: probable aldo-keto reductase 2 isoform X1 [Glycine max]	molecular function: binding (GO:0005488);; biological process: biological regulation (GO:0065007);; molecular function: nucleic acid binding transcription factor activity (GO:0001071);; biological process: metabolic process (GO:0008152);; biological process: single-organism process (GO:0044699);; molecular function: catalytic activity (GO:0003824);; cellular component: cell (GO:0005623);; cellula…
CHR	Glyma.07G137200	0	0	0	0	0.168174	6	0.268766	11	0.060094	3	0.129538	5	0.473995	1.25067	normal	0.495404	1.75669	normal	0.678772	-0.825125	normal	[Q]	Secondary metabolites biosynthesis, transport and catabolism	Molecular Function: alditol:NADP+ 1-oxidoreductase activity (GO:0004032);; Cellular Component: nucleus (GO:0005634);; Cellular Component: cytosol (GO:0005829);; Molecular Function: alcohol dehydrogenase (NADP+) activity (GO:0008106);; Biological Process: response to cold (GO:0009409);; Biological Process: response to water deprivation (GO:0009414);; Cellular Component: chloroplast (GO:0009507);; …	--	--	[R]	General function prediction only	Aldo/keto reductase family	NADPH-dependent aldo-keto reductase, chloroplastic OS=Arabidopsis thaliana GN=AKR4C9 PE=1 SV=1	S	Function unknown	hypothetical protein GLYMA_07G137200 [Glycine max]	biological process: metabolic process (GO:0008152);; biological process: single-organism process (GO:0044699);; molecular function: catalytic activity (GO:0003824);; cellular component: cell (GO:0005623);; cellular component: organelle (GO:0043226);; cellular component: cell part (GO:0044464);; biological process: response to stimulus (GO:0050896);; biological process: cellular process (GO:000998…
CHR	Glyma.07G167700	13.4618	695	15.6336	810	38.1195	2355	24.5635	1346	7.51777	373	8.00894	437	0.717799	0.301517	normal	1.69e-07	-2.01193	down	1.39e-05	-2.35914	down	[Q]	Secondary metabolites biosynthesis, transport and catabolism	--	--	--	[R]	General function prediction only	--	Methylecgonone reductase OS=Erythroxylum coca PE=1 SV=1	S	Function unknown	hypothetical protein GLYMA_07G167700 [Glycine max]	--
CHR	Glyma.07G185100	1.40345	66	0.304786	15	0.343949	16	0.705706	50	1.36368	85	1.82149	115	0.501224	-1.02867	normal	0.838612	0.235027	normal	0.246898	1.29337	normal	[R]	General function prediction only	--	K17744|1.36629e-94|gmx:100777124|K17744 L-galactose dehydrogenase [EC:1.1.1.316] | (RefSeq) L-galactose dehydrogenase-like	Ascorbate and aldarate metabolism (ko00053)	[C]	Energy production and conversion	Aldo/keto reductase family	L-galactose dehydrogenase OS=Arabidopsis thaliana GN=LGALDH PE=1 SV=1	C	Energy production and conversion	PREDICTED: L-galactose dehydrogenase-like [Glycine max]	--
CHR	Glyma.08G064100	1.14912	69	0.932678	56	2.98511	175	5.68991	364	21.878	1245	23.8364	1460	0.214324	1.00243	normal	1.12e-18	3.29434	up	2.25e-05	2.09141	up	[R]	General function prediction only	Molecular Function: aldo-keto reductase (NADP) activity (GO:0004033);; Molecular Function: glutamate dehydrogenase [NAD(P)+] activity (GO:0004353);; Molecular Function: binding (GO:0005488);; Cellular Component: cytosol (GO:0005829);; Biological Process: cellular amino acid metabolic process (GO:0006520);; Biological Process: ion transport (GO:0006811);; Biological Process: response to stress (GO…	K17744|0|gmx:100809400|K17744 L-galactose dehydrogenase [EC:1.1.1.316] | (RefSeq) D-arabinose 1-dehydrogenase-like	Ascorbate and aldarate metabolism (ko00053)	[C]	Energy production and conversion	Aldo/keto reductase family	L-galactose dehydrogenase OS=Arabidopsis thaliana GN=LGALDH PE=1 SV=1	C	Energy production and conversion	uncharacterized protein LOC100809400 [Glycine max]	biological process: metabolic process (GO:0008152);; biological process: single-organism process (GO:0044699);; molecular function: catalytic activity (GO:0003824);; molecular function: binding (GO:0005488);; cellular component: cell (GO:0005623);; cellular component: cell part (GO:0044464);; biological process: cellular process (GO:0009987);; biological process: localization (GO:0051179);; biolo…
CHR	Glyma.08G122600	0.500774	27	0.22847	16	0.653688	45	2.17015	127	2.0799	133	2.40775	169	0.562138	0.823795	normal	0.0342078	1.65844	normal	0.611325	0.605788	normal	[R]	General function prediction only	Molecular Function: binding (GO:0005488);; Biological Process: monosaccharide metabolic process (GO:0005996);; Biological Process: ion transport (GO:0006811);; Biological Process: response to stress (GO:0006950);; Biological Process: regulation of biosynthetic process (GO:0009889);; Cellular Component: membrane (GO:0016020);; Molecular Function: oxidoreductase activity (GO:0016491);; Biological P…	--	--	[C]	Energy production and conversion	Aldo/keto reductase family	Probable voltage-gated potassium channel subunit beta OS=Oryza sativa subsp. japonica GN=KOB1 PE=1 SV=2	C	Energy production and conversion	PREDICTED: protein tas-like [Glycine max]	molecular function: binding (GO:0005488);; biological process: metabolic process (GO:0008152);; biological process: single-organism process (GO:0044699);; biological process: localization (GO:0051179);; biological process: response to stimulus (GO:0050896);; biological process: biological regulation (GO:0065007);; cellular component: membrane (GO:0016020);; molecular function: catalytic activity …
CHR	Glyma.08G259500	34.8504	2109	45.5298	2677	33.4009	1939	22.4748	1422	31.6397	1798	26.4084	1611	0.00316893	-1.45699	down	5.32e-05	-1.60375	down	0.784095	-0.199508	normal	[R]	General function prediction only	--	--	--	[C]	Energy production and conversion	Aldo/keto reductase family	Probable aldo-keto reductase 2 OS=Oryza sativa subsp. japonica GN=Os04g0338000 PE=2 SV=2	C	Energy production and conversion	PREDICTED: probable aldo-keto reductase 2 [Glycine max]	--
CHR	Glyma.08G304000	1.18031	76	0.780162	51	4.93377	301	10.0115	676	24.5991	1452	22.46	1425	0.00588164	1.79667	up	1.16e-17	3.37411	up	0.0158188	1.35545	normal	[R]	General function prediction only	Molecular Function: alditol:NADP+ 1-oxidoreductase activity (GO:0004032);; Biological Process: glucose catabolic process (GO:0006007);; Biological Process: nucleobase-containing compound metabolic process (GO:0006139);; Biological Process: response to stress (GO:0006950);; Biological Process: pyridoxal 5'-phosphate salvage (GO:0009443);; Cellular Component: chloroplast thylakoid membrane (GO:0009…	--	--	[C]	Energy production and conversion	Aldo/keto reductase family	Uncharacterized oxidoreductase At1g06690, chloroplastic OS=Arabidopsis thaliana GN=At1g06690 PE=1 SV=1	C	Energy production and conversion	PREDICTED: uncharacterized oxidoreductase At1g06690, chloroplastic [Glycine max]	biological process: metabolic process (GO:0008152);; biological process: single-organism process (GO:0044699);; molecular function: catalytic activity (GO:0003824);; biological process: cellular process (GO:0009987);; biological process: response to stimulus (GO:0050896);; cellular component: cell (GO:0005623);; cellular component: membrane (GO:0016020);; cellular component: organelle (GO:0043226…
CHR	Glyma.09G169700	0	0	0	0	0.078319	3	0.024924	1	0.097178	4	0.053892	3	0.718717	0.521469	normal	0.521048	1.61949	normal	0.918862	0.262997	normal	[Q]	Secondary metabolites biosynthesis, transport and catabolism	--	--	--	[R]	General function prediction only	Aldo/keto reductase family	Methylecgonone reductase OS=Erythroxylum coca PE=1 SV=1	S	Function unknown	hypothetical protein GLYMA_09G169700 [Glycine max]	--
CHR	Glyma.09G169800	0	0	0	0	0	0	0	0	0.219529	15	0	0	--	--	--	0.481948	1.82478	normal	0.644308	0.951565	normal	[Q]	Secondary metabolites biosynthesis, transport and catabolism	--	--	--	[R]	General function prediction only	Aldo/keto reductase family	Methylecgonone reductase OS=Erythroxylum coca PE=1 SV=1	S	Function unknown	hypothetical protein GLYMA_09G169800 [Glycine max]	--
CHR	Glyma.09G169900	0	0	0	0	0	0	0	0	0.026466	1	0.141918	2	--	--	--	0.583436	1.32652	normal	0.674049	0.715994	normal	[Q]	Secondary metabolites biosynthesis, transport and catabolism	--	--	--	[R]	General function prediction only	Aldo/keto reductase family	Methylecgonone reductase OS=Erythroxylum coca PE=1 SV=1	S	Function unknown	hypothetical protein GLYMA_09G169900 [Glycine max]	--
CHR	Glyma.09G170000	0	0	0	0	0	0	0	0	0	0	0	0	--	--	--	--	--	--	--	--	--	[Q]	Secondary metabolites biosynthesis, transport and catabolism	--	--	--	[R]	General function prediction only	Aldo/keto reductase family	Methylecgonone reductase OS=Erythroxylum coca PE=1 SV=1	S	Function unknown	PREDICTED: methylecgonone reductase-like [Glycine max]	--
CHR	Glyma.09G229500	0	0	0	0	0.116425	6	0	0	0.042149	3	0.234982	13	0.717799	0.559129	normal	0.285423	2.66661	normal	0.845815	0.459737	normal	[Q]	Secondary metabolites biosynthesis, transport and catabolism	Cellular Component: nucleus (GO:0005634);; Cellular Component: cytoplasm (GO:0005737);; Cellular Component: cytosol (GO:0005829);; Biological Process: cellular aromatic compound metabolic process (GO:0006725);; Molecular Function: alcohol dehydrogenase (NADP+) activity (GO:0008106);; Biological Process: response to cold (GO:0009409);; Biological Process: response to water deprivation (GO:0009414)…	--	--	[R]	General function prediction only	Aldo/keto reductase family	Non-functional NADPH-dependent codeinone reductase 2 OS=Papaver somniferum GN=COR2 PE=1 SV=1	S	Function unknown	PREDICTED: non-functional NADPH-dependent codeinone reductase 2-like [Glycine max]	cellular component: cell (GO:0005623);; cellular component: organelle (GO:0043226);; cellular component: cell part (GO:0044464);; biological process: metabolic process (GO:0008152);; biological process: cellular process (GO:0009987);; biological process: single-organism process (GO:0044699);; molecular function: catalytic activity (GO:0003824);; biological process: response to stimulus (GO:005089…
CHR	Glyma.09G280800	0.295925	15	1.68303	79	0.218505	11	0.350314	18	0.177223	8	0.22135	11	0.0674284	-2.19386	normal	0.00917737	-3.22049	down	0.73813	-0.611499	normal	[Q]	Secondary metabolites biosynthesis, transport and catabolism	Molecular Function: alditol:NADP+ 1-oxidoreductase activity (GO:0004032);; Cellular Component: nucleus (GO:0005634);; Cellular Component: cytosol (GO:0005829);; Biological Process: response to cold (GO:0009409);; Biological Process: response to water deprivation (GO:0009414);; Cellular Component: chloroplast (GO:0009507);; Biological Process: response to salt stress (GO:0009651);; Biological Proc…	--	--	[R]	General function prediction only	Aldo/keto reductase family	Aldose reductase OS=Hordeum vulgare PE=1 SV=1	S	Function unknown	PREDICTED: aldose reductase-like [Glycine max]	biological process: metabolic process (GO:0008152);; biological process: single-organism process (GO:0044699);; molecular function: catalytic activity (GO:0003824);; cellular component: cell (GO:0005623);; cellular component: organelle (GO:0043226);; cellular component: cell part (GO:0044464);; biological process: response to stimulus (GO:0050896);; biological process: biological regulation (GO:0…
CHR	Glyma.10G109700	0	0	0	0	0	0	0	0	0	0	0	0	--	--	--	--	--	--	--	--	--	--	--	Molecular Function: oxidoreductase activity (GO:0016491);; Biological Process: oxidation-reduction process (GO:0055114);;	--	--	[C]	Energy production and conversion	--	Probable aldo-keto reductase 1 OS=Glycine max GN=AKR1 PE=2 SV=1	--	--	hypothetical protein GLYMA_10G109700 [Glycine max]	biological process: metabolic process (GO:0008152);; molecular function: catalytic activity (GO:0003824);; biological process: single-organism process (GO:0044699)
CHR	Glyma.10G161700	1.29719	83	0.982418	64	1.33535	82	3.19158	229	2.53777	157	4.76806	327	0.980001	0.0336428	normal	0.464095	0.570662	normal	0.685415	0.422982	normal	[R]	General function prediction only	--	--	--	[C]	Energy production and conversion	Aldo/keto reductase family	Probable aldo-keto reductase 1 OS=Glycine max GN=AKR1 PE=2 SV=1	C	Energy production and conversion	Putative aldo-keto reductase 1 [Glycine soja]	--
CHR	Glyma.10G243600	0.640348	22	0	0	1.1493	50	0.728973	41	2.28063	111	3.85603	174	0.717799	0.724385	normal	0.129573	2.34968	normal	0.126633	1.30962	normal	[R]	General function prediction only	--	--	--	[C]	Energy production and conversion	Aldo/keto reductase family	Perakine reductase OS=Rauvolfia serpentina GN=PR PE=1 SV=1	C	Energy production and conversion	Perakine reductase [Glycine soja]	--
CHR	Glyma.10G243700	0.045423	3	0.033962	3	0.519341	31	1.23409	79	1.28194	73	3.25492	200	0.0643261	2.33168	normal	0.000184632	4.04842	up	0.397783	1.00102	normal	[R]	General function prediction only	--	--	--	[C]	Energy production and conversion	Aldo/keto reductase family	Perakine reductase OS=Rauvolfia serpentina GN=PR PE=1 SV=1	C	Energy production and conversion	PREDICTED: uncharacterized protein LOC100811411 isoform X1 [Glycine max]	--
CHR	Glyma.11G110200	0	0	0	0	0	0	0	0	0	0	0	0	--	--	--	--	--	--	--	--	--	[Q]	Secondary metabolites biosynthesis, transport and catabolism	Cellular Component: nucleus (GO:0005634);; Cellular Component: cytosol (GO:0005829);; Biological Process: response to cadmium ion (GO:0046686);; Molecular Function: codeinone reductase (NADPH) activity (GO:0047036);; Molecular Function: aldose-6-phosphate reductase (NADPH) activity (GO:0047641);; Biological Process: oxidation-reduction process (GO:0055114);;	K00011|1.22271e-41|gmx:100806500|K00011 aldehyde reductase [EC:1.1.1.21] | (RefSeq) NADP-dependent D-sorbitol-6-phosphate dehydrogenase-like	Pentose and glucuronate interconversions (ko00040);; Fructose and mannose metabolism (ko00051);; Galactose metabolism (ko00052);; Glycerolipid metabolism (ko00561)	[R]	General function prediction only	Aldo/keto reductase family	NADP-dependent D-sorbitol-6-phosphate dehydrogenase OS=Malus domestica GN=S6PDH PE=2 SV=1	S	Function unknown	hypothetical protein GLYMA_11G110200 [Glycine max]	cellular component: cell (GO:0005623);; cellular component: organelle (GO:0043226);; cellular component: cell part (GO:0044464);; biological process: response to stimulus (GO:0050896);; biological process: metabolic process (GO:0008152);; biological process: single-organism process (GO:0044699);; molecular function: catalytic activity (GO:0003824)
CHR	Glyma.12G006800	0	0	0	0	0	0	0	0	0.046166	3	0	0	--	--	--	0.579006	1.35331	normal	0.674049	0.72682	normal	[Q]	Secondary metabolites biosynthesis, transport and catabolism	Cellular Component: cytoplasm (GO:0005737);; Molecular Function: 17-alpha,20-alpha-dihydroxypregn-4-en-3-one dehydrogenase activity (GO:0047006);; Biological Process: oxidation-reduction process (GO:0055114);;	--	--	[R]	General function prediction only	Aldo/keto reductase family	Non-functional NADPH-dependent codeinone reductase 2 OS=Papaver somniferum GN=COR2 PE=1 SV=1	S	Function unknown	PREDICTED: aldo-keto reductase family 4 member C9-like [Glycine max]	cellular component: cell (GO:0005623);; cellular component: cell part (GO:0044464);; biological process: metabolic process (GO:0008152);; biological process: single-organism process (GO:0044699);; molecular function: catalytic activity (GO:0003824)
CHR	Glyma.12G036700	1.84112	87	0.877237	41	9.38874	431	18.1864	913	71.8377	3214	98.2693	4731	0.000411816	2.23312	up	1.55e-28	4.80317	up	1.29e-06	2.31295	up	[Q]	Secondary metabolites biosynthesis, transport and catabolism	Cellular Component: nucleus (GO:0005634);; Cellular Component: cytosol (GO:0005829);; Molecular Function: alcohol dehydrogenase (NADP+) activity (GO:0008106);; Biological Process: response to cold (GO:0009409);; Biological Process: response to water deprivation (GO:0009414);; Cellular Component: chloroplast (GO:0009507);; Biological Process: response to salt stress (GO:0009651);; Molecular Functi…	K00011|0|gmx:100806500|K00011 aldehyde reductase [EC:1.1.1.21] | (RefSeq) NADP-dependent D-sorbitol-6-phosphate dehydrogenase-like	Pentose and glucuronate interconversions (ko00040);; Fructose and mannose metabolism (ko00051);; Galactose metabolism (ko00052);; Glycerolipid metabolism (ko00561)	[R]	General function prediction only	Aldo/keto reductase family	NADP-dependent D-sorbitol-6-phosphate dehydrogenase OS=Malus domestica GN=S6PDH PE=2 SV=1	S	Function unknown	uncharacterized protein LOC100806500 [Glycine max]	cellular component: cell (GO:0005623);; cellular component: organelle (GO:0043226);; cellular component: cell part (GO:0044464);; biological process: metabolic process (GO:0008152);; biological process: single-organism process (GO:0044699);; molecular function: catalytic activity (GO:0003824);; biological process: response to stimulus (GO:0050896);; molecular function: binding (GO:0005488);; biol…
CHR	Glyma.12G141600	0	0	0	0	0	0	0	0	0	0	0	0	--	--	--	--	--	--	--	--	--	[R]	General function prediction only	--	--	--	[C]	Energy production and conversion	Aldo/keto reductase family	Probable aldo-keto reductase 3 OS=Oryza sativa subsp. indica GN=H0813E03.4 PE=3 SV=1	C	Energy production and conversion	hypothetical protein GLYMA_12G141600 [Glycine max]	--
CHR	Glyma.12G183100	0.256511	20	0	0	1.30416	90	2.32344	173	13.7746	906	17.9696	1270	0.152794	1.98779	normal	0.0329812	4.20774	normal	8.36e-09	2.77438	up	[R]	General function prediction only	Biological Process: sulfur amino acid metabolic process (GO:0000096);; Molecular Function: aldo-keto reductase (NADP) activity (GO:0004033);; Biological Process: pentose-phosphate shunt (GO:0006098);; Biological Process: glycine catabolic process (GO:0006546);; Biological Process: unsaturated fatty acid biosynthetic process (GO:0006636);; Biological Process: vitamin metabolic process (GO:0006766)…	--	--	[C]	Energy production and conversion	Aldo/keto reductase family	Flagellar radial spoke protein 5 OS=Chlamydomonas reinhardtii GN=RSP5 PE=1 SV=1	C	Energy production and conversion	PREDICTED: flagellar radial spoke protein 5 isoform X1 [Glycine max]	biological process: metabolic process (GO:0008152);; biological process: cellular process (GO:0009987);; biological process: single-organism process (GO:0044699);; molecular function: catalytic activity (GO:0003824);; cellular component: cell (GO:0005623);; cellular component: cell part (GO:0044464);; cellular component: organelle (GO:0043226);; cellular component: organelle part (GO:0044422);; b…
CHR	Glyma.13G318000	1.4537	95	1.47603	94	4.17857	259	8.72955	594	39.1546	2381	42.9632	2782	0.152673	1.05742	normal	6.08e-27	3.62322	up	1.98e-06	2.35727	up	[R]	General function prediction only	Biological Process: sulfur amino acid metabolic process (GO:0000096);; Molecular Function: aldo-keto reductase (NADP) activity (GO:0004033);; Biological Process: pentose-phosphate shunt (GO:0006098);; Biological Process: glycine catabolic process (GO:0006546);; Biological Process: unsaturated fatty acid biosynthetic process (GO:0006636);; Biological Process: cellular aromatic compound metabolic p…	--	--	[C]	Energy production and conversion	Aldo/keto reductase family	Flagellar radial spoke protein 5 OS=Chlamydomonas reinhardtii GN=RSP5 PE=1 SV=1	C	Energy production and conversion	PREDICTED: flagellar radial spoke protein 5 isoform X1 [Glycine max]	biological process: metabolic process (GO:0008152);; biological process: cellular process (GO:0009987);; biological process: single-organism process (GO:0044699);; molecular function: catalytic activity (GO:0003824);; biological process: response to stimulus (GO:0050896);; cellular component: cell (GO:0005623);; cellular component: cell part (GO:0044464);; cellular component: organelle (GO:004322…
CHR	Glyma.14G005700	3.1627	107	7.60626	253	84.8423	2765	273.035	9693	17.6196	555	51.5029	1745	4.24e-08	3.6717	up	0.0780802	1.41446	normal	0.0011392	-2.45162	down	[Q]	Secondary metabolites biosynthesis, transport and catabolism	Molecular Function: nucleotide binding (GO:0000166);; Cellular Component: nucleus (GO:0005634);; Cellular Component: cytosol (GO:0005829);; Molecular Function: alcohol dehydrogenase (NADP+) activity (GO:0008106);; Biological Process: response to cold (GO:0009409);; Biological Process: response to water deprivation (GO:0009414);; Cellular Component: chloroplast (GO:0009507);; Biological Process: r…	K08243|0|gmx:547911|K08243 Polyketide reductase | (RefSeq) REDUCTASE, chr2; NAD(P)H dependent 6'-deoxychalcone synthase	Flavonoid biosynthesis (ko00941)	[R]	General function prediction only	Aldo/keto reductase family	NAD(P)H-dependent 6&apos;-deoxychalcone synthase OS=Glycine max PE=1 SV=1	S	Function unknown	hypothetical protein GLYMA_14G005700 [Glycine max]	molecular function: binding (GO:0005488);; cellular component: cell (GO:0005623);; cellular component: organelle (GO:0043226);; cellular component: cell part (GO:0044464);; biological process: metabolic process (GO:0008152);; biological process: single-organism process (GO:0044699);; molecular function: catalytic activity (GO:0003824);; biological process: response to stimulus (GO:0050896);; biol…
CHR	Glyma.15G189300	0	0	0	0	0	0	0	0	0	0	0	0	--	--	--	--	--	--	--	--	--	[Q]	Secondary metabolites biosynthesis, transport and catabolism	Cellular Component: nucleus (GO:0005634);; Cellular Component: cytosol (GO:0005829);; Molecular Function: alcohol dehydrogenase (NADP+) activity (GO:0008106);; Biological Process: response to cold (GO:0009409);; Biological Process: response to water deprivation (GO:0009414);; Cellular Component: chloroplast (GO:0009507);; Biological Process: response to salt stress (GO:0009651);; Molecular Functi…	--	--	[R]	General function prediction only	Aldo/keto reductase family	NAD(P)H-dependent 6&apos;-deoxychalcone synthase OS=Glycine max PE=1 SV=1	S	Function unknown	PREDICTED: NAD(P)H-dependent 6&apos;-deoxychalcone synthase-like [Glycine max]	cellular component: cell (GO:0005623);; cellular component: organelle (GO:0043226);; cellular component: cell part (GO:0044464);; biological process: metabolic process (GO:0008152);; biological process: single-organism process (GO:0044699);; molecular function: catalytic activity (GO:0003824);; biological process: response to stimulus (GO:0050896);; molecular function: binding (GO:0005488);; biol…
CHR	Glyma.16G119300	0	0	0	0	0	0	0	0	0	0	0	0	--	--	--	--	--	--	--	--	--	[R]	General function prediction only	Molecular Function: transcription factor activity, sequence-specific DNA binding (GO:0003700);; Cellular Component: cytosol (GO:0005829);; Cellular Component: plasma membrane (GO:0005886);; Biological Process: glucose metabolic process (GO:0006006);; Biological Process: nitrogen compound metabolic process (GO:0006807);; Biological Process: signal transduction (GO:0007165);; Biological Process: re…	--	--	[C]	Energy production and conversion	--	Probable aldo-keto reductase 1 OS=Glycine max GN=AKR1 PE=2 SV=1	C	Energy production and conversion	hypothetical protein GLYMA_16G119300 [Glycine max]	biological process: biological regulation (GO:0065007);; molecular function: nucleic acid binding transcription factor activity (GO:0001071);; cellular component: cell (GO:0005623);; cellular component: cell part (GO:0044464);; cellular component: membrane (GO:0016020);; biological process: metabolic process (GO:0008152);; biological process: single-organism process (GO:0044699);; biological proc…
CHR	Glyma.16G219400	0.926961	42	0.108983	10	3.31429	221	6.59641	455	31.5489	1751	11.2736	650	0.00390305	2.41859	up	4.18e-08	4.3548	up	0.0422444	1.60708	normal	[Q]	Secondary metabolites biosynthesis, transport and catabolism	Cellular Component: nucleus (GO:0005634);; Cellular Component: cytosol (GO:0005829);; Molecular Function: alcohol dehydrogenase (NADP+) activity (GO:0008106);; Biological Process: response to cold (GO:0009409);; Biological Process: response to water deprivation (GO:0009414);; Cellular Component: chloroplast (GO:0009507);; Biological Process: response to salt stress (GO:0009651);; Molecular Functi…	--	--	[R]	General function prediction only	Aldo/keto reductase family	Methylecgonone reductase OS=Erythroxylum coca PE=1 SV=1	S	Function unknown	PREDICTED: methylecgonone reductase-like [Glycine max]	cellular component: cell (GO:0005623);; cellular component: organelle (GO:0043226);; cellular component: cell part (GO:0044464);; biological process: metabolic process (GO:0008152);; biological process: single-organism process (GO:0044699);; molecular function: catalytic activity (GO:0003824);; biological process: response to stimulus (GO:0050896);; molecular function: binding (GO:0005488);; biol…
CHR	Glyma.16G219500	0.087395	8	0.020555	3	2.65256	238	5.6784	555	134.171	11460	130.281	12042	1.12e-09	4.56927	up	7.56e-78	9.78224	up	4.71e-24	4.59131	up	[Q]	Secondary metabolites biosynthesis, transport and catabolism	Cellular Component: nucleus (GO:0005634);; Cellular Component: cytosol (GO:0005829);; Molecular Function: alcohol dehydrogenase (NADP+) activity (GO:0008106);; Biological Process: response to cold (GO:0009409);; Biological Process: response to water deprivation (GO:0009414);; Biological Process: response to salt stress (GO:0009651);; Molecular Function: steroid dehydrogenase activity (GO:0016229)…	--	--	[R]	General function prediction only	Aldo/keto reductase family	Methylecgonone reductase OS=Erythroxylum coca PE=1 SV=1	S	Function unknown	PREDICTED: methylecgonone reductase [Glycine max]	cellular component: cell (GO:0005623);; cellular component: organelle (GO:0043226);; cellular component: cell part (GO:0044464);; biological process: metabolic process (GO:0008152);; biological process: single-organism process (GO:0044699);; molecular function: catalytic activity (GO:0003824);; biological process: response to stimulus (GO:0050896);; cellular component: organelle part (GO:0044422)…
CHR	Glyma.16G219600	0	0	0	0	0	0	0	0	0	0	0.12152	5	--	--	--	0.547273	1.48513	normal	0.673456	0.767327	normal	[Q]	Secondary metabolites biosynthesis, transport and catabolism	Cellular Component: cytosol (GO:0005829);; Biological Process: response to stress (GO:0006950);; Molecular Function: alcohol dehydrogenase (NADP+) activity (GO:0008106);; Cellular Component: chloroplast (GO:0009507);; Biological Process: response to abiotic stimulus (GO:0009628);; Biological Process: response to inorganic substance (GO:0010035);; Molecular Function: codeinone reductase (NADPH) ac…	--	--	[R]	General function prediction only	Aldo/keto reductase family	Methylecgonone reductase OS=Erythroxylum coca PE=1 SV=1	S	Function unknown	hypothetical protein GLYMA_16G219600 [Glycine max]	cellular component: cell (GO:0005623);; cellular component: cell part (GO:0044464);; biological process: response to stimulus (GO:0050896);; biological process: metabolic process (GO:0008152);; biological process: single-organism process (GO:0044699);; molecular function: catalytic activity (GO:0003824);; cellular component: organelle (GO:0043226);; biological process: cellular process (GO:000998…
CHR	Glyma.18G115500	0	0	0.032644	2	0.264853	17	1.07835	51	5.86886	340	8.28109	502	0.147697	2.19393	normal	9.77e-12	7.00519	up	1.89e-06	3.25137	up	[R]	General function prediction only	Molecular Function: alditol:NADP+ 1-oxidoreductase activity (GO:0004032);; Biological Process: glucose catabolic process (GO:0006007);; Biological Process: nucleobase-containing compound metabolic process (GO:0006139);; Biological Process: response to stress (GO:0006950);; Biological Process: pyridoxal 5'-phosphate salvage (GO:0009443);; Cellular Component: chloroplast thylakoid membrane (GO:0009…	--	--	[C]	Energy production and conversion	Aldo/keto reductase family	Uncharacterized oxidoreductase At1g06690, chloroplastic OS=Arabidopsis thaliana GN=At1g06690 PE=1 SV=1	C	Energy production and conversion	PREDICTED: uncharacterized oxidoreductase At1g06690, chloroplastic [Glycine max]	biological process: metabolic process (GO:0008152);; biological process: single-organism process (GO:0044699);; molecular function: catalytic activity (GO:0003824);; biological process: cellular process (GO:0009987);; biological process: response to stimulus (GO:0050896);; cellular component: cell (GO:0005623);; cellular component: membrane (GO:0016020);; cellular component: organelle (GO:0043226…
CHR	Glyma.18G187600	76.7621	4002	73.594	3661	50.0411	2615	29.2708	1748	36.7803	2107	40.2241	2394	0.000147775	-1.7314	down	1.64e-11	-1.87825	down	0.792887	-0.194079	normal	[Q]	Secondary metabolites biosynthesis, transport and catabolism	Cellular Component: nucleus (GO:0005634);; Cellular Component: cytosol (GO:0005829);; Molecular Function: alcohol dehydrogenase (NADP+) activity (GO:0008106);; Biological Process: response to cold (GO:0009409);; Biological Process: response to water deprivation (GO:0009414);; Cellular Component: chloroplast (GO:0009507);; Biological Process: response to salt stress (GO:0009651);; Molecular Functi…	--	--	[R]	General function prediction only	Aldo/keto reductase family	NADPH-dependent aldo-keto reductase, chloroplastic OS=Arabidopsis thaliana GN=AKR4C9 PE=1 SV=1	S	Function unknown	hypothetical protein GLYMA_18G187600 [Glycine max]	cellular component: cell (GO:0005623);; cellular component: organelle (GO:0043226);; cellular component: cell part (GO:0044464);; biological process: metabolic process (GO:0008152);; biological process: single-organism process (GO:0044699);; molecular function: catalytic activity (GO:0003824);; biological process: response to stimulus (GO:0050896);; molecular function: binding (GO:0005488);; biol…
CHR	Glyma.18G187900	1.83622	101	0.985469	54	0.526712	28	1.38729	82	1.94651	101	2.51877	135	0.187208	-1.3419	normal	0.543696	-0.477391	normal	0.45838	0.859807	normal	[Q]	Secondary metabolites biosynthesis, transport and catabolism	Cellular Component: nucleus (GO:0005634);; Cellular Component: cytosol (GO:0005829);; Molecular Function: alcohol dehydrogenase (NADP+) activity (GO:0008106);; Biological Process: response to cold (GO:0009409);; Biological Process: response to water deprivation (GO:0009414);; Cellular Component: chloroplast (GO:0009507);; Biological Process: response to salt stress (GO:0009651);; Cellular Compone…	--	--	[R]	General function prediction only	Aldo/keto reductase family	NADPH-dependent aldo-keto reductase, chloroplastic OS=Arabidopsis thaliana GN=AKR4C9 PE=1 SV=1	S	Function unknown	Aldo-keto reductase family 4 member C9 [Glycine soja]	cellular component: cell (GO:0005623);; cellular component: organelle (GO:0043226);; cellular component: cell part (GO:0044464);; biological process: metabolic process (GO:0008152);; biological process: single-organism process (GO:0044699);; molecular function: catalytic activity (GO:0003824);; biological process: response to stimulus (GO:0050896);; cellular component: membrane (GO:0016020);; bio…
CHR	Glyma.18G208000	237.62	9766	209.263	9072	89.5802	3807	69.2696	3309	4.06502	164	4.46689	202	5.59e-11	-2.34287	down	2.86e-127	-6.77487	down	3.06e-31	-4.41875	down	[Q]	Secondary metabolites biosynthesis, transport and catabolism	Molecular Function: alditol:NADP+ 1-oxidoreductase activity (GO:0004032);; Cellular Component: nucleus (GO:0005634);; Cellular Component: cytoplasm (GO:0005737);; Cellular Component: cytosol (GO:0005829);; Biological Process: response to cold (GO:0009409);; Biological Process: response to water deprivation (GO:0009414);; Cellular Component: chloroplast (GO:0009507);; Biological Process: response …	--	--	[R]	General function prediction only	Aldo/keto reductase family	Aldose reductase OS=Hordeum vulgare PE=1 SV=1	S	Function unknown	PREDICTED: aldose reductase-like [Glycine max]	biological process: metabolic process (GO:0008152);; biological process: single-organism process (GO:0044699);; molecular function: catalytic activity (GO:0003824);; cellular component: cell (GO:0005623);; cellular component: organelle (GO:0043226);; cellular component: cell part (GO:0044464);; biological process: response to stimulus (GO:0050896);; biological process: biological regulation (GO:0…
CHR	Glyma.18G285800	0.24608	12	0.121937	6	38.8915	1820	151.549	7740	17.7017	806	36.3375	1780	9.34e-28	7.23535	up	4.81e-21	5.89389	up	0.0131012	-1.91891	normal	[Q]	Secondary metabolites biosynthesis, transport and catabolism	Molecular Function: nucleotide binding (GO:0000166);; Cellular Component: nucleus (GO:0005634);; Cellular Component: cytosol (GO:0005829);; Molecular Function: alcohol dehydrogenase (NADP+) activity (GO:0008106);; Biological Process: response to cold (GO:0009409);; Biological Process: response to water deprivation (GO:0009414);; Cellular Component: chloroplast (GO:0009507);; Biological Process: r…	--	--	[R]	General function prediction only	Aldo/keto reductase family	NAD(P)H-dependent 6&apos;-deoxychalcone synthase OS=Glycine max PE=1 SV=1	S	Function unknown	PREDICTED: NAD(P)H-dependent 6&apos;-deoxychalcone synthase-like [Glycine max]	molecular function: binding (GO:0005488);; cellular component: cell (GO:0005623);; cellular component: organelle (GO:0043226);; cellular component: cell part (GO:0044464);; biological process: metabolic process (GO:0008152);; biological process: single-organism process (GO:0044699);; molecular function: catalytic activity (GO:0003824);; biological process: response to stimulus (GO:0050896);; biol…
CHR	Glyma.19G033400	0	0	0	0	0	0	0	0	0	0	0	0	--	--	--	--	--	--	--	--	--	[J]	Translation, ribosomal structure and biogenesis	Molecular Function: nucleotide binding (GO:0000166);; Molecular Function: nucleic acid binding (GO:0003676);; Biological Process: pentose-phosphate shunt (GO:0006098);; Biological Process: postreplication repair (GO:0006301);; Cellular Component: chloroplast thylakoid membrane (GO:0009535);; Biological Process: photosystem II assembly (GO:0010207);; Biological Process: isopentenyl diphosphate bio…	--	--	--	--	Bacterial PH domain	--	S	Function unknown	hypothetical protein GLYMA_19G033400 [Glycine max]	molecular function: binding (GO:0005488);; biological process: metabolic process (GO:0008152);; biological process: cellular process (GO:0009987);; biological process: single-organism process (GO:0044699);; biological process: response to stimulus (GO:0050896);; cellular component: cell (GO:0005623);; cellular component: membrane (GO:0016020);; cellular component: organelle (GO:0043226);; cellula…
CHR	Glyma.19G098700	0.089869	2	0	0	0	0	0	0	0	0	0	0	0.717799	-0.565219	normal	0.510632	-1.65462	normal	--	--	--	[R]	General function prediction only	--	--	--	[C]	Energy production and conversion	Aldo/keto reductase family	Probable aldo-keto reductase 1 OS=Glycine max GN=AKR1 PE=2 SV=1	C	Energy production and conversion	Putative aldo-keto reductase 1 [Glycine soja]	--
CHR	Glyma.19G098800	0	0	0	0	0	0	0	0	0	0	0	0	--	--	--	--	--	--	--	--	--	[R]	General function prediction only	--	--	--	[C]	Energy production and conversion	Aldo/keto reductase family	Probable aldo-keto reductase 1 OS=Glycine max GN=AKR1 PE=2 SV=1	C	Energy production and conversion	Putative aldo-keto reductase 1 [Glycine soja]	--
CHR	Glyma.19G244200	0	0	0	0	0	0	0	0	0	0	0	0	--	--	--	--	--	--	--	--	--	[R]	General function prediction only	Molecular Function: DNA binding (GO:0003677);; Molecular Function: transcription factor activity, sequence-specific DNA binding (GO:0003700);; Molecular Function: aldo-keto reductase (NADP) activity (GO:0004033);; Molecular Function: ion channel activity (GO:0005216);; Cellular Component: nucleus (GO:0005634);; Cellular Component: cytosol (GO:0005829);; Cellular Component: plasma membrane (GO:000…	--	--	[C]	Energy production and conversion	Aldo/keto reductase family	Probable aldo-keto reductase 1 OS=Glycine max GN=AKR1 PE=2 SV=1	C	Energy production and conversion	PREDICTED: probable aldo-keto reductase 1 [Glycine max]	molecular function: binding (GO:0005488);; biological process: biological regulation (GO:0065007);; molecular function: nucleic acid binding transcription factor activity (GO:0001071);; biological process: metabolic process (GO:0008152);; biological process: single-organism process (GO:0044699);; molecular function: catalytic activity (GO:0003824);; biological process: cellular process (GO:000998…
CHR	Glyma.19G255400	0	0	0	0	0	0	0	0	0	0	0	0	--	--	--	--	--	--	--	--	--	[R]	General function prediction only	Molecular Function: DNA binding (GO:0003677);; Molecular Function: transcription factor activity, sequence-specific DNA binding (GO:0003700);; Molecular Function: aldo-keto reductase (NADP) activity (GO:0004033);; Molecular Function: ion channel activity (GO:0005216);; Cellular Component: nucleus (GO:0005634);; Cellular Component: cytosol (GO:0005829);; Cellular Component: plasma membrane (GO:000…	--	--	[C]	Energy production and conversion	Aldo/keto reductase family	Probable aldo-keto reductase 1 OS=Glycine max GN=AKR1 PE=2 SV=1	C	Energy production and conversion	PREDICTED: probable aldo-keto reductase 1 [Glycine max]	molecular function: binding (GO:0005488);; biological process: biological regulation (GO:0065007);; molecular function: nucleic acid binding transcription factor activity (GO:0001071);; biological process: metabolic process (GO:0008152);; biological process: single-organism process (GO:0044699);; molecular function: catalytic activity (GO:0003824);; biological process: cellular process (GO:000998…
CHR	Glyma.20G031100	4.77366	284	3.45055	203	9.74682	561	10.974	691	10.4501	584	8.20113	493	0.633248	0.352709	normal	0.923333	0.0537115	normal	0.562279	-0.395201	normal	[Q]	Secondary metabolites biosynthesis, transport and catabolism	Cellular Component: nucleus (GO:0005634);; Cellular Component: cytosol (GO:0005829);; Molecular Function: alcohol dehydrogenase (NADP+) activity (GO:0008106);; Biological Process: response to cold (GO:0009409);; Biological Process: response to water deprivation (GO:0009414);; Biological Process: response to salt stress (GO:0009651);; Molecular Function: steroid dehydrogenase activity (GO:0016229)…	--	--	[R]	General function prediction only	Aldo/keto reductase family	NAD(P)H-dependent 6&apos;-deoxychalcone synthase OS=Glycine max PE=1 SV=1	S	Function unknown	PREDICTED: NAD(P)H-dependent 6&apos;-deoxychalcone synthase [Glycine max]	cellular component: cell (GO:0005623);; cellular component: organelle (GO:0043226);; cellular component: cell part (GO:0044464);; biological process: metabolic process (GO:0008152);; biological process: single-organism process (GO:0044699);; molecular function: catalytic activity (GO:0003824);; biological process: response to stimulus (GO:0050896);; cellular component: organelle part (GO:0044422)…
CHS	Glyma.01G091400	0	0	0	0	0.100435	7	1.16927	77	0	0	0.896706	57	0.0326896	3.0096	normal	0.144786	3.44419	normal	0.843458	-0.458275	normal	[Q]	Secondary metabolites biosynthesis, transport and catabolism	Biological Process: chalcone biosynthetic process (GO:0009715);; Biological Process: flavonoid biosynthetic process (GO:0009813);; Molecular Function: naringenin-chalcone synthase activity (GO:0016210);;	K00660|0|gmx:100785554|K00660 chalcone synthase [EC:2.3.1.74] | (RefSeq) chalcone synthase 6-like	Flavonoid biosynthesis (ko00941);; Circadian rhythm - plant (ko04712)	--	--	Chalcone and stilbene synthases, N-terminal domain;; Chalcone and stilbene synthases, C-terminal domain;; 3-Oxoacyl-[acyl-carrier-protein (ACP)] synthase III C terminal;; FAE1/Type III polyketide synthase-like protein;; 3-Oxoacyl-[acyl-carrier-protein (ACP)] synthase III	Chalcone synthase 6 OS=Glycine max GN=CHS6 PE=3 SV=1	Q	Secondary metabolites biosynthesis, transport and catabolism	PREDICTED: chalcone synthase 6-like [Glycine max]	biological process: metabolic process (GO:0008152);; biological process: cellular process (GO:0009987);; biological process: single-organism process (GO:0044699);; molecular function: catalytic activity (GO:0003824)
CHS	Glyma.01G228700	61.4389	3597	59.7214	3456	178.39	10154	494.834	30813	63.0955	3501	63.6675	3802	0.0204002	1.40359	normal	0.000360117	-1.06468	down	7.75e-06	-2.52758	down	[Q]	Secondary metabolites biosynthesis, transport and catabolism	Biological Process: chalcone biosynthetic process (GO:0009715);; Biological Process: flavonoid biosynthetic process (GO:0009813);; Molecular Function: naringenin-chalcone synthase activity (GO:0016210);;	K00660|0|gmx:100782897|K00660 chalcone synthase [EC:2.3.1.74] | (RefSeq) CHS7; chalcone synthase 7	Flavonoid biosynthesis (ko00941);; Circadian rhythm - plant (ko04712)	--	--	Chalcone and stilbene synthases, N-terminal domain;; Chalcone and stilbene synthases, C-terminal domain;; 3-Oxoacyl-[acyl-carrier-protein (ACP)] synthase III C terminal;; FAE1/Type III polyketide synthase-like protein;; 3-Oxoacyl-[acyl-carrier-protein (ACP)] synthase III	Chalcone synthase 7 OS=Glycine max GN=CHS7 PE=3 SV=1	Q	Secondary metabolites biosynthesis, transport and catabolism	chalcone synthase 7 [Glycine max]	biological process: metabolic process (GO:0008152);; biological process: cellular process (GO:0009987);; biological process: single-organism process (GO:0044699);; molecular function: catalytic activity (GO:0003824)
CHS	Glyma.02G130400	0	0	0	0	0	0	0.092345	7	0	0	1.051	66	0.717799	0.559418	normal	0.115595	3.65632	normal	0.569513	1.26507	normal	[Q]	Secondary metabolites biosynthesis, transport and catabolism	Biological Process: chalcone biosynthetic process (GO:0009715);; Biological Process: flavonoid biosynthetic process (GO:0009813);; Molecular Function: naringenin-chalcone synthase activity (GO:0016210);;	K00660|0|gmx:100788048|K00660 chalcone synthase [EC:2.3.1.74] | (RefSeq) chalcone synthase 6-like	Flavonoid biosynthesis (ko00941);; Circadian rhythm - plant (ko04712)	--	--	Chalcone and stilbene synthases, N-terminal domain;; Chalcone and stilbene synthases, C-terminal domain;; 3-Oxoacyl-[acyl-carrier-protein (ACP)] synthase III C terminal;; FAE1/Type III polyketide synthase-like protein;; 3-Oxoacyl-[acyl-carrier-protein (ACP)] synthase III	Chalcone synthase 6 OS=Glycine max GN=CHS6 PE=3 SV=1	Q	Secondary metabolites biosynthesis, transport and catabolism	PREDICTED: chalcone synthase 6-like [Glycine max]	biological process: metabolic process (GO:0008152);; biological process: cellular process (GO:0009987);; biological process: single-organism process (GO:0044699);; molecular function: catalytic activity (GO:0003824)
CHS	Glyma.05G153100	0	0	0	0	0	0	0.174096	4	0	0	0	0	0.718717	0.510677	normal	--	--	--	0.673456	-0.771093	normal	--	--	Biological Process: metabolic process (GO:0008152);; Biological Process: chalcone biosynthetic process (GO:0009715);; Biological Process: flavonoid biosynthetic process (GO:0009813);; Molecular Function: naringenin-chalcone synthase activity (GO:0016210);; Molecular Function: transferase activity, transferring acyl groups (GO:0016746);; Cellular Component: polyketide synthase complex (GO:0034081)…	K00660|6.14933e-62|gmx:102669920|K00660 chalcone synthase [EC:2.3.1.74] | (RefSeq) chs2; chalcone synthase 5-like	Flavonoid biosynthesis (ko00941);; Circadian rhythm - plant (ko04712)	--	--	Chalcone and stilbene synthases, N-terminal domain	Chalcone synthase 3 OS=Glycine max GN=CHS3 PE=3 SV=1	Q	Secondary metabolites biosynthesis, transport and catabolism	hypothetical protein GLYMA_05G153100 [Glycine max]	biological process: metabolic process (GO:0008152);; biological process: cellular process (GO:0009987);; biological process: single-organism process (GO:0044699);; molecular function: catalytic activity (GO:0003824);; cellular component: cell (GO:0005623);; cellular component: macromolecular complex (GO:0032991);; cellular component: cell part (GO:0044464)
CHS	Glyma.05G153200	2.18417	266	2.25774	301	2.06153	290	2.46731	404	0.900007	136	2.60036	424	0.254541	-0.710414	normal	0.106893	-1.16355	normal	0.633487	-0.522246	normal	[Q]	Secondary metabolites biosynthesis, transport and catabolism	Biological Process: flavonoid biosynthetic process (GO:0009813);; Molecular Function: naringenin-chalcone synthase activity (GO:0016210);;	K00660|0|gmx:102669920|K00660 chalcone synthase [EC:2.3.1.74] | (RefSeq) chs2; chalcone synthase 5-like	Flavonoid biosynthesis (ko00941);; Circadian rhythm - plant (ko04712)	--	--	Chalcone and stilbene synthases, N-terminal domain;; Chalcone and stilbene synthases, C-terminal domain;; 3-Oxoacyl-[acyl-carrier-protein (ACP)] synthase III C terminal;; FAE1/Type III polyketide synthase-like protein;; 3-Oxoacyl-[acyl-carrier-protein (ACP)] synthase III	Chalcone synthase 5 OS=Glycine max GN=CHS5 PE=3 SV=1	Q	Secondary metabolites biosynthesis, transport and catabolism	PREDICTED: chalcone synthase 5-like isoform X2 [Glycine max]	biological process: metabolic process (GO:0008152);; molecular function: catalytic activity (GO:0003824)
CHS	Glyma.06G118500	0.145657	9	0	0	0.168541	10	0	0	1.51386	80	17.7927	1004	0.923409	-0.185507	normal	0.0528098	4.01938	normal	0.18587	2.37002	normal	[Q]	Secondary metabolites biosynthesis, transport and catabolism	--	K00660|0|gmx:100794652|K00660 chalcone synthase [EC:2.3.1.74] | (RefSeq) chalcone synthase-like	Flavonoid biosynthesis (ko00941);; Circadian rhythm - plant (ko04712)	--	--	Chalcone and stilbene synthases, N-terminal domain;; Chalcone and stilbene synthases, C-terminal domain;; FAE1/Type III polyketide synthase-like protein;; 3-Oxoacyl-[acyl-carrier-protein (ACP)] synthase III	Chalcone synthase C2 OS=Zea mays GN=C2 PE=3 SV=1	Q	Secondary metabolites biosynthesis, transport and catabolism	hypothetical protein GLYMA_06G118500, partial [Glycine max]	--
CHS	Glyma.06G118600	0	0	0	0	0	0	0	0	0.069188	2	0.95814	18	--	--	--	0.235024	2.90476	normal	0.322936	1.86758	normal	--	--	--	K00660|5.10509e-33|gmx:100794652|K00660 chalcone synthase [EC:2.3.1.74] | (RefSeq) chalcone synthase-like	Flavonoid biosynthesis (ko00941);; Circadian rhythm - plant (ko04712)	--	--	Chalcone and stilbene synthases, N-terminal domain	2,4,6-trihydroxybenzophenone synthase OS=Garcinia mangostana GN=BPS PE=1 SV=1	Q	Secondary metabolites biosynthesis, transport and catabolism	hypothetical protein GLYMA_06G118600 [Glycine max]	--
CHS	Glyma.08G109200	0.102335	9	0.288678	19	1.45301	104	3.93415	340	0	0	1.64313	132	0.00717721	2.49317	up	0.713321	0.770167	normal	0.693438	-0.802574	normal	[Q]	Secondary metabolites biosynthesis, transport and catabolism	Biological Process: flavonoid biosynthetic process (GO:0009813);; Molecular Function: naringenin-chalcone synthase activity (GO:0016210);;	K00660|0|gmx:106799718|K00660 chalcone synthase [EC:2.3.1.74] | (RefSeq) chs5; chalcone synthase 5	Flavonoid biosynthesis (ko00941);; Circadian rhythm - plant (ko04712)	--	--	Chalcone and stilbene synthases, N-terminal domain;; Chalcone and stilbene synthases, C-terminal domain;; 3-Oxoacyl-[acyl-carrier-protein (ACP)] synthase III C terminal;; FAE1/Type III polyketide synthase-like protein;; 3-Oxoacyl-[acyl-carrier-protein (ACP)] synthase III	Chalcone synthase 5 OS=Glycine max GN=CHS5 PE=3 SV=1	Q	Secondary metabolites biosynthesis, transport and catabolism	PREDICTED: chalcone synthase 5 [Glycine max]	biological process: metabolic process (GO:0008152);; molecular function: catalytic activity (GO:0003824)
CHS	Glyma.08G109300	0.018554	3	0.051157	6	1.45116	130	6.06789	594	0.613087	61	1.48921	157	6.11e-07	4.39708	up	0.00472437	3.17273	up	0.0778959	-1.72297	normal	[Q]	Secondary metabolites biosynthesis, transport and catabolism	Biological Process: flavonoid biosynthetic process (GO:0009813);; Molecular Function: naringenin-chalcone synthase activity (GO:0016210);;	K00660|0|gmx:100791524|K00660 chalcone synthase [EC:2.3.1.74] | (RefSeq) CHS, CHS3, soychs; chalcone synthase	Flavonoid biosynthesis (ko00941);; Circadian rhythm - plant (ko04712)	--	--	Chalcone and stilbene synthases, N-terminal domain;; Chalcone and stilbene synthases, C-terminal domain;; 3-Oxoacyl-[acyl-carrier-protein (ACP)] synthase III C terminal;; FAE1/Type III polyketide synthase-like protein;; 3-Oxoacyl-[acyl-carrier-protein (ACP)] synthase III	Chalcone synthase 5 OS=Glycine max GN=CHS5 PE=3 SV=1	Q	Secondary metabolites biosynthesis, transport and catabolism	chalcone synthase 3 [Glycine max]	biological process: metabolic process (GO:0008152);; molecular function: catalytic activity (GO:0003824)
CHS	Glyma.08G109400	0.184742	11	0	0	1.54332	136	5.99367	472	0.637516	80	2.80321	357	0.000266944	3.78134	up	0.00518855	3.78865	up	0.673456	-0.61182	normal	[Q]	Secondary metabolites biosynthesis, transport and catabolism	Biological Process: flavonoid biosynthetic process (GO:0009813);; Molecular Function: naringenin-chalcone synthase activity (GO:0016210);;	K00660|0|gmx:732575|K00660 chalcone synthase [EC:2.3.1.74] | (RefSeq) CHS1, Gmachs1, ICHS1; chalcone synthase 1	Flavonoid biosynthesis (ko00941);; Circadian rhythm - plant (ko04712)	--	--	Chalcone and stilbene synthases, N-terminal domain;; Chalcone and stilbene synthases, C-terminal domain;; 3-Oxoacyl-[acyl-carrier-protein (ACP)] synthase III C terminal;; FAE1/Type III polyketide synthase-like protein;; 3-Oxoacyl-[acyl-carrier-protein (ACP)] synthase III	Chalcone synthase 1 OS=Glycine max GN=CHS1 PE=3 SV=1	Q	Secondary metabolites biosynthesis, transport and catabolism	chalcone synthase 1 [Glycine max]	biological process: metabolic process (GO:0008152);; molecular function: catalytic activity (GO:0003824)
CHS	Glyma.08G109500	0.000246	1	0.06239	5	0.546268	33	2.28018	138	0.645237	39	1.79325	113	0.0291497	2.69125	normal	0.0253748	3.0795	normal	0.846662	-0.304821	normal	[Q]	Secondary metabolites biosynthesis, transport and catabolism	Biological Process: flavonoid biosynthetic process (GO:0009813);; Molecular Function: naringenin-chalcone synthase activity (GO:0016210);;	K00660|0|gmx:100790997|K00660 chalcone synthase [EC:2.3.1.74] | (RefSeq) CHS9; chalcone synthase 1	Flavonoid biosynthesis (ko00941);; Circadian rhythm - plant (ko04712)	--	--	Chalcone and stilbene synthases, N-terminal domain;; Chalcone and stilbene synthases, C-terminal domain;; 3-Oxoacyl-[acyl-carrier-protein (ACP)] synthase III C terminal;; FAE1/Type III polyketide synthase-like protein;; 3-Oxoacyl-[acyl-carrier-protein (ACP)] synthase III	Chalcone synthase 1 OS=Glycine max GN=CHS1 PE=3 SV=1	Q	Secondary metabolites biosynthesis, transport and catabolism	PREDICTED: chalcone synthase 1 [Glycine max]	biological process: metabolic process (GO:0008152);; molecular function: catalytic activity (GO:0003824)
CHS	Glyma.08G110300	0	0	0	0	0.674338	39	3.58165	224	0.112373	7	0.964292	58	2.18e-05	4.92559	up	0.0220562	4.74559	normal	0.195138	-1.80549	normal	[Q]	Secondary metabolites biosynthesis, transport and catabolism	Biological Process: flavonoid biosynthetic process (GO:0009813);; Molecular Function: naringenin-chalcone synthase activity (GO:0016210);;	K00660|0|gmx:100791524|K00660 chalcone synthase [EC:2.3.1.74] | (RefSeq) CHS, CHS3, soychs; chalcone synthase	Flavonoid biosynthesis (ko00941);; Circadian rhythm - plant (ko04712)	--	--	Chalcone and stilbene synthases, N-terminal domain;; Chalcone and stilbene synthases, C-terminal domain;; 3-Oxoacyl-[acyl-carrier-protein (ACP)] synthase III C terminal;; FAE1/Type III polyketide synthase-like protein;; 3-Oxoacyl-[acyl-carrier-protein (ACP)] synthase III	Chalcone synthase 5 OS=Glycine max GN=CHS5 PE=3 SV=1	Q	Secondary metabolites biosynthesis, transport and catabolism	chalcone synthase 3 [Glycine max]	biological process: metabolic process (GO:0008152);; molecular function: catalytic activity (GO:0003824)
CHS	Glyma.08G110400	0	0	0.015268	1	0.33449	12	2.27013	84	0.158862	6	1.16573	42	0.0368638	2.8943	normal	0.134651	3.1057	normal	0.654367	-0.90821	normal	[Q]	Secondary metabolites biosynthesis, transport and catabolism	Biological Process: chalcone biosynthetic process (GO:0009715);; Biological Process: flavonoid biosynthetic process (GO:0009813);; Molecular Function: naringenin-chalcone synthase activity (GO:0016210);;	K00660|0|gmx:106799718|K00660 chalcone synthase [EC:2.3.1.74] | (RefSeq) chs5; chalcone synthase 5	Flavonoid biosynthesis (ko00941);; Circadian rhythm - plant (ko04712)	--	--	Chalcone and stilbene synthases, N-terminal domain;; Chalcone and stilbene synthases, C-terminal domain;; 3-Oxoacyl-[acyl-carrier-protein (ACP)] synthase III C terminal;; FAE1/Type III polyketide synthase-like protein;; 3-Oxoacyl-[acyl-carrier-protein (ACP)] synthase III	Chalcone synthase 5 OS=Glycine max GN=CHS5 PE=3 SV=1	Q	Secondary metabolites biosynthesis, transport and catabolism	PREDICTED: chalcone synthase 5 [Glycine max]	biological process: metabolic process (GO:0008152);; biological process: cellular process (GO:0009987);; biological process: single-organism process (GO:0044699);; molecular function: catalytic activity (GO:0003824)
CHS	Glyma.08G110500	0.299676	18	0.782349	43	2.07651	109	6.93521	409	1.29526	70	3.06029	169	0.0905335	1.71011	normal	0.521214	0.728347	normal	0.259591	-1.17929	normal	[Q]	Secondary metabolites biosynthesis, transport and catabolism	Biological Process: flavonoid biosynthetic process (GO:0009813);; Molecular Function: naringenin-chalcone synthase activity (GO:0016210);;	K00660|0|gmx:100779649|K00660 chalcone synthase [EC:2.3.1.74] | (RefSeq) chalcone synthase 5-like	Flavonoid biosynthesis (ko00941);; Circadian rhythm - plant (ko04712)	--	--	Chalcone and stilbene synthases, N-terminal domain;; Chalcone and stilbene synthases, C-terminal domain;; 3-Oxoacyl-[acyl-carrier-protein (ACP)] synthase III C terminal;; FAE1/Type III polyketide synthase-like protein;; 3-Oxoacyl-[acyl-carrier-protein (ACP)] synthase III	Chalcone synthase 5 OS=Glycine max GN=CHS5 PE=3 SV=1	Q	Secondary metabolites biosynthesis, transport and catabolism	PREDICTED: chalcone synthase 5-like [Glycine max]	biological process: metabolic process (GO:0008152);; molecular function: catalytic activity (GO:0003824)
CHS	Glyma.08G110700	0.262461	17	0.458544	30	1.53031	96	3.43269	236	0.624225	39	2.04602	135	0.119943	1.53257	normal	0.590388	0.645933	normal	0.365455	-1.0369	normal	[Q]	Secondary metabolites biosynthesis, transport and catabolism	Biological Process: flavonoid biosynthetic process (GO:0009813);; Molecular Function: naringenin-chalcone synthase activity (GO:0016210);;	K00660|0|gmx:100779649|K00660 chalcone synthase [EC:2.3.1.74] | (RefSeq) chalcone synthase 5-like	Flavonoid biosynthesis (ko00941);; Circadian rhythm - plant (ko04712)	--	--	Chalcone and stilbene synthases, N-terminal domain;; Chalcone and stilbene synthases, C-terminal domain;; 3-Oxoacyl-[acyl-carrier-protein (ACP)] synthase III C terminal;; FAE1/Type III polyketide synthase-like protein;; 3-Oxoacyl-[acyl-carrier-protein (ACP)] synthase III	Chalcone synthase 5 OS=Glycine max GN=CHS5 PE=3 SV=1	Q	Secondary metabolites biosynthesis, transport and catabolism	PREDICTED: chalcone synthase 5-like [Glycine max]	biological process: metabolic process (GO:0008152);; molecular function: catalytic activity (GO:0003824)
CHS	Glyma.08G110900	0.139013	14	0.099681	10	0.923141	59	3.54967	247	0.554155	36	0.991278	84	0.0311518	2.20383	normal	0.379551	1.10974	normal	0.234592	-1.35489	normal	[Q]	Secondary metabolites biosynthesis, transport and catabolism	Biological Process: flavonoid biosynthetic process (GO:0009813);; Molecular Function: naringenin-chalcone synthase activity (GO:0016210);;	K00660|0|gmx:100791524|K00660 chalcone synthase [EC:2.3.1.74] | (RefSeq) CHS, CHS3, soychs; chalcone synthase	Flavonoid biosynthesis (ko00941);; Circadian rhythm - plant (ko04712)	--	--	Chalcone and stilbene synthases, N-terminal domain;; Chalcone and stilbene synthases, C-terminal domain;; 3-Oxoacyl-[acyl-carrier-protein (ACP)] synthase III C terminal;; FAE1/Type III polyketide synthase-like protein;; 3-Oxoacyl-[acyl-carrier-protein (ACP)] synthase III	Chalcone synthase 5 OS=Glycine max GN=CHS5 PE=3 SV=1	Q	Secondary metabolites biosynthesis, transport and catabolism	chalcone synthase 3 [Glycine max]	biological process: metabolic process (GO:0008152);; molecular function: catalytic activity (GO:0003824)
CHS	Glyma.09G074900	0	0	0	0	0	0	0	0	0	0	0	0	--	--	--	--	--	--	--	--	--	--	--	Biological Process: flavonoid biosynthetic process (GO:0009813);; Molecular Function: naringenin-chalcone synthase activity (GO:0016210);;	K00660|1.65634e-33|gmx:100788048|K00660 chalcone synthase [EC:2.3.1.74] | (RefSeq) chalcone synthase 6-like	Flavonoid biosynthesis (ko00941);; Circadian rhythm - plant (ko04712)	--	--	Chalcone and stilbene synthases, N-terminal domain	Chalcone synthase 1 OS=Glycine max GN=CHS1 PE=3 SV=1	--	--	hypothetical protein GLYMA_09G074900 [Glycine max]	biological process: metabolic process (GO:0008152);; molecular function: catalytic activity (GO:0003824)
CHS	Glyma.09G075200	0	0	0	0	0.036009	2	0	0	0	0	0.095281	6	0.730224	0.449327	normal	0.536411	1.54323	normal	0.905438	0.252375	normal	[Q]	Secondary metabolites biosynthesis, transport and catabolism	Biological Process: chalcone biosynthetic process (GO:0009715);; Biological Process: flavonoid biosynthetic process (GO:0009813);; Molecular Function: naringenin-chalcone synthase activity (GO:0016210);;	K00660|0|gmx:100809433|K00660 chalcone synthase [EC:2.3.1.74] | (RefSeq) CHS6; chalcone synthase 6	Flavonoid biosynthesis (ko00941);; Circadian rhythm - plant (ko04712)	--	--	Chalcone and stilbene synthases, N-terminal domain;; Chalcone and stilbene synthases, C-terminal domain;; 3-Oxoacyl-[acyl-carrier-protein (ACP)] synthase III C terminal;; FAE1/Type III polyketide synthase-like protein;; 3-Oxoacyl-[acyl-carrier-protein (ACP)] synthase III	Chalcone synthase 6 OS=Glycine max GN=CHS6 PE=3 SV=1	Q	Secondary metabolites biosynthesis, transport and catabolism	PREDICTED: chalcone synthase 6 [Glycine max]	biological process: metabolic process (GO:0008152);; biological process: cellular process (GO:0009987);; biological process: single-organism process (GO:0044699);; molecular function: catalytic activity (GO:0003824)
CHS	Glyma.11G011500	8.01214	546	14.0411	945	53.4744	3541	190.599	13806	16.5116	1067	35.0295	2434	0.00106678	2.25508	up	0.95469	0.0423875	normal	0.00125172	-2.32869	down	[Q]	Secondary metabolites biosynthesis, transport and catabolism	Biological Process: chalcone biosynthetic process (GO:0009715);; Biological Process: flavonoid biosynthetic process (GO:0009813);; Molecular Function: naringenin-chalcone synthase activity (GO:0016210);;	K00660|0|gmx:100170701|K00660 chalcone synthase [EC:2.3.1.74] | (RefSeq) chs8; chalcone synthase	Flavonoid biosynthesis (ko00941);; Circadian rhythm - plant (ko04712)	--	--	Chalcone and stilbene synthases, N-terminal domain;; Chalcone and stilbene synthases, C-terminal domain;; 3-Oxoacyl-[acyl-carrier-protein (ACP)] synthase III C terminal;; FAE1/Type III polyketide synthase-like protein;; 3-Oxoacyl-[acyl-carrier-protein (ACP)] synthase III	Chalcone synthase OS=Pueraria montana var. lobata GN=CHS PE=2 SV=1	Q	Secondary metabolites biosynthesis, transport and catabolism	chalcone synthase [Glycine max]	biological process: metabolic process (GO:0008152);; biological process: cellular process (GO:0009987);; biological process: single-organism process (GO:0044699);; molecular function: catalytic activity (GO:0003824)
CHS	Glyma.13G034300	0	0	0	0	0	0	0	0	0	0	0	0	--	--	--	--	--	--	--	--	--	[Q]	Secondary metabolites biosynthesis, transport and catabolism	Biological Process: metabolic process (GO:0008152);; Biological Process: chalcone biosynthetic process (GO:0009715);; Molecular Function: naringenin-chalcone synthase activity (GO:0016210);; Molecular Function: transferase activity, transferring acyl groups (GO:0016746);;	K00660|3.43325e-146|pvu:PHAVU_001G067800g|K00660 chalcone synthase [EC:2.3.1.74] | (RefSeq) hypothetical protein	Flavonoid biosynthesis (ko00941);; Circadian rhythm - plant (ko04712)	--	--	Chalcone and stilbene synthases, N-terminal domain;; Chalcone and stilbene synthases, C-terminal domain	Chalcone synthase 1A OS=Pisum sativum GN=CHS-1A PE=3 SV=1	Q	Secondary metabolites biosynthesis, transport and catabolism	hypothetical protein GLYMA_13G034300 [Glycine max]	biological process: metabolic process (GO:0008152);; biological process: cellular process (GO:0009987);; biological process: single-organism process (GO:0044699);; molecular function: catalytic activity (GO:0003824)
CHS	Glyma.19G105100	0.067215	5	0	0	0	0	0.529456	34	5.46149	311	21.6586	1324	0.737859	0.575889	normal	2.71e-11	6.75865	up	0.238112	2.17009	normal	[Q]	Secondary metabolites biosynthesis, transport and catabolism	Cellular Component: nucleus (GO:0005634);; Cellular Component: endoplasmic reticulum (GO:0005783);; Biological Process: response to gravity (GO:0009629);; Cellular Component: plant-type vacuole membrane (GO:0009705);; Biological Process: chalcone biosynthetic process (GO:0009715);; Biological Process: anthocyanin-containing compound biosynthetic process (GO:0009718);; Biological Process: response…	K00660|0|gmx:100775264|K00660 chalcone synthase [EC:2.3.1.74] | (RefSeq) chalcone synthase J-like	Flavonoid biosynthesis (ko00941);; Circadian rhythm - plant (ko04712)	--	--	Chalcone and stilbene synthases, N-terminal domain;; Chalcone and stilbene synthases, C-terminal domain;; 3-Oxoacyl-[acyl-carrier-protein (ACP)] synthase III C terminal;; 3-Oxoacyl-[acyl-carrier-protein (ACP)] synthase III;; FAE1/Type III polyketide synthase-like protein	Chalcone synthase OS=Betula pendula GN=CHS PE=2 SV=2	Q	Secondary metabolites biosynthesis, transport and catabolism	PREDICTED: chalcone synthase J-like [Glycine max]	cellular component: cell (GO:0005623);; cellular component: organelle (GO:0043226);; cellular component: cell part (GO:0044464);; biological process: response to stimulus (GO:0050896);; cellular component: membrane (GO:0016020);; cellular component: organelle part (GO:0044422);; biological process: metabolic process (GO:0008152);; biological process: cellular process (GO:0009987);; biological pro…
DFR	Glyma.02G158700	0.296156	25	0.329656	22	4.52699	257	5.24795	342	2.11161	116	5.32485	333	6.79e-05	2.48732	up	0.0158033	2.02415	normal	0.533806	-0.623006	normal	[M]	Cell wall/membrane/envelope biogenesis	Molecular Function: nucleotide binding (GO:0000166);; Biological Process: alternative mRNA splicing, via spliceosome (GO:0000380);; Molecular Function: double-stranded DNA binding (GO:0003690);; Molecular Function: single-stranded DNA binding (GO:0003697);; Molecular Function: mRNA binding (GO:0003729);; Molecular Function: protein kinase activity (GO:0004672);; Molecular Function: calmodulin bin…	K13082|0|gmx:100778253|K13082 bifunctional dihydroflavonol 4-reductase/flavanone 4-reductase [EC:1.1.1.219 1.1.1.234] | (RefSeq) bifunctional dihydroflavonol 4-reductase/flavanone 4-reductase-like	Flavonoid biosynthesis (ko00941)	[V]	Defense mechanisms	NAD dependent epimerase/dehydratase family;; 3-beta hydroxysteroid dehydrogenase/isomerase family;; NAD(P)H-binding;; GDP-mannose 4,6 dehydratase;; Male sterility protein;; NmrA-like family	Bifunctional dihydroflavonol 4-reductase/flavanone 4-reductase OS=Pyrus communis GN=DFR PE=1 SV=1	M	Cell wall/membrane/envelope biogenesis	uncharacterized protein LOC100778253 [Glycine max]	molecular function: binding (GO:0005488);; biological process: metabolic process (GO:0008152);; biological process: cellular process (GO:0009987);; molecular function: catalytic activity (GO:0003824);; cellular component: cell (GO:0005623);; cellular component: cell part (GO:0044464);; cellular component: organelle (GO:0043226);; cellular component: organelle part (GO:0044422);; cellular componen…
DFR	Glyma.13G203800	0	0	0	0	0	0	0	0	0	0	0.744087	28	--	--	--	0.342115	2.41675	normal	0.5031	1.33349	normal	--	--	Biological Process: metabolic process (GO:0008152);; Molecular Function: oxidoreductase activity (GO:0016491);; Biological Process: cellular metabolic process (GO:0044237);; Molecular Function: coenzyme binding (GO:0050662);;	--	--	[V]	Defense mechanisms	--	Vestitone reductase OS=Medicago sativa PE=1 SV=1	--	--	hypothetical protein GLYMA_13G203800 [Glycine max]	biological process: metabolic process (GO:0008152);; molecular function: catalytic activity (GO:0003824);; biological process: cellular process (GO:0009987);; molecular function: binding (GO:0005488)
DFR	Glyma.13G355600	0	0	0	0	0	0	0	0	0.841058	10	0.118421	7	--	--	--	0.23415	2.90675	normal	0.29885	1.94511	normal	[M]	Cell wall/membrane/envelope biogenesis	Biological Process: alternative mRNA splicing, via spliceosome (GO:0000380);; Molecular Function: double-stranded DNA binding (GO:0003690);; Molecular Function: single-stranded DNA binding (GO:0003697);; Molecular Function: mRNA binding (GO:0003729);; Molecular Function: protein kinase activity (GO:0004672);; Molecular Function: calmodulin binding (GO:0005516);; Cellular Component: cell wall (GO:…	--	--	[V]	Defense mechanisms	NAD dependent epimerase/dehydratase family;; 3-beta hydroxysteroid dehydrogenase/isomerase family;; Male sterility protein;; GDP-mannose 4,6 dehydratase;; NAD(P)H-binding;; NmrA-like family	Tetraketide alpha-pyrone reductase 1 OS=Arabidopsis thaliana GN=TKPR1 PE=1 SV=1	M	Cell wall/membrane/envelope biogenesis	PREDICTED: tetraketide alpha-pyrone reductase 1 isoform X1 [Glycine max]	biological process: metabolic process (GO:0008152);; biological process: cellular process (GO:0009987);; molecular function: binding (GO:0005488);; molecular function: catalytic activity (GO:0003824);; cellular component: cell (GO:0005623);; cellular component: cell part (GO:0044464);; cellular component: organelle (GO:0043226);; cellular component: organelle part (GO:0044422);; cellular componen…
DFR	Glyma.14G072700	0	0	0	0	0	0	0	0	0.240743	13	0.074564	5	--	--	--	0.219059	2.98389	normal	0.282899	1.99823	normal	[M]	Cell wall/membrane/envelope biogenesis	Molecular Function: nucleotide binding (GO:0000166);; Biological Process: alternative mRNA splicing, via spliceosome (GO:0000380);; Molecular Function: double-stranded DNA binding (GO:0003690);; Molecular Function: single-stranded DNA binding (GO:0003697);; Molecular Function: mRNA binding (GO:0003729);; Molecular Function: protein kinase activity (GO:0004672);; Molecular Function: calmodulin bin…	K13082|0|gmx:548087|K13082 bifunctional dihydroflavonol 4-reductase/flavanone 4-reductase [EC:1.1.1.219 1.1.1.234] | (RefSeq) dihydroflavonol-4-reductase DFR1	Flavonoid biosynthesis (ko00941)	[V]	Defense mechanisms	NAD dependent epimerase/dehydratase family;; 3-beta hydroxysteroid dehydrogenase/isomerase family;; NAD(P)H-binding;; GDP-mannose 4,6 dehydratase;; Male sterility protein;; NmrA-like family	Bifunctional dihydroflavonol 4-reductase/flavanone 4-reductase OS=Pyrus communis GN=DFR PE=1 SV=1	M	Cell wall/membrane/envelope biogenesis	dihydroflavonol-4-reductase DFR1 [Glycine max]	molecular function: binding (GO:0005488);; biological process: metabolic process (GO:0008152);; biological process: cellular process (GO:0009987);; molecular function: catalytic activity (GO:0003824);; cellular component: cell (GO:0005623);; cellular component: cell part (GO:0044464);; cellular component: organelle (GO:0043226);; cellular component: organelle part (GO:0044422);; cellular componen…
DFR	Glyma.14G072800	0	0	0	0	0	0	0	0	0	0	0	0	--	--	--	--	--	--	--	--	--	[M]	Cell wall/membrane/envelope biogenesis	Molecular Function: nucleotide binding (GO:0000166);; Biological Process: alternative mRNA splicing, via spliceosome (GO:0000380);; Molecular Function: double-stranded DNA binding (GO:0003690);; Molecular Function: single-stranded DNA binding (GO:0003697);; Molecular Function: mRNA binding (GO:0003729);; Molecular Function: 3-beta-hydroxy-delta5-steroid dehydrogenase activity (GO:0003854);; Molec…	K13082|4.81394e-41|gmx:732626|K13082 bifunctional dihydroflavonol 4-reductase/flavanone 4-reductase [EC:1.1.1.219 1.1.1.234] | (RefSeq) DFR2; dihydroflavonol-4-reductase	Flavonoid biosynthesis (ko00941)	[V]	Defense mechanisms	3-beta hydroxysteroid dehydrogenase/isomerase family	Dihydroflavonol 4-reductase (Fragment) OS=Medicago sativa GN=DFR1 PE=2 SV=1	M	Cell wall/membrane/envelope biogenesis	hypothetical protein GLYMA_14G072800 [Glycine max]	molecular function: binding (GO:0005488);; biological process: metabolic process (GO:0008152);; biological process: cellular process (GO:0009987);; biological process: single-organism process (GO:0044699);; molecular function: catalytic activity (GO:0003824);; cellular component: cell (GO:0005623);; cellular component: cell part (GO:0044464);; cellular component: organelle (GO:0043226);; cellular…
DFR	Glyma.14G072900	0	0	0	0	0	0	0	0	0	0	0	0	--	--	--	--	--	--	--	--	--	--	--	Molecular Function: catalytic activity (GO:0003824);; Biological Process: anthocyanin-containing compound biosynthetic process (GO:0009718);; Biological Process: cellular metabolic process (GO:0044237);; Molecular Function: dihydrokaempferol 4-reductase activity (GO:0045552);; Molecular Function: coenzyme binding (GO:0050662);; Biological Process: response to stimulus (GO:0050896);; Biological Pr…	K13082|3.0366e-37|gmx:732626|K13082 bifunctional dihydroflavonol 4-reductase/flavanone 4-reductase [EC:1.1.1.219 1.1.1.234] | (RefSeq) DFR2; dihydroflavonol-4-reductase	Flavonoid biosynthesis (ko00941)	[V]	Defense mechanisms	--	Bifunctional dihydroflavonol 4-reductase/flavanone 4-reductase OS=Pyrus communis GN=DFR PE=1 SV=1	M	Cell wall/membrane/envelope biogenesis	hypothetical protein GLYMA_14G072900 [Glycine max]	molecular function: catalytic activity (GO:0003824);; biological process: metabolic process (GO:0008152);; biological process: single-organism process (GO:0044699);; biological process: cellular process (GO:0009987);; molecular function: binding (GO:0005488);; biological process: response to stimulus (GO:0050896)
DFR	Glyma.15G018500	0	0	0	0	0	0	0	0	0	0	0	0	--	--	--	--	--	--	--	--	--	[M]	Cell wall/membrane/envelope biogenesis	Molecular Function: calmodulin binding (GO:0005516);; Cellular Component: endoplasmic reticulum (GO:0005783);; Biological Process: tRNA modification (GO:0006400);; Biological Process: meristem structural organization (GO:0009933);; Molecular Function: purine nucleotide binding (GO:0017076);; Molecular Function: dihydrokaempferol 4-reductase activity (GO:0045552);; Biological Process: seed develop…	--	--	[V]	Defense mechanisms	NAD dependent epimerase/dehydratase family;; 3-beta hydroxysteroid dehydrogenase/isomerase family;; Male sterility protein;; GDP-mannose 4,6 dehydratase;; NAD(P)H-binding;; NmrA-like family	Tetraketide alpha-pyrone reductase 1 OS=Arabidopsis thaliana GN=TKPR1 PE=1 SV=1	M	Cell wall/membrane/envelope biogenesis	PREDICTED: tetraketide alpha-pyrone reductase 1-like [Glycine max]	molecular function: binding (GO:0005488);; cellular component: cell (GO:0005623);; cellular component: organelle (GO:0043226);; cellular component: cell part (GO:0044464);; biological process: metabolic process (GO:0008152);; biological process: cellular process (GO:0009987);; biological process: developmental process (GO:0032502);; biological process: single-organism process (GO:0044699);; molec…
DFR	Glyma.17G173200	0	0	0	0	0	0	0.043211	3	0	0	0	0	0.718717	0.480451	normal	--	--	--	0.673456	-0.741117	normal	--	--	Molecular Function: nucleotide binding (GO:0000166);; Molecular Function: calmodulin binding (GO:0005516);; Cellular Component: endoplasmic reticulum (GO:0005783);; Cellular Component: cytosol (GO:0005829);; Biological Process: tRNA modification (GO:0006400);; Biological Process: anthocyanin-containing compound biosynthetic process (GO:0009718);; Biological Process: meristem structural organizati…	--	--	[V]	Defense mechanisms	--	Dihydroflavonol 4-reductase OS=Vitis vinifera GN=DFR PE=1 SV=1	M	Cell wall/membrane/envelope biogenesis	PREDICTED: uncharacterized protein LOC100812851 isoform X2 [Glycine max]	molecular function: binding (GO:0005488);; cellular component: cell (GO:0005623);; cellular component: organelle (GO:0043226);; cellular component: cell part (GO:0044464);; biological process: metabolic process (GO:0008152);; biological process: cellular process (GO:0009987);; biological process: single-organism process (GO:0044699);; biological process: developmental process (GO:0032502);; molec…
DFR	Glyma.17G252200	0	0	0	0	0.071147	4	0	0	0.486322	25	11.3998	598	0.718696	0.524743	normal	6.08e-06	7.6668	up	0.000143581	4.875	up	[M]	Cell wall/membrane/envelope biogenesis	Molecular Function: nucleotide binding (GO:0000166);; Biological Process: alternative mRNA splicing, via spliceosome (GO:0000380);; Molecular Function: double-stranded DNA binding (GO:0003690);; Molecular Function: single-stranded DNA binding (GO:0003697);; Molecular Function: mRNA binding (GO:0003729);; Molecular Function: protein kinase activity (GO:0004672);; Molecular Function: calmodulin bin…	K13082|0|gmx:732626|K13082 bifunctional dihydroflavonol 4-reductase/flavanone 4-reductase [EC:1.1.1.219 1.1.1.234] | (RefSeq) DFR2; dihydroflavonol-4-reductase	Flavonoid biosynthesis (ko00941)	[V]	Defense mechanisms	NAD dependent epimerase/dehydratase family;; 3-beta hydroxysteroid dehydrogenase/isomerase family;; NAD(P)H-binding;; GDP-mannose 4,6 dehydratase;; NmrA-like family;; Male sterility protein;; KR domain	Bifunctional dihydroflavonol 4-reductase/flavanone 4-reductase OS=Pyrus communis GN=DFR PE=1 SV=1	M	Cell wall/membrane/envelope biogenesis	dihydroflavonol 4-reducatase 2 [Glycine soja]	molecular function: binding (GO:0005488);; biological process: metabolic process (GO:0008152);; biological process: cellular process (GO:0009987);; molecular function: catalytic activity (GO:0003824);; cellular component: cell (GO:0005623);; cellular component: cell part (GO:0044464);; cellular component: organelle (GO:0043226);; cellular component: organelle part (GO:0044422);; cellular componen…
DFR	Glyma.17G252300	0	0	0	0	0	0	0	0	0	0	0	0	--	--	--	--	--	--	--	--	--	--	--	Molecular Function: nucleotide binding (GO:0000166);; Biological Process: alternative mRNA splicing, via spliceosome (GO:0000380);; Molecular Function: double-stranded DNA binding (GO:0003690);; Molecular Function: single-stranded DNA binding (GO:0003697);; Molecular Function: mRNA binding (GO:0003729);; Molecular Function: protein kinase activity (GO:0004672);; Molecular Function: calmodulin bin…	K13082|2.12337e-64|gmx:548087|K13082 bifunctional dihydroflavonol 4-reductase/flavanone 4-reductase [EC:1.1.1.219 1.1.1.234] | (RefSeq) dihydroflavonol-4-reductase DFR1	Flavonoid biosynthesis (ko00941)	[V]	Defense mechanisms	--	Bifunctional dihydroflavonol 4-reductase/flavanone 4-reductase OS=Pyrus communis GN=DFR PE=1 SV=1	M	Cell wall/membrane/envelope biogenesis	hypothetical protein GLYMA_17G252300 [Glycine max]	molecular function: binding (GO:0005488);; biological process: metabolic process (GO:0008152);; biological process: cellular process (GO:0009987);; molecular function: catalytic activity (GO:0003824);; cellular component: cell (GO:0005623);; cellular component: cell part (GO:0044464);; cellular component: organelle (GO:0043226);; cellular component: organelle part (GO:0044422);; cellular componen…
F3H	Glyma.01G166200	0	0	0	0	0	0	0	0	0	0	0	0	--	--	--	--	--	--	--	--	--	[Q]	Secondary metabolites biosynthesis, transport and catabolism	Cellular Component: cytoplasm (GO:0005737);; Biological Process: anthocyanin-containing compound biosynthetic process (GO:0009718);; Biological Process: response to hormone (GO:0009725);; Biological Process: response to sucrose (GO:0009744);; Biological Process: flavonoid biosynthetic process (GO:0009813);; Biological Process: cellular process (GO:0009987);; Biological Process: response to UV-B (…	K00475|0|gmx:100818312|K00475 naringenin 3-dioxygenase [EC:1.14.11.9] | (RefSeq) naringenin,2-oxoglutarate 3-dioxygenase-like	Flavonoid biosynthesis (ko00941)	[QR]	Secondary metabolites biosynthesis, transport and catabolism;; General function prediction only	non-haem dioxygenase in morphine synthesis N-terminal;; 2OG-Fe(II) oxygenase superfamily	Naringenin,2-oxoglutarate 3-dioxygenase OS=Malus domestica PE=2 SV=1	S	Function unknown	PREDICTED: naringenin,2-oxoglutarate 3-dioxygenase-like [Glycine max]	cellular component: cell (GO:0005623);; cellular component: cell part (GO:0044464);; biological process: metabolic process (GO:0008152);; biological process: single-organism process (GO:0044699);; biological process: response to stimulus (GO:0050896);; biological process: cellular process (GO:0009987);; molecular function: catalytic activity (GO:0003824);; molecular function: binding (GO:0005488)
F3H	Glyma.02G048400	0.323794	24	0.143062	11	0.308552	21	0.388838	24	17.9216	723	54.6192	2563	0.750249	-0.478801	normal	5.62e-14	5.25919	up	2.4e-17	5.55416	up	[Q]	Secondary metabolites biosynthesis, transport and catabolism	Cellular Component: cytoplasm (GO:0005737);; Biological Process: anthocyanin-containing compound biosynthetic process (GO:0009718);; Biological Process: response to hormone (GO:0009725);; Biological Process: response to sucrose (GO:0009744);; Biological Process: coumarin biosynthetic process (GO:0009805);; Biological Process: response to UV-B (GO:0010224);; Biological Process: hydrogen peroxide-m…	K00475|0|gmx:732548|K00475 naringenin 3-dioxygenase [EC:1.14.11.9] | (RefSeq) F3H; flavanone 3-hydroxylase	Flavonoid biosynthesis (ko00941)	[QR]	Secondary metabolites biosynthesis, transport and catabolism;; General function prediction only	2OG-Fe(II) oxygenase superfamily;; non-haem dioxygenase in morphine synthesis N-terminal	Flavanone 3-dioxygenase OS=Petroselinum crispum GN=FHT PE=1 SV=1	S	Function unknown	flavanone 3-hydroxylase [Glycine max]	cellular component: cell (GO:0005623);; cellular component: cell part (GO:0044464);; biological process: metabolic process (GO:0008152);; biological process: single-organism process (GO:0044699);; biological process: response to stimulus (GO:0050896);; biological process: cellular process (GO:0009987);; molecular function: catalytic activity (GO:0003824);; molecular function: binding (GO:0005488)
F3H	Glyma.02G048600	0	0	0.068914	5	0.015294	1	0	0	0.852244	48	2.35688	143	0.718717	-0.565718	normal	0.0193486	3.48603	normal	1.59e-05	5.19198	up	[Q]	Secondary metabolites biosynthesis, transport and catabolism	Cellular Component: cytoplasm (GO:0005737);; Biological Process: response to stress (GO:0006950);; Biological Process: phenylpropanoid biosynthetic process (GO:0009699);; Biological Process: anthocyanin-containing compound biosynthetic process (GO:0009718);; Biological Process: response to hormone (GO:0009725);; Biological Process: response to sucrose (GO:0009744);; Biological Process: response t…	K00475|0|gmx:100780057|K00475 naringenin 3-dioxygenase [EC:1.14.11.9] | (RefSeq) f3h; naringenin,2-oxoglutarate 3-dioxygenase	Flavonoid biosynthesis (ko00941)	[QR]	Secondary metabolites biosynthesis, transport and catabolism;; General function prediction only	2OG-Fe(II) oxygenase superfamily;; non-haem dioxygenase in morphine synthesis N-terminal	Naringenin,2-oxoglutarate 3-dioxygenase (Fragment) OS=Matthiola incana GN=FHT PE=2 SV=1	S	Function unknown	PREDICTED: naringenin,2-oxoglutarate 3-dioxygenase isoform X1 [Glycine max]	cellular component: cell (GO:0005623);; cellular component: cell part (GO:0044464);; biological process: response to stimulus (GO:0050896);; biological process: metabolic process (GO:0008152);; biological process: cellular process (GO:0009987);; biological process: single-organism process (GO:0044699);; molecular function: catalytic activity (GO:0003824);; molecular function: binding (GO:0005488)
F3H	Glyma.16G128700	0	0	0	0	0	0	0.035858	3	0	0	0	0	0.718717	0.480451	normal	--	--	--	0.673456	-0.741117	normal	[Q]	Secondary metabolites biosynthesis, transport and catabolism	Cellular Component: cytoplasm (GO:0005737);; Biological Process: response to stress (GO:0006950);; Biological Process: phenylpropanoid biosynthetic process (GO:0009699);; Biological Process: anthocyanin-containing compound biosynthetic process (GO:0009718);; Biological Process: response to sucrose (GO:0009744);; Biological Process: response to UV-B (GO:0010224);; Molecular Function: oxidoreductas…	K00475|0|gmx:100799462|K00475 naringenin 3-dioxygenase [EC:1.14.11.9] | (RefSeq) naringenin,2-oxoglutarate 3-dioxygenase-like	Flavonoid biosynthesis (ko00941)	[QR]	Secondary metabolites biosynthesis, transport and catabolism;; General function prediction only	2OG-Fe(II) oxygenase superfamily;; non-haem dioxygenase in morphine synthesis N-terminal	Naringenin,2-oxoglutarate 3-dioxygenase OS=Vitis vinifera GN=F3H PE=2 SV=1	S	Function unknown	PREDICTED: naringenin,2-oxoglutarate 3-dioxygenase-like [Glycine max]	cellular component: cell (GO:0005623);; cellular component: cell part (GO:0044464);; biological process: response to stimulus (GO:0050896);; biological process: metabolic process (GO:0008152);; biological process: cellular process (GO:0009987);; biological process: single-organism process (GO:0044699);; molecular function: catalytic activity (GO:0003824);; molecular function: binding (GO:0005488)
FNS	Glyma.12G067000	0	0	0	0	0	0	0	0	0	0	0	0	--	--	--	--	--	--	--	--	--	[QV]	Secondary metabolites biosynthesis, transport and catabolism;; Defense mechanisms	Biological Process: response to UV (GO:0009411);; Biological Process: isoflavonoid biosynthetic process (GO:0009717);; Biological Process: response to auxin (GO:0009733);; Molecular Function: flavonoid 3'-monooxygenase activity (GO:0016711);; Biological Process: cellular response to extracellular stimulus (GO:0031668);; Biological Process: cellular response to stress (GO:0033554);; Molecular Func…	--	--	[Q]	Secondary metabolites biosynthesis, transport and catabolism	Cytochrome P450	Licodione synthase OS=Glycyrrhiza echinata GN=CYP93B1 PE=1 SV=2	Q	Secondary metabolites biosynthesis, transport and catabolism	licodione synthase-like [Glycine max]	biological process: response to stimulus (GO:0050896);; biological process: metabolic process (GO:0008152);; biological process: cellular process (GO:0009987);; biological process: single-organism process (GO:0044699);; molecular function: catalytic activity (GO:0003824);; cellular component: cell (GO:0005623);; cellular component: organelle (GO:0043226);; cellular component: cell part (GO:004446…
FNS	Glyma.12G067100	0	0	0	0	0	0	0	0	0.030396	3	0	0	--	--	--	0.579006	1.35331	normal	0.674049	0.72682	normal	[QV]	Secondary metabolites biosynthesis, transport and catabolism;; Defense mechanisms	Molecular Function: binding (GO:0005488);; Biological Process: response to UV (GO:0009411);; Biological Process: isoflavonoid biosynthetic process (GO:0009717);; Biological Process: response to organic substance (GO:0010033);; Cellular Component: membrane (GO:0016020);; Biological Process: cellular response to extracellular stimulus (GO:0031668);; Biological Process: cellular response to stress (…	--	--	[Q]	Secondary metabolites biosynthesis, transport and catabolism	Cytochrome P450	Licodione synthase OS=Glycyrrhiza echinata GN=CYP93B1 PE=1 SV=2	Q	Secondary metabolites biosynthesis, transport and catabolism	licodione synthase-like [Glycine max]	molecular function: binding (GO:0005488);; biological process: response to stimulus (GO:0050896);; biological process: metabolic process (GO:0008152);; biological process: cellular process (GO:0009987);; biological process: single-organism process (GO:0044699);; cellular component: membrane (GO:0016020);; molecular function: catalytic activity (GO:0003824);; cellular component: cell (GO:0005623);…
IFR	Glyma.01G172600	0	0	0.030223	2	3.80588	242	22.4703	1521	2.95185	184	4.32721	289	2.49e-13	6.66143	up	4.19e-08	6.14482	up	0.0426214	-1.85572	normal	[R]	General function prediction only	Cellular Component: cytoplasm (GO:0005737);; Cellular Component: plasma membrane (GO:0005886);; Biological Process: response to oxidative stress (GO:0006979);; Molecular Function: pinoresinol reductase activity (GO:0010283);; Molecular Function: lariciresinol reductase activity (GO:0010284);; Biological Process: response to cadmium ion (GO:0046686);; Molecular Function: 2'-hydroxyisoflavone reduc…	--	--	--	--	NmrA-like family;; NAD(P)H-binding;; 3-beta hydroxysteroid dehydrogenase/isomerase family;; NAD dependent epimerase/dehydratase family	Isoflavone reductase OS=Medicago sativa GN=IFR PE=1 SV=1	S	Function unknown	NADPH:isoflavone reductase [Glycine max]	cellular component: cell (GO:0005623);; cellular component: cell part (GO:0044464);; cellular component: membrane (GO:0016020);; biological process: response to stimulus (GO:0050896);; biological process: metabolic process (GO:0008152);; biological process: single-organism process (GO:0044699);; molecular function: catalytic activity (GO:0003824);; biological process: cellular process (GO:0009987)
IFR	Glyma.06G030900	0.525109	26	0.238125	12	0.998753	49	1.60937	85	14.399	676	18.5529	937	0.655042	0.695572	normal	3.23e-15	4.23384	up	5.7e-12	3.29004	up	[R]	General function prediction only	--	--	--	--	--	NmrA-like family;; NAD(P)H-binding;; NAD dependent epimerase/dehydratase family;; 3-beta hydroxysteroid dehydrogenase/isomerase family;; GDP-mannose 4,6 dehydratase;; KR domain	Isoflavone reductase-like protein OS=Olea europaea PE=1 SV=1	S	Function unknown	PREDICTED: isoflavone reductase-like protein [Glycine max]	--
IFR	Glyma.11G070200	0	0	0	0	3.94283	198	11.5829	640	1.2039	63	4.0989	221	3.5e-12	6.80307	up	2.92e-05	7.07535	up	0.0901205	-1.60803	normal	[R]	General function prediction only	Cellular Component: cytoplasm (GO:0005737);; Cellular Component: plasma membrane (GO:0005886);; Biological Process: response to oxidative stress (GO:0006979);; Molecular Function: pinoresinol reductase activity (GO:0010283);; Molecular Function: lariciresinol reductase activity (GO:0010284);; Biological Process: response to cadmium ion (GO:0046686);; Biological Process: oxidation-reduction proces…	--	--	--	--	NmrA-like family;; NAD(P)H-binding;; NAD dependent epimerase/dehydratase family;; GDP-mannose 4,6 dehydratase;; 3-beta hydroxysteroid dehydrogenase/isomerase family	Isoflavone reductase-like protein OS=Olea europaea PE=1 SV=1	S	Function unknown	hypothetical protein GLYMA_11G070200 [Glycine max]	cellular component: cell (GO:0005623);; cellular component: cell part (GO:0044464);; cellular component: membrane (GO:0016020);; biological process: response to stimulus (GO:0050896);; biological process: metabolic process (GO:0008152);; biological process: single-organism process (GO:0044699);; molecular function: catalytic activity (GO:0003824);; biological process: cellular process (GO:0009987)
IFR	Glyma.11G070600	0	0	0	0	3.86085	217	14.1005	845	1.60078	88	4.13831	238	4.32e-13	7.02888	up	9.64e-06	7.32363	up	0.0539539	-1.73012	normal	[R]	General function prediction only	Molecular Function: transcription factor activity, sequence-specific DNA binding (GO:0003700);; Molecular Function: protein binding (GO:0005515);; Cellular Component: nucleus (GO:0005634);; Cellular Component: cytoplasm (GO:0005737);; Cellular Component: plasma membrane (GO:0005886);; Biological Process: transcription, DNA-templated (GO:0006351);; Biological Process: response to oxidative stress …	--	--	--	--	NmrA-like family;; NAD(P)H-binding;; 3-beta hydroxysteroid dehydrogenase/isomerase family;; NAD dependent epimerase/dehydratase family	Isoflavone reductase OS=Medicago sativa GN=IFR PE=1 SV=1	S	Function unknown	PREDICTED: isoflavone reductase-like [Glycine max]	biological process: biological regulation (GO:0065007);; molecular function: nucleic acid binding transcription factor activity (GO:0001071);; molecular function: binding (GO:0005488);; cellular component: cell (GO:0005623);; cellular component: organelle (GO:0043226);; cellular component: cell part (GO:0044464);; cellular component: membrane (GO:0016020);; biological process: metabolic process (…
IFR	Glyma.11G116900	0.069598	4	0	0	0.904604	19	0.357534	21	1.21801	61	2.13525	115	0.519182	1.24131	normal	0.00491877	3.89198	up	0.0867738	1.71582	normal	[R]	General function prediction only	Molecular Function: nucleotide binding (GO:0000166);; Molecular Function: transcription factor activity, sequence-specific DNA binding (GO:0003700);; Molecular Function: protein binding (GO:0005515);; Cellular Component: nucleus (GO:0005634);; Cellular Component: cytoplasm (GO:0005737);; Cellular Component: plasma membrane (GO:0005886);; Biological Process: transcription, DNA-templated (GO:000635…	--	--	--	--	NmrA-like family;; NAD(P)H-binding	Probable pinoresinol-lariciresinol reductase 3 OS=Arabidopsis thaliana GN=PLR3 PE=3 SV=2	--	--	Isoflavone reductase like [Glycine soja]	molecular function: binding (GO:0005488);; biological process: biological regulation (GO:0065007);; molecular function: nucleic acid binding transcription factor activity (GO:0001071);; cellular component: cell (GO:0005623);; cellular component: organelle (GO:0043226);; cellular component: cell part (GO:0044464);; cellular component: membrane (GO:0016020);; biological process: metabolic process (…
IFR	Glyma.01G101300	0	0	0	0	0	0	0	0	0	0	0	0	--	--	--	--	--	--	--	--	--	--	--	--	--	--	--	--	NmrA-like family	Probable pinoresinol-lariciresinol reductase 3 OS=Arabidopsis thaliana GN=PLR3 PE=3 SV=2	--	--	hypothetical protein GLYMA_01G101300, partial [Glycine max]	--
IFR	Glyma.01G172700	0	0	0	0	0	0	0.394748	24	0.076044	4	0.215618	14	0.61145	0.910347	normal	0.240306	2.87719	normal	0.911348	-0.284235	normal	[R]	General function prediction only	Cellular Component: cytoplasm (GO:0005737);; Cellular Component: plasma membrane (GO:0005886);; Biological Process: response to oxidative stress (GO:0006979);; Molecular Function: pinoresinol reductase activity (GO:0010283);; Molecular Function: lariciresinol reductase activity (GO:0010284);; Biological Process: response to cadmium ion (GO:0046686);; Molecular Function: 2'-hydroxyisoflavone reduc…	--	--	--	--	NmrA-like family;; NAD(P)H-binding;; NAD dependent epimerase/dehydratase family;; 3-beta hydroxysteroid dehydrogenase/isomerase family;; GDP-mannose 4,6 dehydratase	Isoflavone reductase homolog A622 OS=Nicotiana tabacum PE=2 SV=1	S	Function unknown	PREDICTED: isoflavone reductase-like protein [Glycine max]	cellular component: cell (GO:0005623);; cellular component: cell part (GO:0044464);; cellular component: membrane (GO:0016020);; biological process: response to stimulus (GO:0050896);; biological process: metabolic process (GO:0008152);; biological process: single-organism process (GO:0044699);; molecular function: catalytic activity (GO:0003824);; biological process: cellular process (GO:0009987)
IFR	Glyma.01G172800	0	0	0	0	0	0	0	0	0	0	0	0	--	--	--	--	--	--	--	--	--	[R]	General function prediction only	Cellular Component: cytoplasm (GO:0005737);; Cellular Component: plasma membrane (GO:0005886);; Biological Process: response to oxidative stress (GO:0006979);; Molecular Function: pinoresinol reductase activity (GO:0010283);; Molecular Function: lariciresinol reductase activity (GO:0010284);; Biological Process: response to cadmium ion (GO:0046686);; Molecular Function: 2'-hydroxyisoflavone reduc…	--	--	--	--	NmrA-like family;; NAD(P)H-binding;; NAD dependent epimerase/dehydratase family;; 3-beta hydroxysteroid dehydrogenase/isomerase family;; GDP-mannose 4,6 dehydratase	Isoflavone reductase-like protein OS=Olea europaea PE=1 SV=1	S	Function unknown	PREDICTED: isoflavone reductase-like protein [Glycine max]	cellular component: cell (GO:0005623);; cellular component: cell part (GO:0044464);; cellular component: membrane (GO:0016020);; biological process: response to stimulus (GO:0050896);; biological process: metabolic process (GO:0008152);; biological process: single-organism process (GO:0044699);; molecular function: catalytic activity (GO:0003824);; biological process: cellular process (GO:0009987)
IFR	Glyma.01G172900	0	0	0	0	0.035505	2	0.038539	3	0.116124	7	0.335864	20	0.717799	0.5372	normal	0.122946	3.55411	normal	0.479976	1.41385	normal	[R]	General function prediction only	Cellular Component: cytoplasm (GO:0005737);; Cellular Component: plasma membrane (GO:0005886);; Biological Process: response to oxidative stress (GO:0006979);; Molecular Function: pinoresinol reductase activity (GO:0010283);; Molecular Function: lariciresinol reductase activity (GO:0010284);; Biological Process: response to cadmium ion (GO:0046686);; Biological Process: oxidation-reduction proces…	--	--	--	--	NmrA-like family;; NAD(P)H-binding;; NAD dependent epimerase/dehydratase family;; 3-beta hydroxysteroid dehydrogenase/isomerase family;; KR domain	Isoflavone reductase-like protein OS=Olea europaea PE=1 SV=1	S	Function unknown	PREDICTED: isoflavone reductase-like protein [Glycine max]	cellular component: cell (GO:0005623);; cellular component: cell part (GO:0044464);; cellular component: membrane (GO:0016020);; biological process: response to stimulus (GO:0050896);; biological process: metabolic process (GO:0008152);; biological process: single-organism process (GO:0044699);; molecular function: catalytic activity (GO:0003824);; biological process: cellular process (GO:0009987)
IFR	Glyma.01G211800	0	0	0	0	1.52534	78	4.4878	285	0.212984	12	0.250615	16	2.41e-07	5.58914	up	0.1036	3.69603	normal	9.42e-05	-3.45187	down	[R]	General function prediction only	Molecular Function: 2'-hydroxyisoflavone reductase activity (GO:0047526);; Biological Process: oxidation-reduction process (GO:0055114);;	--	--	--	--	NmrA-like family;; NAD(P)H-binding;; NAD dependent epimerase/dehydratase family;; 3-beta hydroxysteroid dehydrogenase/isomerase family	Isoflavone reductase OS=Medicago sativa GN=IFR PE=1 SV=1	S	Function unknown	PREDICTED: isoflavone reductase-like [Glycine max]	biological process: metabolic process (GO:0008152);; biological process: single-organism process (GO:0044699);; molecular function: catalytic activity (GO:0003824)
IFR	Glyma.04G012300	39.2829	2129	44.2522	2371	29.4321	1551	74.0567	4270	32.5393	1672	21.3937	1189	0.381626	-0.660338	normal	3.25e-05	-1.74599	down	0.117672	-1.10175	normal	[R]	General function prediction only	Cellular Component: cytoplasm (GO:0005737);; Cellular Component: plasma membrane (GO:0005886);; Biological Process: response to oxidative stress (GO:0006979);; Molecular Function: pinoresinol reductase activity (GO:0010283);; Molecular Function: lariciresinol reductase activity (GO:0010284);; Molecular Function: phenylcoumaran benzylic ether reductase activity (GO:0032442);; Biological Process: r…	--	--	--	--	NmrA-like family;; NAD(P)H-binding;; NAD dependent epimerase/dehydratase family	Isoflavone reductase homolog OS=Solanum tuberosum PE=2 SV=1	S	Function unknown	isoflavone reductase homolog 2 [Glycine max]	cellular component: cell (GO:0005623);; cellular component: cell part (GO:0044464);; cellular component: membrane (GO:0016020);; biological process: response to stimulus (GO:0050896);; biological process: metabolic process (GO:0008152);; biological process: single-organism process (GO:0044699);; molecular function: catalytic activity (GO:0003824);; biological process: cellular process (GO:0009987)
IFR	Glyma.04G131100	0	0	0	0	0	0	0	0	0	0	0.081888	5	--	--	--	0.547273	1.48513	normal	0.673456	0.767327	normal	--	--	Molecular Function: transcription factor activity, sequence-specific DNA binding (GO:0003700);; Molecular Function: protein binding (GO:0005515);; Cellular Component: nucleus (GO:0005634);; Cellular Component: plasma membrane (GO:0005886);; Biological Process: transcription, DNA-templated (GO:0006351);; Biological Process: response to oxidative stress (GO:0006979);; Biological Process: circadian …	--	--	--	--	NmrA-like family;; NAD(P)H-binding;; NAD dependent epimerase/dehydratase family	Eugenol synthase 1 OS=Ocimum basilicum GN=EGS1 PE=1 SV=1	S	Function unknown	PREDICTED: eugenol synthase 1-like [Glycine max]	biological process: biological regulation (GO:0065007);; molecular function: nucleic acid binding transcription factor activity (GO:0001071);; molecular function: binding (GO:0005488);; cellular component: cell (GO:0005623);; cellular component: organelle (GO:0043226);; cellular component: cell part (GO:0044464);; cellular component: membrane (GO:0016020);; biological process: metabolic process (…
IFR	Glyma.04G131200	0	0	0	0	0	0	0	0	0	0	0	0	--	--	--	--	--	--	--	--	--	--	--	Molecular Function: DNA binding (GO:0003677);; Cellular Component: plasma membrane (GO:0005886);; Biological Process: response to oxidative stress (GO:0006979);; Biological Process: circadian rhythm (GO:0007623);; Molecular Function: pinoresinol reductase activity (GO:0010283);; Molecular Function: lariciresinol reductase activity (GO:0010284);; Biological Process: regulation of gene expression (…	--	--	--	--	NmrA-like family	Eugenol synthase 1 OS=Ocimum basilicum GN=EGS1 PE=1 SV=1	--	--	hypothetical protein GLYMA_04G131200, partial [Glycine max]	molecular function: binding (GO:0005488);; cellular component: cell (GO:0005623);; cellular component: membrane (GO:0016020);; cellular component: cell part (GO:0044464);; biological process: response to stimulus (GO:0050896);; biological process: rhythmic process (GO:0048511);; biological process: metabolic process (GO:0008152);; biological process: single-organism process (GO:0044699);; molecul…
IFR	Glyma.06G012100	0.036731	2	0	0	0	0	0.227952	8	0	0	0.693371	9	0.909971	0.187491	normal	0.862229	0.456367	normal	0.99911	-0.00352779	normal	--	--	--	--	--	--	--	NmrA-like family	Isoflavone reductase homolog OS=Solanum tuberosum PE=2 SV=1	--	--	hypothetical protein GLYMA_06G012100 [Glycine max]	--
IFR	Glyma.08G306400	0	0	0	0	0	0	0	0	0	0	0	0	--	--	--	--	--	--	--	--	--	--	--	Molecular Function: binding (GO:0005488);; Cellular Component: plasma membrane (GO:0005886);; Biological Process: response to oxidative stress (GO:0006979);; Biological Process: lignan biosynthetic process (GO:0009807);; Biological Process: gene expression (GO:0010467);; Molecular Function: oxidoreductase activity, acting on the CH-CH group of donors, NAD or NADP as acceptor (GO:0016628);; Biolog…	--	--	--	--	NmrA-like family;; NAD(P)H-binding;; 3-beta hydroxysteroid dehydrogenase/isomerase family;; NAD dependent epimerase/dehydratase family	Isoflavone reductase homolog A622 OS=Nicotiana tabacum PE=2 SV=1	--	--	hypothetical protein GLYMA_08G306400 [Glycine max]	molecular function: binding (GO:0005488);; cellular component: cell (GO:0005623);; cellular component: membrane (GO:0016020);; cellular component: cell part (GO:0044464);; biological process: response to stimulus (GO:0050896);; biological process: metabolic process (GO:0008152);; biological process: cellular process (GO:0009987);; biological process: single-organism process (GO:0044699);; molecul…
IFR	Glyma.11G070300	0	0	0	0	0	0	0.036552	3	0	0	0	0	0.718717	0.480451	normal	--	--	--	0.673456	-0.741117	normal	[R]	General function prediction only	Cellular Component: cytoplasm (GO:0005737);; Cellular Component: plasma membrane (GO:0005886);; Biological Process: response to oxidative stress (GO:0006979);; Molecular Function: pinoresinol reductase activity (GO:0010283);; Molecular Function: lariciresinol reductase activity (GO:0010284);; Biological Process: response to cadmium ion (GO:0046686);; Biological Process: oxidation-reduction proces…	--	--	--	--	NmrA-like family;; NAD(P)H-binding;; NAD dependent epimerase/dehydratase family;; GDP-mannose 4,6 dehydratase;; 3-beta hydroxysteroid dehydrogenase/isomerase family	Isoflavone reductase-like protein OS=Olea europaea PE=1 SV=1	S	Function unknown	isoflavone reductase homolog 1 [Glycine max]	cellular component: cell (GO:0005623);; cellular component: cell part (GO:0044464);; cellular component: membrane (GO:0016020);; biological process: response to stimulus (GO:0050896);; biological process: metabolic process (GO:0008152);; biological process: single-organism process (GO:0044699);; molecular function: catalytic activity (GO:0003824);; biological process: cellular process (GO:0009987)
IFR	Glyma.11G070400	0	0	0	0	0	0	0.482926	14	0	0	0	0	0.717799	0.601474	normal	--	--	--	0.657882	-0.910593	normal	--	--	Cellular Component: plasma membrane (GO:0005886);; Biological Process: response to oxidative stress (GO:0006979);; Molecular Function: pinoresinol reductase activity (GO:0010283);; Molecular Function: lariciresinol reductase activity (GO:0010284);; Cellular Component: intracellular part (GO:0044424);; Biological Process: single-organism process (GO:0044699);; Biological Process: response to cadmi…	--	--	--	--	NmrA-like family;; NAD(P)H-binding;; NAD dependent epimerase/dehydratase family;; 3-beta hydroxysteroid dehydrogenase/isomerase family	Isoflavone reductase-like protein OS=Olea europaea PE=1 SV=1	S	Function unknown	hypothetical protein GLYMA_11G070400 [Glycine max]	cellular component: cell (GO:0005623);; cellular component: membrane (GO:0016020);; cellular component: cell part (GO:0044464);; biological process: response to stimulus (GO:0050896);; biological process: metabolic process (GO:0008152);; biological process: single-organism process (GO:0044699);; molecular function: catalytic activity (GO:0003824);; biological process: cellular process (GO:0009987)
IFR	Glyma.11G070500	0	0	0.134722	9	37.7589	2204	48.2334	3072	0.958955	56	4.96274	304	0.0231984	3.16677	normal	0.0162569	3.53406	normal	1.33e-07	-3.84267	down	[R]	General function prediction only	Molecular Function: transcription factor activity, sequence-specific DNA binding (GO:0003700);; Molecular Function: protein binding (GO:0005515);; Cellular Component: nucleus (GO:0005634);; Cellular Component: plasma membrane (GO:0005886);; Biological Process: transcription, DNA-templated (GO:0006351);; Biological Process: ion transport (GO:0006811);; Biological Process: response to oxidative str…	--	--	--	--	NmrA-like family;; NAD(P)H-binding;; NAD dependent epimerase/dehydratase family;; 3-beta hydroxysteroid dehydrogenase/isomerase family	Isoflavone reductase OS=Medicago sativa GN=IFR PE=1 SV=1	S	Function unknown	hypothetical protein GLYMA_11G070500 [Glycine max]	biological process: biological regulation (GO:0065007);; molecular function: nucleic acid binding transcription factor activity (GO:0001071);; molecular function: binding (GO:0005488);; cellular component: cell (GO:0005623);; cellular component: organelle (GO:0043226);; cellular component: cell part (GO:0044464);; cellular component: membrane (GO:0016020);; biological process: metabolic process (…
IFR	Glyma.12G042700	0	0	0	0	0	0	0	0	0.080907	3	0.076696	3	--	--	--	0.53243	1.56291	normal	0.673456	0.820081	normal	--	--	--	--	--	--	--	NmrA-like family	Probable pinoresinol-lariciresinol reductase 3 OS=Arabidopsis thaliana GN=PLR3 PE=3 SV=2	--	--	hypothetical protein GLYMA_12G042700 [Glycine max]	--
IFR	Glyma.16G163900	0.12457	5	0	0	0.874517	32	0.154374	7	1.49893	53	1.44416	55	0.617537	1.04506	normal	0.0695945	2.92073	normal	0.570558	0.968786	normal	--	--	--	--	--	--	--	Domain of unknown function (DUF3511)	--	--	--	hypothetical protein glysoja_030141 [Glycine soja]	--
IFR	Glyma.20G027800	0.254965	10	0	0	0	0	0.271553	10	0	0	0.197808	7	0.872512	-0.297272	normal	0.738902	-0.855963	normal	0.931346	-0.204526	normal	--	--	Molecular Function: transcription factor activity, sequence-specific DNA binding (GO:0003700);; Molecular Function: protein binding (GO:0005515);; Cellular Component: nucleus (GO:0005634);; Cellular Component: plasma membrane (GO:0005886);; Biological Process: regulation of transcription, DNA-templated (GO:0006355);; Biological Process: ion transport (GO:0006811);; Biological Process: response to…	--	--	--	--	NmrA-like family	Isoflavone reductase OS=Pisum sativum GN=IFR PE=2 SV=1	--	--	hypothetical protein GLYMA_20G027800 [Glycine max]	biological process: biological regulation (GO:0065007);; molecular function: nucleic acid binding transcription factor activity (GO:0001071);; molecular function: binding (GO:0005488);; cellular component: cell (GO:0005623);; cellular component: organelle (GO:0043226);; cellular component: cell part (GO:0044464);; cellular component: membrane (GO:0016020);; biological process: single-organism pro…
IFS	Glyma.02G176200	0	0	0	0	0	0	0	0	0	0	0	0	--	--	--	--	--	--	--	--	--	[QV]	Secondary metabolites biosynthesis, transport and catabolism;; Defense mechanisms	Biological Process: very long-chain fatty acid metabolic process (GO:0000038);; Molecular Function: binding (GO:0005488);; Cellular Component: endoplasmic reticulum (GO:0005783);; Biological Process: anatomical structure morphogenesis (GO:0009653);; Biological Process: isoflavonoid biosynthetic process (GO:0009717);; Biological Process: response to auxin (GO:0009733);; Biological Process: lignin …	--	--	[Q]	Secondary metabolites biosynthesis, transport and catabolism	Cytochrome P450	3,9-dihydroxypterocarpan 6A-monooxygenase OS=Glycine max GN=CYP93A1 PE=1 SV=1	Q	Secondary metabolites biosynthesis, transport and catabolism	PREDICTED: cytochrome P450 93A3-like [Glycine max]	biological process: metabolic process (GO:0008152);; biological process: cellular process (GO:0009987);; biological process: single-organism process (GO:0044699);; molecular function: binding (GO:0005488);; cellular component: cell (GO:0005623);; cellular component: organelle (GO:0043226);; cellular component: cell part (GO:0044464);; biological process: developmental process (GO:0032502);; biolo…
IFS	Glyma.03G142000	0.032983	3	0	0	0.370906	23	1.05366	69	0	0	0.097005	7	0.0875861	2.42839	normal	0.984131	0.0564389	normal	0.0757415	-2.71971	normal	[QV]	Secondary metabolites biosynthesis, transport and catabolism;; Defense mechanisms	Molecular Function: monooxygenase activity (GO:0004497);; Molecular Function: iron ion binding (GO:0005506);; Cellular Component: endoplasmic reticulum (GO:0005783);; Molecular Function: electron carrier activity (GO:0009055);; Biological Process: response to UV (GO:0009411);; Biological Process: isoflavonoid biosynthetic process (GO:0009717);; Biological Process: response to auxin (GO:0009733);;…	K07408|0|gmx:100779342|K07408 cytochrome P450 family 1 subfamily A polypeptide 1 [EC:1.14.14.1] | (RefSeq) cytochrome P450 93A2-like	Tryptophan metabolism (ko00380)	[Q]	Secondary metabolites biosynthesis, transport and catabolism	Cytochrome P450	3,9-dihydroxypterocarpan 6A-monooxygenase OS=Glycine max GN=CYP93A1 PE=1 SV=1	Q	Secondary metabolites biosynthesis, transport and catabolism	PREDICTED: cytochrome P450 93A2-like [Glycine max]	biological process: metabolic process (GO:0008152);; biological process: single-organism process (GO:0044699);; molecular function: catalytic activity (GO:0003824);; molecular function: binding (GO:0005488);; cellular component: cell (GO:0005623);; cellular component: organelle (GO:0043226);; cellular component: cell part (GO:0044464);; molecular function: electron carrier activity (GO:0009055);;…
IFS	Glyma.03G142100	12.4361	893	9.18507	652	51.8601	3619	80.1462	6119	11.7664	801	39.3519	2881	0.000133224	1.59475	up	0.900634	0.0976805	normal	0.0305302	-1.55513	normal	[QV]	Secondary metabolites biosynthesis, transport and catabolism;; Defense mechanisms	Molecular Function: monooxygenase activity (GO:0004497);; Molecular Function: iron ion binding (GO:0005506);; Cellular Component: endoplasmic reticulum (GO:0005783);; Molecular Function: electron carrier activity (GO:0009055);; Biological Process: response to UV (GO:0009411);; Biological Process: anatomical structure morphogenesis (GO:0009653);; Biological Process: isoflavonoid biosynthetic proce…	--	--	[Q]	Secondary metabolites biosynthesis, transport and catabolism	Cytochrome P450	Cytochrome P450 93A3 OS=Glycine max GN=CYP93A3 PE=2 SV=1	Q	Secondary metabolites biosynthesis, transport and catabolism	cytochrome P450 93A3 precursor [Glycine max]	biological process: metabolic process (GO:0008152);; biological process: single-organism process (GO:0044699);; molecular function: catalytic activity (GO:0003824);; molecular function: binding (GO:0005488);; cellular component: cell (GO:0005623);; cellular component: organelle (GO:0043226);; cellular component: cell part (GO:0044464);; molecular function: electron carrier activity (GO:0009055);;…
IFS	Glyma.03G143700	0.911628	68	1.50174	111	21.6443	1565	44.3259	3506	2.26217	160	5.141	390	6.28e-11	3.54829	up	0.616163	0.421433	normal	2.61e-08	-3.25437	down	[QV]	Secondary metabolites biosynthesis, transport and catabolism;; Defense mechanisms	Molecular Function: monooxygenase activity (GO:0004497);; Molecular Function: iron ion binding (GO:0005506);; Cellular Component: endoplasmic reticulum (GO:0005783);; Molecular Function: electron carrier activity (GO:0009055);; Biological Process: response to UV (GO:0009411);; Biological Process: isoflavonoid biosynthetic process (GO:0009717);; Biological Process: response to auxin (GO:0009733);;…	K13261|0|gmx:100776878|K13261 3,9-dihydroxypterocarpan 6a-monooxygenase [EC:1.14.13.28] | (RefSeq) CYP93A1, D6aH; cytochrome P450 93A1-like	Isoflavonoid biosynthesis (ko00943)	[Q]	Secondary metabolites biosynthesis, transport and catabolism	Cytochrome P450	3,9-dihydroxypterocarpan 6A-monooxygenase OS=Glycine max GN=CYP93A1 PE=1 SV=1	Q	Secondary metabolites biosynthesis, transport and catabolism	3,9-dihydroxypterocarpan 6A-monooxygenase [Glycine max]	biological process: metabolic process (GO:0008152);; biological process: single-organism process (GO:0044699);; molecular function: catalytic activity (GO:0003824);; molecular function: binding (GO:0005488);; cellular component: cell (GO:0005623);; cellular component: organelle (GO:0043226);; cellular component: cell part (GO:0044464);; molecular function: electron carrier activity (GO:0009055);;…
IFS	Glyma.07G202300	39.7236	3343	36.2902	3018	44.2873	3623	110.155	9858	53.5795	4273	47.0066	4034	0.975534	0.0294767	normal	0.0271395	-0.720783	normal	0.242727	-0.810544	normal	[QV]	Secondary metabolites biosynthesis, transport and catabolism;; Defense mechanisms	Molecular Function: monooxygenase activity (GO:0004497);; Molecular Function: iron ion binding (GO:0005506);; Cellular Component: endoplasmic reticulum membrane (GO:0005789);; Molecular Function: electron carrier activity (GO:0009055);; Biological Process: anatomical structure morphogenesis (GO:0009653);; Biological Process: isoflavonoid biosynthetic process (GO:0009717);; Biological Process: pos…	K13257|0|gmx:100037450|K13257 2-hydroxyisoflavanone synthase [EC:1.14.13.136] | (RefSeq) IFS1, IFS, PP1; isoflavone synthase 1	Isoflavonoid biosynthesis (ko00943)	[Q]	Secondary metabolites biosynthesis, transport and catabolism	Cytochrome P450	2-hydroxyisoflavanone synthase OS=Glycine max GN=IFS2 PE=2 SV=1	Q	Secondary metabolites biosynthesis, transport and catabolism	isoflavone synthase 1, partial [Glycine max]	biological process: metabolic process (GO:0008152);; biological process: single-organism process (GO:0044699);; molecular function: catalytic activity (GO:0003824);; molecular function: binding (GO:0005488);; cellular component: cell (GO:0005623);; cellular component: membrane (GO:0016020);; cellular component: organelle (GO:0043226);; cellular component: organelle part (GO:0044422);; cellular co…
IFS	Glyma.08G350800	9.78723	747	12.8992	973	7.27837	540	8.99759	730	385.55	27870	360.865	28074	0.00245292	-1.42602	down	4.6e-27	3.85851	up	7.37e-61	5.19302	up	[QV]	Secondary metabolites biosynthesis, transport and catabolism;; Defense mechanisms	--	K15814|0|gmx:100037459|K15814 beta-amyrin 24-hydroxylase [EC:1.14.99.43] | (RefSeq) CYP93E1; beta-amyrin and sophoradiol 24-hydroxylase	Sesquiterpenoid and triterpenoid biosynthesis (ko00909)	[Q]	Secondary metabolites biosynthesis, transport and catabolism	Cytochrome P450	Beta-amyrin 24-hydroxylase OS=Glycine max GN=CYP93E1 PE=1 SV=1	Q	Secondary metabolites biosynthesis, transport and catabolism	beta-amyrin 24-hydroxylase [Glycine max]	--
IFS	Glyma.10G092500	0.314437	23	0.330715	24	0.088105	7	0.295164	23	0.911929	61	1.04613	76	0.361247	-1.32629	normal	0.694403	0.396712	normal	0.138444	1.76144	normal	[QV]	Secondary metabolites biosynthesis, transport and catabolism;; Defense mechanisms	Cellular Component: endoplasmic reticulum (GO:0005783);; Biological Process: response to UV (GO:0009411);; Biological Process: isoflavonoid biosynthetic process (GO:0009717);; Biological Process: response to auxin (GO:0009733);; Biological Process: flavonoid biosynthetic process (GO:0009813);; Biological Process: positive gravitropism (GO:0009958);; Cellular Component: membrane (GO:0016020);; Bio…	K07408|0|gmx:100805931|K07408 cytochrome P450 family 1 subfamily A polypeptide 1 [EC:1.14.14.1] | (RefSeq) cytochrome P450 93A3-like	Tryptophan metabolism (ko00380)	[Q]	Secondary metabolites biosynthesis, transport and catabolism	Cytochrome P450	3,9-dihydroxypterocarpan 6A-monooxygenase OS=Glycine max GN=CYP93A1 PE=1 SV=1	Q	Secondary metabolites biosynthesis, transport and catabolism	PREDICTED: cytochrome P450 93A3-like [Glycine max]	cellular component: cell (GO:0005623);; cellular component: organelle (GO:0043226);; cellular component: cell part (GO:0044464);; biological process: response to stimulus (GO:0050896);; biological process: metabolic process (GO:0008152);; biological process: cellular process (GO:0009987);; biological process: single-organism process (GO:0044699);; cellular component: membrane (GO:0016020);; molec…
IFS	Glyma.10G092600	0	0	0	0	0	0	0	0	0	0	0	0	--	--	--	--	--	--	--	--	--	[QV]	Secondary metabolites biosynthesis, transport and catabolism;; Defense mechanisms	Molecular Function: monooxygenase activity (GO:0004497);; Molecular Function: iron ion binding (GO:0005506);; Cellular Component: endoplasmic reticulum (GO:0005783);; Molecular Function: electron carrier activity (GO:0009055);; Biological Process: response to UV (GO:0009411);; Biological Process: anatomical structure morphogenesis (GO:0009653);; Biological Process: isoflavonoid biosynthetic proce…	K07408|0|gmx:100807524|K07408 cytochrome P450 family 1 subfamily A polypeptide 1 [EC:1.14.14.1] | (RefSeq) cytochrome P450 93A3-like	Tryptophan metabolism (ko00380)	[Q]	Secondary metabolites biosynthesis, transport and catabolism	Cytochrome P450	Cytochrome P450 93A3 OS=Glycine max GN=CYP93A3 PE=2 SV=1	Q	Secondary metabolites biosynthesis, transport and catabolism	PREDICTED: cytochrome P450 93A3-like [Glycine max]	biological process: metabolic process (GO:0008152);; biological process: single-organism process (GO:0044699);; molecular function: catalytic activity (GO:0003824);; molecular function: binding (GO:0005488);; cellular component: cell (GO:0005623);; cellular component: organelle (GO:0043226);; cellular component: cell part (GO:0044464);; molecular function: electron carrier activity (GO:0009055);;…
IFS	Glyma.11G144100	0	0	0	0	0	0	0	0	0	0	0	0	--	--	--	--	--	--	--	--	--	--	--	Molecular Function: monooxygenase activity (GO:0004497);; Molecular Function: binding (GO:0005488);; Molecular Function: iron ion binding (GO:0005506);; Cellular Component: endoplasmic reticulum (GO:0005783);; Molecular Function: electron carrier activity (GO:0009055);; Biological Process: isoflavonoid biosynthetic process (GO:0009717);; Biological Process: flavonoid metabolic process (GO:0009812…	--	--	[Q]	Secondary metabolites biosynthesis, transport and catabolism	Cytochrome P450	Licodione synthase OS=Glycyrrhiza echinata GN=CYP93B1 PE=1 SV=2	Q	Secondary metabolites biosynthesis, transport and catabolism	hypothetical protein GLYMA_11G144100 [Glycine max]	biological process: metabolic process (GO:0008152);; biological process: single-organism process (GO:0044699);; molecular function: catalytic activity (GO:0003824);; molecular function: binding (GO:0005488);; cellular component: cell (GO:0005623);; cellular component: organelle (GO:0043226);; cellular component: cell part (GO:0044464);; molecular function: electron carrier activity (GO:0009055);;…
IFS	Glyma.12G067000	0	0	0	0	0	0	0	0	0	0	0	0	--	--	--	--	--	--	--	--	--	[QV]	Secondary metabolites biosynthesis, transport and catabolism;; Defense mechanisms	Biological Process: response to UV (GO:0009411);; Biological Process: isoflavonoid biosynthetic process (GO:0009717);; Biological Process: response to auxin (GO:0009733);; Molecular Function: flavonoid 3'-monooxygenase activity (GO:0016711);; Biological Process: cellular response to extracellular stimulus (GO:0031668);; Biological Process: cellular response to stress (GO:0033554);; Molecular Func…	--	--	[Q]	Secondary metabolites biosynthesis, transport and catabolism	Cytochrome P450	Licodione synthase OS=Glycyrrhiza echinata GN=CYP93B1 PE=1 SV=2	Q	Secondary metabolites biosynthesis, transport and catabolism	licodione synthase-like [Glycine max]	biological process: response to stimulus (GO:0050896);; biological process: metabolic process (GO:0008152);; biological process: cellular process (GO:0009987);; biological process: single-organism process (GO:0044699);; molecular function: catalytic activity (GO:0003824);; cellular component: cell (GO:0005623);; cellular component: organelle (GO:0043226);; cellular component: cell part (GO:004446…
IFS	Glyma.12G067100	0	0	0	0	0	0	0	0	0.030396	3	0	0	--	--	--	0.579006	1.35331	normal	0.674049	0.72682	normal	[QV]	Secondary metabolites biosynthesis, transport and catabolism;; Defense mechanisms	Molecular Function: binding (GO:0005488);; Biological Process: response to UV (GO:0009411);; Biological Process: isoflavonoid biosynthetic process (GO:0009717);; Biological Process: response to organic substance (GO:0010033);; Cellular Component: membrane (GO:0016020);; Biological Process: cellular response to extracellular stimulus (GO:0031668);; Biological Process: cellular response to stress (…	--	--	[Q]	Secondary metabolites biosynthesis, transport and catabolism	Cytochrome P450	Licodione synthase OS=Glycyrrhiza echinata GN=CYP93B1 PE=1 SV=2	Q	Secondary metabolites biosynthesis, transport and catabolism	licodione synthase-like [Glycine max]	molecular function: binding (GO:0005488);; biological process: response to stimulus (GO:0050896);; biological process: metabolic process (GO:0008152);; biological process: cellular process (GO:0009987);; biological process: single-organism process (GO:0044699);; cellular component: membrane (GO:0016020);; molecular function: catalytic activity (GO:0003824);; cellular component: cell (GO:0005623);…
IFS	Glyma.12G173900	0	0	0	0	0	0	0	0	0	0	0	0	--	--	--	--	--	--	--	--	--	[QV]	Secondary metabolites biosynthesis, transport and catabolism;; Defense mechanisms	Molecular Function: binding (GO:0005488);; Cellular Component: endoplasmic reticulum (GO:0005783);; Biological Process: response to UV (GO:0009411);; Biological Process: anatomical structure morphogenesis (GO:0009653);; Biological Process: isoflavonoid biosynthetic process (GO:0009717);; Biological Process: response to auxin (GO:0009733);; Biological Process: flavonoid biosynthetic process (GO:00…	--	--	[Q]	Secondary metabolites biosynthesis, transport and catabolism	Cytochrome P450	Cytochrome P450 93A3 OS=Glycine max GN=CYP93A3 PE=2 SV=1	Q	Secondary metabolites biosynthesis, transport and catabolism	hypothetical protein GLYMA_12G173900 [Glycine max]	molecular function: binding (GO:0005488);; cellular component: cell (GO:0005623);; cellular component: organelle (GO:0043226);; cellular component: cell part (GO:0044464);; biological process: response to stimulus (GO:0050896);; biological process: developmental process (GO:0032502);; biological process: metabolic process (GO:0008152);; biological process: cellular process (GO:0009987);; biologic…
IFS	Glyma.13G173500	128.256	10625	304.867	24959	368.779	29703	634.251	55576	338.602	26586	56.468	4772	0.857979	0.166167	normal	0.197485	-1.23451	normal	0.157058	-1.40438	normal	[QV]	Secondary metabolites biosynthesis, transport and catabolism;; Defense mechanisms	Molecular Function: iron ion binding (GO:0005506);; Cellular Component: endoplasmic reticulum membrane (GO:0005789);; Molecular Function: electron carrier activity (GO:0009055);; Biological Process: anatomical structure morphogenesis (GO:0009653);; Biological Process: isoflavonoid biosynthetic process (GO:0009717);; Biological Process: positive gravitropism (GO:0009958);; Cellular Component: inte…	K13257|0|gmx:606705|K13257 2-hydroxyisoflavanone synthase [EC:1.14.13.136] | (RefSeq) IFS2, CYP93C1v2; isoflavone synthase 2	Isoflavonoid biosynthesis (ko00943)	[Q]	Secondary metabolites biosynthesis, transport and catabolism	Cytochrome P450	2-hydroxyisoflavanone synthase OS=Glycine max GN=IFS2 PE=2 SV=1	Q	Secondary metabolites biosynthesis, transport and catabolism	2-hydroxyisoflavanone synthase precursor [Glycine max]	molecular function: binding (GO:0005488);; cellular component: cell (GO:0005623);; cellular component: membrane (GO:0016020);; cellular component: organelle (GO:0043226);; cellular component: organelle part (GO:0044422);; cellular component: membrane part (GO:0044425);; cellular component: cell part (GO:0044464);; molecular function: electron carrier activity (GO:0009055);; biological process: de…
IFS	Glyma.17G162300	0	0	0	0	0	0	0	0	0	0	0	0	--	--	--	--	--	--	--	--	--	[QV]	Secondary metabolites biosynthesis, transport and catabolism;; Defense mechanisms	--	--	--	[Q]	Secondary metabolites biosynthesis, transport and catabolism	Cytochrome P450	Cytochrome P450 93A3 OS=Glycine max GN=CYP93A3 PE=2 SV=1	Q	Secondary metabolites biosynthesis, transport and catabolism	hypothetical protein GLYMA_17G162300 [Glycine max]	--
IFS	Glyma.19G144700	2.39098	211	2.58798	226	4.27674	366	5.98445	561	4.62401	386	4.69592	422	0.951392	0.0510776	normal	0.639988	-0.237157	normal	0.593547	-0.375872	normal	[QV]	Secondary metabolites biosynthesis, transport and catabolism;; Defense mechanisms	Molecular Function: monooxygenase activity (GO:0004497);; Molecular Function: iron ion binding (GO:0005506);; Cellular Component: endoplasmic reticulum (GO:0005783);; Molecular Function: electron carrier activity (GO:0009055);; Biological Process: anatomical structure morphogenesis (GO:0009653);; Biological Process: isoflavonoid biosynthetic process (GO:0009717);; Biological Process: positive gra…	K07408|0|gmx:100797067|K07408 cytochrome P450 family 1 subfamily A polypeptide 1 [EC:1.14.14.1] | (RefSeq) CYP93A2; cytochrome P450 93A2-like	Tryptophan metabolism (ko00380)	[Q]	Secondary metabolites biosynthesis, transport and catabolism	Cytochrome P450	Cytochrome P450 93A2 OS=Glycine max GN=CYP93A2 PE=2 SV=1	Q	Secondary metabolites biosynthesis, transport and catabolism	cytochrome P450 93A2 [Glycine max]	biological process: metabolic process (GO:0008152);; biological process: single-organism process (GO:0044699);; molecular function: catalytic activity (GO:0003824);; molecular function: binding (GO:0005488);; cellular component: cell (GO:0005623);; cellular component: organelle (GO:0043226);; cellular component: cell part (GO:0044464);; molecular function: electron carrier activity (GO:0009055);;…
IFS	Glyma.19G146800	17.7398	1271	30.9462	2240	37.9951	2701	58.6693	4560	7.09546	493	2.41561	181	0.986866	-0.0158949	normal	2.85e-07	-3.4033	down	1.78e-07	-3.36219	down	[QV]	Secondary metabolites biosynthesis, transport and catabolism;; Defense mechanisms	Molecular Function: monooxygenase activity (GO:0004497);; Molecular Function: iron ion binding (GO:0005506);; Cellular Component: endoplasmic reticulum (GO:0005783);; Molecular Function: electron carrier activity (GO:0009055);; Biological Process: response to UV (GO:0009411);; Biological Process: isoflavonoid biosynthetic process (GO:0009717);; Biological Process: response to auxin (GO:0009733);;…	K07408|0|gmx:100808223|K07408 cytochrome P450 family 1 subfamily A polypeptide 1 [EC:1.14.14.1] | (RefSeq) 3,9-dihydroxypterocarpan 6A-monooxygenase-like	Tryptophan metabolism (ko00380)	[Q]	Secondary metabolites biosynthesis, transport and catabolism	Cytochrome P450	3,9-dihydroxypterocarpan 6A-monooxygenase OS=Glycine max GN=CYP93A1 PE=1 SV=1	Q	Secondary metabolites biosynthesis, transport and catabolism	PREDICTED: 3,9-dihydroxypterocarpan 6A-monooxygenase-like [Glycine max]	biological process: metabolic process (GO:0008152);; biological process: single-organism process (GO:0044699);; molecular function: catalytic activity (GO:0003824);; molecular function: binding (GO:0005488);; cellular component: cell (GO:0005623);; cellular component: organelle (GO:0043226);; cellular component: cell part (GO:0044464);; molecular function: electron carrier activity (GO:0009055);;…
MAT	Glyma.01G112900	10.7084	982	15.0669	1365	8.84096	788	8.82637	861	9.70521	843	22.9479	2146	0.00152151	-1.48691	down	0.194327	-0.816998	normal	0.464183	0.582175	normal	--	--	Molecular Function: O-acyltransferase activity (GO:0008374);; Biological Process: anatomical structure morphogenesis (GO:0009653);; Biological Process: cellular component organization (GO:0016043);; Molecular Function: N-acyltransferase activity (GO:0016410);; Biological Process: primary metabolic process (GO:0044238);; Biological Process: cellular biosynthetic process (GO:0044249);; Biological P…	--	--	--	--	Transferase family	BAHD acyltransferase DCR OS=Arabidopsis thaliana GN=DCR PE=2 SV=1	S	Function unknown	PREDICTED: BAHD acyltransferase DCR-like [Glycine max]	biological process: metabolic process (GO:0008152);; molecular function: catalytic activity (GO:0003824);; biological process: developmental process (GO:0032502);; biological process: cellular component organization or biogenesis (GO:0071840);; biological process: cellular process (GO:0009987);; biological process: single-organism process (GO:0044699);; biological process: localization (GO:005117…
MAT	Glyma.01G152000	0.092542	7	0	0	0	0	0	0	0.097639	7	0	0	0.71268	-0.651444	normal	0.863162	-0.457889	normal	0.673456	0.807709	normal	--	--	Biological Process: phenylpropanoid biosynthetic process (GO:0009699);; Biological Process: alkaloid biosynthetic process (GO:0009821);; Molecular Function: acetyl CoA:(Z)-3-hexen-1-ol acetyltransferase activity (GO:0010327);; Molecular Function: N-acyltransferase activity (GO:0016410);; Molecular Function: O-acetyltransferase activity (GO:0016413);; Biological Process: cellular lipid metabolic p…	K19861|0|gmx:100817429|K19861 benzyl alcohol O-benzoyltransferase [EC:2.3.1.196 2.3.1.232] | (RefSeq) methanol O-anthraniloyltransferase-like	--	--	--	Transferase family	Methanol O-anthraniloyltransferase OS=Vitis labrusca GN=AMAT PE=1 SV=1	--	--	PREDICTED: methanol O-anthraniloyltransferase-like [Glycine max]	biological process: metabolic process (GO:0008152);; biological process: cellular process (GO:0009987);; biological process: single-organism process (GO:0044699);; molecular function: catalytic activity (GO:0003824);; biological process: cellular component organization or biogenesis (GO:0071840);; biological process: response to stimulus (GO:0050896);; biological process: biological regulation (G…
MAT	Glyma.02G069100	0	0	0	0	0	0	0	0	0.079194	5	0.534142	31	--	--	--	0.0821826	3.8882	normal	0.0993224	2.80534	normal	--	--	Cellular Component: nucleus (GO:0005634);; Cellular Component: cytoplasm (GO:0005737);; Molecular Function: O-acyltransferase activity (GO:0008374);; Biological Process: double fertilization forming a zygote and endosperm (GO:0009567);; Biological Process: phenylpropanoid biosynthetic process (GO:0009699);; Molecular Function: N-acyltransferase activity (GO:0016410);; Molecular Function: transfer…	K15400|0|gmx:100499712|K15400 omega-hydroxypalmitate O-feruloyl transferase [EC:2.3.1.188] | (RefSeq) omega-hydroxypalmitate O-feruloyl transferase	Cutin, suberine and wax biosynthesis (ko00073)	--	--	Transferase family	Omega-hydroxypalmitate O-feruloyl transferase OS=Arabidopsis thaliana GN=HHT1 PE=1 SV=1	S	Function unknown	PREDICTED: omega-hydroxypalmitate O-feruloyl transferase [Glycine max]	cellular component: cell (GO:0005623);; cellular component: organelle (GO:0043226);; cellular component: cell part (GO:0044464);; biological process: metabolic process (GO:0008152);; molecular function: catalytic activity (GO:0003824);; biological process: reproduction (GO:0000003);; biological process: reproductive process (GO:0022414);; biological process: single-organism process (GO:0044699);;…
MAT	Glyma.02G264600	0.610596	32	0.457285	24	0.718426	37	0.708714	40	0.555459	28	0.832451	44	0.724081	-0.458146	normal	0.521861	-0.721149	normal	0.845362	-0.289377	normal	--	--	Cellular Component: cytoplasm (GO:0005737);; Biological Process: phenylpropanoid biosynthetic process (GO:0009699);; Biological Process: cellular component organization (GO:0016043);; Molecular Function: N-acyltransferase activity (GO:0016410);; Molecular Function: O-acetyltransferase activity (GO:0016413);; Molecular Function: transferase activity, transferring acyl groups other than amino-acyl …	--	--	--	--	Transferase family	Omega-hydroxypalmitate O-feruloyl transferase OS=Arabidopsis thaliana GN=HHT1 PE=1 SV=1	S	Function unknown	PREDICTED: taxadien-5-alpha-ol O-acetyltransferase-like [Glycine max]	cellular component: cell (GO:0005623);; cellular component: cell part (GO:0044464);; biological process: metabolic process (GO:0008152);; biological process: cellular process (GO:0009987);; biological process: single-organism process (GO:0044699);; biological process: cellular component organization or biogenesis (GO:0071840);; molecular function: catalytic activity (GO:0003824);; biological proc…
MAT	Glyma.02G283500	0.47577	33	0.270654	19	0.624866	42	0.813623	59	0.384987	25	0.419064	29	0.984053	-0.0318905	normal	0.416364	-0.980528	normal	0.427483	-0.985426	normal	--	--	Molecular Function: O-acyltransferase activity (GO:0008374);; Biological Process: flavonoid biosynthetic process (GO:0009813);; Molecular Function: N-acyltransferase activity (GO:0016410);; Molecular Function: transferase activity, transferring acyl groups other than amino-acyl groups (GO:0016747);; Biological Process: primary metabolic process (GO:0044238);; Biological Process: cellular biosynth…	--	--	--	--	Transferase family	Shikimate O-hydroxycinnamoyltransferase OS=Arabidopsis thaliana GN=HST PE=1 SV=1	S	Function unknown	PREDICTED: shikimate O-hydroxycinnamoyltransferase-like [Glycine max]	biological process: metabolic process (GO:0008152);; molecular function: catalytic activity (GO:0003824);; biological process: cellular process (GO:0009987);; biological process: single-organism process (GO:0044699)
MAT	Glyma.03G028700	0.069833	5	0	0	0.032487	3	0	0	0	0	0	0	0.849664	-0.304815	normal	0.466755	-1.88238	normal	0.673456	-0.759463	normal	--	--	Biological Process: multicellular organism development (GO:0007275);; Molecular Function: O-acyltransferase activity (GO:0008374);; Biological Process: flavonoid biosynthetic process (GO:0009813);; Molecular Function: N-acyltransferase activity (GO:0016410);; Molecular Function: transferase activity, transferring acyl groups other than amino-acyl groups (GO:0016747);; Biological Process: cellular…	--	--	--	--	Transferase family	Vinorine synthase OS=Rauvolfia serpentina GN=ACT PE=1 SV=2	--	--	PREDICTED: vinorine synthase-like [Glycine max]	biological process: multicellular organismal process (GO:0032501);; biological process: developmental process (GO:0032502);; biological process: single-organism process (GO:0044699);; biological process: metabolic process (GO:0008152);; molecular function: catalytic activity (GO:0003824);; biological process: cellular process (GO:0009987)
MAT	Glyma.03G244300	0.062605	5	0.095182	7	0	0	0	0	0.099246	7	0.183528	13	0.247867	-1.85315	normal	0.849097	-0.361093	normal	0.246255	2.13201	normal	--	--	Cellular Component: cytoplasm (GO:0005737);; Biological Process: alkaloid biosynthetic process (GO:0009821);; Molecular Function: acetyl CoA:(Z)-3-hexen-1-ol acetyltransferase activity (GO:0010327);; Biological Process: suberin biosynthetic process (GO:0010345);; Biological Process: green leaf volatile biosynthetic process (GO:0010597);; Molecular Function: N-acyltransferase activity (GO:0016410)…	K19861|0|gmx:100787380|K19861 benzyl alcohol O-benzoyltransferase [EC:2.3.1.196 2.3.1.232] | (RefSeq) benzyl alcohol O-benzoyltransferase-like	--	--	--	Transferase family	Benzyl alcohol O-benzoyltransferase OS=Nicotiana tabacum GN=HSR201 PE=1 SV=1	--	--	PREDICTED: benzyl alcohol O-benzoyltransferase-like [Glycine max]	cellular component: cell (GO:0005623);; cellular component: cell part (GO:0044464);; biological process: metabolic process (GO:0008152);; biological process: cellular process (GO:0009987);; molecular function: catalytic activity (GO:0003824);; biological process: single-organism process (GO:0044699);; biological process: response to stimulus (GO:0050896);; biological process: cellular component o…
MAT	Glyma.03G244400	0	0	0	0	0	0	0	0	0	0	0.38035	28	--	--	--	0.342115	2.41675	normal	0.5031	1.33349	normal	--	--	Cellular Component: cytoplasm (GO:0005737);; Biological Process: phenylpropanoid biosynthetic process (GO:0009699);; Biological Process: alkaloid biosynthetic process (GO:0009821);; Molecular Function: acetyl CoA:(Z)-3-hexen-1-ol acetyltransferase activity (GO:0010327);; Biological Process: green leaf volatile biosynthetic process (GO:0010597);; Molecular Function: N-acyltransferase activity (GO:…	K19861|0|gmx:100787907|K19861 benzyl alcohol O-benzoyltransferase [EC:2.3.1.196 2.3.1.232] | (RefSeq) benzyl alcohol O-benzoyltransferase-like	--	--	--	Transferase family	Benzyl alcohol O-benzoyltransferase OS=Nicotiana tabacum GN=HSR201 PE=1 SV=1	--	--	PREDICTED: benzyl alcohol O-benzoyltransferase-like [Glycine max]	cellular component: cell (GO:0005623);; cellular component: cell part (GO:0044464);; biological process: metabolic process (GO:0008152);; biological process: cellular process (GO:0009987);; biological process: single-organism process (GO:0044699);; molecular function: catalytic activity (GO:0003824);; biological process: cellular component organization or biogenesis (GO:0071840);; biological proc…
MAT	Glyma.03G246600	0.285708	18	0.640245	40	0.066736	5	0.396057	27	1.14542	68	2.37923	151	0.306818	-1.48934	normal	0.538836	0.68544	normal	0.0533267	2.23267	normal	--	--	Biological Process: nitrogen compound metabolic process (GO:0006807);; Molecular Function: O-acyltransferase activity (GO:0008374);; Molecular Function: N-acyltransferase activity (GO:0016410);; Molecular Function: transferase activity (GO:0016740);; Biological Process: cellular biosynthetic process (GO:0044249);; Biological Process: single-organism metabolic process (GO:0044710);; Biological Pro…	--	--	--	--	Transferase family	Protein ECERIFERUM 2 OS=Arabidopsis thaliana GN=CER2 PE=1 SV=1	S	Function unknown	PREDICTED: protein ECERIFERUM 1-like [Glycine max]	biological process: metabolic process (GO:0008152);; molecular function: catalytic activity (GO:0003824);; biological process: cellular process (GO:0009987);; biological process: single-organism process (GO:0044699)
MAT	Glyma.04G040200	0.803919	75	0.26189	25	0	0	0	0	0	0	0.741198	71	1.37e-06	-5.41424	down	0.494013	-1.35916	normal	0.221946	2.21619	normal	--	--	Cellular Component: cytoplasm (GO:0005737);; Biological Process: epidermis development (GO:0008544);; Biological Process: macromolecule biosynthetic process (GO:0009059);; Biological Process: phenylpropanoid metabolic process (GO:0009698);; Molecular Function: N-acyltransferase activity (GO:0016410);; Molecular Function: transferase activity, transferring acyl groups other than amino-acyl groups …	--	--	--	--	Transferase family	Uncharacterized acetyltransferase At3g50280 OS=Arabidopsis thaliana GN=At3g50280 PE=3 SV=1	S	Function unknown	PREDICTED: uncharacterized acetyltransferase At3g50280 [Glycine max]	cellular component: cell (GO:0005623);; cellular component: cell part (GO:0044464);; biological process: developmental process (GO:0032502);; biological process: metabolic process (GO:0008152);; biological process: cellular process (GO:0009987);; biological process: single-organism process (GO:0044699);; molecular function: catalytic activity (GO:0003824);; biological process: cellular component …
MAT	Glyma.04G040300	0.077842	7	0.078241	6	0.350498	27	1.63243	135	0.065886	5	0.152626	13	0.111704	1.99025	normal	0.759372	-0.573997	normal	0.0211479	-2.75595	normal	--	--	Cellular Component: cytoplasm (GO:0005737);; Molecular Function: O-acyltransferase activity (GO:0008374);; Biological Process: epidermis development (GO:0008544);; Biological Process: macromolecule biosynthetic process (GO:0009059);; Biological Process: phenylpropanoid biosynthetic process (GO:0009699);; Molecular Function: N-acyltransferase activity (GO:0016410);; Molecular Function: transferase…	--	--	--	--	Transferase family	Uncharacterized acetyltransferase At3g50280 OS=Arabidopsis thaliana GN=At3g50280 PE=3 SV=1	S	Function unknown	N-hydroxycinnamoyl/benzoyltransferase 3 [Glycine max]	cellular component: cell (GO:0005623);; cellular component: cell part (GO:0044464);; biological process: metabolic process (GO:0008152);; molecular function: catalytic activity (GO:0003824);; biological process: developmental process (GO:0032502);; biological process: cellular process (GO:0009987);; biological process: single-organism process (GO:0044699);; biological process: cellular component …
MAT	Glyma.04G040500	0	0	0	0	0	0	0.070597	3	0	0	0.043015	2	0.718717	0.480451	normal	0.618489	1.16811	normal	0.938104	-0.168312	normal	--	--	Biological Process: multicellular organism development (GO:0007275);; Molecular Function: N-acyltransferase activity (GO:0016410);; Molecular Function: transferase activity, transferring acyl groups other than amino-acyl groups (GO:0016747);; Biological Process: single-organism developmental process (GO:0044767);; Biological Process: anatomical structure development (GO:0048856);;	--	--	--	--	Transferase family	Uncharacterized acetyltransferase At3g50280 OS=Arabidopsis thaliana GN=At3g50280 PE=3 SV=1	--	--	hypothetical protein GLYMA_04G040500 [Glycine max]	biological process: multicellular organismal process (GO:0032501);; biological process: developmental process (GO:0032502);; biological process: single-organism process (GO:0044699);; biological process: metabolic process (GO:0008152);; molecular function: catalytic activity (GO:0003824)
MAT	Glyma.04G058100	0.282921	24	0.401462	34	0.149356	13	0.153355	14	0.124781	10	0.272935	24	0.149019	-1.73311	normal	0.130731	-1.81133	normal	0.979072	0.0659728	normal	--	--	Molecular Function: transferase activity, transferring acyl groups other than amino-acyl groups (GO:0016747);;	--	--	--	--	Transferase family	Uncharacterized acetyltransferase At3g50280 OS=Arabidopsis thaliana GN=At3g50280 PE=3 SV=1	S	Function unknown	PREDICTED: uncharacterized acetyltransferase At3g50280-like [Glycine max]	biological process: metabolic process (GO:0008152);; molecular function: catalytic activity (GO:0003824)
MAT	Glyma.05G116500	0.056049	3	0	0	0	0	0	0	0	0	0	0	0.717799	-0.59186	normal	0.489859	-1.76657	normal	--	--	--	--	--	Biological Process: phenylpropanoid biosynthetic process (GO:0009699);; Molecular Function: N-acyltransferase activity (GO:0016410);; Molecular Function: O-acetyltransferase activity (GO:0016413);; Molecular Function: transferase activity, transferring acyl groups other than amino-acyl groups (GO:0016747);; Biological Process: cellular nitrogen compound metabolic process (GO:0034641);; Biological…	--	--	--	--	Transferase family	Spermidine coumaroyl-CoA acyltransferase OS=Arabidopsis thaliana GN=SCT PE=1 SV=1	--	--	hypothetical protein GLYMA_05G116500 [Glycine max]	biological process: metabolic process (GO:0008152);; biological process: cellular process (GO:0009987);; biological process: single-organism process (GO:0044699);; molecular function: catalytic activity (GO:0003824);; biological process: cellular component organization or biogenesis (GO:0071840);; biological process: response to stimulus (GO:0050896);; biological process: biological regulation (G…
MAT	Glyma.06G041300	0	0	0	0	0	0	0	0	0.08135	7	0.075588	7	--	--	--	0.301872	2.59164	normal	0.386343	1.67461	normal	--	--	Molecular Function: nucleic acid binding (GO:0003676);; Molecular Function: RNA-DNA hybrid ribonuclease activity (GO:0004523);; Cellular Component: cytoplasm (GO:0005737);; Biological Process: epidermis development (GO:0008544);; Biological Process: macromolecule biosynthetic process (GO:0009059);; Biological Process: phenylpropanoid biosynthetic process (GO:0009699);; Molecular Function: N-acylt…	--	--	--	--	Transferase family	Uncharacterized acetyltransferase At3g50280 OS=Arabidopsis thaliana GN=At3g50280 PE=3 SV=1	S	Function unknown	PREDICTED: uncharacterized acetyltransferase At3g50280-like [Glycine max]	molecular function: binding (GO:0005488);; biological process: metabolic process (GO:0008152);; biological process: cellular process (GO:0009987);; molecular function: catalytic activity (GO:0003824);; cellular component: cell (GO:0005623);; cellular component: cell part (GO:0044464);; biological process: developmental process (GO:0032502);; biological process: single-organism process (GO:0044699…
MAT	Glyma.06G041400	5.91999	424	6.89239	487	5.14827	363	7.45333	580	16.0843	1115	12.4868	932	0.0836767	-0.952977	normal	0.927538	0.0489582	normal	0.0878138	0.92344	normal	--	--	Cellular Component: cytoplasm (GO:0005737);; Biological Process: epidermis development (GO:0008544);; Biological Process: macromolecule biosynthetic process (GO:0009059);; Biological Process: phenylpropanoid biosynthetic process (GO:0009699);; Molecular Function: N-acyltransferase activity (GO:0016410);; Molecular Function: transferase activity, transferring acyl groups other than amino-acyl grou…	--	--	--	--	Transferase family	Uncharacterized acetyltransferase At3g50280 OS=Arabidopsis thaliana GN=At3g50280 PE=3 SV=1	S	Function unknown	PREDICTED: uncharacterized acetyltransferase At3g50280-like [Glycine max]	cellular component: cell (GO:0005623);; cellular component: cell part (GO:0044464);; biological process: developmental process (GO:0032502);; biological process: metabolic process (GO:0008152);; biological process: cellular process (GO:0009987);; biological process: single-organism process (GO:0044699);; molecular function: catalytic activity (GO:0003824);; biological process: cellular component …
MAT	Glyma.08G003700	0	0	0.083273	5	0.047816	3	0.200726	12	0.26036	14	0.052954	3	0.938369	0.160864	normal	0.872145	0.401207	normal	0.98022	0.071428	normal	--	--	Molecular Function: nucleic acid binding (GO:0003676);; Molecular Function: RNA-DNA hybrid ribonuclease activity (GO:0004523);; Cellular Component: cytoplasm (GO:0005737);; Molecular Function: O-acyltransferase activity (GO:0008374);; Biological Process: epidermis development (GO:0008544);; Biological Process: macromolecule biosynthetic process (GO:0009059);; Biological Process: phenylpropanoid b…	--	--	--	--	Transferase family	Uncharacterized acetyltransferase At3g50280 OS=Arabidopsis thaliana GN=At3g50280 PE=3 SV=1	--	--	PREDICTED: uncharacterized acetyltransferase At3g50280-like [Glycine max]	molecular function: binding (GO:0005488);; biological process: metabolic process (GO:0008152);; biological process: cellular process (GO:0009987);; molecular function: catalytic activity (GO:0003824);; cellular component: cell (GO:0005623);; cellular component: cell part (GO:0044464);; biological process: developmental process (GO:0032502);; biological process: single-organism process (GO:0044699…
MAT	Glyma.08G010500	0	0	0	0	0.030071	3	0	0	0	0	0.970606	68	0.718717	0.495871	normal	0.110073	3.69938	normal	0.425892	1.61222	normal	--	--	Molecular Function: protein binding (GO:0005515);; Cellular Component: cytosol (GO:0005829);; Biological Process: lignin biosynthetic process (GO:0009809);; Biological Process: positive regulation of flavonoid biosynthetic process (GO:0009963);; Biological Process: response to nitrate (GO:0010167);; Biological Process: auxin homeostasis (GO:0010252);; Biological Process: suberin biosynthetic proc…	K15400|0|gmx:100775546|K15400 omega-hydroxypalmitate O-feruloyl transferase [EC:2.3.1.188] | (RefSeq) omega-hydroxypalmitate O-feruloyl transferase	Cutin, suberine and wax biosynthesis (ko00073)	--	--	Transferase family	Omega-hydroxypalmitate O-feruloyl transferase OS=Arabidopsis thaliana GN=HHT1 PE=1 SV=1	--	--	PREDICTED: omega-hydroxypalmitate O-feruloyl transferase [Glycine max]	molecular function: binding (GO:0005488);; cellular component: cell (GO:0005623);; cellular component: cell part (GO:0044464);; biological process: metabolic process (GO:0008152);; biological process: cellular process (GO:0009987);; biological process: single-organism process (GO:0044699);; biological process: biological regulation (GO:0065007);; biological process: response to stimulus (GO:00508…
MAT	Glyma.08G247200	0	0	0	0	0.13132	7	0	0	0	0	0.32419	16	0.717799	0.570272	normal	0.484274	1.81064	normal	0.92017	0.243249	normal	--	--	Molecular Function: transferase activity, transferring acyl groups (GO:0016746);;	--	--	--	--	Transferase family	Phenolic glucoside malonyltransferase 2 OS=Arabidopsis thaliana GN=PMAT2 PE=1 SV=1	S	Function unknown	hypothetical protein GLYMA_08G247200 [Glycine max]	biological process: metabolic process (GO:0008152);; molecular function: catalytic activity (GO:0003824)
MAT	Glyma.08G249500	5.99925	332	5.33407	291	17.5992	945	13.1501	772	12.9017	675	8.42716	475	0.498666	0.460921	normal	0.706818	-0.207741	normal	0.260105	-0.757569	normal	--	--	Molecular Function: transferase activity, transferring acyl groups other than amino-acyl groups (GO:0016747);;	--	--	--	--	Transferase family	Coumaroyl-CoA:anthocyanidin 3-O-glucoside-6&apos;&apos;-O-coumaroyltransferase 1 OS=Arabidopsis thaliana GN=3AT1 PE=1 SV=1	--	--	PREDICTED: coumaroyl-CoA:anthocyanidin 3-O-glucoside-6&apos;&apos;-O-coumaroyltransferase 1-like [Glycine max]	biological process: metabolic process (GO:0008152);; molecular function: catalytic activity (GO:0003824)
MAT	Glyma.08G306500	0	0	0.032827	3	0.033368	3	0	0	0	0	0	0	0.913048	-0.175878	normal	0.483918	-1.80465	normal	0.673456	-0.759463	normal	--	--	Biological Process: nitrogen compound metabolic process (GO:0006807);; Molecular Function: N-acyltransferase activity (GO:0016410);; Molecular Function: O-acetyltransferase activity (GO:0016413);; Molecular Function: transferase activity, transferring acyl groups other than amino-acyl groups (GO:0016747);; Biological Process: primary metabolic process (GO:0044238);; Biological Process: cellular b…	--	--	--	--	Transferase family	Omega-hydroxypalmitate O-feruloyl transferase OS=Arabidopsis thaliana GN=HHT1 PE=1 SV=1	S	Function unknown	PREDICTED: omega-hydroxypalmitate O-feruloyl transferase-like [Glycine max]	biological process: metabolic process (GO:0008152);; molecular function: catalytic activity (GO:0003824);; biological process: cellular process (GO:0009987);; biological process: single-organism process (GO:0044699)
MAT	Glyma.10G000300	0	0	0	0	0	0	0	0	0.098645	7	0.511455	34	--	--	--	0.0580179	4.13835	normal	0.0614402	3.08646	normal	--	--	--	K19861|0|gmx:100799685|K19861 benzyl alcohol O-benzoyltransferase [EC:2.3.1.196 2.3.1.232] | (RefSeq) benzyl alcohol O-benzoyltransferase-like	--	--	--	Transferase family	Benzyl alcohol O-benzoyltransferase OS=Nicotiana tabacum GN=HSR201 PE=1 SV=1	S	Function unknown	PREDICTED: benzyl alcohol O-benzoyltransferase-like [Glycine max]	--
MAT	Glyma.10G061900	0	0	0	0	0	0	0.034527	3	0.03862	3	0.07201	5	0.718717	0.480451	normal	0.495404	1.75669	normal	0.833987	0.473386	normal	--	--	--	--	--	--	--	Transferase family	Vinorine synthase OS=Rauvolfia serpentina GN=ACT PE=1 SV=2	--	--	PREDICTED: vinorine synthase-like [Glycine max]	--
MAT	Glyma.10G209900	0	0	0	0	0	0	0	0	0.033719	3	0	0	--	--	--	0.579006	1.35331	normal	0.674049	0.72682	normal	--	--	Molecular Function: O-acyltransferase activity (GO:0008374);; Biological Process: anatomical structure morphogenesis (GO:0009653);; Biological Process: cellular component organization (GO:0016043);; Molecular Function: N-acyltransferase activity (GO:0016410);; Molecular Function: transferase activity, transferring acyl groups other than amino-acyl groups (GO:0016747);; Biological Process: cellula…	K13065|0|gmx:102668997|K13065 shikimate O-hydroxycinnamoyltransferase [EC:2.3.1.133] | (RefSeq) vinorine synthase-like	Phenylpropanoid biosynthesis (ko00940);; Flavonoid biosynthesis (ko00941);; Stilbenoid, diarylheptanoid and gingerol biosynthesis (ko00945)	--	--	Transferase family	Vinorine synthase OS=Rauvolfia serpentina GN=ACT PE=1 SV=2	S	Function unknown	hypothetical protein GLYMA_10G209900 [Glycine max]	biological process: metabolic process (GO:0008152);; molecular function: catalytic activity (GO:0003824);; biological process: developmental process (GO:0032502);; biological process: cellular component organization or biogenesis (GO:0071840);; biological process: cellular process (GO:0009987);; biological process: single-organism process (GO:0044699)
MAT	Glyma.11G037200	0	0	0	0	0	0	0	0	0	0	0.534607	30	--	--	--	0.319828	2.51419	normal	0.481336	1.39336	normal	--	--	Cellular Component: cytoplasm (GO:0005737);; Biological Process: phenylpropanoid biosynthetic process (GO:0009699);; Biological Process: flavonoid biosynthetic process (GO:0009813);; Molecular Function: N-acyltransferase activity (GO:0016410);; Molecular Function: transferase activity (GO:0016740);; Biological Process: primary metabolic process (GO:0044238);; Biological Process: single-organism c…	--	--	--	--	Transferase family	Taxadien-5-alpha-ol O-acetyltransferase OS=Taxus wallichiana var. chinensis PE=2 SV=1	S	Function unknown	PREDICTED: uncharacterized protein LOC100776361 [Glycine max]	cellular component: cell (GO:0005623);; cellular component: cell part (GO:0044464);; biological process: metabolic process (GO:0008152);; biological process: cellular process (GO:0009987);; biological process: single-organism process (GO:0044699);; molecular function: catalytic activity (GO:0003824);; biological process: biological regulation (GO:0065007)
MAT	Glyma.11G227600	0.282333	21	0.027606	3	0	0	0	0	0.487225	35	0.053492	5	0.0778098	-2.6042	normal	0.924053	-0.189296	normal	0.0684653	3.02822	normal	--	--	Cellular Component: cytoplasm (GO:0005737);; Molecular Function: O-acyltransferase activity (GO:0008374);; Biological Process: macromolecule biosynthetic process (GO:0009059);; Biological Process: phenylpropanoid biosynthetic process (GO:0009699);; Biological Process: flavonoid biosynthetic process (GO:0009813);; Biological Process: epidermal cell differentiation (GO:0009913);; Molecular Function…	--	--	--	--	Transferase family	BAHD acyltransferase DCR OS=Arabidopsis thaliana GN=DCR PE=2 SV=1	S	Function unknown	PREDICTED: uncharacterized acetyltransferase At3g50280-like [Glycine max]	cellular component: cell (GO:0005623);; cellular component: cell part (GO:0044464);; biological process: metabolic process (GO:0008152);; molecular function: catalytic activity (GO:0003824);; biological process: cellular process (GO:0009987);; biological process: single-organism process (GO:0044699);; biological process: developmental process (GO:0032502);; biological process: cellular component …
MAT	Glyma.11G231600	0.121898	9	0.113161	8	0.219593	15	0.143274	11	0.418231	27	4.69364	317	0.893861	-0.254211	normal	0.0239446	2.87226	normal	0.0216156	2.79141	normal	--	--	Cellular Component: cytoplasm (GO:0005737);; Biological Process: phenylpropanoid biosynthetic process (GO:0009699);; Biological Process: cellular component organization (GO:0016043);; Molecular Function: N-acyltransferase activity (GO:0016410);; Molecular Function: O-acetyltransferase activity (GO:0016413);; Molecular Function: transferase activity, transferring acyl groups other than amino-acyl …	--	--	--	--	Transferase family	Taxadien-5-alpha-ol O-acetyltransferase OS=Taxus wallichiana var. chinensis PE=2 SV=1	S	Function unknown	PREDICTED: taxadien-5-alpha-ol O-acetyltransferase-like [Glycine max]	cellular component: cell (GO:0005623);; cellular component: cell part (GO:0044464);; biological process: metabolic process (GO:0008152);; biological process: cellular process (GO:0009987);; biological process: single-organism process (GO:0044699);; biological process: cellular component organization or biogenesis (GO:0071840);; molecular function: catalytic activity (GO:0003824);; biological proc…
MAT	Glyma.13G054000	0.749218	52	0.908363	62	0.425999	29	2.63993	192	4.35618	282	1.50344	105	0.938143	-0.121146	normal	0.510632	0.651146	normal	0.673456	0.649633	normal	--	--	Molecular Function: transferase activity (GO:0016740);;	--	--	--	--	Transferase family	Phenolic glucoside malonyltransferase 1 OS=Arabidopsis thaliana GN=PMAT1 PE=1 SV=1	S	Function unknown	Agmatine coumaroyltransferase [Glycine soja]	biological process: metabolic process (GO:0008152);; molecular function: catalytic activity (GO:0003824)
MAT	Glyma.13G108000	0.038413	3	0	0	0	0	0	0	0	0	0	0	0.717799	-0.59186	normal	0.489859	-1.76657	normal	--	--	--	--	--	Molecular Function: O-acyltransferase activity (GO:0008374);; Molecular Function: N-acyltransferase activity (GO:0016410);; Molecular Function: transferase activity, transferring acyl groups (GO:0016746);; Biological Process: cellular biosynthetic process (GO:0044249);; Biological Process: single-organism metabolic process (GO:0044710);; Biological Process: single-organism cellular process (GO:00…	K13065|0|gmx:102667966|K13065 shikimate O-hydroxycinnamoyltransferase [EC:2.3.1.133] | (RefSeq) vinorine synthase-like	Phenylpropanoid biosynthesis (ko00940);; Flavonoid biosynthesis (ko00941);; Stilbenoid, diarylheptanoid and gingerol biosynthesis (ko00945)	--	--	Transferase family	Vinorine synthase OS=Rauvolfia serpentina GN=ACT PE=1 SV=2	--	--	PREDICTED: vinorine synthase-like [Glycine max]	biological process: metabolic process (GO:0008152);; molecular function: catalytic activity (GO:0003824);; biological process: cellular process (GO:0009987);; biological process: single-organism process (GO:0044699)
MAT	Glyma.13G232400	0.917535	68	0.874503	64	1.24558	89	3.18405	249	2.07527	145	5.59233	419	0.803341	0.273959	normal	0.273825	0.908308	normal	0.673456	0.497859	normal	--	--	Cellular Component: cytoplasm (GO:0005737);; Molecular Function: O-acyltransferase activity (GO:0008374);; Biological Process: response to wounding (GO:0009611);; Biological Process: systemic acquired resistance (GO:0009627);; Biological Process: phenylpropanoid biosynthetic process (GO:0009699);; Biological Process: coumarin biosynthetic process (GO:0009805);; Biological Process: positive regula…	--	--	--	--	Transferase family	Spermidine sinapoyl-CoA acyltransferase OS=Arabidopsis thaliana GN=SDT PE=1 SV=1	S	Function unknown	PREDICTED: spermidine sinapoyl CoA acyltransferase [Glycine max]	cellular component: cell (GO:0005623);; cellular component: cell part (GO:0044464);; biological process: metabolic process (GO:0008152);; molecular function: catalytic activity (GO:0003824);; biological process: response to stimulus (GO:0050896);; biological process: immune system process (GO:0002376);; biological process: multi-organism process (GO:0051704);; biological process: cellular process…
MAT	Glyma.13G302500	0	0	0	0	0	0	0	0	0.031729	3	0.293832	21	--	--	--	0.174886	3.22807	normal	0.237117	2.16476	normal	--	--	Cellular Component: cytoplasm (GO:0005737);; Biological Process: multicellular organism development (GO:0007275);; Molecular Function: O-acyltransferase activity (GO:0008374);; Biological Process: phenylpropanoid metabolic process (GO:0009698);; Biological Process: flavonoid biosynthetic process (GO:0009813);; Biological Process: cellular component organization (GO:0016043);; Molecular Function: …	--	--	--	--	Transferase family	Coumaroyl-CoA:anthocyanidin 3-O-glucoside-6&apos;&apos;-O-coumaroyltransferase 2 OS=Arabidopsis thaliana GN=3AT2 PE=1 SV=1	--	--	PREDICTED: coumaroyl-CoA:anthocyanidin 3-O-glucoside-6&apos;&apos;-O-coumaroyltransferase 2-like [Glycine max]	cellular component: cell (GO:0005623);; cellular component: cell part (GO:0044464);; biological process: multicellular organismal process (GO:0032501);; biological process: developmental process (GO:0032502);; biological process: single-organism process (GO:0044699);; biological process: metabolic process (GO:0008152);; molecular function: catalytic activity (GO:0003824);; biological process: cel…
MAT	Glyma.13G302700	0	0	0	0	0.222169	12	0.103141	7	0	0	0.071464	5	0.412144	1.40571	normal	0.547273	1.48513	normal	0.629394	-1.13136	normal	--	--	Biological Process: multicellular organism development (GO:0007275);; Molecular Function: O-acyltransferase activity (GO:0008374);; Biological Process: flavonoid biosynthetic process (GO:0009813);; Molecular Function: N-acyltransferase activity (GO:0016410);; Molecular Function: transferase activity, transferring acyl groups other than amino-acyl groups (GO:0016747);; Biological Process: primary …	--	--	--	--	Transferase family	Coumaroyl-CoA:anthocyanidin 3-O-glucoside-6&apos;&apos;-O-coumaroyltransferase 2 OS=Arabidopsis thaliana GN=3AT2 PE=1 SV=1	S	Function unknown	PREDICTED: coumaroyl-CoA:anthocyanidin 3-O-glucoside-6&apos;&apos;-O-coumaroyltransferase 2-like [Glycine max]	biological process: multicellular organismal process (GO:0032501);; biological process: developmental process (GO:0032502);; biological process: single-organism process (GO:0044699);; biological process: metabolic process (GO:0008152);; molecular function: catalytic activity (GO:0003824);; biological process: cellular process (GO:0009987);; biological process: response to stimulus (GO:0050896)
MAT	Glyma.14G057700	0.53618	55	0.359018	36	0.142568	15	0.447759	49	1.38118	133	1.25805	131	0.277466	-1.30805	normal	0.583436	0.431765	normal	0.0783917	1.72427	normal	--	--	Cellular Component: cytoplasm (GO:0005737);; Biological Process: phenylpropanoid biosynthetic process (GO:0009699);; Biological Process: cellular component organization (GO:0016043);; Molecular Function: N-acyltransferase activity (GO:0016410);; Molecular Function: O-acetyltransferase activity (GO:0016413);; Molecular Function: transferase activity, transferring acyl groups other than amino-acyl …	--	--	--	--	Transferase family	Omega-hydroxypalmitate O-feruloyl transferase OS=Arabidopsis thaliana GN=HHT1 PE=1 SV=1	S	Function unknown	PREDICTED: omega-hydroxypalmitate O-feruloyl transferase-like [Glycine max]	cellular component: cell (GO:0005623);; cellular component: cell part (GO:0044464);; biological process: metabolic process (GO:0008152);; biological process: cellular process (GO:0009987);; biological process: single-organism process (GO:0044699);; biological process: cellular component organization or biogenesis (GO:0071840);; molecular function: catalytic activity (GO:0003824);; biological proc…
MAT	Glyma.15G080300	0.436046	8	0.388675	7	1.95238	33	1.31076	25	0	0	0.935088	17	0.714993	0.724279	normal	0.743575	-0.747776	normal	0.523119	-1.32882	normal	--	--	--	--	--	--	--	--	--	--	--	hypothetical protein GLYMA_15G080300 [Glycine max]	--
MAT	Glyma.16G033600	0	0	0	0	0	0	0.072596	7	0	0	0.554559	45	0.717799	0.559418	normal	0.200587	3.09983	normal	0.673456	0.975117	normal	--	--	Biological Process: multicellular organism development (GO:0007275);; Biological Process: flavonoid biosynthetic process (GO:0009813);; Molecular Function: N-acyltransferase activity (GO:0016410);; Molecular Function: O-acetyltransferase activity (GO:0016413);; Molecular Function: transferase activity, transferring acyl groups other than amino-acyl groups (GO:0016747);; Biological Process: primar…	--	--	--	--	Transferase family	BAHD acyltransferase At5g47980 OS=Arabidopsis thaliana GN=BAHD1 PE=2 SV=1	S	Function unknown	PREDICTED: uncharacterized protein LOC100305374 isoform X1 [Glycine max]	biological process: multicellular organismal process (GO:0032501);; biological process: developmental process (GO:0032502);; biological process: single-organism process (GO:0044699);; biological process: metabolic process (GO:0008152);; molecular function: catalytic activity (GO:0003824);; biological process: cellular process (GO:0009987)
MAT	Glyma.16G044300	0.216218	15	0	0	0.158501	11	0.086771	7	0.504127	32	3.97947	265	0.8891	-0.289548	normal	0.0931243	2.76118	normal	0.00887478	3.07151	up	--	--	Cellular Component: nucleus (GO:0005634);; Cellular Component: cytoplasm (GO:0005737);; Biological Process: double fertilization forming a zygote and endosperm (GO:0009567);; Molecular Function: transferase activity, transferring acyl groups other than amino-acyl groups (GO:0016747);;	K15400|0|gmx:100805510|K15400 omega-hydroxypalmitate O-feruloyl transferase [EC:2.3.1.188] | (RefSeq) omega-hydroxypalmitate O-feruloyl transferase-like	--	--	--	Transferase family	Omega-hydroxypalmitate O-feruloyl transferase OS=Arabidopsis thaliana GN=HHT1 PE=1 SV=1	S	Function unknown	PREDICTED: omega-hydroxypalmitate O-feruloyl transferase-like [Glycine max]	cellular component: cell (GO:0005623);; cellular component: organelle (GO:0043226);; cellular component: cell part (GO:0044464);; biological process: reproduction (GO:0000003);; biological process: reproductive process (GO:0022414);; biological process: single-organism process (GO:0044699);; biological process: multi-organism process (GO:0051704);; biological process: metabolic process (GO:000815…
MAT	Glyma.16G053300	0	0	0	0	0.033347	3	0	0	0.057961	5	0.99227	71	0.718717	0.495871	normal	0.0182653	4.86424	normal	0.155724	2.439	normal	--	--	Cellular Component: cytoplasm (GO:0005737);; Biological Process: response to nitrate (GO:0010167);; Biological Process: suberin biosynthetic process (GO:0010345);; Biological Process: nitrate transport (GO:0015706);; Molecular Function: anthranilate N-benzoyltransferase activity (GO:0047672);; Molecular Function: tyramine N-feruloyltransferase activity (GO:0050366);; Molecular Function: hydroxyci…	K15400|0|gmx:100792433|K15400 omega-hydroxypalmitate O-feruloyl transferase [EC:2.3.1.188] | (RefSeq) omega-hydroxypalmitate O-feruloyl transferase-like	Cutin, suberine and wax biosynthesis (ko00073)	--	--	Transferase family	Omega-hydroxypalmitate O-feruloyl transferase OS=Arabidopsis thaliana GN=HHT1 PE=1 SV=1	S	Function unknown	hypothetical protein GLYMA_16G053300 [Glycine max]	cellular component: cell (GO:0005623);; cellular component: cell part (GO:0044464);; biological process: response to stimulus (GO:0050896);; biological process: metabolic process (GO:0008152);; biological process: cellular process (GO:0009987);; biological process: single-organism process (GO:0044699);; biological process: localization (GO:0051179);; molecular function: catalytic activity (GO:000…
MAT	Glyma.16G150600	0	0	0	0	0	0	0	0	0	0	0.119959	9	--	--	--	0.510632	1.6638	normal	0.673456	0.815056	normal	--	--	Cellular Component: nucleus (GO:0005634);; Cellular Component: cytoplasm (GO:0005737);; Molecular Function: O-acyltransferase activity (GO:0008374);; Biological Process: double fertilization forming a zygote and endosperm (GO:0009567);; Biological Process: phenylpropanoid biosynthetic process (GO:0009699);; Molecular Function: N-acyltransferase activity (GO:0016410);; Molecular Function: transfer…	K15400|0|gmx:100305576|K15400 omega-hydroxypalmitate O-feruloyl transferase [EC:2.3.1.188] | (RefSeq) omega-hydroxypalmitate O-feruloyl transferase	--	--	--	Transferase family	Omega-hydroxypalmitate O-feruloyl transferase OS=Arabidopsis thaliana GN=HHT1 PE=1 SV=1	S	Function unknown	PREDICTED: omega-hydroxypalmitate O-feruloyl transferase [Glycine max]	cellular component: cell (GO:0005623);; cellular component: organelle (GO:0043226);; cellular component: cell part (GO:0044464);; biological process: metabolic process (GO:0008152);; molecular function: catalytic activity (GO:0003824);; biological process: reproduction (GO:0000003);; biological process: reproductive process (GO:0022414);; biological process: single-organism process (GO:0044699);;…
MAT	Glyma.17G171300	0.252264	22	0.25887	23	0.550043	47	0.087221	9	0.237349	20	2.20509	195	0.769179	-0.467811	normal	0.498786	0.97177	normal	0.481535	1.21688	normal	--	--	Molecular Function: O-acyltransferase activity (GO:0008374);; Biological Process: anatomical structure morphogenesis (GO:0009653);; Biological Process: phenylpropanoid metabolic process (GO:0009698);; Biological Process: cellular component organization (GO:0016043);; Molecular Function: N-acyltransferase activity (GO:0016410);; Biological Process: primary metabolic process (GO:0044238);; Biologic…	--	--	--	--	Transferase family	Uncharacterized acetyltransferase At3g50280 OS=Arabidopsis thaliana GN=At3g50280 PE=3 SV=1	S	Function unknown	PREDICTED: uncharacterized acetyltransferase At3g50280-like [Glycine max]	biological process: metabolic process (GO:0008152);; molecular function: catalytic activity (GO:0003824);; biological process: developmental process (GO:0032502);; biological process: cellular process (GO:0009987);; biological process: single-organism process (GO:0044699);; biological process: cellular component organization or biogenesis (GO:0071840);; biological process: response to stimulus (G…
MAT	Glyma.17G206400	0.044037	3	0	0	0	0	0	0	0	0	0	0	0.717799	-0.59186	normal	0.489859	-1.76657	normal	--	--	--	--	--	Molecular Function: transferase activity, transferring acyl groups other than amino-acyl groups (GO:0016747);;	--	--	--	--	Transferase family	Protein ECERIFERUM 2 OS=Arabidopsis thaliana GN=CER2 PE=1 SV=1	S	Function unknown	PREDICTED: protein ECERIFERUM 1 [Glycine max]	biological process: metabolic process (GO:0008152);; molecular function: catalytic activity (GO:0003824)
MAT	Glyma.17G217200	0	0	0	0	0	0	0	0	0	0	0.226902	17	--	--	--	0.481948	1.82428	normal	0.647213	0.942195	normal	--	--	Molecular Function: acyl-CoA ligase activity (GO:0003996);; Cellular Component: nucleus (GO:0005634);; Cellular Component: endoplasmic reticulum (GO:0005783);; Biological Process: iron ion transport (GO:0006826);; Molecular Function: O-acyltransferase activity (GO:0008374);; Biological Process: phenylpropanoid biosynthetic process (GO:0009699);; Biological Process: phloem or xylem histogenesis (G…	K15400|0|gmx:100779295|K15400 omega-hydroxypalmitate O-feruloyl transferase [EC:2.3.1.188] | (RefSeq) omega-hydroxypalmitate O-feruloyl transferase-like	Cutin, suberine and wax biosynthesis (ko00073)	--	--	Transferase family	Brassinosteroid-related acyltransferase 1 OS=Arabidopsis thaliana GN=BAT1 PE=2 SV=1	S	Function unknown	PREDICTED: omega-hydroxypalmitate O-feruloyl transferase-like [Glycine max]	biological process: metabolic process (GO:0008152);; molecular function: catalytic activity (GO:0003824);; cellular component: cell (GO:0005623);; cellular component: organelle (GO:0043226);; cellular component: cell part (GO:0044464);; biological process: single-organism process (GO:0044699);; biological process: localization (GO:0051179);; biological process: cellular process (GO:0009987);; bio…
MAT	Glyma.18G056200	0.065353	5	0	0	0	0	0.030772	3	0.414178	25	0.401103	26	0.829443	-0.339467	normal	0.370526	1.85409	normal	0.129852	2.49967	normal	--	--	Biological Process: phenylpropanoid biosynthetic process (GO:0009699);; Biological Process: response to nitrate (GO:0010167);; Biological Process: glucuronoxylan metabolic process (GO:0010413);; Biological Process: nitrate transport (GO:0015706);; Molecular Function: N-acyltransferase activity (GO:0016410);; Molecular Function: O-acetyltransferase activity (GO:0016413);; Molecular Function: trans…	--	--	--	--	Transferase family	Spermidine coumaroyl-CoA acyltransferase OS=Arabidopsis thaliana GN=SCT PE=1 SV=1	S	Function unknown	PREDICTED: spermidine coumaroyl CoA acyltransferase [Glycine max]	biological process: metabolic process (GO:0008152);; biological process: cellular process (GO:0009987);; biological process: single-organism process (GO:0044699);; biological process: response to stimulus (GO:0050896);; biological process: localization (GO:0051179);; molecular function: catalytic activity (GO:0003824);; biological process: cellular component organization or biogenesis (GO:0071840…
MAT	Glyma.18G059500	0.17712	5	0	0	0.584176	13	0	0	0	0	0	0	0.932313	0.161906	normal	0.466755	-1.88238	normal	0.632038	-0.981563	normal	--	--	--	K13065|8.62686e-60|gmx:100804886|K13065 shikimate O-hydroxycinnamoyltransferase [EC:2.3.1.133] | (RefSeq) spermidine hydroxycinnamoyl transferase-like	Phenylpropanoid biosynthesis (ko00940);; Flavonoid biosynthesis (ko00941);; Stilbenoid, diarylheptanoid and gingerol biosynthesis (ko00945)	--	--	Transferase family	Spermidine hydroxycinnamoyl transferase OS=Arabidopsis thaliana GN=SHT PE=1 SV=1	S	Function unknown	hypothetical protein GLYMA_18G059500 [Glycine max]	--
MAT	Glyma.18G268100	0.191521	11	0.469543	27	1.06542	59	0.966786	58	1.22763	66	1.46086	84	0.730772	0.477543	normal	0.525325	0.760514	normal	0.924865	0.125071	normal	--	--	Cellular Component: cytosol (GO:0005829);; Biological Process: multicellular organism development (GO:0007275);; Biological Process: lipid biosynthetic process (GO:0008610);; Biological Process: phenylpropanoid metabolic process (GO:0009698);; Biological Process: anthocyanin-containing compound biosynthetic process (GO:0009718);; Biological Process: cellular component organization (GO:0016043);; …	--	--	--	--	Transferase family	Phenolic glucoside malonyltransferase 1 OS=Arabidopsis thaliana GN=PMAT1 PE=1 SV=1	S	Function unknown	PREDICTED: phenolic glucoside malonyltransferase 1-like [Glycine max]	cellular component: cell (GO:0005623);; cellular component: cell part (GO:0044464);; biological process: multicellular organismal process (GO:0032501);; biological process: developmental process (GO:0032502);; biological process: single-organism process (GO:0044699);; biological process: metabolic process (GO:0008152);; biological process: cellular process (GO:0009987);; biological process: cellu…
MAT	Glyma.18G268400	1.93317	132	1.77175	119	3.72305	246	5.92155	427	8.4971	546	7.31759	506	0.700152	0.374782	normal	0.0460889	0.94847	normal	0.536568	0.459957	normal	--	--	Cellular Component: cytosol (GO:0005829);; Biological Process: multicellular organism development (GO:0007275);; Biological Process: lipid biosynthetic process (GO:0008610);; Biological Process: phenylpropanoid metabolic process (GO:0009698);; Biological Process: anthocyanin-containing compound biosynthetic process (GO:0009718);; Biological Process: cellular component organization (GO:0016043);; …	--	--	--	--	Transferase family	Phenolic glucoside malonyltransferase 2 OS=Arabidopsis thaliana GN=PMAT2 PE=1 SV=1	S	Function unknown	PREDICTED: phenolic glucoside malonyltransferase 1-like [Glycine max]	cellular component: cell (GO:0005623);; cellular component: cell part (GO:0044464);; biological process: multicellular organismal process (GO:0032501);; biological process: developmental process (GO:0032502);; biological process: single-organism process (GO:0044699);; biological process: metabolic process (GO:0008152);; biological process: cellular process (GO:0009987);; biological process: cellu…
MAT	Glyma.19G039300	0	0	0	0	0	0	0.033733	3	0.186385	10	0.096676	6	0.718717	0.480451	normal	0.254273	2.81032	normal	0.65806	1.06097	normal	--	--	--	--	--	--	--	Transferase family	Coumaroyl-CoA:anthocyanidin 3-O-glucoside-6&apos;&apos;-O-coumaroyltransferase 2 OS=Arabidopsis thaliana GN=3AT2 PE=1 SV=1	S	Function unknown	PREDICTED: coumaroyl-CoA:anthocyanidin 3-O-glucoside-6&apos;&apos;-O-coumaroyltransferase 1-like [Glycine max]	--
MAT	Glyma.19G096100	0	0	0	0	0	0	0	0	0	0	1.30344	99	--	--	--	0.0572726	4.23042	normal	0.145556	2.54882	normal	--	--	--	K15400|0|gmx:100804504|K15400 omega-hydroxypalmitate O-feruloyl transferase [EC:2.3.1.188] | (RefSeq) omega-hydroxypalmitate O-feruloyl transferase-like	Cutin, suberine and wax biosynthesis (ko00073)	--	--	Transferase family	Omega-hydroxypalmitate O-feruloyl transferase OS=Arabidopsis thaliana GN=HHT1 PE=1 SV=1	S	Function unknown	PREDICTED: omega-hydroxypalmitate O-feruloyl transferase-like [Glycine max]	--
MAT	Glyma.19G107700	0	0	0.169432	12	0.088548	7	0.026889	3	0.197338	12	0.581458	38	0.757432	-0.56227	normal	0.781206	0.604445	normal	0.410655	1.46737	normal	--	--	Cellular Component: nucleus (GO:0005634);; Cellular Component: cytoplasm (GO:0005737);; Molecular Function: O-acyltransferase activity (GO:0008374);; Biological Process: double fertilization forming a zygote and endosperm (GO:0009567);; Biological Process: phenylpropanoid biosynthetic process (GO:0009699);; Molecular Function: N-acyltransferase activity (GO:0016410);; Molecular Function: transfer…	K15400|0|gmx:100780971|K15400 omega-hydroxypalmitate O-feruloyl transferase [EC:2.3.1.188] | (RefSeq) omega-hydroxypalmitate O-feruloyl transferase-like	Cutin, suberine and wax biosynthesis (ko00073)	--	--	Transferase family	Omega-hydroxypalmitate O-feruloyl transferase OS=Arabidopsis thaliana GN=HHT1 PE=1 SV=1	S	Function unknown	PREDICTED: omega-hydroxypalmitate O-feruloyl transferase-like [Glycine max]	cellular component: cell (GO:0005623);; cellular component: organelle (GO:0043226);; cellular component: cell part (GO:0044464);; biological process: metabolic process (GO:0008152);; molecular function: catalytic activity (GO:0003824);; biological process: reproduction (GO:0000003);; biological process: reproductive process (GO:0022414);; biological process: single-organism process (GO:0044699);;…
MAT	Glyma.19G221100	0	0	0	0	0	0	0	0	0.466597	28	0.622326	39	--	--	--	0.0100205	5.10342	normal	0.00345817	4.25437	up	--	--	Biological Process: phenylpropanoid biosynthetic process (GO:0009699);; Biological Process: alkaloid metabolic process (GO:0009820);; Biological Process: cellular component organization (GO:0016043);; Molecular Function: N-acyltransferase activity (GO:0016410);; Molecular Function: O-acetyltransferase activity (GO:0016413);; Biological Process: primary metabolic process (GO:0044238);; Biological …	--	--	--	--	Transferase family	Acyl transferase 4 OS=Oryza sativa subsp. japonica GN=AT4 PE=1 SV=1	S	Function unknown	PREDICTED: 3&apos;-N-debenzoyl-2&apos;-deoxytaxol N-benzoyltransferase-like [Glycine max]	biological process: metabolic process (GO:0008152);; biological process: cellular process (GO:0009987);; biological process: single-organism process (GO:0044699);; biological process: cellular component organization or biogenesis (GO:0071840);; molecular function: catalytic activity (GO:0003824);; biological process: biological regulation (GO:0065007)
MAT	Glyma.19G244100	0.026145	3	0.157939	13	0.214592	17	0.073739	7	0.489663	36	0.946143	75	0.890501	-0.273969	normal	0.339501	1.42756	normal	0.241062	1.5979	normal	--	--	Biological Process: nitrogen compound metabolic process (GO:0006807);; Molecular Function: O-acyltransferase activity (GO:0008374);; Molecular Function: N-acyltransferase activity (GO:0016410);; Molecular Function: transferase activity (GO:0016740);; Biological Process: cellular biosynthetic process (GO:0044249);; Biological Process: single-organism metabolic process (GO:0044710);; Biological Pro…	--	--	--	--	Transferase family	Protein ECERIFERUM 2 OS=Arabidopsis thaliana GN=CER2 PE=1 SV=1	S	Function unknown	PREDICTED: protein ECERIFERUM 1-like [Glycine max]	biological process: metabolic process (GO:0008152);; molecular function: catalytic activity (GO:0003824);; biological process: cellular process (GO:0009987);; biological process: single-organism process (GO:0044699)
MAT	Glyma.02G185100	2.53307	159	1.79184	111	0.23094	15	0.262146	18	0.033972	3	0.220753	15	9.89e-09	-3.71409	down	1.09e-08	-4.83467	down	0.673456	-0.831373	normal	--	--	Molecular Function: copper ion binding (GO:0005507);; Biological Process: nitrogen compound metabolic process (GO:0006807);; Molecular Function: primary amine oxidase activity (GO:0008131);; Biological Process: amine metabolic process (GO:0009308);; Cellular Component: chloroplast (GO:0009507);; Molecular Function: N-acyltransferase activity (GO:0016410);; Molecular Function: O-acetyltransferase …	--	--	--	--	Transferase family	Anthranilate N-benzoyltransferase protein 1 OS=Dianthus caryophyllus GN=HCBT1 PE=1 SV=1	S	Function unknown	hypothetical protein GLYMA_02G185100 [Glycine max]	molecular function: binding (GO:0005488);; biological process: metabolic process (GO:0008152);; biological process: single-organism process (GO:0044699);; molecular function: catalytic activity (GO:0003824);; cellular component: cell (GO:0005623);; cellular component: organelle (GO:0043226);; cellular component: cell part (GO:0044464);; biological process: cellular process (GO:0009987)
MAT	Glyma.02G254600	5.60444	448	4.05432	321	26.5956	2067	3.68964	314	0.702654	54	1.57726	129	0.641162	0.641158	normal	1.36e-08	-3.14877	down	0.0001079	-3.59678	down	--	--	--	--	--	--	--	Transferase family	BAHD acyltransferase DCR OS=Arabidopsis thaliana GN=DCR PE=2 SV=1	S	Function unknown	PREDICTED: uncharacterized acetyltransferase At3g50280 [Glycine max]	--
MAT	Glyma.03G078200	13.4129	1230	13.4745	1221	12.4009	1106	14.1903	1384	7.21993	628	7.32342	685	0.0171751	-0.972106	normal	4.6e-10	-2.01058	down	0.00537027	-1.10472	down	--	--	Cellular Component: cytoplasm (GO:0005737);; Molecular Function: O-acyltransferase activity (GO:0008374);; Biological Process: anatomical structure morphogenesis (GO:0009653);; Biological Process: phenylpropanoid metabolic process (GO:0009698);; Biological Process: cellular component organization (GO:0016043);; Molecular Function: N-acyltransferase activity (GO:0016410);; Biological Process: prim…	--	--	--	--	Transferase family	BAHD acyltransferase DCR OS=Arabidopsis thaliana GN=DCR PE=2 SV=1	S	Function unknown	PREDICTED: BAHD acyltransferase DCR-like [Glycine max]	cellular component: cell (GO:0005623);; cellular component: cell part (GO:0044464);; biological process: metabolic process (GO:0008152);; molecular function: catalytic activity (GO:0003824);; biological process: developmental process (GO:0032502);; biological process: cellular process (GO:0009987);; biological process: single-organism process (GO:0044699);; biological process: cellular component …
MAT	Glyma.04G040000	8.24934	719	6.5135	561	2.16847	184	11.893	1102	0.68213	57	1.63686	146	0.335634	-0.967075	normal	1.62e-12	-3.73617	down	0.00579056	-2.54239	down	--	--	Molecular Function: nucleic acid binding (GO:0003676);; Molecular Function: RNA-DNA hybrid ribonuclease activity (GO:0004523);; Cellular Component: cytoplasm (GO:0005737);; Biological Process: epidermis development (GO:0008544);; Biological Process: macromolecule biosynthetic process (GO:0009059);; Biological Process: phenylpropanoid biosynthetic process (GO:0009699);; Molecular Function: N-acylt…	--	--	--	--	Transferase family	Uncharacterized acetyltransferase At3g50280 OS=Arabidopsis thaliana GN=At3g50280 PE=3 SV=1	--	--	hypothetical protein GLYMA_04G040000 [Glycine max]	molecular function: binding (GO:0005488);; biological process: metabolic process (GO:0008152);; biological process: cellular process (GO:0009987);; molecular function: catalytic activity (GO:0003824);; cellular component: cell (GO:0005623);; cellular component: cell part (GO:0044464);; biological process: developmental process (GO:0032502);; biological process: single-organism process (GO:0044699…
MAT	Glyma.04G040400	2.18423	161	3.56138	259	0.991805	71	3.50963	275	0.416869	30	0.402754	31	0.183158	-1.24374	normal	5.88e-10	-3.84328	down	0.00991901	-2.38022	down	--	--	Cellular Component: cytoplasm (GO:0005737);; Biological Process: epidermis development (GO:0008544);; Biological Process: macromolecule biosynthetic process (GO:0009059);; Biological Process: phenylpropanoid biosynthetic process (GO:0009699);; Molecular Function: N-acyltransferase activity (GO:0016410);; Molecular Function: transferase activity, transferring acyl groups other than amino-acyl grou…	--	--	--	--	Transferase family	Uncharacterized acetyltransferase At3g50280 OS=Arabidopsis thaliana GN=At3g50280 PE=3 SV=1	S	Function unknown	PREDICTED: uncharacterized acetyltransferase At3g50280 [Glycine max]	cellular component: cell (GO:0005623);; cellular component: cell part (GO:0044464);; biological process: developmental process (GO:0032502);; biological process: metabolic process (GO:0008152);; biological process: cellular process (GO:0009987);; biological process: single-organism process (GO:0044699);; molecular function: catalytic activity (GO:0003824);; biological process: cellular component …
MAT	Glyma.05G092400	1.38698	93	1.44233	96	0.794915	52	0.397102	29	0.253978	17	0.286385	20	0.0148703	-1.98677	normal	1.3e-06	-3.38251	down	0.397302	-1.1869	normal	--	--	Molecular Function: O-acyltransferase activity (GO:0008374);; Biological Process: anatomical structure morphogenesis (GO:0009653);; Biological Process: phenylpropanoid biosynthetic process (GO:0009699);; Biological Process: flavonoid biosynthetic process (GO:0009813);; Biological Process: cellular component organization (GO:0016043);; Molecular Function: N-acyltransferase activity (GO:0016410);; …	--	--	--	--	Transferase family	Uncharacterized acetyltransferase At3g50280 OS=Arabidopsis thaliana GN=At3g50280 PE=3 SV=1	S	Function unknown	PREDICTED: uncharacterized acetyltransferase At3g50280-like [Glycine max]	biological process: metabolic process (GO:0008152);; molecular function: catalytic activity (GO:0003824);; biological process: developmental process (GO:0032502);; biological process: cellular process (GO:0009987);; biological process: single-organism process (GO:0044699);; biological process: cellular component organization or biogenesis (GO:0071840);; biological process: response to stimulus (G…
MAT	Glyma.07G000700	5.17414	414	3.2759	259	17.7636	1380	4.40839	375	0.928801	71	2.03905	167	0.717799	0.426424	normal	9.11e-06	-2.5766	down	0.000461885	-2.93527	down	--	--	Biological Process: nitrogen compound metabolic process (GO:0006807);; Biological Process: anatomical structure morphogenesis (GO:0009653);; Biological Process: phenylpropanoid biosynthetic process (GO:0009699);; Biological Process: flavonoid biosynthetic process (GO:0009813);; Biological Process: cellular component organization (GO:0016043);; Molecular Function: N-acyltransferase activity (GO:00…	K13065|0|gmx:102670206|K13065 shikimate O-hydroxycinnamoyltransferase [EC:2.3.1.133] | (RefSeq) vinorine synthase-like	Phenylpropanoid biosynthesis (ko00940);; Flavonoid biosynthesis (ko00941);; Stilbenoid, diarylheptanoid and gingerol biosynthesis (ko00945)	--	--	Transferase family	Vinorine synthase OS=Rauvolfia serpentina GN=ACT PE=1 SV=2	S	Function unknown	PREDICTED: vinorine synthase-like [Glycine max]	biological process: metabolic process (GO:0008152);; biological process: developmental process (GO:0032502);; biological process: cellular process (GO:0009987);; biological process: single-organism process (GO:0044699);; biological process: cellular component organization or biogenesis (GO:0071840);; molecular function: catalytic activity (GO:0003824);; biological process: response to stimulus (G…
MAT	Glyma.13G056100	82.6665	7052	104.451	8806	17.1124	1420	70.0381	6356	43.9333	3553	22.1109	1924	0.00484804	-1.96597	down	1.42e-07	-2.60186	down	0.648204	-0.553184	normal	--	--	Molecular Function: transferase activity, transferring acyl groups other than amino-acyl groups (GO:0016747);;	K13264|0|gmx:100127426|K13264 isoflavone 7-O-glucoside-6''-O-malonyltransferase [EC:2.3.1.115] | (RefSeq) IF7MaT, GmIF7MaT; malonyl-CoA:isoflavone 7-O-glucoside-6''-O-malonyltransferase	Isoflavonoid biosynthesis (ko00943);; Flavone and flavonol biosynthesis (ko00944)	--	--	Transferase family	Phenolic glucoside malonyltransferase 1 OS=Arabidopsis thaliana GN=PMAT1 PE=1 SV=1	S	Function unknown	malonyl-CoA:isoflavone 7-O-glucoside-6&apos;&apos;-O-malonyltransferase [Glycine max]	biological process: metabolic process (GO:0008152);; molecular function: catalytic activity (GO:0003824)
MAT	Glyma.14G061800	1.55706	88	1.73644	97	8.54959	469	0.182406	11	0.123655	7	0.275333	16	0.831333	0.356131	normal	5.04e-07	-4.00641	down	0.00567589	-3.60655	down	--	--	Cellular Component: cytoplasm (GO:0005737);; Biological Process: epidermis development (GO:0008544);; Biological Process: anatomical structure morphogenesis (GO:0009653);; Biological Process: phenylpropanoid metabolic process (GO:0009698);; Biological Process: cellular component organization (GO:0016043);; Molecular Function: N-acyltransferase activity (GO:0016410);; Biological Process: cellular …	--	--	--	--	Transferase family	BAHD acyltransferase DCR OS=Arabidopsis thaliana GN=DCR PE=2 SV=1	S	Function unknown	PREDICTED: uncharacterized acetyltransferase At3g50280-like [Glycine max]	cellular component: cell (GO:0005623);; cellular component: cell part (GO:0044464);; biological process: developmental process (GO:0032502);; biological process: metabolic process (GO:0008152);; biological process: cellular process (GO:0009987);; biological process: single-organism process (GO:0044699);; biological process: cellular component organization or biogenesis (GO:0071840);; molecular fu…
MAT	Glyma.17G152600	225.986	14583	281.139	17929	81.6643	5124	1.83841	127	83.2853	5094	59.5998	3923	0.227809	-1.93418	normal	5.19e-14	-2.94289	down	0.903732	0.293433	normal	--	--	Cellular Component: cytoplasm (GO:0005737);; Molecular Function: O-acyltransferase activity (GO:0008374);; Biological Process: epidermis development (GO:0008544);; Biological Process: macromolecule biosynthetic process (GO:0009059);; Biological Process: phenylpropanoid biosynthetic process (GO:0009699);; Biological Process: flavonoid biosynthetic process (GO:0009813);; Molecular Function: N-acylt…	--	--	--	--	Transferase family	Uncharacterized acetyltransferase At3g50280 OS=Arabidopsis thaliana GN=At3g50280 PE=3 SV=1	S	Function unknown	PREDICTED: uncharacterized acetyltransferase At3g50280 [Glycine max]	cellular component: cell (GO:0005623);; cellular component: cell part (GO:0044464);; biological process: metabolic process (GO:0008152);; molecular function: catalytic activity (GO:0003824);; biological process: developmental process (GO:0032502);; biological process: cellular process (GO:0009987);; biological process: single-organism process (GO:0044699);; biological process: cellular component …
MAT	Glyma.18G268200	4.26603	324	5.04425	379	3.66771	271	3.46855	281	0.277034	20	0.531035	42	0.0107706	-1.31399	normal	9.86e-17	-4.57411	down	4.86e-07	-3.21564	down	--	--	Cellular Component: cytosol (GO:0005829);; Biological Process: multicellular organism development (GO:0007275);; Biological Process: lipid biosynthetic process (GO:0008610);; Biological Process: phenylpropanoid metabolic process (GO:0009698);; Biological Process: anthocyanin-containing compound biosynthetic process (GO:0009718);; Biological Process: cellular component organization (GO:0016043);; …	--	--	--	--	Transferase family	Phenolic glucoside malonyltransferase 1 OS=Arabidopsis thaliana GN=PMAT1 PE=1 SV=1	S	Function unknown	PREDICTED: phenolic glucoside malonyltransferase 1-like [Glycine max]	cellular component: cell (GO:0005623);; cellular component: cell part (GO:0044464);; biological process: multicellular organismal process (GO:0032501);; biological process: developmental process (GO:0032502);; biological process: single-organism process (GO:0044699);; biological process: metabolic process (GO:0008152);; biological process: cellular process (GO:0009987);; biological process: cellu…
MAT	Glyma.18G268300	8.84395	497	7.84402	435	5.78783	316	5.61494	336	1.69589	91	1.01495	59	0.000722925	-1.47286	down	2.02e-14	-3.67774	down	0.000419032	-2.20007	down	--	--	Cellular Component: cytosol (GO:0005829);; Biological Process: multicellular organism development (GO:0007275);; Biological Process: lipid biosynthetic process (GO:0008610);; Biological Process: phenylpropanoid metabolic process (GO:0009698);; Biological Process: anthocyanin-containing compound biosynthetic process (GO:0009718);; Biological Process: cellular component organization (GO:0016043);; …	--	--	--	--	Transferase family	Phenolic glucoside malonyltransferase 1 OS=Arabidopsis thaliana GN=PMAT1 PE=1 SV=1	S	Function unknown	PREDICTED: phenolic glucoside malonyltransferase 1-like [Glycine max]	cellular component: cell (GO:0005623);; cellular component: cell part (GO:0044464);; biological process: multicellular organismal process (GO:0032501);; biological process: developmental process (GO:0032502);; biological process: single-organism process (GO:0044699);; biological process: metabolic process (GO:0008152);; biological process: cellular process (GO:0009987);; biological process: cellu…
MAT	Glyma.19G030500	3.60297	275	4.61553	347	2.1539	160	5.30534	430	0.251331	19	0.811478	63	0.156742	-1.07304	normal	3.93e-09	-3.99151	down	0.00101687	-2.78471	down	--	--	Molecular Function: acetyl-CoA C-acetyltransferase activity (GO:0003985);; Cellular Component: cytosol (GO:0005829);; Biological Process: multicellular organism development (GO:0007275);; Biological Process: lipid biosynthetic process (GO:0008610);; Biological Process: phenylpropanoid metabolic process (GO:0009698);; Biological Process: anthocyanin-containing compound biosynthetic process (GO:000…	K13264|0|gmx:100127365|K13264 isoflavone 7-O-glucoside-6''-O-malonyltransferase [EC:2.3.1.115] | (RefSeq) AT133, GmAT133; malonyl-CoA:isoflavone 7-O-glucoside-6''-O-malonyltransferase	Isoflavonoid biosynthesis (ko00943);; Flavone and flavonol biosynthesis (ko00944)	--	--	Transferase family	Phenolic glucoside malonyltransferase 2 OS=Arabidopsis thaliana GN=PMAT2 PE=1 SV=1	S	Function unknown	malonyl-CoA:isoflavone 7-O-glucoside-6&apos;&apos;-O-malonyltransferase [Glycine max]	biological process: metabolic process (GO:0008152);; molecular function: catalytic activity (GO:0003824);; cellular component: cell (GO:0005623);; cellular component: cell part (GO:0044464);; biological process: multicellular organismal process (GO:0032501);; biological process: developmental process (GO:0032502);; biological process: single-organism process (GO:0044699);; biological process: cel…
MAT	Glyma.02G001100	0	0	0	0	0.834914	59	1.52904	117	12.9491	883	28.1857	2067	5.28e-05	4.71513	up	2.15e-13	10.2532	up	1.37e-10	3.68341	up	--	--	Cellular Component: cytoplasm (GO:0005737);; Biological Process: alkaloid biosynthetic process (GO:0009821);; Molecular Function: acetyl CoA:(Z)-3-hexen-1-ol acetyltransferase activity (GO:0010327);; Biological Process: suberin biosynthetic process (GO:0010345);; Biological Process: green leaf volatile biosynthetic process (GO:0010597);; Molecular Function: N-acyltransferase activity (GO:0016410)…	K19861|0|gmx:100797017|K19861 benzyl alcohol O-benzoyltransferase [EC:2.3.1.196 2.3.1.232] | (RefSeq) benzyl alcohol O-benzoyltransferase	--	--	--	Transferase family	Benzyl alcohol O-benzoyltransferase OS=Nicotiana tabacum GN=HSR201 PE=1 SV=1	S	Function unknown	PREDICTED: benzyl alcohol O-benzoyltransferase [Glycine max]	cellular component: cell (GO:0005623);; cellular component: cell part (GO:0044464);; biological process: metabolic process (GO:0008152);; biological process: cellular process (GO:0009987);; molecular function: catalytic activity (GO:0003824);; biological process: single-organism process (GO:0044699);; biological process: localization (GO:0051179);; biological process: response to stimulus (GO:005…
MAT	Glyma.03G244600	8.76613	512	6.00521	347	81.339	4618	12.7722	794	56.5867	3132	28.6024	1704	0.0879861	1.56464	normal	0.00743061	1.40541	up	0.76465	-0.391949	normal	--	--	Cellular Component: cytoplasm (GO:0005737);; Biological Process: alkaloid biosynthetic process (GO:0009821);; Molecular Function: acetyl CoA:(Z)-3-hexen-1-ol acetyltransferase activity (GO:0010327);; Biological Process: suberin biosynthetic process (GO:0010345);; Biological Process: green leaf volatile biosynthetic process (GO:0010597);; Molecular Function: N-acyltransferase activity (GO:0016410)…	K19861|0|gmx:100793362|K19861 benzyl alcohol O-benzoyltransferase [EC:2.3.1.196 2.3.1.232] | (RefSeq) benzyl alcohol O-benzoyltransferase-like	--	--	--	Transferase family	Benzyl alcohol O-benzoyltransferase OS=Nicotiana tabacum GN=HSR201 PE=1 SV=1	--	--	Benzyl alcohol O-benzoyltransferase [Glycine soja]	cellular component: cell (GO:0005623);; cellular component: cell part (GO:0044464);; biological process: metabolic process (GO:0008152);; biological process: cellular process (GO:0009987);; molecular function: catalytic activity (GO:0003824);; biological process: single-organism process (GO:0044699);; biological process: response to stimulus (GO:0050896);; biological process: cellular component o…
MAT	Glyma.04G039900	0	0	0	0	0.067331	5	0.030772	3	0.886834	52	2.66825	168	0.712025	0.678407	normal	0.000101709	6.73839	up	0.000372963	3.78645	up	--	--	Cellular Component: cytoplasm (GO:0005737);; Biological Process: epidermis development (GO:0008544);; Biological Process: macromolecule biosynthetic process (GO:0009059);; Biological Process: phenylpropanoid biosynthetic process (GO:0009699);; Molecular Function: N-acyltransferase activity (GO:0016410);; Molecular Function: transferase activity, transferring acyl groups other than amino-acyl grou…	--	--	--	--	Transferase family	Uncharacterized acetyltransferase At3g50280 OS=Arabidopsis thaliana GN=At3g50280 PE=3 SV=1	S	Function unknown	N-hydroxycinnamoyl/benzoyltransferase 6 [Glycine max]	cellular component: cell (GO:0005623);; cellular component: cell part (GO:0044464);; biological process: developmental process (GO:0032502);; biological process: metabolic process (GO:0008152);; biological process: cellular process (GO:0009987);; biological process: single-organism process (GO:0044699);; molecular function: catalytic activity (GO:0003824);; biological process: cellular component …
MAT	Glyma.05G152500	0	0	0	0	0	0	0	0	6.24371	359	35.0406	2167	--	--	--	1.97e-11	9.82063	up	3.66e-18	8.99922	up	--	--	Biological Process: metabolic process (GO:0008152);; Molecular Function: O-acyltransferase activity (GO:0008374);; Biological Process: cellular process (GO:0009987);; Molecular Function: N-acyltransferase activity (GO:0016410);; Molecular Function: transferase activity, transferring acyl groups other than amino-acyl groups (GO:0016747);; Biological Process: cellular nitrogen compound metabolic pr…	--	--	--	--	Transferase family	Protein ECERIFERUM 26 OS=Arabidopsis thaliana GN=CER26 PE=2 SV=1	S	Function unknown	uncharacterized protein LOC100819144 [Glycine max]	biological process: metabolic process (GO:0008152);; molecular function: catalytic activity (GO:0003824);; biological process: cellular process (GO:0009987);; biological process: single-organism process (GO:0044699)
MAT	Glyma.06G029900	0.08648	7	0.148019	12	0.256259	18	0.48996	37	1.45366	98	1.97158	157	0.840726	0.34599	normal	0.00868252	2.46305	up	0.0354826	1.85724	normal	--	--	Cellular Component: cytoplasm (GO:0005737);; Biological Process: phenylpropanoid biosynthetic process (GO:0009699);; Molecular Function: N-acyltransferase activity (GO:0016410);; Molecular Function: O-acetyltransferase activity (GO:0016413);; Biological Process: primary metabolic process (GO:0044238);; Biological Process: cellular nitrogen compound biosynthetic process (GO:0044271);; Biological P…	--	--	--	--	Transferase family	Omega-hydroxypalmitate O-feruloyl transferase OS=Arabidopsis thaliana GN=HHT1 PE=1 SV=1	S	Function unknown	PREDICTED: omega-hydroxypalmitate O-feruloyl transferase-like [Glycine max]	cellular component: cell (GO:0005623);; cellular component: cell part (GO:0044464);; biological process: metabolic process (GO:0008152);; biological process: cellular process (GO:0009987);; biological process: single-organism process (GO:0044699);; molecular function: catalytic activity (GO:0003824);; biological process: cellular component organization or biogenesis (GO:0071840);; biological proc…
MAT	Glyma.06G097300	0.315937	21	0.16904	12	3.02942	196	4.60447	325	6.15771	387	5.19634	352	0.000119715	2.72341	up	7.07e-08	3.323	up	0.674049	0.321103	normal	--	--	Biological Process: biosynthetic process (GO:0009058);; Molecular Function: transferase activity, transferring acyl groups other than amino-acyl groups (GO:0016747);; Biological Process: carboxylic acid metabolic process (GO:0019752);; Biological Process: primary metabolic process (GO:0044238);;	--	--	--	--	Transferase family	Protein ECERIFERUM 2 OS=Arabidopsis thaliana GN=CER2 PE=1 SV=1	S	Function unknown	PREDICTED: protein ECERIFERUM 1-like [Glycine max]	biological process: metabolic process (GO:0008152);; molecular function: catalytic activity (GO:0003824);; biological process: cellular process (GO:0009987);; biological process: single-organism process (GO:0044699)
MAT	Glyma.08G110000	0	0	0	0	0.031709	3	0.115933	9	1.06732	67	3.53744	236	0.615754	0.909696	normal	2.07e-05	7.16358	up	0.000168198	3.81551	up	--	--	Biological Process: nitrogen compound metabolic process (GO:0006807);; Biological Process: metabolic process (GO:0008152);; Molecular Function: O-acyltransferase activity (GO:0008374);; Biological Process: phenylpropanoid biosynthetic process (GO:0009699);; Biological Process: flavonoid biosynthetic process (GO:0009813);; Biological Process: cellular process (GO:0009987);; Biological Process: cel…	--	--	--	--	Transferase family	Protein ECERIFERUM 26 OS=Arabidopsis thaliana GN=CER26 PE=2 SV=1	S	Function unknown	PREDICTED: protein ECERIFERUM 26-like [Glycine max]	biological process: metabolic process (GO:0008152);; molecular function: catalytic activity (GO:0003824);; biological process: cellular process (GO:0009987);; biological process: single-organism process (GO:0044699);; biological process: cellular component organization or biogenesis (GO:0071840)
MAT	Glyma.09G134600	1.00773	77	1.09465	83	2.25374	167	3.28529	266	17.0411	1230	23.3056	1810	0.717799	0.378448	normal	4.4e-14	3.07853	up	2.4e-09	2.54837	up	--	--	Molecular Function: anthranilate N-benzoyltransferase activity (GO:0047672);;	K19747|0|gmx:100818158|K19747 BAHD acyltransferase [EC:2.3.1.-] | (RefSeq) BAHD acyltransferase DCR-like	--	--	--	Transferase family	BAHD acyltransferase DCR OS=Arabidopsis thaliana GN=DCR PE=2 SV=1	S	Function unknown	PREDICTED: BAHD acyltransferase DCR-like [Glycine max]	biological process: metabolic process (GO:0008152);; molecular function: catalytic activity (GO:0003824)
MAT	Glyma.10G159600	0	0	0	0	0	0	0	0	5.37939	316	36.4149	2297	--	--	--	2.62e-11	9.81565	up	1.52e-17	8.93502	up	--	--	--	K19861|0|gmx:100820325|K19861 benzyl alcohol O-benzoyltransferase [EC:2.3.1.196 2.3.1.232] | (RefSeq) benzyl alcohol O-benzoyltransferase-like	--	--	--	Transferase family	Benzyl alcohol O-benzoyltransferase OS=Nicotiana tabacum GN=HSR201 PE=1 SV=1	--	--	PREDICTED: benzyl alcohol O-benzoyltransferase-like [Glycine max]	--
MAT	Glyma.13G302300	0.059301	7	0.139878	15	0.330573	33	0.352529	39	2.18193	211	1.52427	159	0.732967	0.513669	normal	0.00130535	2.81085	up	0.00513543	2.04656	up	--	--	Cellular Component: cytoplasm (GO:0005737);; Biological Process: multicellular organism development (GO:0007275);; Molecular Function: O-acyltransferase activity (GO:0008374);; Biological Process: lipid biosynthetic process (GO:0008610);; Biological Process: flavonoid biosynthetic process (GO:0009813);; Molecular Function: acetyltransferase activity (GO:0016407);; Molecular Function: N-acyltransf…	--	--	--	--	Transferase family	Coumaroyl-CoA:anthocyanidin 3-O-glucoside-6&apos;&apos;-O-coumaroyltransferase 1 OS=Arabidopsis thaliana GN=3AT1 PE=1 SV=1	S	Function unknown	PREDICTED: coumaroyl-CoA:anthocyanidin 3-O-glucoside-6&apos;&apos;-O-coumaroyltransferase 1-like [Glycine max]	cellular component: cell (GO:0005623);; cellular component: cell part (GO:0044464);; biological process: multicellular organismal process (GO:0032501);; biological process: developmental process (GO:0032502);; biological process: single-organism process (GO:0044699);; biological process: metabolic process (GO:0008152);; molecular function: catalytic activity (GO:0003824);; biological process: cel…
MAT	Glyma.14G034100	0.056701	4	0	0	0.37663	26	0.270545	21	4.60283	305	2.36323	169	0.427668	1.43218	normal	6.68e-07	5.41854	up	0.000169317	2.90936	up	--	--	Biological Process: multicellular organism development (GO:0007275);; Molecular Function: O-acyltransferase activity (GO:0008374);; Biological Process: phenylpropanoid metabolic process (GO:0009698);; Biological Process: cellular component organization (GO:0016043);; Molecular Function: N-acyltransferase activity (GO:0016410);; Molecular Function: transferase activity, transferring acyl groups ot…	--	--	--	--	Transferase family	Coumaroyl-CoA:anthocyanidin 3-O-glucoside-6&apos;&apos;-O-coumaroyltransferase 1 OS=Arabidopsis thaliana GN=3AT1 PE=1 SV=1	--	--	PREDICTED: coumaroyl-CoA:anthocyanidin 3-O-glucoside-6&apos;&apos;-O-coumaroyltransferase 1-like [Glycine max]	biological process: multicellular organismal process (GO:0032501);; biological process: developmental process (GO:0032502);; biological process: single-organism process (GO:0044699);; biological process: metabolic process (GO:0008152);; molecular function: catalytic activity (GO:0003824);; biological process: cellular process (GO:0009987);; biological process: cellular component organization or b…
MAT	Glyma.14G071600	0	0	0	0	0	0	0	0	0.509431	33	0.528773	36	--	--	--	0.00874515	5.16541	up	0.00270845	4.32842	up	--	--	Cellular Component: cytoplasm (GO:0005737);; Biological Process: phenylpropanoid biosynthetic process (GO:0009699);; Molecular Function: N-acyltransferase activity (GO:0016410);; Molecular Function: O-acetyltransferase activity (GO:0016413);; Biological Process: cellular nitrogen compound metabolic process (GO:0034641);; Biological Process: primary metabolic process (GO:0044238);; Biological Proc…	--	--	--	--	Transferase family	Omega-hydroxypalmitate O-feruloyl transferase OS=Arabidopsis thaliana GN=HHT1 PE=1 SV=1	S	Function unknown	PREDICTED: omega-hydroxypalmitate O-feruloyl transferase-like [Glycine max]	cellular component: cell (GO:0005623);; cellular component: cell part (GO:0044464);; biological process: metabolic process (GO:0008152);; biological process: cellular process (GO:0009987);; biological process: single-organism process (GO:0044699);; molecular function: catalytic activity (GO:0003824);; biological process: cellular component organization or biogenesis (GO:0071840);; biological proc…
MAT	Glyma.16G180500	0.116923	9	0.10813	9	0.21973	17	1.03837	84	0.967084	70	3.84746	296	0.522217	1.06308	normal	0.0033525	2.98967	up	0.258748	1.44104	normal	--	--	Cellular Component: cytoplasm (GO:0005737);; Molecular Function: O-acyltransferase activity (GO:0008374);; Biological Process: phenylpropanoid biosynthetic process (GO:0009699);; Biological Process: embryo development ending in seed dormancy (GO:0009793);; Biological Process: flavonoid biosynthetic process (GO:0009813);; Biological Process: trichome morphogenesis (GO:0010090);; Biological Process…	K19747|0|gmx:100790669|K19747 BAHD acyltransferase [EC:2.3.1.-] | (RefSeq) BAHD acyltransferase DCR-like	--	--	--	Transferase family	BAHD acyltransferase DCR OS=Arabidopsis thaliana GN=DCR PE=2 SV=1	S	Function unknown	PREDICTED: BAHD acyltransferase DCR-like [Glycine max]	cellular component: cell (GO:0005623);; cellular component: cell part (GO:0044464);; biological process: metabolic process (GO:0008152);; molecular function: catalytic activity (GO:0003824);; biological process: cellular process (GO:0009987);; biological process: single-organism process (GO:0044699);; biological process: reproductive process (GO:0022414);; biological process: multicellular organi…
MAT	Glyma.18G029900	1.56658	106	0.805779	54	1.56249	103	4.18884	300	17.4322	1111	9.54035	654	0.803027	0.278582	normal	5.75e-05	2.36137	up	0.00940738	1.89799	up	--	--	Cellular Component: cytoplasm (GO:0005737);; Biological Process: epidermis development (GO:0008544);; Biological Process: macromolecule biosynthetic process (GO:0009059);; Biological Process: phenylpropanoid metabolic process (GO:0009698);; Molecular Function: N-acyltransferase activity (GO:0016410);; Molecular Function: transferase activity, transferring acyl groups other than amino-acyl groups …	--	--	--	--	Transferase family	BAHD acyltransferase DCR OS=Arabidopsis thaliana GN=DCR PE=2 SV=1	S	Function unknown	PREDICTED: uncharacterized acetyltransferase At3g50280-like [Glycine max]	cellular component: cell (GO:0005623);; cellular component: cell part (GO:0044464);; biological process: developmental process (GO:0032502);; biological process: metabolic process (GO:0008152);; biological process: cellular process (GO:0009987);; biological process: single-organism process (GO:0044699);; molecular function: catalytic activity (GO:0003824);; biological process: cellular component …
MAT	Glyma.18G258000	0	0	0	0	1.55274	116	2.74229	223	140.66	10173	95.8163	7458	5.31e-08	5.73155	up	1.26e-23	12.6491	up	2.22e-32	5.38189	up	--	--	--	--	--	--	--	Transferase family	Phenolic glucoside malonyltransferase 2 OS=Arabidopsis thaliana GN=PMAT2 PE=1 SV=1	S	Function unknown	PREDICTED: malonyl-CoA:anthocyanidin 5-O-glucoside-6&apos;&apos;-O-malonyltransferase-like [Glycine max]	--
MAT	Glyma.18G268500	0.237386	17	0.323275	22	1.46588	97	0.948375	69	12.7285	819	13.8273	958	0.454205	0.944704	normal	1.17e-18	4.31461	up	7.42e-10	3.0761	up	--	--	Cellular Component: cytosol (GO:0005829);; Biological Process: multicellular organism development (GO:0007275);; Biological Process: lipid biosynthetic process (GO:0008610);; Biological Process: anthocyanin-containing compound biosynthetic process (GO:0009718);; Molecular Function: acetyltransferase activity (GO:0016407);; Molecular Function: N-acyltransferase activity (GO:0016410);; Molecular Fu…	--	--	--	--	Transferase family	Phenolic glucoside malonyltransferase 2 OS=Arabidopsis thaliana GN=PMAT2 PE=1 SV=1	S	Function unknown	PREDICTED: phenolic glucoside malonyltransferase 1-like [Glycine max]	cellular component: cell (GO:0005623);; cellular component: cell part (GO:0044464);; biological process: multicellular organismal process (GO:0032501);; biological process: developmental process (GO:0032502);; biological process: single-organism process (GO:0044699);; biological process: metabolic process (GO:0008152);; molecular function: catalytic activity (GO:0003824);; biological process: cel…
MAT	Glyma.19G030700	0	0	0	0	0	0	0	0	0.241516	19	1.21947	99	--	--	--	0.00243922	5.73656	up	0.000545632	4.80813	up	--	--	Cellular Component: cytosol (GO:0005829);; Biological Process: multicellular organism development (GO:0007275);; Biological Process: lipid biosynthetic process (GO:0008610);; Biological Process: flavonoid biosynthetic process (GO:0009813);; Molecular Function: acetyltransferase activity (GO:0016407);; Molecular Function: N-acyltransferase activity (GO:0016410);; Molecular Function: transferase ac…	--	--	--	--	Transferase family	Phenolic glucoside malonyltransferase 1 OS=Arabidopsis thaliana GN=PMAT1 PE=1 SV=1	--	--	hypothetical protein GLYMA_19G030700 [Glycine max]	cellular component: cell (GO:0005623);; cellular component: cell part (GO:0044464);; biological process: multicellular organismal process (GO:0032501);; biological process: developmental process (GO:0032502);; biological process: single-organism process (GO:0044699);; biological process: metabolic process (GO:0008152);; molecular function: catalytic activity (GO:0003824);; biological process: cel…
MAT	Glyma.19G030800	0	0	0	0	0	0	0.034676	3	21.8173	1129	22.5193	1254	0.718717	0.480451	normal	4.09e-13	10.0898	up	1.05e-30	8.48286	up	--	--	Cellular Component: cytosol (GO:0005829);; Biological Process: multicellular organism development (GO:0007275);; Biological Process: lipid biosynthetic process (GO:0008610);; Biological Process: phenylpropanoid metabolic process (GO:0009698);; Biological Process: anthocyanin-containing compound biosynthetic process (GO:0009718);; Biological Process: cellular component organization (GO:0016043);; …	--	--	--	--	Transferase family	Phenolic glucoside malonyltransferase 1 OS=Arabidopsis thaliana GN=PMAT1 PE=1 SV=1	--	--	Agmatine coumaroyltransferase [Glycine soja]	cellular component: cell (GO:0005623);; cellular component: cell part (GO:0044464);; biological process: multicellular organismal process (GO:0032501);; biological process: developmental process (GO:0032502);; biological process: single-organism process (GO:0044699);; biological process: metabolic process (GO:0008152);; biological process: cellular process (GO:0009987);; biological process: cellu…
MAT	Glyma.19G039700	0	0	0	0	0	0	0	0	0.03021	3	2.09327	151	--	--	--	0.00431426	5.60955	up	0.00456771	4.22952	up	--	--	--	--	--	--	--	Transferase family	Coumaroyl-CoA:anthocyanidin 3-O-glucoside-6&apos;&apos;-O-coumaroyltransferase 2 OS=Arabidopsis thaliana GN=3AT2 PE=1 SV=1	S	Function unknown	PREDICTED: coumaroyl-CoA:anthocyanidin 3-O-glucoside-6&apos;&apos;-O-coumaroyltransferase 1-like [Glycine max]	--
MAT	Glyma.01G168800	0	0	0	0	0	0	0	0	0	0	0	0	--	--	--	--	--	--	--	--	--	--	--	Molecular Function: O-acyltransferase activity (GO:0008374);; Molecular Function: transferase activity, transferring acyl groups other than amino-acyl groups (GO:0016747);; Biological Process: cellular biosynthetic process (GO:0044249);; Biological Process: single-organism metabolic process (GO:0044710);; Biological Process: single-organism cellular process (GO:0044763);; Biological Process: resp…	--	--	--	--	Transferase family	Vinorine synthase OS=Rauvolfia serpentina GN=ACT PE=1 SV=2	--	--	PREDICTED: vinorine synthase-like [Glycine max]	biological process: metabolic process (GO:0008152);; molecular function: catalytic activity (GO:0003824);; biological process: cellular process (GO:0009987);; biological process: single-organism process (GO:0044699);; biological process: response to stimulus (GO:0050896)
MAT	Glyma.02G073800	0	0	0	0	0.042778	3	0.039232	3	0	0	0	0	0.717799	0.553561	normal	--	--	--	0.647005	-0.945946	normal	--	--	Biological Process: nitrogen compound metabolic process (GO:0006807);; Molecular Function: O-acyltransferase activity (GO:0008374);; Molecular Function: N-acyltransferase activity (GO:0016410);; Molecular Function: transferase activity, transferring acyl groups (GO:0016746);; Biological Process: cellular biosynthetic process (GO:0044249);; Biological Process: single-organism metabolic process (GO…	K13065|0|gmx:102667966|K13065 shikimate O-hydroxycinnamoyltransferase [EC:2.3.1.133] | (RefSeq) vinorine synthase-like	Phenylpropanoid biosynthesis (ko00940);; Flavonoid biosynthesis (ko00941);; Stilbenoid, diarylheptanoid and gingerol biosynthesis (ko00945)	--	--	Transferase family	Vinorine synthase OS=Rauvolfia serpentina GN=ACT PE=1 SV=2	--	--	hypothetical protein GLYMA_02G073800 [Glycine max]	biological process: metabolic process (GO:0008152);; molecular function: catalytic activity (GO:0003824);; biological process: cellular process (GO:0009987);; biological process: single-organism process (GO:0044699)
MAT	Glyma.02G214900	0	0	0	0	0	0	0	0	0	0	0	0	--	--	--	--	--	--	--	--	--	[Q]	Secondary metabolites biosynthesis, transport and catabolism	--	--	--	--	--	Transferase family	Protein ECERIFERUM 2 OS=Arabidopsis thaliana GN=CER2 PE=1 SV=1	S	Function unknown	PREDICTED: protein ECERIFERUM 1-like [Glycine max]	--
MAT	Glyma.03G224000	0	0	0	0	0	0	0	0	0	0	0	0	--	--	--	--	--	--	--	--	--	--	--	Molecular Function: protein binding (GO:0005515);; Cellular Component: cytosol (GO:0005829);; Biological Process: response to stress (GO:0006950);; Biological Process: lignin biosynthetic process (GO:0009809);; Biological Process: positive regulation of flavonoid biosynthetic process (GO:0009963);; Biological Process: auxin homeostasis (GO:0010252);; Cellular Component: membrane (GO:0016020);; Bi…	--	--	--	--	Transferase family	Acyl transferase 4 OS=Oryza sativa subsp. japonica GN=AT4 PE=1 SV=1	--	--	hypothetical protein GLYMA_03G224000 [Glycine max]	molecular function: binding (GO:0005488);; cellular component: cell (GO:0005623);; cellular component: cell part (GO:0044464);; biological process: response to stimulus (GO:0050896);; biological process: metabolic process (GO:0008152);; biological process: cellular process (GO:0009987);; biological process: single-organism process (GO:0044699);; biological process: biological regulation (GO:00650…
MAT	Glyma.04G151700	0	0	0	0	0	0	0	0	0	0	0.004863	1	--	--	--	--	--	--	--	--	--	--	--	Cellular Component: cytoplasm (GO:0005737);; Biological Process: phenylpropanoid biosynthetic process (GO:0009699);; Molecular Function: N-acyltransferase activity (GO:0016410);; Molecular Function: O-acetyltransferase activity (GO:0016413);; Biological Process: primary metabolic process (GO:0044238);; Biological Process: cellular nitrogen compound biosynthetic process (GO:0044271);; Biological P…	K15400|0|gmx:100778676|K15400 omega-hydroxypalmitate O-feruloyl transferase [EC:2.3.1.188] | (RefSeq) omega-hydroxypalmitate O-feruloyl transferase-like	Cutin, suberine and wax biosynthesis (ko00073)	--	--	Transferase family	Omega-hydroxypalmitate O-feruloyl transferase OS=Arabidopsis thaliana GN=HHT1 PE=1 SV=1	S	Function unknown	PREDICTED: omega-hydroxypalmitate O-feruloyl transferase-like [Glycine max]	cellular component: cell (GO:0005623);; cellular component: cell part (GO:0044464);; biological process: metabolic process (GO:0008152);; biological process: cellular process (GO:0009987);; biological process: single-organism process (GO:0044699);; molecular function: catalytic activity (GO:0003824);; biological process: cellular component organization or biogenesis (GO:0071840);; biological proc…
MAT	Glyma.04G198000	0	0	0	0	0	0	0	0	0	0	0	0	--	--	--	--	--	--	--	--	--	--	--	Cellular Component: cytoplasm (GO:0005737);; Biological Process: flavonoid biosynthetic process (GO:0009813);; Biological Process: response to nitrate (GO:0010167);; Biological Process: suberin biosynthetic process (GO:0010345);; Biological Process: nitrate transport (GO:0015706);; Molecular Function: N-acyltransferase activity (GO:0016410);; Molecular Function: O-acetyltransferase activity (GO:0…	K15400|0|gmx:100793384|K15400 omega-hydroxypalmitate O-feruloyl transferase [EC:2.3.1.188] | (RefSeq) omega-hydroxypalmitate O-feruloyl transferase-like	Cutin, suberine and wax biosynthesis (ko00073)	--	--	Transferase family	Omega-hydroxypalmitate O-feruloyl transferase OS=Arabidopsis thaliana GN=HHT1 PE=1 SV=1	S	Function unknown	PREDICTED: omega-hydroxypalmitate O-feruloyl transferase-like [Glycine max]	cellular component: cell (GO:0005623);; cellular component: cell part (GO:0044464);; biological process: metabolic process (GO:0008152);; biological process: response to stimulus (GO:0050896);; biological process: cellular process (GO:0009987);; biological process: single-organism process (GO:0044699);; biological process: localization (GO:0051179);; molecular function: catalytic activity (GO:000…
MAT	Glyma.05G144600	0	0	0	0	0	0	0	0	0	0	0	0	--	--	--	--	--	--	--	--	--	--	--	Molecular Function: O-acyltransferase activity (GO:0008374);; Molecular Function: N-acyltransferase activity (GO:0016410);; Molecular Function: transferase activity, transferring acyl groups (GO:0016746);; Biological Process: cellular biosynthetic process (GO:0044249);; Biological Process: single-organism metabolic process (GO:0044710);; Biological Process: single-organism cellular process (GO:00…	--	--	--	--	Transferase family	Acylsugar acyltransferase 3 OS=Solanum lycopersicum GN=ASAT3 PE=2 SV=1	S	Function unknown	hypothetical protein GLYMA_05G144600, partial [Glycine max]	biological process: metabolic process (GO:0008152);; molecular function: catalytic activity (GO:0003824);; biological process: cellular process (GO:0009987);; biological process: single-organism process (GO:0044699)
MAT	Glyma.05G203000	0	0	0	0	0	0	0	0	0	0	0	0	--	--	--	--	--	--	--	--	--	--	--	--	K15400|0|gmx:100527026|K15400 omega-hydroxypalmitate O-feruloyl transferase [EC:2.3.1.188] | (RefSeq) omega-hydroxypalmitate O-feruloyl transferase	Cutin, suberine and wax biosynthesis (ko00073)	--	--	Transferase family	Omega-hydroxypalmitate O-feruloyl transferase OS=Arabidopsis thaliana GN=HHT1 PE=1 SV=1	--	--	PREDICTED: omega-hydroxypalmitate O-feruloyl transferase [Glycine max]	--
MAT	Glyma.06G041200	0	0	0	0	0	0	0	0	0	0	0	0	--	--	--	--	--	--	--	--	--	--	--	Molecular Function: transferase activity, transferring acyl groups other than amino-acyl groups (GO:0016747);;	--	--	--	--	Transferase family	--	--	--	N-hydroxycinnamoyl/benzoyltransferase 3 [Glycine max]	biological process: metabolic process (GO:0008152);; molecular function: catalytic activity (GO:0003824)
MAT	Glyma.06G167600	0	0	0	0	0	0	0	0	0	0	0	0	--	--	--	--	--	--	--	--	--	--	--	Molecular Function: protein binding (GO:0005515);; Cellular Component: cytosol (GO:0005829);; Biological Process: lignin biosynthetic process (GO:0009809);; Biological Process: positive regulation of flavonoid biosynthetic process (GO:0009963);; Biological Process: response to nitrate (GO:0010167);; Biological Process: auxin homeostasis (GO:0010252);; Biological Process: suberin biosynthetic proc…	K15400|0|gmx:100794490|K15400 omega-hydroxypalmitate O-feruloyl transferase [EC:2.3.1.188] | (RefSeq) omega-hydroxypalmitate O-feruloyl transferase-like	Cutin, suberine and wax biosynthesis (ko00073)	--	--	Transferase family	Omega-hydroxypalmitate O-feruloyl transferase OS=Arabidopsis thaliana GN=HHT1 PE=1 SV=1	S	Function unknown	Omega-hydroxypalmitate O-feruloyl transferase [Glycine soja]	molecular function: binding (GO:0005488);; cellular component: cell (GO:0005623);; cellular component: cell part (GO:0044464);; biological process: metabolic process (GO:0008152);; biological process: cellular process (GO:0009987);; biological process: single-organism process (GO:0044699);; biological process: biological regulation (GO:0065007);; biological process: response to stimulus (GO:00508…
MAT	Glyma.06G211200	0	0	0	0	0	0	0	0	0	0	0	0	--	--	--	--	--	--	--	--	--	--	--	--	K15400|0|gmx:100802814|K15400 omega-hydroxypalmitate O-feruloyl transferase [EC:2.3.1.188] | (RefSeq) omega-hydroxypalmitate O-feruloyl transferase-like	Cutin, suberine and wax biosynthesis (ko00073)	--	--	Transferase family	Omega-hydroxypalmitate O-feruloyl transferase OS=Arabidopsis thaliana GN=HHT1 PE=1 SV=1	S	Function unknown	PREDICTED: omega-hydroxypalmitate O-feruloyl transferase-like [Glycine max]	--
MAT	Glyma.07G067600	0	0	0	0	0	0	0	0	0	0	0	0	--	--	--	--	--	--	--	--	--	--	--	--	--	--	--	--	Transferase family	Salutaridinol 7-O-acetyltransferase OS=Papaver somniferum GN=SALAT PE=1 SV=1	--	--	hypothetical protein GLYMA_07G0676001, partial [Glycine max]	--
MAT	Glyma.08G003800	0	0	0	0	0	0	0	0	0	0	0	0	--	--	--	--	--	--	--	--	--	--	--	Biological Process: anatomical structure morphogenesis (GO:0009653);; Biological Process: phenylpropanoid metabolic process (GO:0009698);; Biological Process: cellular component organization (GO:0016043);; Molecular Function: N-acyltransferase activity (GO:0016410);; Molecular Function: transferase activity, transferring acyl groups other than amino-acyl groups (GO:0016747);; Biological Process: …	--	--	--	--	Transferase family	Uncharacterized acetyltransferase At3g50280 OS=Arabidopsis thaliana GN=At3g50280 PE=3 SV=1	S	Function unknown	hypothetical protein GLYMA_08G003800 [Glycine max]	biological process: developmental process (GO:0032502);; biological process: metabolic process (GO:0008152);; biological process: cellular process (GO:0009987);; biological process: single-organism process (GO:0044699);; biological process: cellular component organization or biogenesis (GO:0071840);; molecular function: catalytic activity (GO:0003824);; biological process: response to stimulus (G…
MAT	Glyma.08G071400	0	0	0	0	0.111513	7	0	0	0	0	0	0	0.717799	0.570272	normal	--	--	--	0.673456	-0.827171	normal	--	--	Biological Process: phenylpropanoid biosynthetic process (GO:0009699);; Biological Process: cellular component organization (GO:0016043);; Molecular Function: N-acyltransferase activity (GO:0016410);; Molecular Function: O-acetyltransferase activity (GO:0016413);; Molecular Function: transferase activity, transferring acyl groups other than amino-acyl groups (GO:0016747);; Biological Process: cel…	--	--	--	--	Transferase family	Spermidine coumaroyl-CoA acyltransferase OS=Arabidopsis thaliana GN=SCT PE=1 SV=1	--	--	hypothetical protein GLYMA_08G071400 [Glycine max]	biological process: metabolic process (GO:0008152);; biological process: cellular process (GO:0009987);; biological process: single-organism process (GO:0044699);; biological process: cellular component organization or biogenesis (GO:0071840);; molecular function: catalytic activity (GO:0003824)
MAT	Glyma.08G071800	0	0	0	0	0	0	0	0	0	0	0	0	--	--	--	--	--	--	--	--	--	--	--	Molecular Function: transferase activity (GO:0016740);; Molecular Function: transferase activity, transferring acyl groups other than amino-acyl groups (GO:0016747);;	--	--	--	--	Transferase family	Spermidine coumaroyl-CoA acyltransferase OS=Arabidopsis thaliana GN=SCT PE=1 SV=1	--	--	hypothetical protein GLYMA_08G071800 [Glycine max]	biological process: metabolic process (GO:0008152);; molecular function: catalytic activity (GO:0003824)
MAT	Glyma.08G101000	0	0	0	0	0	0	0	0	0	0	0	0	--	--	--	--	--	--	--	--	--	--	--	Biological Process: nitrogen compound metabolic process (GO:0006807);; Biological Process: multicellular organism development (GO:0007275);; Molecular Function: O-acyltransferase activity (GO:0008374);; Biological Process: flavonoid biosynthetic process (GO:0009813);; Molecular Function: N-acyltransferase activity (GO:0016410);; Molecular Function: transferase activity, transferring acyl groups o…	--	--	--	--	Transferase family	BAHD acyltransferase At5g47980 OS=Arabidopsis thaliana GN=BAHD1 PE=2 SV=1	S	Function unknown	hypothetical protein GLYMA_08G101000 [Glycine max]	biological process: metabolic process (GO:0008152);; biological process: multicellular organismal process (GO:0032501);; biological process: developmental process (GO:0032502);; biological process: single-organism process (GO:0044699);; molecular function: catalytic activity (GO:0003824);; biological process: cellular process (GO:0009987)
MAT	Glyma.08G247100	0	0	0	0	0	0	0	0	0	0	0	0	--	--	--	--	--	--	--	--	--	--	--	Molecular Function: transferase activity, transferring acyl groups other than amino-acyl groups (GO:0016747);;	--	--	--	--	Transferase family	Phenolic glucoside malonyltransferase 1 OS=Arabidopsis thaliana GN=PMAT1 PE=1 SV=1	S	Function unknown	hypothetical protein GLYMA_08G247100 [Glycine max]	biological process: metabolic process (GO:0008152);; molecular function: catalytic activity (GO:0003824)
MAT	Glyma.08G306300	0	0	0	0	0	0	0	0	0	0	0	0	--	--	--	--	--	--	--	--	--	--	--	Biological Process: nitrogen compound metabolic process (GO:0006807);; Molecular Function: N-acyltransferase activity (GO:0016410);; Molecular Function: O-acetyltransferase activity (GO:0016413);; Molecular Function: transferase activity, transferring acyl groups other than amino-acyl groups (GO:0016747);; Biological Process: primary metabolic process (GO:0044238);; Biological Process: cellular b…	--	--	--	--	Transferase family	(Z)-3-hexen-1-ol acetyltransferase OS=Arabidopsis thaliana GN=CHAT PE=1 SV=1	S	Function unknown	hypothetical protein GLYMA_08G306300 [Glycine max]	biological process: metabolic process (GO:0008152);; molecular function: catalytic activity (GO:0003824);; biological process: cellular process (GO:0009987);; biological process: single-organism process (GO:0044699)
MAT	Glyma.09G076400	0	0	0	0	0	0	0	0	0	0	0	0	--	--	--	--	--	--	--	--	--	--	--	Biological Process: cellular process (GO:0009987);; Molecular Function: N-acyltransferase activity (GO:0016410);; Molecular Function: transferase activity, transferring acyl groups (GO:0016746);; Biological Process: single-organism process (GO:0044699);; Biological Process: organic substance metabolic process (GO:0071704);;	K13065|3.22735e-178|gmx:102668997|K13065 shikimate O-hydroxycinnamoyltransferase [EC:2.3.1.133] | (RefSeq) vinorine synthase-like	Phenylpropanoid biosynthesis (ko00940);; Flavonoid biosynthesis (ko00941);; Stilbenoid, diarylheptanoid and gingerol biosynthesis (ko00945)	--	--	Transferase family	BAHD acyltransferase At5g47980 OS=Arabidopsis thaliana GN=BAHD1 PE=2 SV=1	S	Function unknown	Vinorine synthase [Glycine soja]	biological process: cellular process (GO:0009987);; biological process: metabolic process (GO:0008152);; molecular function: catalytic activity (GO:0003824);; biological process: single-organism process (GO:0044699)
MAT	Glyma.10G102500	0	0	0	0	0	0	0	0	0	0	0	0	--	--	--	--	--	--	--	--	--	--	--	Molecular Function: transferase activity, transferring acyl groups other than amino-acyl groups (GO:0016747);; Biological Process: cellular biosynthetic process (GO:0044249);; Biological Process: single-organism process (GO:0044699);; Biological Process: organic substance biosynthetic process (GO:1901576);;	--	--	--	--	Transferase family	Omega-hydroxypalmitate O-feruloyl transferase OS=Arabidopsis thaliana GN=HHT1 PE=1 SV=1	S	Function unknown	hypothetical protein GLYMA_10G102500 [Glycine max]	biological process: metabolic process (GO:0008152);; molecular function: catalytic activity (GO:0003824);; biological process: cellular process (GO:0009987);; biological process: single-organism process (GO:0044699)
MAT	Glyma.11G074700	0	0	0	0	0	0	0	0	0	0	0	0	--	--	--	--	--	--	--	--	--	--	--	Biological Process: nitrogen compound metabolic process (GO:0006807);; Biological Process: multicellular organism development (GO:0007275);; Molecular Function: O-acyltransferase activity (GO:0008374);; Biological Process: phenylpropanoid biosynthetic process (GO:0009699);; Biological Process: flavonoid biosynthetic process (GO:0009813);; Biological Process: cellular component organization (GO:00…	--	--	--	--	Transferase family	Vinorine synthase OS=Rauvolfia serpentina GN=ACT PE=1 SV=2	--	--	PREDICTED: vinorine synthase-like [Glycine max]	biological process: metabolic process (GO:0008152);; biological process: multicellular organismal process (GO:0032501);; biological process: developmental process (GO:0032502);; biological process: single-organism process (GO:0044699);; molecular function: catalytic activity (GO:0003824);; biological process: cellular process (GO:0009987);; biological process: cellular component organization or b…
MAT	Glyma.11G162900	0	0	0	0	0	0	0	0	0	0	0	0	--	--	--	--	--	--	--	--	--	--	--	Molecular Function: transferase activity, transferring acyl groups other than amino-acyl groups (GO:0016747);; Biological Process: xylan metabolic process (GO:0045491);;	--	--	--	--	Transferase family	Spermidine coumaroyl-CoA acyltransferase OS=Arabidopsis thaliana GN=SCT PE=1 SV=1	S	Function unknown	hypothetical protein GLYMA_11G162900, partial [Glycine max]	biological process: metabolic process (GO:0008152);; molecular function: catalytic activity (GO:0003824);; biological process: cellular process (GO:0009987)
MAT	Glyma.12G199700	0	0	0	0	0	0	0	0	0	0	0	0	--	--	--	--	--	--	--	--	--	--	--	Cellular Component: cytoplasm (GO:0005737);; Biological Process: multicellular organism development (GO:0007275);; Molecular Function: O-acyltransferase activity (GO:0008374);; Biological Process: phenylpropanoid metabolic process (GO:0009698);; Biological Process: flavonoid biosynthetic process (GO:0009813);; Biological Process: cellular component organization (GO:0016043);; Molecular Function: …	--	--	--	--	Transferase family	Coumaroyl-CoA:anthocyanidin 3-O-glucoside-6&apos;&apos;-O-coumaroyltransferase 2 OS=Arabidopsis thaliana GN=3AT2 PE=1 SV=1	--	--	PREDICTED: coumaroyl-CoA:anthocyanidin 3-O-glucoside-6&apos;&apos;-O-coumaroyltransferase 2-like [Glycine max]	cellular component: cell (GO:0005623);; cellular component: cell part (GO:0044464);; biological process: multicellular organismal process (GO:0032501);; biological process: developmental process (GO:0032502);; biological process: single-organism process (GO:0044699);; biological process: metabolic process (GO:0008152);; molecular function: catalytic activity (GO:0003824);; biological process: cel…
MAT	Glyma.12G199800	0	0	0	0	0	0	0	0	0	0	0	0	--	--	--	--	--	--	--	--	--	--	--	Biological Process: multicellular organism development (GO:0007275);; Molecular Function: O-acyltransferase activity (GO:0008374);; Biological Process: lipid biosynthetic process (GO:0008610);; Biological Process: phenylpropanoid metabolic process (GO:0009698);; Biological Process: cellular component organization (GO:0016043);; Molecular Function: acetyltransferase activity (GO:0016407);; Molecul…	--	--	--	--	Transferase family	Coumaroyl-CoA:anthocyanidin 3-O-glucoside-6&apos;&apos;-O-coumaroyltransferase 2 OS=Arabidopsis thaliana GN=3AT2 PE=1 SV=1	--	--	PREDICTED: coumaroyl-CoA:anthocyanidin 3-O-glucoside-6&apos;&apos;-O-coumaroyltransferase 2-like [Glycine max]	biological process: multicellular organismal process (GO:0032501);; biological process: developmental process (GO:0032502);; biological process: single-organism process (GO:0044699);; biological process: metabolic process (GO:0008152);; molecular function: catalytic activity (GO:0003824);; biological process: cellular process (GO:0009987);; biological process: cellular component organization or b…
MAT	Glyma.12G199900	0	0	0	0	0	0	0	0	0	0	0	0	--	--	--	--	--	--	--	--	--	--	--	Biological Process: multicellular organism development (GO:0007275);; Molecular Function: O-acyltransferase activity (GO:0008374);; Molecular Function: N-acyltransferase activity (GO:0016410);; Molecular Function: transferase activity, transferring acyl groups other than amino-acyl groups (GO:0016747);; Biological Process: primary metabolic process (GO:0044238);; Biological Process: cellular bios…	--	--	--	--	Transferase family	Coumaroyl-CoA:anthocyanidin 3-O-glucoside-6&apos;&apos;-O-coumaroyltransferase 1 OS=Arabidopsis thaliana GN=3AT1 PE=1 SV=1	S	Function unknown	PREDICTED: coumaroyl-CoA:anthocyanidin 3-O-glucoside-6&apos;&apos;-O-coumaroyltransferase 2-like [Glycine max]	biological process: multicellular organismal process (GO:0032501);; biological process: developmental process (GO:0032502);; biological process: single-organism process (GO:0044699);; biological process: metabolic process (GO:0008152);; molecular function: catalytic activity (GO:0003824);; biological process: cellular process (GO:0009987)
MAT	Glyma.12G200000	0	0	0	0	0	0	0	0	0	0	0	0	--	--	--	--	--	--	--	--	--	--	--	Cellular Component: cytoplasm (GO:0005737);; Biological Process: multicellular organism development (GO:0007275);; Molecular Function: O-acyltransferase activity (GO:0008374);; Biological Process: lipid biosynthetic process (GO:0008610);; Biological Process: phenylpropanoid metabolic process (GO:0009698);; Biological Process: cellular component organization (GO:0016043);; Molecular Function: N-ac…	--	--	--	--	Transferase family	Coumaroyl-CoA:anthocyanidin 3-O-glucoside-6&apos;&apos;-O-coumaroyltransferase 1 OS=Arabidopsis thaliana GN=3AT1 PE=1 SV=1	--	--	PREDICTED: malonyl-coenzyme A:anthocyanin 3-O-glucoside-6&apos;&apos;-O-malonyltransferase-like [Glycine max]	cellular component: cell (GO:0005623);; cellular component: cell part (GO:0044464);; biological process: multicellular organismal process (GO:0032501);; biological process: developmental process (GO:0032502);; biological process: single-organism process (GO:0044699);; biological process: metabolic process (GO:0008152);; molecular function: catalytic activity (GO:0003824);; biological process: cel…
MAT	Glyma.13G044100	0	0	0	0	0	0	0	0	0	0	0	0	--	--	--	--	--	--	--	--	--	--	--	Biological Process: nitrogen compound metabolic process (GO:0006807);; Biological Process: phenylpropanoid biosynthetic process (GO:0009699);; Biological Process: cellular component organization (GO:0016043);; Molecular Function: N-acyltransferase activity (GO:0016410);; Molecular Function: O-acetyltransferase activity (GO:0016413);; Molecular Function: transferase activity, transferring acyl gro…	--	--	--	--	Transferase family	Spermidine coumaroyl-CoA acyltransferase OS=Arabidopsis thaliana GN=SCT PE=1 SV=1	--	--	PREDICTED: spermidine coumaroyl CoA acyltransferase-like [Glycine max]	biological process: metabolic process (GO:0008152);; biological process: cellular process (GO:0009987);; biological process: single-organism process (GO:0044699);; biological process: cellular component organization or biogenesis (GO:0071840);; molecular function: catalytic activity (GO:0003824)
MAT	Glyma.14G031100	0	0	0	0	0	0	0.065457	7	0	0	0	0	0.717799	0.559418	normal	--	--	--	0.673456	-0.816007	normal	--	--	Biological Process: nitrogen compound metabolic process (GO:0006807);; Biological Process: phenylpropanoid biosynthetic process (GO:0009699);; Biological Process: cellular component organization (GO:0016043);; Molecular Function: N-acyltransferase activity (GO:0016410);; Molecular Function: O-acetyltransferase activity (GO:0016413);; Molecular Function: transferase activity, transferring acyl gro…	--	--	--	--	Transferase family	Shikimate O-hydroxycinnamoyltransferase OS=Arabidopsis thaliana GN=HST PE=1 SV=1	S	Function unknown	PREDICTED: shikimate O-hydroxycinnamoyltransferase-like [Glycine max]	biological process: metabolic process (GO:0008152);; biological process: cellular process (GO:0009987);; biological process: single-organism process (GO:0044699);; biological process: cellular component organization or biogenesis (GO:0071840);; molecular function: catalytic activity (GO:0003824);; biological process: biological regulation (GO:0065007)
MAT	Glyma.14G110500	0	0	0	0	0	0	0	0	0	0	0	0	--	--	--	--	--	--	--	--	--	--	--	Molecular Function: acyl-CoA ligase activity (GO:0003996);; Cellular Component: nucleus (GO:0005634);; Cellular Component: endoplasmic reticulum (GO:0005783);; Biological Process: iron ion transport (GO:0006826);; Molecular Function: O-acyltransferase activity (GO:0008374);; Biological Process: phenylpropanoid biosynthetic process (GO:0009699);; Biological Process: phloem or xylem histogenesis (G…	--	--	--	--	Transferase family	Brassinosteroid-related acyltransferase 1 OS=Arabidopsis thaliana GN=BAT1 PE=2 SV=1	S	Function unknown	PREDICTED: omega-hydroxypalmitate O-feruloyl transferase-like [Glycine max]	biological process: metabolic process (GO:0008152);; molecular function: catalytic activity (GO:0003824);; cellular component: cell (GO:0005623);; cellular component: organelle (GO:0043226);; cellular component: cell part (GO:0044464);; biological process: single-organism process (GO:0044699);; biological process: localization (GO:0051179);; biological process: cellular process (GO:0009987);; bio…
MAT	Glyma.15G049100	0	0	0	0	0.034121	3	0.062376	5	0	0	0	0	0.71596	0.657738	normal	--	--	--	0.558521	-1.18724	normal	--	--	Biological Process: multicellular organism development (GO:0007275);; Molecular Function: O-acyltransferase activity (GO:0008374);; Biological Process: anatomical structure morphogenesis (GO:0009653);; Molecular Function: N-acyltransferase activity (GO:0016410);; Cellular Component: cell part (GO:0044464);; Biological Process: single-organism developmental process (GO:0044767);; Biological Proces…	--	--	--	--	Transferase family	Vinorine synthase OS=Rauvolfia serpentina GN=ACT PE=1 SV=2	S	Function unknown	PREDICTED: vinorine synthase-like [Glycine max]	biological process: multicellular organismal process (GO:0032501);; biological process: developmental process (GO:0032502);; biological process: single-organism process (GO:0044699);; biological process: metabolic process (GO:0008152);; molecular function: catalytic activity (GO:0003824);; cellular component: cell part (GO:0044464);; biological process: cellular process (GO:0009987);; biological …
MAT	Glyma.16G201800	0	0	0	0	0	0	0	0	0	0	0	0	--	--	--	--	--	--	--	--	--	[Q]	Secondary metabolites biosynthesis, transport and catabolism	Cellular Component: cytoplasm (GO:0005737);; Biological Process: phenylpropanoid biosynthetic process (GO:0009699);; Biological Process: alkaloid biosynthetic process (GO:0009821);; Molecular Function: acetyl CoA:(Z)-3-hexen-1-ol acetyltransferase activity (GO:0010327);; Biological Process: green leaf volatile biosynthetic process (GO:0010597);; Molecular Function: N-acyltransferase activity (GO:…	K19861|0|gmx:100795237|K19861 benzyl alcohol O-benzoyltransferase [EC:2.3.1.196 2.3.1.232] | (RefSeq) 13-hydroxylupanine O-tigloyltransferase-like	--	--	--	Transferase family	13-hydroxylupanine O-tigloyltransferase OS=Lupinus albus GN=HMT/HLT PE=1 SV=1	--	--	PREDICTED: 13-hydroxylupanine O-tigloyltransferase-like [Glycine max]	cellular component: cell (GO:0005623);; cellular component: cell part (GO:0044464);; biological process: metabolic process (GO:0008152);; biological process: cellular process (GO:0009987);; biological process: single-organism process (GO:0044699);; molecular function: catalytic activity (GO:0003824);; biological process: cellular component organization or biogenesis (GO:0071840);; biological proc…
MAT	Glyma.16G202300	0	0	0	0	0	0	0	0	0	0	0	0	--	--	--	--	--	--	--	--	--	--	--	Cellular Component: cytoplasm (GO:0005737);; Biological Process: flavonoid biosynthetic process (GO:0009813);; Biological Process: alkaloid biosynthetic process (GO:0009821);; Molecular Function: acetyl CoA:(Z)-3-hexen-1-ol acetyltransferase activity (GO:0010327);; Biological Process: suberin biosynthetic process (GO:0010345);; Biological Process: green leaf volatile biosynthetic process (GO:0010…	K19861|3.15224e-166|gmx:100797901|K19861 benzyl alcohol O-benzoyltransferase [EC:2.3.1.196 2.3.1.232] | (RefSeq) 13-hydroxylupanine O-tigloyltransferase-like	--	--	--	Transferase family	13-hydroxylupanine O-tigloyltransferase OS=Lupinus albus GN=HMT/HLT PE=1 SV=1	--	--	hypothetical protein GLYMA_16G202300 [Glycine max]	cellular component: cell (GO:0005623);; cellular component: cell part (GO:0044464);; biological process: metabolic process (GO:0008152);; biological process: cellular process (GO:0009987);; molecular function: catalytic activity (GO:0003824);; biological process: single-organism process (GO:0044699);; biological process: localization (GO:0051179);; biological process: biological regulation (GO:00…
MAT	Glyma.18G111800	0	0	0	0	0	0	0.027191	3	0	0	0	0	0.718717	0.480451	normal	--	--	--	0.673456	-0.741117	normal	--	--	Molecular Function: N-acyltransferase activity (GO:0016410);; Molecular Function: O-acetyltransferase activity (GO:0016413);; Molecular Function: transferase activity, transferring acyl groups other than amino-acyl groups (GO:0016747);; Biological Process: primary metabolic process (GO:0044238);; Biological Process: cellular biosynthetic process (GO:0044249);; Biological Process: single-organism …	--	--	--	--	Transferase family	Shikimate O-hydroxycinnamoyltransferase OS=Arabidopsis thaliana GN=HST PE=1 SV=1	S	Function unknown	PREDICTED: shikimate O-hydroxycinnamoyltransferase-like [Glycine max]	biological process: metabolic process (GO:0008152);; molecular function: catalytic activity (GO:0003824);; biological process: cellular process (GO:0009987);; biological process: single-organism process (GO:0044699)
MAT	Glyma.18G166000	0	0	0	0	0	0	0	0	0	0	0	0	--	--	--	--	--	--	--	--	--	--	--	--	K13065|0|gmx:100801822|K13065 shikimate O-hydroxycinnamoyltransferase [EC:2.3.1.133] | (RefSeq) omega-hydroxypalmitate O-feruloyl transferase-like	Cutin, suberine and wax biosynthesis (ko00073)	--	--	Transferase family	Omega-hydroxypalmitate O-feruloyl transferase OS=Arabidopsis thaliana GN=HHT1 PE=1 SV=1	S	Function unknown	hypothetical protein GLYMA_18G166000 [Glycine max]	--
MAT	Glyma.18G268600	0	0	0	0	0	0	0.001858	1	0	0	0	0	--	--	--	--	--	--	--	--	--	--	--	Cellular Component: cytoplasm (GO:0005737);; Biological Process: multicellular organism development (GO:0007275);; Molecular Function: O-acyltransferase activity (GO:0008374);; Biological Process: lipid biosynthetic process (GO:0008610);; Biological Process: phenylpropanoid metabolic process (GO:0009698);; Biological Process: flavonoid biosynthetic process (GO:0009813);; Molecular Function: acety…	--	--	--	--	Transferase family	Phenolic glucoside malonyltransferase 2 OS=Arabidopsis thaliana GN=PMAT2 PE=1 SV=1	S	Function unknown	hypothetical protein GLYMA_18G268600 [Glycine max]	cellular component: cell (GO:0005623);; cellular component: cell part (GO:0044464);; biological process: multicellular organismal process (GO:0032501);; biological process: developmental process (GO:0032502);; biological process: single-organism process (GO:0044699);; biological process: metabolic process (GO:0008152);; molecular function: catalytic activity (GO:0003824);; biological process: cel…
MAT	Glyma.19G039600	0	0	0	0	0	0	0	0	0	0	0	0	--	--	--	--	--	--	--	--	--	--	--	--	--	--	--	--	Transferase family	Anthocyanin 5-aromatic acyltransferase OS=Gentiana triflora PE=1 SV=1	S	Function unknown	hypothetical protein GLYMA_19G039600, partial [Glycine max]	--
MAT	Glyma.19G069500	0	0	0	0	0	0	0	0	0	0	0	0	--	--	--	--	--	--	--	--	--	--	--	Biological Process: multicellular organism development (GO:0007275);; Molecular Function: O-acyltransferase activity (GO:0008374);; Biological Process: cellular component organization (GO:0016043);; Molecular Function: acetyltransferase activity (GO:0016407);; Molecular Function: N-acyltransferase activity (GO:0016410);; Molecular Function: transferase activity, transferring acyl groups other tha…	--	--	--	--	Transferase family	Anthocyanin 5-aromatic acyltransferase OS=Gentiana triflora PE=1 SV=1	S	Function unknown	PREDICTED: anthocyanin 5-aromatic acyltransferase-like [Glycine max]	biological process: multicellular organismal process (GO:0032501);; biological process: developmental process (GO:0032502);; biological process: single-organism process (GO:0044699);; biological process: metabolic process (GO:0008152);; molecular function: catalytic activity (GO:0003824);; biological process: cellular component organization or biogenesis (GO:0071840);; biological process: cellula…
MAT	Glyma.19G241900	0	0	0	0	0	0	0	0	0	0	0	0	--	--	--	--	--	--	--	--	--	--	--	Molecular Function: transferase activity, transferring acyl groups (GO:0016746);;	K19861|6.68858e-159|gmx:100792864|K19861 benzyl alcohol O-benzoyltransferase [EC:2.3.1.196 2.3.1.232] | (RefSeq) benzyl alcohol O-benzoyltransferase-like	--	--	--	Transferase family	Benzyl alcohol O-benzoyltransferase OS=Nicotiana tabacum GN=HSR201 PE=1 SV=1	--	--	hypothetical protein GLYMA_19G241900 [Glycine max]	biological process: metabolic process (GO:0008152);; molecular function: catalytic activity (GO:0003824)
MAT	Glyma.19G242000	0	0	0	0	0	0	0	0	0	0	0	0	--	--	--	--	--	--	--	--	--	--	--	Molecular Function: transferase activity, transferring acyl groups other than amino-acyl groups (GO:0016747);;	K19861|0|gmx:100792864|K19861 benzyl alcohol O-benzoyltransferase [EC:2.3.1.196 2.3.1.232] | (RefSeq) benzyl alcohol O-benzoyltransferase-like	--	--	--	Transferase family	Benzyl alcohol O-benzoyltransferase OS=Nicotiana tabacum GN=HSR201 PE=1 SV=1	--	--	PREDICTED: benzyl alcohol O-benzoyltransferase-like [Glycine max]	biological process: metabolic process (GO:0008152);; molecular function: catalytic activity (GO:0003824)
MAT	Glyma.19G242100	0	0	0	0	0.051447	4	0	0	0	0	0	0	0.718696	0.524743	normal	--	--	--	0.673456	-0.786962	normal	[Q]	Secondary metabolites biosynthesis, transport and catabolism	Molecular Function: transferase activity, transferring acyl groups other than amino-acyl groups (GO:0016747);;	K19861|0|gmx:100792864|K19861 benzyl alcohol O-benzoyltransferase [EC:2.3.1.196 2.3.1.232] | (RefSeq) benzyl alcohol O-benzoyltransferase-like	--	--	--	Transferase family	Benzyl alcohol O-benzoyltransferase OS=Nicotiana tabacum GN=HSR201 PE=1 SV=1	--	--	Benzyl alcohol O-benzoyltransferase [Glycine soja]	biological process: metabolic process (GO:0008152);; molecular function: catalytic activity (GO:0003824)
MAT	Glyma.20G180700	0	0	0	0	0	0	0	0	0	0	0	0	--	--	--	--	--	--	--	--	--	--	--	Molecular Function: N-acyltransferase activity (GO:0016410);; Molecular Function: transferase activity, transferring acyl groups other than amino-acyl groups (GO:0016747);; Biological Process: cellular biosynthetic process (GO:0044249);; Biological Process: single-organism process (GO:0044699);; Biological Process: organic substance biosynthetic process (GO:1901576);;	K13065|0|gmx:102668997|K13065 shikimate O-hydroxycinnamoyltransferase [EC:2.3.1.133] | (RefSeq) vinorine synthase-like	Phenylpropanoid biosynthesis (ko00940);; Flavonoid biosynthesis (ko00941);; Stilbenoid, diarylheptanoid and gingerol biosynthesis (ko00945)	--	--	Transferase family	Vinorine synthase OS=Rauvolfia serpentina GN=ACT PE=1 SV=2	S	Function unknown	hypothetical protein GLYMA_20G180700 [Glycine max]	biological process: metabolic process (GO:0008152);; molecular function: catalytic activity (GO:0003824);; biological process: cellular process (GO:0009987);; biological process: single-organism process (GO:0044699)
PAL	Glyma.02G309300	0.129442	13	0	0	0.376777	35	1.73953	173	0.197739	18	0.476697	46	0.160583	2.03236	normal	0.617405	1.00735	normal	0.198712	-1.6052	normal	[E]	Amino acid transport and metabolism	Cellular Component: cytoplasm (GO:0005737);; Biological Process: L-phenylalanine catabolic process (GO:0006559);; Biological Process: response to oxidative stress (GO:0006979);; Biological Process: pollen development (GO:0009555);; Biological Process: cinnamic acid biosynthetic process (GO:0009800);; Biological Process: drought recovery (GO:0009819);; Biological Process: response to UV-B (GO:0010…	K10775|0|gmx:100787872|K10775 phenylalanine ammonia-lyase [EC:4.3.1.24] | (RefSeq) phenylalanine ammonia-lyase class 3	Phenylalanine metabolism (ko00360);; Phenylpropanoid biosynthesis (ko00940)	[Q]	Secondary metabolites biosynthesis, transport and catabolism	Aromatic amino acid lyase	Phenylalanine ammonia-lyase class 3 OS=Phaseolus vulgaris PE=3 SV=1	E	Amino acid transport and metabolism	PREDICTED: phenylalanine ammonia-lyase class 3 isoform X1 [Glycine max]	cellular component: cell (GO:0005623);; cellular component: cell part (GO:0044464);; biological process: metabolic process (GO:0008152);; biological process: cellular process (GO:0009987);; biological process: single-organism process (GO:0044699);; biological process: response to stimulus (GO:0050896);; biological process: multicellular organismal process (GO:0032501);; biological process: develo…
PAL	Glyma.03G181600	0.084813	9	0.053652	6	0.705577	66	2.40839	244	1.47186	133	4.65946	452	0.00453913	2.78045	up	9.04e-06	3.94554	up	0.635735	0.655575	normal	[E]	Amino acid transport and metabolism	Cellular Component: cytoplasm (GO:0005737);; Biological Process: L-phenylalanine catabolic process (GO:0006559);; Biological Process: response to oxidative stress (GO:0006979);; Biological Process: pollen development (GO:0009555);; Biological Process: cinnamic acid biosynthetic process (GO:0009800);; Biological Process: drought recovery (GO:0009819);; Biological Process: response to UV-B (GO:0010…	K10775|0|gmx:100787902|K10775 phenylalanine ammonia-lyase [EC:4.3.1.24] | (RefSeq) phenylalanine ammonia-lyase 1-like	Phenylalanine metabolism (ko00360);; Phenylpropanoid biosynthesis (ko00940)	[Q]	Secondary metabolites biosynthesis, transport and catabolism	Aromatic amino acid lyase	Phenylalanine ammonia-lyase 1 OS=Glycine max GN=PAL1 PE=3 SV=1	E	Amino acid transport and metabolism	PREDICTED: phenylalanine ammonia-lyase 1-like [Glycine max]	cellular component: cell (GO:0005623);; cellular component: cell part (GO:0044464);; biological process: metabolic process (GO:0008152);; biological process: cellular process (GO:0009987);; biological process: single-organism process (GO:0044699);; biological process: response to stimulus (GO:0050896);; biological process: multicellular organismal process (GO:0032501);; biological process: develo…
PAL	Glyma.03G181700	0.042441	5	0	0	0.870281	81	2.40069	243	1.69382	153	5.30712	514	0.000294405	3.8444	up	5.33e-07	5.50978	up	0.523119	0.768961	normal	[E]	Amino acid transport and metabolism	Cellular Component: cytoplasm (GO:0005737);; Biological Process: L-phenylalanine catabolic process (GO:0006559);; Biological Process: response to oxidative stress (GO:0006979);; Biological Process: pollen development (GO:0009555);; Biological Process: cinnamic acid biosynthetic process (GO:0009800);; Biological Process: drought recovery (GO:0009819);; Biological Process: response to UV-B (GO:0010…	K10775|0|gmx:100788438|K10775 phenylalanine ammonia-lyase [EC:4.3.1.24] | (RefSeq) PAL1, pal2; phenylalanine ammonia-lyase 1	Phenylalanine metabolism (ko00360);; Phenylpropanoid biosynthesis (ko00940)	[Q]	Secondary metabolites biosynthesis, transport and catabolism	Aromatic amino acid lyase	Phenylalanine ammonia-lyase 1 OS=Glycine max GN=PAL1 PE=3 SV=1	E	Amino acid transport and metabolism	PREDICTED: phenylalanine ammonia-lyase 1 [Glycine max]	cellular component: cell (GO:0005623);; cellular component: cell part (GO:0044464);; biological process: metabolic process (GO:0008152);; biological process: cellular process (GO:0009987);; biological process: single-organism process (GO:0044699);; biological process: response to stimulus (GO:0050896);; biological process: multicellular organismal process (GO:0032501);; biological process: develo…
PAL	Glyma.10G058200	33.0063	3357	15.9844	1607	70.5465	6976	282.332	30543	84.7564	8170	89.418	9277	0.0177403	1.73814	normal	0.111923	0.726253	normal	0.150222	-1.16431	normal	[E]	Amino acid transport and metabolism	--	K10775|0|gmx:100302735|K10775 phenylalanine ammonia-lyase [EC:4.3.1.24] | (RefSeq) PAL2, pal3; phenylalanine ammonia-lyase 2	Phenylalanine metabolism (ko00360);; Phenylpropanoid biosynthesis (ko00940)	[Q]	Secondary metabolites biosynthesis, transport and catabolism	Aromatic amino acid lyase	Phenylalanine ammonia-lyase class 2 OS=Phaseolus vulgaris PE=3 SV=1	E	Amino acid transport and metabolism	hypothetical protein GLYMA_10G058200 [Glycine max]	--
PAL	Glyma.10G209800	0	0	0	0	0.018475	3	0.295059	36	0.411292	44	2.24004	256	0.219778	1.9582	normal	4.19e-05	7.02925	up	0.107791	2.20613	normal	[E]	Amino acid transport and metabolism	Cellular Component: cytoplasm (GO:0005737);; Biological Process: L-phenylalanine catabolic process (GO:0006559);; Biological Process: response to oxidative stress (GO:0006979);; Biological Process: pollen development (GO:0009555);; Biological Process: cinnamic acid biosynthetic process (GO:0009800);; Biological Process: drought recovery (GO:0009819);; Biological Process: response to UV-B (GO:0010…	K10775|0|gmx:100801470|K10775 phenylalanine ammonia-lyase [EC:4.3.1.24] | (RefSeq) phenylalanine ammonia-lyase 2-like	Phenylalanine metabolism (ko00360);; Phenylpropanoid biosynthesis (ko00940)	[Q]	Secondary metabolites biosynthesis, transport and catabolism	Aromatic amino acid lyase	Phenylalanine ammonia-lyase 2 OS=Cicer arietinum GN=PAL2 PE=2 SV=1	E	Amino acid transport and metabolism	hypothetical protein GLYMA_10G209800 [Glycine max]	cellular component: cell (GO:0005623);; cellular component: cell part (GO:0044464);; biological process: metabolic process (GO:0008152);; biological process: cellular process (GO:0009987);; biological process: single-organism process (GO:0044699);; biological process: response to stimulus (GO:0050896);; biological process: multicellular organismal process (GO:0032501);; biological process: develo…
PAL	Glyma.13G145000	1.32796	134	1.5303	153	6.62021	649	20.9049	2239	8.65892	827	17.9622	1845	0.00159153	2.10137	up	0.000148092	2.02492	up	0.796151	-0.271052	normal	[E]	Amino acid transport and metabolism	Cellular Component: cytoplasm (GO:0005737);; Biological Process: L-phenylalanine catabolic process (GO:0006559);; Biological Process: cinnamic acid biosynthetic process (GO:0009800);; Molecular Function: phenylalanine ammonia-lyase activity (GO:0045548);;	K10775|0|gmx:100803857|K10775 phenylalanine ammonia-lyase [EC:4.3.1.24] | (RefSeq) phenylalanine ammonia-lyase class 2	Phenylalanine metabolism (ko00360);; Phenylpropanoid biosynthesis (ko00940)	[Q]	Secondary metabolites biosynthesis, transport and catabolism	Aromatic amino acid lyase	Phenylalanine ammonia-lyase class 2 OS=Phaseolus vulgaris PE=3 SV=1	E	Amino acid transport and metabolism	PREDICTED: phenylalanine ammonia-lyase class 2 [Glycine max]	cellular component: cell (GO:0005623);; cellular component: cell part (GO:0044464);; biological process: metabolic process (GO:0008152);; biological process: cellular process (GO:0009987);; biological process: single-organism process (GO:0044699);; molecular function: catalytic activity (GO:0003824)
PAL	Glyma.19G182300	0.295067	29	0	0	1.94816	181	6.2664	635	3.85355	348	6.44334	626	0.42301	1.43334	normal	0.187621	2.86844	normal	0.94742	0.0852014	normal	[E]	Amino acid transport and metabolism	--	K10775|0|gmx:100811101|K10775 phenylalanine ammonia-lyase [EC:4.3.1.24] | (RefSeq) pal1; phenylalanine ammonia-lyase 1	Phenylalanine metabolism (ko00360);; Phenylpropanoid biosynthesis (ko00940)	[Q]	Secondary metabolites biosynthesis, transport and catabolism	Aromatic amino acid lyase	Phenylalanine ammonia-lyase 1 OS=Glycine max GN=PAL1 PE=3 SV=1	E	Amino acid transport and metabolism	PREDICTED: phenylalanine ammonia-lyase 1 [Glycine max]	--
PAL	Glyma.20G180800	0.138475	18	0.01617	3	0.81689	100	4.32085	578	1.83299	219	6.23437	799	0.000998296	3.27798	up	5.93e-06	4.26676	up	0.788521	0.367983	normal	[E]	Amino acid transport and metabolism	Cellular Component: cytoplasm (GO:0005737);; Biological Process: L-phenylalanine catabolic process (GO:0006559);; Biological Process: response to oxidative stress (GO:0006979);; Biological Process: pollen development (GO:0009555);; Biological Process: cinnamic acid biosynthetic process (GO:0009800);; Biological Process: drought recovery (GO:0009819);; Biological Process: response to UV-B (GO:0010…	K10775|0|gmx:100818777|K10775 phenylalanine ammonia-lyase [EC:4.3.1.24] | (RefSeq) phenylalanine ammonia-lyase 2	Phenylalanine metabolism (ko00360);; Phenylpropanoid biosynthesis (ko00940)	[Q]	Secondary metabolites biosynthesis, transport and catabolism	Aromatic amino acid lyase	Phenylalanine ammonia-lyase 2 OS=Cicer arietinum GN=PAL2 PE=2 SV=1	E	Amino acid transport and metabolism	PREDICTED: phenylalanine ammonia-lyase 2 [Glycine max]	cellular component: cell (GO:0005623);; cellular component: cell part (GO:0044464);; biological process: metabolic process (GO:0008152);; biological process: cellular process (GO:0009987);; biological process: single-organism process (GO:0044699);; biological process: response to stimulus (GO:0050896);; biological process: multicellular organismal process (GO:0032501);; biological process: develo…
UGT	Glyma.01G021900	0	0	0	0	0	0	0.128439	5	0	0	0.052345	2	0.717799	0.531746	normal	0.618489	1.16811	normal	0.873447	-0.324768	normal	--	--	Biological Process: fatty acid catabolic process (GO:0009062);; Biological Process: cytokinin metabolic process (GO:0009690);; Biological Process: cellular response to stress (GO:0033554);; Biological Process: response to chemical (GO:0042221);; Molecular Function: cytokinin 7-beta-glucosyltransferase activity (GO:0047807);; Biological Process: seed development (GO:0048316);; Biological Process: …	--	--	[GC]	Carbohydrate transport and metabolism;; Energy production and conversion	UDP-glucoronosyl and UDP-glucosyl transferase	7-deoxyloganetic acid glucosyltransferase OS=Catharanthus roseus GN=UGT709C2 PE=1 SV=1	S	Function unknown	hypothetical protein GLYMA_01G021900 [Glycine max]	biological process: metabolic process (GO:0008152);; biological process: cellular process (GO:0009987);; biological process: single-organism process (GO:0044699);; biological process: biological regulation (GO:0065007);; biological process: response to stimulus (GO:0050896);; molecular function: catalytic activity (GO:0003824);; biological process: reproductive process (GO:0022414);; biological p…
UGT	Glyma.02G081000	2.14617	223	1.329	132	3.43248	336	2.1827	249	2.50534	249	2.21781	233	0.789579	-0.226592	normal	0.285646	-0.634322	normal	0.576288	-0.486566	normal	[G]	Carbohydrate transport and metabolism	Cellular Component: nucleus (GO:0005634);; Cellular Component: vacuolar membrane (GO:0005774);; Cellular Component: plasma membrane (GO:0005886);; Biological Process: cold acclimation (GO:0009631);; Biological Process: flavonoid biosynthetic process (GO:0009813);; Biological Process: seed germination (GO:0009845);; Biological Process: seed coat development (GO:0010214);; Biological Process: stero…	K05841|0|gmx:100797391|K05841 sterol 3beta-glucosyltransferase [EC:2.4.1.173] | (RefSeq) sterol 3-beta-glucosyltransferase UGT80B1-like	--	[GC]	Carbohydrate transport and metabolism;; Energy production and conversion	Glycosyltransferase family 28 N-terminal domain;; UDP-glucoronosyl and UDP-glucosyl transferase	Sterol 3-beta-glucosyltransferase UGT80B1 OS=Arabidopsis thaliana GN=UGT80B1 PE=2 SV=1	S	Function unknown	PREDICTED: sterol 3-beta-glucosyltransferase UGT80B1-like isoform X2 [Glycine max]	cellular component: cell (GO:0005623);; cellular component: organelle (GO:0043226);; cellular component: cell part (GO:0044464);; cellular component: membrane (GO:0016020);; cellular component: organelle part (GO:0044422);; biological process: response to stimulus (GO:0050896);; biological process: metabolic process (GO:0008152);; biological process: multicellular organismal process (GO:0032501);…
UGT	Glyma.02G104300	6.13386	544	4.86779	427	8.99407	775	0.736386	70	9.96502	837	15.1554	1370	0.485801	-0.936102	normal	0.909274	0.0576851	normal	0.537093	0.904052	normal	--	--	Cellular Component: cytosol (GO:0005829);; Biological Process: metabolic process (GO:0008152);; Biological Process: response to organic substance (GO:0010033);; Biological Process: response to UV-B (GO:0010224);; Molecular Function: abscisic acid glucosyltransferase activity (GO:0010294);; Biological Process: brassinosteroid metabolic process (GO:0016131);; Molecular Function: UDP-glucosyltransfe…	K14595|0|gmx:100815146|K14595 abscisate beta-glucosyltransferase [EC:2.4.1.263] | (RefSeq) abscisate beta-glucosyltransferase-like	Carotenoid biosynthesis (ko00906)	[GC]	Carbohydrate transport and metabolism;; Energy production and conversion	UDP-glucoronosyl and UDP-glucosyl transferase	Abscisate beta-glucosyltransferase OS=Phaseolus angularis GN=AOG PE=1 SV=1	S	Function unknown	PREDICTED: abscisate beta-glucosyltransferase-like [Glycine max]	cellular component: cell (GO:0005623);; cellular component: cell part (GO:0044464);; biological process: metabolic process (GO:0008152);; biological process: response to stimulus (GO:0050896);; molecular function: catalytic activity (GO:0003824);; biological process: single-organism process (GO:0044699);; biological process: biological regulation (GO:0065007);; biological process: multi-organism …
UGT	Glyma.02G105300	0	0	0	0	0	0	0.03664	4	0.129788	11	0.305884	26	0.718717	0.510677	normal	0.0613736	4.09145	normal	0.367435	1.74341	normal	--	--	Cellular Component: cytosol (GO:0005829);; Biological Process: metabolic process (GO:0008152);; Biological Process: toxin catabolic process (GO:0009407);; Cellular Component: chloroplast (GO:0009507);; Biological Process: response to ethylene (GO:0009723);; Biological Process: response to UV-B (GO:0010224);; Molecular Function: abscisic acid glucosyltransferase activity (GO:0010294);; Biological …	--	--	[GC]	Carbohydrate transport and metabolism;; Energy production and conversion	UDP-glucoronosyl and UDP-glucosyl transferase	Scopoletin glucosyltransferase OS=Nicotiana tabacum GN=TOGT1 PE=1 SV=1	S	Function unknown	PREDICTED: scopoletin glucosyltransferase-like [Glycine max]	cellular component: cell (GO:0005623);; cellular component: cell part (GO:0044464);; biological process: metabolic process (GO:0008152);; biological process: cellular process (GO:0009987);; biological process: single-organism process (GO:0044699);; cellular component: organelle (GO:0043226);; biological process: response to stimulus (GO:0050896);; molecular function: catalytic activity (GO:000382…
UGT	Glyma.02G225900	0	0	0	0	0	0	0.02078	2	0.148521	10	0.669717	44	0.732967	0.432674	normal	0.0282631	4.58983	normal	0.100656	2.69922	normal	--	--	Cellular Component: cytosol (GO:0005829);; Biological Process: iron ion transport (GO:0006826);; Biological Process: metabolic process (GO:0008152);; Biological Process: ethylene-activated signaling pathway (GO:0009873);; Biological Process: cellular response to iron ion starvation (GO:0010106);; Biological Process: response to nitrate (GO:0010167);; Biological Process: nitrate transport (GO:0015…	--	--	[GC]	Carbohydrate transport and metabolism;; Energy production and conversion	--	UDP-glycosyltransferase 43 OS=Pueraria montana var. lobata GN=UGT43 PE=1 SV=2	S	Function unknown	hypothetical protein GLYMA_02G225900 [Glycine max]	cellular component: cell (GO:0005623);; cellular component: cell part (GO:0044464);; biological process: single-organism process (GO:0044699);; biological process: localization (GO:0051179);; biological process: metabolic process (GO:0008152);; biological process: cellular process (GO:0009987);; biological process: signaling (GO:0023052);; biological process: response to stimulus (GO:0050896);; b…
UGT	Glyma.03G104800	0	0	0	0	0	0	0	0	0	0	0.08287	7	--	--	--	0.526064	1.59054	normal	0.673456	0.796879	normal	--	--	Biological Process: cellular amino acid metabolic process (GO:0006520);; Biological Process: protein targeting to membrane (GO:0006612);; Biological Process: anion transport (GO:0006820);; Biological Process: metabolic process (GO:0008152);; Biological Process: response to wounding (GO:0009611);; Biological Process: response to toxic substance (GO:0009636);; Biological Process: response to salt s…	K08237|0|gmx:100779702|K08237 hydroquinone glucosyltransferase [EC:2.4.1.218] | (RefSeq) hydroquinone glucosyltransferase-like	--	[GC]	Carbohydrate transport and metabolism;; Energy production and conversion	UDP-glucoronosyl and UDP-glucosyl transferase	Hydroquinone glucosyltransferase OS=Rauvolfia serpentina GN=AS PE=1 SV=1	S	Function unknown	PREDICTED: hydroquinone glucosyltransferase-like [Glycine max]	biological process: metabolic process (GO:0008152);; biological process: cellular process (GO:0009987);; biological process: single-organism process (GO:0044699);; biological process: localization (GO:0051179);; biological process: cellular component organization or biogenesis (GO:0071840);; biological process: response to stimulus (GO:0050896);; biological process: biological regulation (GO:0065…
UGT	Glyma.03G116100	0	0	0	0	0	0	0	0	0	0	0.030396	3	--	--	--	0.583436	1.31237	normal	0.674049	0.710142	normal	--	--	Biological Process: protein targeting to membrane (GO:0006612);; Biological Process: ion transport (GO:0006811);; Biological Process: metabolic process (GO:0008152);; Biological Process: response to wounding (GO:0009611);; Biological Process: response to toxic substance (GO:0009636);; Biological Process: response to salt stress (GO:0009651);; Biological Process: coumarin biosynthetic process (GO:…	K08237|0|gmx:100808581|K08237 hydroquinone glucosyltransferase [EC:2.4.1.218] | (RefSeq) hydroquinone glucosyltransferase-like	--	[GC]	Carbohydrate transport and metabolism;; Energy production and conversion	UDP-glucoronosyl and UDP-glucosyl transferase	Hydroquinone glucosyltransferase OS=Rauvolfia serpentina GN=AS PE=1 SV=1	S	Function unknown	PREDICTED: hydroquinone glucosyltransferase-like [Glycine max]	biological process: single-organism process (GO:0044699);; biological process: localization (GO:0051179);; biological process: cellular component organization or biogenesis (GO:0071840);; biological process: metabolic process (GO:0008152);; biological process: response to stimulus (GO:0050896);; biological process: cellular process (GO:0009987);; biological process: biological regulation (GO:0065…
UGT	Glyma.03G187000	0.551443	48	0.590412	50	0.939865	79	7.33028	667	1.19156	97	3.38425	296	0.151278	1.56368	normal	0.396611	0.806796	normal	0.501236	-0.94553	normal	[G]	Carbohydrate transport and metabolism	Cellular Component: cytosol (GO:0005829);; Biological Process: amino acid transport (GO:0006865);; Biological Process: metabolic process (GO:0008152);; Biological Process: toxin catabolic process (GO:0009407);; Cellular Component: chloroplast (GO:0009507);; Biological Process: response to ethylene (GO:0009723);; Biological Process: response to UV-B (GO:0010224);; Molecular Function: abscisic acid…	K13496|0|gmx:100802029|K13496 UDP-glucosyl transferase 73C [EC:2.4.1.-] | (RefSeq) UDP-glycosyltransferase 73C1-like	--	[GC]	Carbohydrate transport and metabolism;; Energy production and conversion	UDP-glucoronosyl and UDP-glucosyl transferase	UDP-glycosyltransferase 73C1 OS=Arabidopsis thaliana GN=UGT73C1 PE=2 SV=1	S	Function unknown	PREDICTED: UDP-glycosyltransferase 73C1-like [Glycine max]	cellular component: cell (GO:0005623);; cellular component: cell part (GO:0044464);; biological process: single-organism process (GO:0044699);; biological process: localization (GO:0051179);; biological process: metabolic process (GO:0008152);; biological process: cellular process (GO:0009987);; cellular component: organelle (GO:0043226);; biological process: response to stimulus (GO:0050896);; m…
UGT	Glyma.03G187200	0.5615	36	0.063648	5	0	0	0.059136	5	0.447418	28	1.50917	99	0.148732	-2.20644	normal	0.738616	0.500203	normal	0.0233788	3.20895	normal	[G]	Carbohydrate transport and metabolism	Cellular Component: cytosol (GO:0005829);; Biological Process: amino acid transport (GO:0006865);; Biological Process: metabolic process (GO:0008152);; Cellular Component: chloroplast (GO:0009507);; Biological Process: response to organic substance (GO:0010033);; Biological Process: response to UV-B (GO:0010224);; Molecular Function: abscisic acid glucosyltransferase activity (GO:0010294);; Biolo…	K13496|0|gmx:100780411|K13496 UDP-glucosyl transferase 73C [EC:2.4.1.-] | (RefSeq) UDP-glycosyltransferase 73C5-like	--	[GC]	Carbohydrate transport and metabolism;; Energy production and conversion	UDP-glucoronosyl and UDP-glucosyl transferase	UDP-glycosyltransferase 73C5 OS=Arabidopsis thaliana GN=UGT73C5 PE=2 SV=1	S	Function unknown	PREDICTED: UDP-glycosyltransferase 73C5-like [Glycine max]	cellular component: cell (GO:0005623);; cellular component: cell part (GO:0044464);; biological process: single-organism process (GO:0044699);; biological process: localization (GO:0051179);; biological process: metabolic process (GO:0008152);; cellular component: organelle (GO:0043226);; biological process: response to stimulus (GO:0050896);; molecular function: catalytic activity (GO:0003824);;…
UGT	Glyma.03G187400	0.002689	1	0	0	0	0	0.082435	6	0	0	0.053182	4	0.867302	0.254752	normal	0.892278	0.356346	normal	0.935498	-0.179282	normal	--	--	Cellular Component: cytosol (GO:0005829);; Biological Process: amino acid transport (GO:0006865);; Biological Process: metabolic process (GO:0008152);; Cellular Component: chloroplast (GO:0009507);; Biological Process: response to organic substance (GO:0010033);; Biological Process: response to UV-B (GO:0010224);; Molecular Function: abscisic acid glucosyltransferase activity (GO:0010294);; Biolo…	K13496|0|gmx:100781486|K13496 UDP-glucosyl transferase 73C [EC:2.4.1.-] | (RefSeq) UDP-glycosyltransferase 73C6-like	--	[GC]	Carbohydrate transport and metabolism;; Energy production and conversion	UDP-glucoronosyl and UDP-glucosyl transferase	UDP-glycosyltransferase 73C5 OS=Arabidopsis thaliana GN=UGT73C5 PE=2 SV=1	S	Function unknown	PREDICTED: UDP-glycosyltransferase 73C6-like [Glycine max]	cellular component: cell (GO:0005623);; cellular component: cell part (GO:0044464);; biological process: single-organism process (GO:0044699);; biological process: localization (GO:0051179);; biological process: metabolic process (GO:0008152);; cellular component: organelle (GO:0043226);; biological process: response to stimulus (GO:0050896);; molecular function: catalytic activity (GO:0003824);;…
UGT	Glyma.03G256500	19.1529	1895	23.3441	2283	8.50784	819	12.0675	1270	18.4044	1726	31.5359	3183	2.33e-06	-1.9803	down	0.0499707	-0.915845	normal	0.0613784	0.992115	normal	--	--	Cellular Component: nucleus (GO:0005634);; Cellular Component: cytosol (GO:0005829);; Biological Process: cellular amino acid metabolic process (GO:0006520);; Biological Process: protein targeting to membrane (GO:0006612);; Biological Process: iron ion transport (GO:0006826);; Cellular Component: chloroplast (GO:0009507);; Biological Process: response to wounding (GO:0009611);; Biological Process…	K08237|0|gmx:100101895|K08237 hydroquinone glucosyltransferase [EC:2.4.1.218] | (RefSeq) UGT1; glucosyltransferase	--	[GC]	Carbohydrate transport and metabolism;; Energy production and conversion	UDP-glucoronosyl and UDP-glucosyl transferase	Hydroquinone glucosyltransferase OS=Rauvolfia serpentina GN=AS PE=1 SV=1	S	Function unknown	glucosyltransferase [Glycine max]	cellular component: cell (GO:0005623);; cellular component: organelle (GO:0043226);; cellular component: cell part (GO:0044464);; biological process: metabolic process (GO:0008152);; biological process: cellular process (GO:0009987);; biological process: single-organism process (GO:0044699);; biological process: localization (GO:0051179);; biological process: cellular component organization or bi…
UGT	Glyma.04G109000	0.094502	6	0.225785	15	0.192533	12	0.326296	22	0	0	0.344859	23	0.885303	-0.271231	normal	0.698567	-0.850795	normal	0.83284	-0.487369	normal	[G]	Carbohydrate transport and metabolism	Biological Process: cellular aromatic compound metabolic process (GO:0006725);; Biological Process: signal transduction (GO:0007165);; Biological Process: glycoside metabolic process (GO:0016137);; Molecular Function: transferase activity, transferring glycosyl groups (GO:0016757);; Biological Process: cellular response to stress (GO:0033554);; Biological Process: cellular nitrogen compound metab…	--	--	[GC]	Carbohydrate transport and metabolism;; Energy production and conversion	UDP-glucoronosyl and UDP-glucosyl transferase	7-deoxyloganetic acid glucosyltransferase OS=Catharanthus roseus GN=UGT709C2 PE=1 SV=1	S	Function unknown	PREDICTED: 7-deoxyloganetic acid glucosyltransferase-like [Glycine max]	biological process: metabolic process (GO:0008152);; biological process: cellular process (GO:0009987);; biological process: response to stimulus (GO:0050896);; biological process: biological regulation (GO:0065007);; biological process: single-organism process (GO:0044699);; molecular function: catalytic activity (GO:0003824);; cellular component: cell (GO:0005623);; cellular component: organell…
UGT	Glyma.04G109200	0	0	0.308918	17	0	0	0.198397	12	0	0	0	0	0.732967	-0.598208	normal	0.143372	-3.46691	normal	0.673456	-0.845091	normal	--	--	Biological Process: signal transduction (GO:0007165);; Molecular Function: transferase activity, transferring glycosyl groups (GO:0016757);; Biological Process: cellular response to stress (GO:0033554);; Molecular Function: UDP-glucosyltransferase activity (GO:0035251);; Cellular Component: intracellular membrane-bounded organelle (GO:0043231);; Biological Process: cellular metabolic process (GO:…	--	--	[GC]	Carbohydrate transport and metabolism;; Energy production and conversion	--	UDP-glycosyltransferase 85A5 OS=Arabidopsis thaliana GN=UGT85A5 PE=2 SV=1	S	Function unknown	hypothetical protein GLYMA_04G109200 [Glycine max]	biological process: cellular process (GO:0009987);; biological process: response to stimulus (GO:0050896);; biological process: biological regulation (GO:0065007);; biological process: metabolic process (GO:0008152);; molecular function: catalytic activity (GO:0003824);; cellular component: cell (GO:0005623);; cellular component: organelle (GO:0043226);; cellular component: cell part (GO:0044464)…
UGT	Glyma.04G109400	0	0	0.030487	2	0	0	0	0	0	0	0	0	0.717799	-0.574748	normal	0.503644	-1.69719	normal	--	--	--	--	--	Cellular Component: cytoplasm (GO:0005737);; Biological Process: signal transduction (GO:0007165);; Biological Process: metabolic process (GO:0008152);; Molecular Function: transferase activity, transferring hexosyl groups (GO:0016758);; Biological Process: cellular response to stress (GO:0033554);; Biological Process: cellular nitrogen compound metabolic process (GO:0034641);; Molecular Function…	--	--	[GC]	Carbohydrate transport and metabolism;; Energy production and conversion	UDP-glucoronosyl and UDP-glucosyl transferase	7-deoxyloganetic acid glucosyltransferase OS=Catharanthus roseus GN=UGT709C2 PE=1 SV=1	S	Function unknown	hypothetical protein GLYMA_04G109400 [Glycine max]	cellular component: cell (GO:0005623);; cellular component: cell part (GO:0044464);; biological process: cellular process (GO:0009987);; biological process: response to stimulus (GO:0050896);; biological process: biological regulation (GO:0065007);; biological process: metabolic process (GO:0008152);; molecular function: catalytic activity (GO:0003824);; cellular component: organelle (GO:0043226)…
UGT	Glyma.04G115300	0.980944	53	0.880028	47	0.659101	35	1.92534	102	0.57747	30	1.94072	106	0.717799	-0.52475	normal	0.532732	-0.684742	normal	0.912243	-0.187888	normal	--	--	Cellular Component: cytoplasm (GO:0005737);; Biological Process: metabolic process (GO:0008152);; Biological Process: cellular component organization (GO:0016043);; Molecular Function: transferase activity, transferring hexosyl groups (GO:0016758);; Molecular Function: UDP-glucosyltransferase activity (GO:0035251);; Biological Process: cellular metabolic process (GO:0044237);; Biological Process:…	--	--	[GC]	Carbohydrate transport and metabolism;; Energy production and conversion	--	UDP-glycosyltransferase 88F3 OS=Pyrus communis GN=UGT88F3 PE=2 SV=1	--	--	hypothetical protein GLYMA_04G115300 [Glycine max]	cellular component: cell (GO:0005623);; cellular component: cell part (GO:0044464);; biological process: metabolic process (GO:0008152);; biological process: cellular component organization or biogenesis (GO:0071840);; molecular function: catalytic activity (GO:0003824);; biological process: cellular process (GO:0009987);; biological process: single-organism process (GO:0044699);; biological proc…
UGT	Glyma.06G320800	3.08761	216	3.10609	214	2.12836	145	1.94286	145	3.53246	234	16.9931	1207	0.00630108	-1.50445	down	0.553298	0.543564	normal	0.0351561	1.86264	normal	[G]	Carbohydrate transport and metabolism	Cellular Component: cytosol (GO:0005829);; Biological Process: xenobiotic metabolic process (GO:0006805);; Biological Process: response to stress (GO:0006950);; Biological Process: pigment biosynthetic process (GO:0046148);; Molecular Function: quercetin 3-O-glucosyltransferase activity (GO:0080043);; Molecular Function: quercetin 7-O-glucosyltransferase activity (GO:0080044);; Molecular Function…	--	--	[GC]	Carbohydrate transport and metabolism;; Energy production and conversion	UDP-glucoronosyl and UDP-glucosyl transferase	UDP-glycosyltransferase 88F3 OS=Pyrus communis GN=UGT88F3 PE=2 SV=1	S	Function unknown	PREDICTED: UDP-glycosyltransferase 88F4-like isoform X1 [Glycine max]	cellular component: cell (GO:0005623);; cellular component: cell part (GO:0044464);; biological process: metabolic process (GO:0008152);; biological process: cellular process (GO:0009987);; biological process: response to stimulus (GO:0050896);; biological process: single-organism process (GO:0044699);; molecular function: catalytic activity (GO:0003824)
UGT	Glyma.07G110300	0.086187	7	0.086338	6	0.059098	5	0.293857	22	0.030311	3	0.140823	11	0.998251	-0.00722348	normal	0.645337	-0.871539	normal	0.690956	-0.766308	normal	--	--	--	K08237|0|vra:106773745|K08237 hydroquinone glucosyltransferase [EC:2.4.1.218] | (RefSeq) hydroquinone glucosyltransferase-like	--	[GC]	Carbohydrate transport and metabolism;; Energy production and conversion	UDP-glucoronosyl and UDP-glucosyl transferase	Hydroquinone glucosyltransferase OS=Rauvolfia serpentina GN=AS PE=1 SV=1	S	Function unknown	hypothetical protein GLYMA_07G110300 [Glycine max]	--
UGT	Glyma.07G183300	0	0	0	0	0.053782	5	0	0	0	0	0.051263	5	0.717799	0.544587	normal	0.547273	1.48513	normal	0.964608	-0.108524	normal	[G]	Carbohydrate transport and metabolism	Biological Process: metabolic process (GO:0008152);; Molecular Function: anthocyanidin 3-O-glucosyltransferase activity (GO:0047213);;	--	--	[GC]	Carbohydrate transport and metabolism;; Energy production and conversion	UDP-glucoronosyl and UDP-glucosyl transferase	UDP-glycosyltransferase 78D2 OS=Arabidopsis thaliana GN=UGT78D2 PE=2 SV=1	S	Function unknown	PREDICTED: anthocyanidin 3-O-glucosyltransferase 7-like [Glycine max]	biological process: metabolic process (GO:0008152);; molecular function: catalytic activity (GO:0003824)
UGT	Glyma.07G215500	2.82985	266	0.076851	8	3.00194	274	13.0535	1302	0.792712	71	1.33918	129	0.689236	0.885695	normal	0.360027	-1.3452	normal	0.000274193	-2.88599	down	[G]	Carbohydrate transport and metabolism	Cellular Component: cytosol (GO:0005829);; Biological Process: metabolic process (GO:0008152);; Biological Process: response to organic substance (GO:0010033);; Biological Process: response to UV-B (GO:0010224);; Molecular Function: abscisic acid glucosyltransferase activity (GO:0010294);; Biological Process: brassinosteroid metabolic process (GO:0016131);; Molecular Function: UDP-glucosyltransfe…	--	--	[GC]	Carbohydrate transport and metabolism;; Energy production and conversion	UDP-glucoronosyl and UDP-glucosyl transferase	Abscisate beta-glucosyltransferase OS=Phaseolus angularis GN=AOG PE=1 SV=1	S	Function unknown	PREDICTED: abscisate beta-glucosyltransferase-like [Glycine max]	cellular component: cell (GO:0005623);; cellular component: cell part (GO:0044464);; biological process: metabolic process (GO:0008152);; biological process: response to stimulus (GO:0050896);; molecular function: catalytic activity (GO:0003824);; biological process: single-organism process (GO:0044699);; biological process: biological regulation (GO:0065007);; biological process: multi-organism …
UGT	Glyma.07G254900	1.54301	87	1.01331	57	0.897991	49	1.63973	98	1.57273	84	0.72021	42	0.378194	-0.897754	normal	0.177542	-1.21186	normal	0.816535	-0.318917	normal	[G]	Carbohydrate transport and metabolism	Cellular Component: cytosol (GO:0005829);; Biological Process: metabolic process (GO:0008152);; Biological Process: response to organic substance (GO:0010033);; Biological Process: response to UV-B (GO:0010224);; Molecular Function: abscisic acid glucosyltransferase activity (GO:0010294);; Biological Process: brassinosteroid metabolic process (GO:0016131);; Molecular Function: transferase activit…	K00699|0|gmx:100798391|K00699 glucuronosyltransferase [EC:2.4.1.17] | (RefSeq) scopoletin glucosyltransferase-like	Pentose and glucuronate interconversions (ko00040);; Ascorbate and aldarate metabolism (ko00053);; Starch and sucrose metabolism (ko00500);; Porphyrin and chlorophyll metabolism (ko00860)	[GC]	Carbohydrate transport and metabolism;; Energy production and conversion	UDP-glucoronosyl and UDP-glucosyl transferase	Scopoletin glucosyltransferase OS=Nicotiana tabacum GN=TOGT1 PE=1 SV=1	S	Function unknown	PREDICTED: scopoletin glucosyltransferase-like [Glycine max]	cellular component: cell (GO:0005623);; cellular component: cell part (GO:0044464);; biological process: metabolic process (GO:0008152);; biological process: response to stimulus (GO:0050896);; molecular function: catalytic activity (GO:0003824);; biological process: single-organism process (GO:0044699);; biological process: biological regulation (GO:0065007);; biological process: multi-organism …
UGT	Glyma.08G125600	0.496703	33	0.237129	16	0.543884	35	0.08692	7	0.065249	5	0	0	0.658608	-0.834547	normal	0.0313398	-3.58616	normal	0.327619	-1.85424	normal	[G]	Carbohydrate transport and metabolism	Molecular Function: protein binding (GO:0005515);; Biological Process: toxin catabolic process (GO:0009407);; Cellular Component: phragmoplast (GO:0009524);; Biological Process: salicylic acid metabolic process (GO:0009696);; Biological Process: anthocyanin-containing compound biosynthetic process (GO:0009718);; Biological Process: response to salicylic acid (GO:0009751);; Biological Process: cin…	K13691|0|gmx:100781244|K13691 pathogen-inducible salicylic acid glucosyltransferase [EC:2.4.1.-] | (RefSeq) UDP-glycosyltransferase 74F1-like	--	[GC]	Carbohydrate transport and metabolism;; Energy production and conversion	UDP-glucoronosyl and UDP-glucosyl transferase	UDP-glycosyltransferase 74F1 OS=Arabidopsis thaliana GN=UGT74F1 PE=1 SV=1	S	Function unknown	PREDICTED: UDP-glycosyltransferase 74F1-like [Glycine max]	molecular function: binding (GO:0005488);; biological process: metabolic process (GO:0008152);; biological process: cellular process (GO:0009987);; biological process: single-organism process (GO:0044699);; cellular component: cell (GO:0005623);; cellular component: cell part (GO:0044464);; biological process: response to stimulus (GO:0050896);; biological process: developmental process (GO:00325…
UGT	Glyma.08G178300	0	0	0	0	0	0	0	0	0	0	0.071856	3	--	--	--	0.583436	1.31237	normal	0.674049	0.710142	normal	--	--	Cellular Component: nucleus (GO:0005634);; Biological Process: protein targeting to membrane (GO:0006612);; Biological Process: cellular aromatic compound metabolic process (GO:0006725);; Biological Process: nitrogen compound metabolic process (GO:0006807);; Biological Process: metabolic process (GO:0008152);; Cellular Component: chloroplast (GO:0009507);; Biological Process: salicylic acid media…	--	--	[GC]	Carbohydrate transport and metabolism;; Energy production and conversion	--	7-deoxyloganetin glucosyltransferase OS=Gardenia jasminoides GN=UGT85A24 PE=1 SV=1	S	Function unknown	hypothetical protein GLYMA_08G178300 [Glycine max]	cellular component: cell (GO:0005623);; cellular component: organelle (GO:0043226);; cellular component: cell part (GO:0044464);; biological process: single-organism process (GO:0044699);; biological process: localization (GO:0051179);; biological process: cellular component organization or biogenesis (GO:0071840);; biological process: metabolic process (GO:0008152);; biological process: cellular…
UGT	Glyma.08G338100	0.153822	13	0.077824	7	0.105387	9	0.072226	7	0.108196	9	2.40158	193	0.683618	-0.855235	normal	0.223889	1.91203	normal	0.0775759	2.52109	normal	--	--	Biological Process: metabolic process (GO:0008152);; Molecular Function: transferase activity, transferring hexosyl groups (GO:0016758);;	K08237|0|gmx:100777345|K08237 hydroquinone glucosyltransferase [EC:2.4.1.218] | (RefSeq) hydroquinone glucosyltransferase-like	--	[GC]	Carbohydrate transport and metabolism;; Energy production and conversion	UDP-glucoronosyl and UDP-glucosyl transferase	Hydroquinone glucosyltransferase OS=Rauvolfia serpentina GN=AS PE=1 SV=1	S	Function unknown	PREDICTED: hydroquinone glucosyltransferase-like [Glycine max]	biological process: metabolic process (GO:0008152);; molecular function: catalytic activity (GO:0003824)
UGT	Glyma.08G338500	0.498217	28	0.553789	30	4.57445	244	1.63331	96	2.02122	105	2.14027	120	0.166165	1.40157	normal	0.362922	0.803272	normal	0.479593	-0.801878	normal	--	--	Biological Process: metabolic process (GO:0008152);; Molecular Function: transferase activity, transferring hexosyl groups (GO:0016758);;	K08237|0|gmx:100796626|K08237 hydroquinone glucosyltransferase [EC:2.4.1.218] | (RefSeq) hydroquinone glucosyltransferase-like	--	[GC]	Carbohydrate transport and metabolism;; Energy production and conversion	UDP-glucoronosyl and UDP-glucosyl transferase	Hydroquinone glucosyltransferase OS=Rauvolfia serpentina GN=AS PE=1 SV=1	S	Function unknown	PREDICTED: hydroquinone glucosyltransferase-like [Glycine max]	biological process: metabolic process (GO:0008152);; molecular function: catalytic activity (GO:0003824)
UGT	Glyma.08G338600	0.146278	9	0	0	0.281849	16	0.051112	3	0.471495	25	2.35615	133	0.959158	0.110911	normal	0.13264	2.58339	normal	0.148203	2.09382	normal	--	--	Biological Process: metabolic process (GO:0008152);; Molecular Function: transferase activity, transferring hexosyl groups (GO:0016758);;	K08237|0|gmx:100796096|K08237 hydroquinone glucosyltransferase [EC:2.4.1.218] | (RefSeq) hydroquinone glucosyltransferase-like	--	[GC]	Carbohydrate transport and metabolism;; Energy production and conversion	UDP-glucoronosyl and UDP-glucosyl transferase	Hydroquinone glucosyltransferase OS=Rauvolfia serpentina GN=AS PE=1 SV=1	S	Function unknown	PREDICTED: hydroquinone glucosyltransferase-like [Glycine max]	biological process: metabolic process (GO:0008152);; molecular function: catalytic activity (GO:0003824)
UGT	Glyma.08G338800	0.153374	10	0	0	0	0	0.170716	12	0	0	0.864178	56	0.906288	-0.225802	normal	0.719539	0.884592	normal	0.680729	0.848916	normal	--	--	Biological Process: transition metal ion transport (GO:0000041);; Cellular Component: cytosol (GO:0005829);; Biological Process: cellular amino acid metabolic process (GO:0006520);; Biological Process: protein targeting to membrane (GO:0006612);; Biological Process: anion transport (GO:0006820);; Biological Process: cell communication (GO:0007154);; Biological Process: metabolic process (GO:00081…	K08237|0|gmx:100776274|K08237 hydroquinone glucosyltransferase [EC:2.4.1.218] | (RefSeq) hydroquinone glucosyltransferase-like	--	[GC]	Carbohydrate transport and metabolism;; Energy production and conversion	UDP-glucoronosyl and UDP-glucosyl transferase	Hydroquinone glucosyltransferase OS=Rauvolfia serpentina GN=AS PE=1 SV=1	S	Function unknown	PREDICTED: hydroquinone glucosyltransferase-like [Glycine max]	biological process: single-organism process (GO:0044699);; biological process: localization (GO:0051179);; cellular component: cell (GO:0005623);; cellular component: cell part (GO:0044464);; biological process: metabolic process (GO:0008152);; biological process: cellular process (GO:0009987);; biological process: cellular component organization or biogenesis (GO:0071840);; biological process: r…
UGT	Glyma.08G338900	0	0	0	0	0	0	0.021878	3	0.024553	3	0	0	0.718717	0.480451	normal	0.579006	1.35331	normal	0.998785	0.00516599	normal	--	--	Biological Process: transition metal ion transport (GO:0000041);; Cellular Component: nucleus (GO:0005634);; Cellular Component: cytosol (GO:0005829);; Biological Process: cellular amino acid metabolic process (GO:0006520);; Biological Process: protein targeting to membrane (GO:0006612);; Biological Process: anion transport (GO:0006820);; Biological Process: cell communication (GO:0007154);; Biol…	K08237|0|gmx:100775732|K08237 hydroquinone glucosyltransferase [EC:2.4.1.218] | (RefSeq) hydroquinone glucosyltransferase-like	--	[GC]	Carbohydrate transport and metabolism;; Energy production and conversion	UDP-glucoronosyl and UDP-glucosyl transferase;; Glycosyltransferase family 28 C-terminal domain	Hydroquinone glucosyltransferase OS=Rauvolfia serpentina GN=AS PE=1 SV=1	S	Function unknown	hypothetical protein GLYMA_08G338900, partial [Glycine max]	biological process: single-organism process (GO:0044699);; biological process: localization (GO:0051179);; cellular component: cell (GO:0005623);; cellular component: organelle (GO:0043226);; cellular component: cell part (GO:0044464);; biological process: metabolic process (GO:0008152);; biological process: cellular process (GO:0009987);; biological process: cellular component organization or bi…
UGT	Glyma.08G348600	0	0	0	0	0	0	0	0	0.15398	7	0.101653	5	--	--	--	0.355299	2.36477	normal	0.451038	1.48889	normal	--	--	Biological Process: flavonoid biosynthetic process (GO:0009813);; Molecular Function: transferase activity (GO:0016740);; Molecular Function: UDP-glucosyltransferase activity (GO:0035251);; Cellular Component: intracellular part (GO:0044424);; Biological Process: single-organism metabolic process (GO:0044710);; Biological Process: response to other organism (GO:0051707);;	--	--	[GC]	Carbohydrate transport and metabolism;; Energy production and conversion	UDP-glucoronosyl and UDP-glucosyl transferase	UDP-glucose flavonoid 3-O-glucosyltransferase 7 OS=Fragaria ananassa GN=GT7 PE=1 SV=1	S	Function unknown	hypothetical protein GLYMA_08G348600 [Glycine max]	biological process: metabolic process (GO:0008152);; molecular function: catalytic activity (GO:0003824);; cellular component: cell (GO:0005623);; cellular component: cell part (GO:0044464);; biological process: single-organism process (GO:0044699);; biological process: response to stimulus (GO:0050896);; biological process: multi-organism process (GO:0051704)
UGT	Glyma.08G367000	0	0	0	0	0	0	0.025105	3	0	0	0.026355	3	0.718717	0.480451	normal	0.583436	1.31237	normal	0.985718	-0.0409937	normal	--	--	Biological Process: cellular amino acid metabolic process (GO:0006520);; Biological Process: protein targeting to membrane (GO:0006612);; Biological Process: anion transport (GO:0006820);; Biological Process: metabolic process (GO:0008152);; Biological Process: response to wounding (GO:0009611);; Biological Process: response to toxic substance (GO:0009636);; Biological Process: response to salt s…	K08237|0|gmx:100810124|K08237 hydroquinone glucosyltransferase [EC:2.4.1.218] | (RefSeq) hydroquinone glucosyltransferase-like	--	[GC]	Carbohydrate transport and metabolism;; Energy production and conversion	UDP-glucoronosyl and UDP-glucosyl transferase	Hydroquinone glucosyltransferase OS=Rauvolfia serpentina GN=AS PE=1 SV=1	S	Function unknown	PREDICTED: hydroquinone glucosyltransferase-like [Glycine max]	biological process: metabolic process (GO:0008152);; biological process: cellular process (GO:0009987);; biological process: single-organism process (GO:0044699);; biological process: localization (GO:0051179);; biological process: cellular component organization or biogenesis (GO:0071840);; biological process: response to stimulus (GO:0050896);; biological process: biological regulation (GO:0065…
UGT	Glyma.09G082900	6.0879	488	3.55103	281	0	0	4.80009	409	19.2155	1459	14.2256	1162	0.730224	-0.589419	normal	0.168919	0.686503	normal	0.673456	0.934832	normal	[G]	Carbohydrate transport and metabolism	--	--	--	[GC]	Carbohydrate transport and metabolism;; Energy production and conversion	UDP-glucoronosyl and UDP-glucosyl transferase	UDP-glycosyltransferase 43 OS=Pueraria montana var. lobata GN=UGT43 PE=1 SV=2	S	Function unknown	PREDICTED: anthocyanidin 3-O-glucosyltransferase 2-like [Glycine max]	--
UGT	Glyma.09G128200	0	0	0	0	0.247568	5	0.193423	4	0.944364	17	0.19813	4	0.682283	0.749733	normal	0.181261	3.19086	normal	0.741781	0.67839	normal	--	--	Biological Process: metabolic process (GO:0008152);; Molecular Function: isoflavone 7-O-glucosyltransferase activity (GO:0050004);;	K13263|3.53447e-58|gmx:100101902|K13263 isoflavone 7-O-glucosyltransferase [EC:2.4.1.170] | (RefSeq) IF7GT, GmIF7GT, GmIF7GT1, Gma.32181, UGT88E3; UDP-glucose:isoflavone 7-O-glucosyltransferase	Isoflavonoid biosynthesis (ko00943)	[GC]	Carbohydrate transport and metabolism;; Energy production and conversion	--	Isoflavone 7-O-glucosyltransferase 1 OS=Glycine max GN=GmIF7GT1 PE=1 SV=1	S	Function unknown	hypothetical protein GLYMA_09G128200 [Glycine max]	biological process: metabolic process (GO:0008152);; molecular function: catalytic activity (GO:0003824)
UGT	Glyma.09G128300	0.746631	40	0.560959	30	1.11373	58	4.20908	238	0.239943	13	0.989759	54	0.489646	0.886194	normal	0.372071	-1.13954	normal	0.0781952	-2.01919	normal	[G]	Carbohydrate transport and metabolism	Molecular Function: transferase activity (GO:0016740);;	--	--	[GC]	Carbohydrate transport and metabolism;; Energy production and conversion	UDP-glucoronosyl and UDP-glucosyl transferase	UDP-glycosyltransferase 13 OS=Pueraria montana var. lobata GN=UGT13 PE=1 SV=1	S	Function unknown	PREDICTED: isoflavone 7-O-glucosyltransferase 1-like [Glycine max]	biological process: metabolic process (GO:0008152);; molecular function: catalytic activity (GO:0003824)
UGT	Glyma.09G128400	1.13197	81	0.720459	51	0.533569	38	0.618201	47	0.443621	31	2.90808	212	0.0950242	-1.47014	normal	0.830091	-0.264441	normal	0.460213	1.06331	normal	--	--	Biological Process: metabolic process (GO:0008152);; Molecular Function: UDP-glucosyltransferase activity (GO:0035251);;	--	--	[GC]	Carbohydrate transport and metabolism;; Energy production and conversion	UDP-glucoronosyl and UDP-glucosyl transferase	UDP-glycosyltransferase 88B1 OS=Stevia rebaudiana GN=UGT88B1 PE=2 SV=1	S	Function unknown	PREDICTED: UDP-glycosyltransferase 88A1-like [Glycine max]	biological process: metabolic process (GO:0008152);; molecular function: catalytic activity (GO:0003824)
UGT	Glyma.10G062200	25.3438	2039	0.090723	8	23.4199	1832	17.9604	1537	26.6451	2032	14.989	1231	0.973508	-0.0759825	normal	0.926153	-0.219838	normal	0.772631	-0.233872	normal	--	--	--	K13496|0|gmx:100790358|K13496 UDP-glucosyl transferase 73C [EC:2.4.1.-] | (RefSeq) UDP-glycosyltransferase 73C3-like	--	[GC]	Carbohydrate transport and metabolism;; Energy production and conversion	UDP-glucoronosyl and UDP-glucosyl transferase	UDP-glycosyltransferase 73C2 OS=Arabidopsis thaliana GN=UGT73C2 PE=3 SV=1	S	Function unknown	PREDICTED: UDP-glycosyltransferase 73C3-like [Glycine max]	--
UGT	Glyma.10G062600	0.05332	5	0.026886	3	0.213881	16	1.20247	97	0	0	0.104545	9	0.159627	1.96225	normal	0.787116	-0.667351	normal	0.101861	-2.58891	normal	--	--	--	--	--	[GC]	Carbohydrate transport and metabolism;; Energy production and conversion	UDP-glucoronosyl and UDP-glucosyl transferase	UDP-glycosyltransferase 73D1 OS=Arabidopsis thaliana GN=UGT73D1 PE=3 SV=1	S	Function unknown	PREDICTED: UDP-glycosyltransferase 73D1-like [Glycine max]	--
UGT	Glyma.10G262700	4.41474	518	5.60076	649	0.9609	110	2.11802	265	6.14002	683	10.2361	1224	5.34e-06	-2.55777	down	0.43834	-0.444895	normal	0.000731695	2.06658	up	[G]	Carbohydrate transport and metabolism	Biological Process: metabolic process (GO:0008152);; Biological Process: salicylic acid metabolic process (GO:0009696);; Biological Process: anthocyanin-containing compound biosynthetic process (GO:0009718);; Biological Process: cinnamic acid ester metabolic process (GO:0009801);; Biological Process: shoot system morphogenesis (GO:0010016);; Biological Process: response to UV-B (GO:0010224);; Mol…	K13692|0|gmx:100778995|K13692 UDP-glucose:(indol-3-yl)acetate beta-D-glucosyltransferase [EC:2.4.1.121] | (RefSeq) UDP-glycosyltransferase 84B2-like	--	[GC]	Carbohydrate transport and metabolism;; Energy production and conversion	UDP-glucoronosyl and UDP-glucosyl transferase	UDP-glycosyltransferase 84B1 OS=Arabidopsis thaliana GN=UGT84B1 PE=2 SV=1	S	Function unknown	PREDICTED: UDP-glycosyltransferase 84B2-like [Glycine max]	biological process: metabolic process (GO:0008152);; biological process: cellular process (GO:0009987);; biological process: single-organism process (GO:0044699);; biological process: developmental process (GO:0032502);; biological process: response to stimulus (GO:0050896);; molecular function: catalytic activity (GO:0003824);; cellular component: cell (GO:0005623);; cellular component: cell par…
UGT	Glyma.10G280300	0.109964	4	0	0	0	0	0	0	0	0	0	0	0.717799	-0.606422	normal	0.477565	-1.83527	normal	--	--	--	--	--	Cellular Component: cytosol (GO:0005829);; Biological Process: response to UV (GO:0009411);; Biological Process: response to organic substance (GO:0010033);; Molecular Function: abscisic acid glucosyltransferase activity (GO:0010294);; Biological Process: brassinosteroid metabolic process (GO:0016131);; Molecular Function: transferase activity, transferring glycosyl groups (GO:0016757);; Molecula…	--	--	[GC]	Carbohydrate transport and metabolism;; Energy production and conversion	--	Soyasapogenol B glucuronide galactosyltransferase OS=Glycine max GN=GmSGT2 PE=1 SV=1	S	Function unknown	hypothetical protein GLYMA_10G280300 [Glycine max]	cellular component: cell (GO:0005623);; cellular component: cell part (GO:0044464);; biological process: response to stimulus (GO:0050896);; biological process: metabolic process (GO:0008152);; molecular function: catalytic activity (GO:0003824);; biological process: single-organism process (GO:0044699);; biological process: biological regulation (GO:0065007);; biological process: multi-organism …
UGT	Glyma.11G134300	0.307003	23	0.056653	5	0.086188	7	0.392405	31	0.55469	38	0.584656	43	0.830247	-0.388224	normal	0.759864	0.441857	normal	0.6652	0.790758	normal	--	--	Biological Process: DNA metabolic process (GO:0006259);; Biological Process: fatty acid beta-oxidation (GO:0006635);; Biological Process: cytokinin metabolic process (GO:0009690);; Biological Process: vernalization response (GO:0010048);; Molecular Function: cytokinin 7-beta-glucosyltransferase activity (GO:0047807);; Biological Process: seed development (GO:0048316);; Molecular Function: quercet…	--	--	[GC]	Carbohydrate transport and metabolism;; Energy production and conversion	UDP-glucoronosyl and UDP-glucosyl transferase	UDP-glucose iridoid glucosyltransferase OS=Catharanthus roseus GN=UGT76A2 PE=1 SV=1	S	Function unknown	PREDICTED: UDP-glucose iridoid glucosyltransferase-like [Glycine max]	biological process: metabolic process (GO:0008152);; biological process: cellular process (GO:0009987);; biological process: single-organism process (GO:0044699);; biological process: biological regulation (GO:0065007);; biological process: response to stimulus (GO:0050896);; molecular function: catalytic activity (GO:0003824);; biological process: reproductive process (GO:0022414);; biological p…
UGT	Glyma.12G058300	0	0	0	0	0	0	0	0	0	0	0.03257	2	--	--	--	0.618489	1.16811	normal	0.687981	0.654099	normal	--	--	Biological Process: cellular aromatic compound metabolic process (GO:0006725);; Biological Process: nitrogen compound metabolic process (GO:0006807);; Biological Process: fatty acid catabolic process (GO:0009062);; Biological Process: single-organism process (GO:0044699);; Biological Process: heterocycle metabolic process (GO:0046483);; Biological Process: response to stimulus (GO:0050896);; Biol…	--	--	[GC]	Carbohydrate transport and metabolism;; Energy production and conversion	UDP-glucoronosyl and UDP-glucosyl transferase	UDP-glucose iridoid glucosyltransferase OS=Catharanthus roseus GN=UGT76A2 PE=1 SV=1	S	Function unknown	hypothetical protein GLYMA_12G058300 [Glycine max]	biological process: metabolic process (GO:0008152);; biological process: cellular process (GO:0009987);; biological process: single-organism process (GO:0044699);; biological process: response to stimulus (GO:0050896);; biological process: biological regulation (GO:0065007);; molecular function: catalytic activity (GO:0003824)
UGT	Glyma.13G029900	39.3251	2693	46.0681	3118	106.978	7123	104.68	7625	68.5099	4447	98.1739	6858	0.60943	0.319371	normal	0.676402	-0.186229	normal	0.204045	-0.60241	normal	--	--	Cellular Component: nucleus (GO:0005634);; Biological Process: protein targeting to membrane (GO:0006612);; Biological Process: metabolic process (GO:0008152);; Cellular Component: chloroplast (GO:0009507);; Biological Process: salicylic acid mediated signaling pathway (GO:0009863);; Biological Process: jasmonic acid mediated signaling pathway (GO:0009867);; Biological Process: regulation of plan…	--	--	[GC]	Carbohydrate transport and metabolism;; Energy production and conversion	UDP-glucoronosyl and UDP-glucosyl transferase	7-deoxyloganetin glucosyltransferase OS=Gardenia jasminoides GN=UGT85A24 PE=1 SV=1	S	Function unknown	PREDICTED: 7-deoxyloganetin glucosyltransferase-like [Glycine max]	cellular component: cell (GO:0005623);; cellular component: organelle (GO:0043226);; cellular component: cell part (GO:0044464);; biological process: single-organism process (GO:0044699);; biological process: localization (GO:0051179);; biological process: cellular component organization or biogenesis (GO:0071840);; biological process: metabolic process (GO:0008152);; biological process: cellular…
UGT	Glyma.14G175000	4.66348	339	4.63868	333	4.3954	310	6.2503	483	2.7153	187	6.14858	456	0.191047	-0.761588	normal	0.0468326	-1.19858	normal	0.597388	-0.504762	normal	[G]	Carbohydrate transport and metabolism	Cellular Component: nucleus (GO:0005634);; Biological Process: protein targeting to membrane (GO:0006612);; Biological Process: metabolic process (GO:0008152);; Cellular Component: chloroplast (GO:0009507);; Biological Process: response to abiotic stimulus (GO:0009628);; Biological Process: flavonoid biosynthetic process (GO:0009813);; Biological Process: salicylic acid mediated signaling pathway…	--	--	[GC]	Carbohydrate transport and metabolism;; Energy production and conversion	UDP-glucoronosyl and UDP-glucosyl transferase	7-deoxyloganetin glucosyltransferase OS=Gardenia jasminoides GN=UGT85A24 PE=1 SV=1	S	Function unknown	PREDICTED: 7-deoxyloganetin glucosyltransferase-like [Glycine max]	cellular component: cell (GO:0005623);; cellular component: organelle (GO:0043226);; cellular component: cell part (GO:0044464);; biological process: single-organism process (GO:0044699);; biological process: localization (GO:0051179);; biological process: cellular component organization or biogenesis (GO:0071840);; biological process: metabolic process (GO:0008152);; biological process: response…
UGT	Glyma.14G175100	0	0	0	0	0	0	0	0	0.267359	16	0.095654	7	--	--	--	0.148748	3.38307	normal	0.184578	2.37407	normal	--	--	Cellular Component: nucleus (GO:0005634);; Biological Process: protein targeting to membrane (GO:0006612);; Biological Process: cellular aromatic compound metabolic process (GO:0006725);; Biological Process: metabolic process (GO:0008152);; Cellular Component: chloroplast (GO:0009507);; Biological Process: response to abiotic stimulus (GO:0009628);; Biological Process: flavonoid biosynthetic proc…	--	--	[GC]	Carbohydrate transport and metabolism;; Energy production and conversion	UDP-glucoronosyl and UDP-glucosyl transferase	7-deoxyloganetin glucosyltransferase OS=Gardenia jasminoides GN=UGT85A24 PE=1 SV=1	S	Function unknown	PREDICTED: 7-deoxyloganetin glucosyltransferase-like [Glycine max]	cellular component: cell (GO:0005623);; cellular component: organelle (GO:0043226);; cellular component: cell part (GO:0044464);; biological process: single-organism process (GO:0044699);; biological process: localization (GO:0051179);; biological process: cellular component organization or biogenesis (GO:0071840);; biological process: metabolic process (GO:0008152);; biological process: cellular…
UGT	Glyma.15G051300	0	0	0	0	0	0	0	0	0.031272	3	0.711506	50	--	--	--	0.0478001	4.29097	normal	0.0612273	3.09241	normal	[G]	Carbohydrate transport and metabolism	Cellular Component: nucleus (GO:0005634);; Biological Process: protein targeting to membrane (GO:0006612);; Biological Process: cellular aromatic compound metabolic process (GO:0006725);; Cellular Component: chloroplast (GO:0009507);; Biological Process: response to abiotic stimulus (GO:0009628);; Biological Process: flavonoid biosynthetic process (GO:0009813);; Biological Process: salicylic acid…	--	--	[GC]	Carbohydrate transport and metabolism;; Energy production and conversion	UDP-glucoronosyl and UDP-glucosyl transferase;; Glycosyltransferase family 28 C-terminal domain	7-deoxyloganetin glucosyltransferase OS=Gardenia jasminoides GN=UGT85A24 PE=1 SV=1	S	Function unknown	PREDICTED: 7-deoxyloganetin glucosyltransferase-like [Glycine max]	cellular component: cell (GO:0005623);; cellular component: organelle (GO:0043226);; cellular component: cell part (GO:0044464);; biological process: single-organism process (GO:0044699);; biological process: localization (GO:0051179);; biological process: cellular component organization or biogenesis (GO:0071840);; biological process: metabolic process (GO:0008152);; biological process: cellular…
UGT	Glyma.15G054300	0	0	0	0	0.091825	7	0	0	0.094195	7	0.072936	6	0.717799	0.570272	normal	0.327372	2.48245	normal	0.919721	0.259805	normal	[G]	Carbohydrate transport and metabolism	Cellular Component: nucleus (GO:0005634);; Biological Process: protein targeting to membrane (GO:0006612);; Biological Process: cellular aromatic compound metabolic process (GO:0006725);; Cellular Component: chloroplast (GO:0009507);; Biological Process: salicylic acid mediated signaling pathway (GO:0009863);; Biological Process: jasmonic acid mediated signaling pathway (GO:0009867);; Biological …	--	--	[GC]	Carbohydrate transport and metabolism;; Energy production and conversion	UDP-glucoronosyl and UDP-glucosyl transferase	7-deoxyloganetin glucosyltransferase OS=Gardenia jasminoides GN=UGT85A24 PE=1 SV=1	S	Function unknown	PREDICTED: 7-deoxyloganetin glucosyltransferase-like [Glycine max]	cellular component: cell (GO:0005623);; cellular component: organelle (GO:0043226);; cellular component: cell part (GO:0044464);; biological process: single-organism process (GO:0044699);; biological process: localization (GO:0051179);; biological process: cellular component organization or biogenesis (GO:0071840);; biological process: metabolic process (GO:0008152);; biological process: cellular…
UGT	Glyma.15G058800	0.196634	10	0	0	0.1767	9	0.068593	4	0	0	0	0	0.923333	-0.20152	normal	0.367314	-2.30357	normal	0.342664	-1.80087	normal	[G]	Carbohydrate transport and metabolism	Biological Process: metabolic process (GO:0008152);; Biological Process: response to organic substance (GO:0010033);; Molecular Function: UDP-glucosyltransferase activity (GO:0035251);; Molecular Function: anthocyanidin 3-O-glucosyltransferase activity (GO:0047213);; Biological Process: regulation of cellular process (GO:0050794);; Biological Process: flavonol biosynthetic process (GO:0051555);; …	--	--	[GC]	Carbohydrate transport and metabolism;; Energy production and conversion	UDP-glucoronosyl and UDP-glucosyl transferase	Anthocyanidin 3-O-glucosyltransferase 2 OS=Vitis vinifera GN=UFGT PE=1 SV=2	S	Function unknown	hypothetical protein GLYMA_15G058800 [Glycine max]	biological process: metabolic process (GO:0008152);; biological process: response to stimulus (GO:0050896);; molecular function: catalytic activity (GO:0003824);; biological process: biological regulation (GO:0065007);; biological process: single-organism process (GO:0044699);; biological process: cellular process (GO:0009987)
UGT	Glyma.16G175400	31.3031	2158	37.3843	2546	24.2656	1626	22.7303	1667	23.3847	1528	48.4843	3408	0.000235833	-1.49101	down	0.0350786	-1.08142	normal	0.673456	0.322353	normal	[G]	Carbohydrate transport and metabolism	Biological Process: metabolic process (GO:0008152);; Molecular Function: isoflavone 7-O-glucosyltransferase activity (GO:0050004);;	--	--	[GC]	Carbohydrate transport and metabolism;; Energy production and conversion	UDP-glucoronosyl and UDP-glucosyl transferase	UDP-glycosyltransferase 1 OS=Pueraria montana var. lobata GN=UGT1 PE=1 SV=1	S	Function unknown	hypothetical protein GLYMA_16G175400 [Glycine max]	biological process: metabolic process (GO:0008152);; molecular function: catalytic activity (GO:0003824)
UGT	Glyma.16G175500	0.029202	3	0.029548	3	0	0	0.054815	5	0.030605	3	0.07138	6	0.801688	-0.450439	normal	0.851362	-0.425992	normal	0.906146	0.292175	normal	--	--	Biological Process: metabolic process (GO:0008152);; Molecular Function: isoflavone 7-O-glucosyltransferase activity (GO:0050004);;	--	--	[GC]	Carbohydrate transport and metabolism;; Energy production and conversion	UDP-glucoronosyl and UDP-glucosyl transferase	Isoflavone 7-O-glucosyltransferase 1 OS=Glycine max GN=GmIF7GT1 PE=1 SV=1	S	Function unknown	isoflavone 7-O-glucosyltransferase 1-like [Glycine max]	biological process: metabolic process (GO:0008152);; molecular function: catalytic activity (GO:0003824)
UGT	Glyma.16G175600	1.62976	91	1.61405	89	1.64221	90	3.37522	201	4.53311	240	4.04346	230	0.734728	-0.325939	normal	0.671208	0.265703	normal	0.61451	0.507788	normal	--	--	Biological Process: metabolic process (GO:0008152);; Molecular Function: isoflavone 7-O-glucosyltransferase activity (GO:0050004);;	K13263|0|gmx:100101902|K13263 isoflavone 7-O-glucosyltransferase [EC:2.4.1.170] | (RefSeq) IF7GT, GmIF7GT, GmIF7GT1, Gma.32181, UGT88E3; UDP-glucose:isoflavone 7-O-glucosyltransferase	Isoflavonoid biosynthesis (ko00943)	[GC]	Carbohydrate transport and metabolism;; Energy production and conversion	UDP-glucoronosyl and UDP-glucosyl transferase	Isoflavone 7-O-glucosyltransferase 1 OS=Glycine max GN=GmIF7GT1 PE=1 SV=1	S	Function unknown	isoflavone 7-O-glucosyltransferase 1 [Glycine max]	biological process: metabolic process (GO:0008152);; molecular function: catalytic activity (GO:0003824)
UGT	Glyma.16G175900	2.06096	167	2.14277	172	3.44929	272	1.06718	92	3.92986	302	12.542	1036	0.484047	-0.769721	normal	0.318582	0.788216	normal	0.170537	1.40076	normal	--	--	Biological Process: metabolic process (GO:0008152);; Molecular Function: isoflavone 7-O-glucosyltransferase activity (GO:0050004);;	--	--	[GC]	Carbohydrate transport and metabolism;; Energy production and conversion	UDP-glucoronosyl and UDP-glucosyl transferase	Isoflavone 7-O-glucosyltransferase 1 OS=Glycine max GN=GmIF7GT1 PE=1 SV=1	S	Function unknown	isoflavone 7-O-glucosyltransferase 1-like [Glycine max]	biological process: metabolic process (GO:0008152);; molecular function: catalytic activity (GO:0003824)
UGT	Glyma.16G212000	0	0	0	0	0.035141	3	0.03212	3	0.103576	6	0.032936	2	0.717799	0.553561	normal	0.489859	1.78795	normal	0.961662	0.133581	normal	--	--	Biological Process: metabolic process (GO:0008152);; Molecular Function: transferase activity, transferring hexosyl groups (GO:0016758);;	--	--	[GC]	Carbohydrate transport and metabolism;; Energy production and conversion	UDP-glucoronosyl and UDP-glucosyl transferase	UDP-glycosyltransferase 708D1 OS=Glycine max GN=UGT708D1 PE=1 SV=1	S	Function unknown	PREDICTED: UDP-glycosyltransferase 708A6-like [Glycine max]	biological process: metabolic process (GO:0008152);; molecular function: catalytic activity (GO:0003824)
UGT	Glyma.17G019400	6.0951	409	9.86708	654	12.1941	795	21.0076	1497	12.3051	782	10.2468	701	0.964512	0.0411527	normal	0.257861	-0.652046	normal	0.193565	-0.768869	normal	--	--	Cellular Component: cytosol (GO:0005829);; Biological Process: metabolic process (GO:0008152);; Biological Process: response to organic substance (GO:0010033);; Biological Process: response to UV-B (GO:0010224);; Molecular Function: abscisic acid glucosyltransferase activity (GO:0010294);; Biological Process: brassinosteroid metabolic process (GO:0016131);; Molecular Function: transferase activit…	--	--	[GC]	Carbohydrate transport and metabolism;; Energy production and conversion	UDP-glucoronosyl and UDP-glucosyl transferase	Scopoletin glucosyltransferase OS=Nicotiana tabacum GN=TOGT1 PE=1 SV=1	S	Function unknown	hypothetical protein GLYMA_17G019400 [Glycine max]	cellular component: cell (GO:0005623);; cellular component: cell part (GO:0044464);; biological process: metabolic process (GO:0008152);; biological process: response to stimulus (GO:0050896);; molecular function: catalytic activity (GO:0003824);; biological process: single-organism process (GO:0044699);; biological process: biological regulation (GO:0065007);; biological process: multi-organism …
UGT	Glyma.17G019600	0	0	0.036994	3	0.249562	14	0.131123	8	0	0	0.134053	8	0.717799	0.759771	normal	0.988775	0.0408456	normal	0.673456	-0.946563	normal	--	--	Cellular Component: cytosol (GO:0005829);; Biological Process: metabolic process (GO:0008152);; Biological Process: response to organic substance (GO:0010033);; Biological Process: response to UV-B (GO:0010224);; Molecular Function: abscisic acid glucosyltransferase activity (GO:0010294);; Biological Process: brassinosteroid metabolic process (GO:0016131);; Molecular Function: transferase activit…	--	--	[GC]	Carbohydrate transport and metabolism;; Energy production and conversion	UDP-glucoronosyl and UDP-glucosyl transferase	Scopoletin glucosyltransferase OS=Nicotiana tabacum GN=TOGT1 PE=1 SV=1	S	Function unknown	hypothetical protein GLYMA_17G019600 [Glycine max]	cellular component: cell (GO:0005623);; cellular component: cell part (GO:0044464);; biological process: metabolic process (GO:0008152);; biological process: response to stimulus (GO:0050896);; molecular function: catalytic activity (GO:0003824);; biological process: single-organism process (GO:0044699);; biological process: biological regulation (GO:0065007);; biological process: multi-organism …
UGT	Glyma.18G016100	0.236831	11	0.080471	4	0.136543	7	0.618817	30	0	0	0	0	0.92861	0.18178	normal	0.0406015	-4.43782	normal	0.0443192	-3.26051	normal	--	--	Biological Process: protein targeting to membrane (GO:0006612);; Biological Process: response to abiotic stimulus (GO:0009628);; Biological Process: salicylic acid mediated signaling pathway (GO:0009863);; Biological Process: jasmonic acid mediated signaling pathway (GO:0009867);; Biological Process: regulation of plant-type hypersensitive response (GO:0010363);; Biological Process: endoplasmic r…	--	--	[GC]	Carbohydrate transport and metabolism;; Energy production and conversion	UDP-glucoronosyl and UDP-glucosyl transferase	7-deoxyloganetin glucosyltransferase OS=Gardenia jasminoides GN=UGT85A24 PE=1 SV=1	S	Function unknown	hypothetical protein GLYMA_18G016100, partial [Glycine max]	biological process: single-organism process (GO:0044699);; biological process: localization (GO:0051179);; biological process: cellular component organization or biogenesis (GO:0071840);; biological process: response to stimulus (GO:0050896);; biological process: cellular process (GO:0009987);; biological process: signaling (GO:0023052);; biological process: biological regulation (GO:0065007);; c…
UGT	Glyma.19G025100	0	0	0	0	0	0	0.229353	16	0.259999	17	0.66451	45	0.712025	0.669454	normal	0.0156701	4.89815	normal	0.61333	1.13266	normal	[G]	Carbohydrate transport and metabolism	Biological Process: metabolic process (GO:0008152);; Molecular Function: transferase activity, transferring hexosyl groups (GO:0016758);;	K13691|0|gmx:100792149|K13691 pathogen-inducible salicylic acid glucosyltransferase [EC:2.4.1.-] | (RefSeq) UDP-glycosyltransferase 74G1-like	--	[GC]	Carbohydrate transport and metabolism;; Energy production and conversion	UDP-glucoronosyl and UDP-glucosyl transferase;; Glycosyltransferase family 28 C-terminal domain	UDP-glycosyltransferase 74G1 OS=Stevia rebaudiana GN=UGT74G1 PE=1 SV=1	S	Function unknown	PREDICTED: UDP-glycosyltransferase 74G1-like [Glycine max]	biological process: metabolic process (GO:0008152);; molecular function: catalytic activity (GO:0003824)
UGT	Glyma.19G025200	0.15735	11	0.111241	8	1.89366	109	2.75786	182	1.64578	100	0.690155	46	0.00264203	2.57192	up	0.136893	1.7516	normal	0.312026	-1.04385	normal	[G]	Carbohydrate transport and metabolism	Biological Process: metabolic process (GO:0008152);; Molecular Function: transferase activity, transferring hexosyl groups (GO:0016758);;	K13691|0|gmx:100795128|K13691 pathogen-inducible salicylic acid glucosyltransferase [EC:2.4.1.-] | (RefSeq) UDP-glycosyltransferase 74G1-like	--	[GC]	Carbohydrate transport and metabolism;; Energy production and conversion	UDP-glucoronosyl and UDP-glucosyl transferase;; Glycosyltransferase family 28 C-terminal domain	UDP-glycosyltransferase 74F1 OS=Arabidopsis thaliana GN=UGT74F1 PE=1 SV=1	S	Function unknown	PREDICTED: UDP-glycosyltransferase 74G1-like [Glycine max]	biological process: metabolic process (GO:0008152);; molecular function: catalytic activity (GO:0003824)
UGT	Glyma.19G028000	0	0	0	0	0	0	0	0	0.089583	3	0.678674	17	--	--	--	0.220982	2.97562	normal	0.295865	1.9539	normal	[G]	Carbohydrate transport and metabolism	Biological Process: metabolic process (GO:0008152);; Molecular Function: transferase activity, transferring hexosyl groups (GO:0016758);;	--	--	[GC]	Carbohydrate transport and metabolism;; Energy production and conversion	UDP-glucoronosyl and UDP-glucosyl transferase	7-deoxyloganetin glucosyltransferase OS=Gardenia jasminoides GN=UGT85A24 PE=1 SV=1	S	Function unknown	hypothetical protein GLYMA_19G028000 [Glycine max]	biological process: metabolic process (GO:0008152);; molecular function: catalytic activity (GO:0003824)
UGT	Glyma.19G038500	0.113448	3	0	0	0	0	0	0	0	0	0	0	0.717799	-0.59186	normal	0.489859	-1.76657	normal	--	--	--	--	--	--	--	--	[GC]	Carbohydrate transport and metabolism;; Energy production and conversion	--	7-deoxyloganetin glucosyltransferase OS=Catharanthus roseus GN=UGT85A23 PE=1 SV=1	S	Function unknown	hypothetical protein GLYMA_19G038500, partial [Glycine max]	--
UGT	Glyma.19G136700	0.352431	22	0.55155	34	0.648449	39	0.583535	38	0.987397	58	0.237276	15	0.718888	-0.478959	normal	0.625572	-0.653504	normal	0.919981	-0.191589	normal	[G]	Carbohydrate transport and metabolism	Biological Process: metabolic process (GO:0008152);; Molecular Function: UDP-glycosyltransferase activity (GO:0008194);; Molecular Function: transferase activity, transferring hexosyl groups (GO:0016758);;	K13495|0|gmx:100799527|K13495 cis-zeatin O-glucosyltransferase [EC:2.4.1.215] | (RefSeq) zeatin O-glucosyltransferase-like	Zeatin biosynthesis (ko00908)	[GC]	Carbohydrate transport and metabolism;; Energy production and conversion	UDP-glucoronosyl and UDP-glucosyl transferase	Zeatin O-glucosyltransferase OS=Phaseolus lunatus GN=ZOG1 PE=2 SV=1	S	Function unknown	hypothetical protein GLYMA_19G136700 [Glycine max]	biological process: metabolic process (GO:0008152);; molecular function: catalytic activity (GO:0003824)
UGT	Glyma.19G187000	0.5397	39	0.417822	30	0.672611	47	3.34468	252	1.39737	94	11.7013	844	0.516041	0.890375	normal	0.0172346	2.44287	normal	0.374985	1.23447	normal	--	--	--	K13496|0|gmx:100776894|K13496 UDP-glucosyl transferase 73C [EC:2.4.1.-] | (RefSeq) UDP-glycosyltransferase 73C2-like	--	[GC]	Carbohydrate transport and metabolism;; Energy production and conversion	UDP-glucoronosyl and UDP-glucosyl transferase	UDP-glycosyltransferase 73C2 OS=Arabidopsis thaliana GN=UGT73C2 PE=3 SV=1	S	Function unknown	PREDICTED: UDP-glycosyltransferase 73C2-like [Glycine max]	--
UGT	Glyma.19G187100	19.214	1273	21.2257	1390	3.4735	224	31.1702	2197	0	0	9.88782	669	0.315327	-1.09799	normal	0.489725	-1.80212	normal	0.744158	-0.663962	normal	--	--	--	K13496|0|gmx:100777426|K13496 UDP-glucosyl transferase 73C [EC:2.4.1.-] | (RefSeq) UDP-glycosyltransferase 73C6	--	[GC]	Carbohydrate transport and metabolism;; Energy production and conversion	UDP-glucoronosyl and UDP-glucosyl transferase	UDP-glycosyltransferase 73C5 OS=Arabidopsis thaliana GN=UGT73C5 PE=2 SV=1	S	Function unknown	PREDICTED: UDP-glycosyltransferase 73C6 [Glycine max]	--
UGT	Glyma.19G187400	11.0731	709	11.5433	731	10.4344	650	47.2882	3221	36.3169	2204	55.6057	3632	0.752008	0.31485	normal	0.0356371	0.868265	normal	0.686054	0.418602	normal	--	--	--	K13496|0|gmx:100777426|K13496 UDP-glucosyl transferase 73C [EC:2.4.1.-] | (RefSeq) UDP-glycosyltransferase 73C6	--	[GC]	Carbohydrate transport and metabolism;; Energy production and conversion	UDP-glucoronosyl and UDP-glucosyl transferase	UDP-glycosyltransferase 73C2 OS=Arabidopsis thaliana GN=UGT73C2 PE=3 SV=1	S	Function unknown	UDP-glucosyltransferase family protein [Glycine max]	--
UGT	Glyma.19G187700	0.178816	10	0	0	0.034715	2	0	0	0	0	0	0	0.717799	-0.737701	normal	0.367314	-2.30357	normal	0.674049	-0.711839	normal	--	--	--	--	--	[GC]	Carbohydrate transport and metabolism;; Energy production and conversion	UDP-glucoronosyl and UDP-glucosyl transferase	UDP-glycosyltransferase 73D1 OS=Arabidopsis thaliana GN=UGT73D1 PE=3 SV=1	S	Function unknown	hypothetical protein GLYMA_19G187700 [Glycine max]	--
UGT	Glyma.19G254500	9.04596	685	13.3472	999	2.7843	205	4.09266	330	15.2965	1098	12.981	1003	1.08e-07	-2.59434	down	0.104186	-0.808744	normal	0.000163287	1.75328	up	--	--	Biological Process: transition metal ion transport (GO:0000041);; Cellular Component: nucleus (GO:0005634);; Biological Process: cellular amino acid metabolic process (GO:0006520);; Biological Process: protein targeting to membrane (GO:0006612);; Biological Process: xenobiotic metabolic process (GO:0006805);; Biological Process: anion transport (GO:0006820);; Cellular Component: chloroplast (GO:0…	K08237|0|gmx:100796178|K08237 hydroquinone glucosyltransferase [EC:2.4.1.218] | (RefSeq) hydroquinone glucosyltransferase-like	--	[GC]	Carbohydrate transport and metabolism;; Energy production and conversion	UDP-glucoronosyl and UDP-glucosyl transferase	Hydroquinone glucosyltransferase OS=Rauvolfia serpentina GN=AS PE=1 SV=1	S	Function unknown	PREDICTED: hydroquinone glucosyltransferase-like [Glycine max]	biological process: single-organism process (GO:0044699);; biological process: localization (GO:0051179);; cellular component: cell (GO:0005623);; cellular component: organelle (GO:0043226);; cellular component: cell part (GO:0044464);; biological process: metabolic process (GO:0008152);; biological process: cellular process (GO:0009987);; biological process: cellular component organization or bi…
UGT	Glyma.20G167900	5.35388	695	4.32751	443	5.17522	643	5.48836	707	4.6886	668	5.11677	782	0.176236	-0.717213	normal	0.0696904	-0.743261	normal	0.869861	-0.107614	normal	[G]	Carbohydrate transport and metabolism	Cellular Component: nucleus (GO:0005634);; Cellular Component: vacuolar membrane (GO:0005774);; Cellular Component: plasma membrane (GO:0005886);; Biological Process: cold acclimation (GO:0009631);; Biological Process: flavonoid biosynthetic process (GO:0009813);; Biological Process: seed germination (GO:0009845);; Biological Process: seed coat development (GO:0010214);; Biological Process: stero…	K05841|0|gmx:100800091|K05841 sterol 3beta-glucosyltransferase [EC:2.4.1.173] | (RefSeq) sterol 3-beta-glucosyltransferase UGT80B1-like	--	[GC]	Carbohydrate transport and metabolism;; Energy production and conversion	Glycosyltransferase family 28 N-terminal domain;; UDP-glucoronosyl and UDP-glucosyl transferase	Sterol 3-beta-glucosyltransferase UGT80B1 OS=Arabidopsis thaliana GN=UGT80B1 PE=2 SV=1	S	Function unknown	PREDICTED: sterol 3-beta-glucosyltransferase UGT80B1-like isoform X1 [Glycine max]	cellular component: cell (GO:0005623);; cellular component: organelle (GO:0043226);; cellular component: cell part (GO:0044464);; cellular component: membrane (GO:0016020);; cellular component: organelle part (GO:0044422);; biological process: response to stimulus (GO:0050896);; biological process: metabolic process (GO:0008152);; biological process: multicellular organismal process (GO:0032501);…
UGT	Glyma.01G046300	0	0	0.070262	5	0	0	0	0	26.0004	1430	22.0895	1307	0.717799	-0.620782	normal	1.01e-23	7.65369	up	5.37e-26	9.79564	up	--	--	Cellular Component: cytosol (GO:0005829);; Biological Process: metabolic process (GO:0008152);; Biological Process: response to organic substance (GO:0010033);; Biological Process: response to UV-B (GO:0010224);; Molecular Function: abscisic acid glucosyltransferase activity (GO:0010294);; Biological Process: brassinosteroid metabolic process (GO:0016131);; Molecular Function: transferase activit…	--	--	[GC]	Carbohydrate transport and metabolism;; Energy production and conversion	UDP-glucoronosyl and UDP-glucosyl transferase	Soyasapogenol B glucuronide galactosyltransferase OS=Glycine max GN=GmSGT2 PE=1 SV=1	S	Function unknown	PREDICTED: soyasapogenol B glucuronide galactosyltransferase-like [Glycine max]	cellular component: cell (GO:0005623);; cellular component: cell part (GO:0044464);; biological process: metabolic process (GO:0008152);; biological process: response to stimulus (GO:0050896);; molecular function: catalytic activity (GO:0003824);; biological process: single-organism process (GO:0044699);; biological process: biological regulation (GO:0065007);; biological process: multi-organism …
UGT	Glyma.01G074600	0.255194	17	0.451891	29	0.00133	1	7.81281	511	7.20434	431	5.0541	326	0.648272	0.97541	normal	2.85e-05	2.83557	up	0.917868	0.265639	normal	--	--	Biological Process: transition metal ion transport (GO:0000041);; Biological Process: cellular amino acid metabolic process (GO:0006520);; Biological Process: protein targeting to membrane (GO:0006612);; Biological Process: anion transport (GO:0006820);; Biological Process: cell communication (GO:0007154);; Biological Process: metabolic process (GO:0008152);; Biological Process: response to wound…	K08237|0|gmx:100776196|K08237 hydroquinone glucosyltransferase [EC:2.4.1.218] | (RefSeq) hydroquinone glucosyltransferase-like	--	[GC]	Carbohydrate transport and metabolism;; Energy production and conversion	UDP-glucoronosyl and UDP-glucosyl transferase	Hydroquinone glucosyltransferase OS=Rauvolfia serpentina GN=AS PE=1 SV=1	S	Function unknown	PREDICTED: hydroquinone glucosyltransferase-like [Glycine max]	biological process: single-organism process (GO:0044699);; biological process: localization (GO:0051179);; biological process: metabolic process (GO:0008152);; biological process: cellular process (GO:0009987);; biological process: cellular component organization or biogenesis (GO:0071840);; biological process: response to stimulus (GO:0050896);; biological process: biological regulation (GO:0065…
[truncated: 107 more rows]
