# Supplementary material for: Nutritional evaluation and transcriptome analyses of short-time germinated seeds in soybean (Glycine max L. Merri.)
Source: Sci Rep. 2021 Nov 22;11:22714. doi: 10.1038/s41598-021-02132-2 (PMC8608788; doi:10.1038/s41598-021-02132-2)
Supplement: Supplementary file 8 — Supplementary Information 8. [file 41598_2021_2132_MOESM8_ESM.xlsx]

## Sheet: Sheet1
Table S8. Number of differentially expressed genes involved in isoflavone metabolism pathway
Gene.symbol	Total genes	Up-regulated	Down-regulated	Unchanged (Normal)	Not Available
PAL	8	5	0	3	0
C4H	4	1	0	3	0
4CL	11	6	1	3	1
CHS	21	5	2	12	2
CHI	16	9	4	3	0
CHR	61	17	10	22	12
IFS	16	2	2	6	6
2HID	13	2	2	8	1
UGT	173	40	27	63	43
MAT	123	21	15	52	35
DFR	10	2	0	4	4
F3H	4	2	0	1	1
FNS	2	0	0	0	2
IFR	21	5	3	9	4
This statistics was performed based on the dataset of Table S5
Up, down: gene was recorded as up or down regulated, as long as there was one comaprison between different time points (18HAG vs 0HAG; 36HAG vs 18HAG; 36HAG vs 0HAG)
Normal: gene was recorded as normal when there was no change among all comparisons or in one or two comparisons when the rest comparison was NA
Not available: either genes was undected or unavailable statistically
