# Supplementary material for: Nutritional evaluation and transcriptome analyses of short-time germinated seeds in soybean (Glycine max L. Merri.)
Source: Sci Rep. 2021 Nov 22;11:22714. doi: 10.1038/s41598-021-02132-2 (PMC8608788; doi:10.1038/s41598-021-02132-2)
Supplement: Supplementary file 9 — Supplementary Information 9. [file 41598_2021_2132_MOESM9_ESM.xlsx]

## Sheet: Sheet1
Table S9. Gene specific primer for qRT-PCR
Gene ID	F(5'-3')	Length(bp)	R(5'-3')	Length(bp)	Ampicon length (bp)
Glyma.09G127700	GCAATGACAAAAGGTGGATCTT	22	CAGTCTCTCGCACTCTCTAATT	22	99
Glyma.19G030500	ATAGCAAAGCGAGAAGAGCTAT	22	ATCCTGTTCAACTCTTCGCTTA	22	80
Glyma.06G030900	GCGATGGAAATCCTAAAGCAAT	22	TCTTGTTCAATGTCCTAGGGTC	22	93
Glyma.14G223200	CTTAGACGTCACCACCTTCATC	22	CATAGCTGGGTGTAGGTGAG	20	99
actin	CGGTGGTTCTATCTTGGCATC	21	GTCTTTCGCTTCAATAACCCTA	22	142
